# Supplementary material for: Linear Regression Equations To Predict β-Lactam, Macrolide, Lincosamide, and Fluoroquinolone MICs from Molecular Antimicrobial Resistance Determinants in Streptococcus pneumoniae
Source: Antimicrob Agents Chemother. 2022 Jan 18;66(1):e01370-21. doi: 10.1128/AAC.01370-21 (PMC8765234; doi:10.1128/AAC.01370-21)
Supplement: Supplemental file 2 — Data Sets S1 to S11. Download AAC.01370-21-s0002.xlsx, XLSX file, 0.6 MB [file aac.01370-21-s0002.xlsx]

## Sheet: Penicillin_Training
Supplemental Dataset D1. Training data for multivariate linear regression analysis for MIC prediction of penicillin.
NML Number	pbp1a_motifs	pbp2b_motifs	pbp2x_motifs	Penicillin_Pheno_MIC	Penicillin_Exact_MIC	Log2(MIC)	pbp1a_motif_1	pbp1a_motif_2	pbp1a_motif_3	pbp1a_motif_4	pbp2b_motif_1	pbp2b_motif_2	pbp2b_motif_3	pbp2b_motif_4	pbp2x_motif_1	pbp2x_motif_2	pbp2x_motif_3	pbp2x_motif_4
SC10-0214-P	WT/WT/WT/WT	WT/WT/WT/WT	WT/WT/WT/WT	<=0.03	0.03125	-5	WT	WT	WT	WT	WT	WT	WT	WT	WT	WT	WT	WT
SC10-0415-P	WT/WT/WT/WT	WT/WT/WT/WT	WT/WT/WT/WT	<=0.03	0.03125	-5	WT	WT	WT	WT	WT	WT	WT	WT	WT	WT	WT	WT
SC10-0428-P	WT/WT/WT/WT	WT/WT/WT/WT	WT/WT/WT/WT	<=0.03	0.03125	-5	WT	WT	WT	WT	WT	WT	WT	WT	WT	WT	WT	WT
SC10-0429-P	WT/WT/WT/WT	WT/WT/WT/WT	WT/WT/WT/WT	<=0.03	0.03125	-5	WT	WT	WT	WT	WT	WT	WT	WT	WT	WT	WT	WT
SC10-0501-P	WT/WT/WT/WT	WT/WT/WT/WT	WT/WT/WT/WT	<=0.03	0.03125	-5	WT	WT	WT	WT	WT	WT	WT	WT	WT	WT	WT	WT
SC10-0508-P	WT/WT/WT/WT	WT/WT/WT/WT	WT/WT/WT/WT	<=0.03	0.03125	-5	WT	WT	WT	WT	WT	WT	WT	WT	WT	WT	WT	WT
SC10-0660-P	WT/WT/WT/WT	WT/WT/WT/WT	WT/WT/WT/WT	<=0.03	0.03125	-5	WT	WT	WT	WT	WT	WT	WT	WT	WT	WT	WT	WT
SC10-0673-P	WT/WT/WT/WT	WT/WT/WT/WT	WT/WT/WT/WT	<=0.03	0.03125	-5	WT	WT	WT	WT	WT	WT	WT	WT	WT	WT	WT	WT
SC10-0676-P	SAMK/WT/WT/NTGY	WT/SSNA/WT/WT	SAMK/WT/KEA/VKSG	1	1	0	SAMK	WT	WT	NTGY	WT	SSNA	WT	WT	SAMK	WT	KEA	VKSG
SC10-0915-P	WT/WT/WT/WT	WT/WT/WT/WT	WT/WT/WT/WT	<=0.03	0.03125	-5	WT	WT	WT	WT	WT	WT	WT	WT	WT	WT	WT	WT
SC10-0964-P	WT/WT/WT/WT	WT/WT/WT/WT	WT/WT/WT/WT	<=0.03	0.03125	-5	WT	WT	WT	WT	WT	WT	WT	WT	WT	WT	WT	WT
SC10-1181-P	WT/WT/WT/WT	WT/WT/WT/WT	WT/WT/WT/WT	<=0.03	0.03125	-5	WT	WT	WT	WT	WT	WT	WT	WT	WT	WT	WT	WT
SC10-1319-P	WT/WT/WT/WT	WT/WT/WT/WT	WT/WT/WT/WT	<=0.03	0.03125	-5	WT	WT	WT	WT	WT	WT	WT	WT	WT	WT	WT	WT
SC10-1348-P	WT/WT/WT/WT	WT/WT/WT/WT	WT/WT/WT/WT	<=0.03	0.03125	-5	WT	WT	WT	WT	WT	WT	WT	WT	WT	WT	WT	WT
SC10-1508-P	WT/WT/WT/WT	WT/WT/WT/WT	WT/WT/WT/WT	<=0.03	0.03125	-5	WT	WT	WT	WT	WT	WT	WT	WT	WT	WT	WT	WT
SC10-1906-P	WT/WT/WT/NTGY	WT/SSNA/WT/WT	WT/WT/WT/WT	0.25	0.25	-2	WT	WT	WT	NTGY	WT	SSNA	WT	WT	WT	WT	WT	WT
SC10-1956-P	WT/WT/WT/WT	WT/WT/WT/WT	WT/WT/WT/WT	<=0.03	0.03125	-5	WT	WT	WT	WT	WT	WT	WT	WT	WT	WT	WT	WT
SC10-2157-P	WT/WT/WT/WT	WT/WT/WT/WT	WT/WT/WT/WT	<=0.03	0.03125	-5	WT	WT	WT	WT	WT	WT	WT	WT	WT	WT	WT	WT
SC10-2274-P	WT/WT/WT/WT	WT/WT/WT/WT	WT/WT/WT/WT	<=0.03	0.03125	-5	WT	WT	WT	WT	WT	WT	WT	WT	WT	WT	WT	WT
SC10-2426-P	WT/WT/WT/WT	WT/WT/WT/WT	WT/WT/WT/WT	<=0.03	0.03125	-5	WT	WT	WT	WT	WT	WT	WT	WT	WT	WT	WT	WT
SC10-2635-P	WT/WT/WT/WT	WT/WT/WT/WT	WT/WT/WT/WT	<=0.03	0.03125	-5	WT	WT	WT	WT	WT	WT	WT	WT	WT	WT	WT	WT
SC10-2650-P	WT/WT/WT/WT	WT/WT/WT/WT	WT/WT/WT/WT	<=0.03	0.03125	-5	WT	WT	WT	WT	WT	WT	WT	WT	WT	WT	WT	WT
SC10-2663-P	WT/WT/WT/WT	WT/WT/WT/WT	WT/WT/WT/WT	<=0.03	0.03125	-5	WT	WT	WT	WT	WT	WT	WT	WT	WT	WT	WT	WT
SC10-2772-P	WT/WT/WT/WT	WT/SSNA/WT/WT	WT/WT/KAA/WT	0.12	0.125	-3	WT	WT	WT	WT	WT	SSNA	WT	WT	WT	WT	KAA	WT
SC10-2828-P	WT/WT/WT/WT	WT/WT/WT/WT	WT/WT/WT/WT	<=0.03	0.03125	-5	WT	WT	WT	WT	WT	WT	WT	WT	WT	WT	WT	WT
SC11-0040-P	WT/WT/WT/WT	WT/WT/WT/WT	WT/WT/WT/WT	<=0.03	0.03125	-5	WT	WT	WT	WT	WT	WT	WT	WT	WT	WT	WT	WT
SC11-0099-P	SAMK/WT/WT/NTGY	WT/SSNA/WT/WT	SAMK/WT/KEA/VKSG	2	2	1	SAMK	WT	WT	NTGY	WT	SSNA	WT	WT	SAMK	WT	KEA	VKSG
SC11-0196-P	WT/WT/WT/WT	WT/WT/WT/WT	WT/WT/WT/WT	<=0.03	0.03125	-5	WT	WT	WT	WT	WT	WT	WT	WT	WT	WT	WT	WT
SC11-0242-P	WT/WT/WT/WT	WT/SSNA/WT/WT	WT/WT/KEA/WT	0.12	0.125	-3	WT	WT	WT	WT	WT	SSNA	WT	WT	WT	WT	KEA	WT
SC11-0288-P	WT/WT/WT/WT	WT/WT/WT/WT	WT/WT/WT/WT	</= 0.03	0.03125	-5	WT	WT	WT	WT	WT	WT	WT	WT	WT	WT	WT	WT
SC11-0403-P	WT/WT/WT/WT	WT/SSNA/WT/WT	SAMK/WT/WT/WT	0.06	0.0625	-4	WT	WT	WT	WT	WT	SSNA	WT	WT	SAMK	WT	WT	WT
SC11-0537-P	WT/WT/WT/WT	WT/WT/WT/WT	WT/WT/WT/WT	<=0.03	0.03125	-5	WT	WT	WT	WT	WT	WT	WT	WT	WT	WT	WT	WT
SC11-0633-P	WT/WT/WT/WT	WT/WT/WT/WT	WT/WT/WT/WT	<=0.03	0.03125	-5	WT	WT	WT	WT	WT	WT	WT	WT	WT	WT	WT	WT
SC11-0667-P	WT/WT/WT/WT	WT/WT/WT/WT	WT/WT/WT/WT	<=0.03	0.03125	-5	WT	WT	WT	WT	WT	WT	WT	WT	WT	WT	WT	WT
SC11-0720-P	WT/WT/WT/WT	WT/WT/WT/WT	WT/WT/WT/WT	</= 0.03	0.03125	-5	WT	WT	WT	WT	WT	WT	WT	WT	WT	WT	WT	WT
SC11-0722-P	SSMK/WT/WT/NTGY	WT/SSNA/AIDTK/WT	SAMK/WT/EDT/VKSG	>4	8	3	SSMK	WT	WT	NTGY	WT	SSNA	AIDTK	WT	SAMK	WT	EDT	VKSG
SC11-0858-P	WT/WT/WT/WT	WT/WT/WT/WT	WT/WT/WT/WT	</= 0.03	0.03125	-5	WT	WT	WT	WT	WT	WT	WT	WT	WT	WT	WT	WT
SC11-0900-P	SSMK/WT/WT/NTGY	WT/SSNA/AIDTK/WT	SAMK/WT/EDT/VKSG	4	4	2	SSMK	WT	WT	NTGY	WT	SSNA	AIDTK	WT	SAMK	WT	EDT	VKSG
SC11-0902-P	SSMK/WT/WT/NTGY	WT/SSNA/WT/WT	SAMK/WT/EDT/VKSG	2	2	1	SSMK	WT	WT	NTGY	WT	SSNA	WT	WT	SAMK	WT	EDT	VKSG
SC11-0909-P	SSMK/WT/WT/NTGY	WT/SSNA/AIDTK/WT	SAMK/WT/EDT/VKSG	4	4	2	SSMK	WT	WT	NTGY	WT	SSNA	AIDTK	WT	SAMK	WT	EDT	VKSG
SC11-0917-P	SSMK/WT/WT/NTGY	WT/SSNA/AIDTK/WT	SAMK/WT/EDT/VKSG	4	4	2	SSMK	WT	WT	NTGY	WT	SSNA	AIDTK	WT	SAMK	WT	EDT	VKSG
SC11-1119-P	WT/WT/WT/NTGY	WT/WT/WT/WT	SAMK/WT/WT/WT	0.06	0.0625	-4	WT	WT	WT	NTGY	WT	WT	WT	WT	SAMK	WT	WT	WT
SC11-1155-P	WT/WT/WT/WT	WT/WT/WT/WT	WT/WT/WT/WT	</= 0.03	0.03125	-5	WT	WT	WT	WT	WT	WT	WT	WT	WT	WT	WT	WT
SC11-1200-P	SSMK/WT/WT/NTGY	WT/SSNA/AIDTK/WT	SAMK/WT/EDT/VKSG	>4	8	3	SSMK	WT	WT	NTGY	WT	SSNA	AIDTK	WT	SAMK	WT	EDT	VKSG
SC11-1406-P	WT/WT/WT/WT	WT/WT/WT/WT	WT/WT/WT/WT	</= 0.03	0.03125	-5	WT	WT	WT	WT	WT	WT	WT	WT	WT	WT	WT	WT
SC11-1460-P	SSMK/WT/WT/NTGY	WT/SSNA/WT/WT	SAMK/WT/KEA/VKSG	1	1	0	SSMK	WT	WT	NTGY	WT	SSNA	WT	WT	SAMK	WT	KEA	VKSG
SC11-1481-P	SSMK/WT/WT/NTGY	WT/SSNA/AIDTK/WT	SAMK/WT/EDT/VKSG	>4	8	3	SSMK	WT	WT	NTGY	WT	SSNA	AIDTK	WT	SAMK	WT	EDT	VKSG
SC11-1484-P	WT/WT/WT/WT	WT/WT/WT/WT	WT/WT/WT/WT	</= 0.03	0.03125	-5	WT	WT	WT	WT	WT	WT	WT	WT	WT	WT	WT	WT
SC11-1491-P	WT/WT/WT/NTGY	WT/SSNA/WT/WT	WT/WT/WT/WT	0.25	0.25	-2	WT	WT	WT	NTGY	WT	SSNA	WT	WT	WT	WT	WT	WT
SC11-1495-P	WT/WT/WT/WT	WT/WT/WT/WT	WT/WT/WT/WT	</= 0.03	0.03125	-5	WT	WT	WT	WT	WT	WT	WT	WT	WT	WT	WT	WT
SC11-1539-P	WT/WT/WT/WT	WT/WT/WT/WT	WT/WT/WT/WT	</= 0.03	0.03125	-5	WT	WT	WT	WT	WT	WT	WT	WT	WT	WT	WT	WT
SC11-1574-P	WT/WT/WT/WT	WT/WT/WT/WT	WT/WT/WT/WT	</= 0.03	0.03125	-5	WT	WT	WT	WT	WT	WT	WT	WT	WT	WT	WT	WT
SC11-1576-P	WT/WT/WT/WT	WT/WT/WT/WT	WT/WT/WT/WT	</= 0.03	0.03125	-5	WT	WT	WT	WT	WT	WT	WT	WT	WT	WT	WT	WT
SC11-1577-P	WT/WT/WT/WT	WT/WT/WT/WT	WT/WT/WT/WT	</= 0.03	0.03125	-5	WT	WT	WT	WT	WT	WT	WT	WT	WT	WT	WT	WT
SC11-1672-P	WT/WT/WT/WT	WT/WT/WT/WT	WT/WT/WT/WT	<=0.03	0.03125	-5	WT	WT	WT	WT	WT	WT	WT	WT	WT	WT	WT	WT
SC11-1824-P	SSMK/WT/WT/NTGY	WT/SSNA/WT/WT	SAMK/WT/KEA/VKSG	1	1	0	SSMK	WT	WT	NTGY	WT	SSNA	WT	WT	SAMK	WT	KEA	VKSG
SC11-1841-P	SSMK/WT/WT/NTGY	WT/SSNA/WT/WT	SAMK/WT/KEA/VKSG	2	2	1	SSMK	WT	WT	NTGY	WT	SSNA	WT	WT	SAMK	WT	KEA	VKSG
SC11-1862-P	WT/WT/WT/NTGY	WT/SSNA/WT/WT	WT/WT/WT/WT	0.25	0.25	-2	WT	WT	WT	NTGY	WT	SSNA	WT	WT	WT	WT	WT	WT
SC11-1929-P	SSMK/WT/WT/NTGY	WT/SSNA/AIDTK/WT	SAMK/WT/EDT/VKSG	4	4	2	SSMK	WT	WT	NTGY	WT	SSNA	AIDTK	WT	SAMK	WT	EDT	VKSG
SC11-2146-P	WT/WT/WT/NTGY	WT/WT/WT/WT	SAMK/WT/WT/WT	0.06	0.0625	-4	WT	WT	WT	NTGY	WT	WT	WT	WT	SAMK	WT	WT	WT
SC11-2192-P	SSMK/WT/WT/NTGY	WT/SSNA/WT/WT	SAMK/WT/KEA/VKSG	0.5	0.5	-1	SSMK	WT	WT	NTGY	WT	SSNA	WT	WT	SAMK	WT	KEA	VKSG
SC11-2451-P	WT/WT/WT/WT	WT/WT/WT/WT	WT/WT/KEA/VKSG	</= 0.03	0.03125	-5	WT	WT	WT	WT	WT	WT	WT	WT	WT	WT	KEA	VKSG
SC11-2480-P	WT/WT/WT/NTGY	WT/SSNA/WT/WT	WT/WT/WT/WT	0.12	0.125	-3	WT	WT	WT	NTGY	WT	SSNA	WT	WT	WT	WT	WT	WT
SC11-2649-P	WT/WT/WT/WT	WT/SSNA/WT/WT	WT/WT/KEA/WT	0.12	0.125	-3	WT	WT	WT	WT	WT	SSNA	WT	WT	WT	WT	KEA	WT
SC11-2658-P	SAMK/WT/WT/NTGY	WT/SSNA/WT/WT	SAMK/WT/KEA/VKSG	2	2	1	SAMK	WT	WT	NTGY	WT	SSNA	WT	WT	SAMK	WT	KEA	VKSG
SC11-2662-P	WT/WT/WT/WT	WT/SSNA/WT/WT	WT/WT/KEA/WT	0.12	0.125	-3	WT	WT	WT	WT	WT	SSNA	WT	WT	WT	WT	KEA	WT
SC11-2703-P	WT/WT/WT/WT	WT/SSNA/WT/WT	SAMK/WT/WT/WT	0.12	0.125	-3	WT	WT	WT	WT	WT	SSNA	WT	WT	SAMK	WT	WT	WT
SC11-2752-P	WT/WT/WT/WT	WT/SSNA/WT/WT	SAMK/WT/WT/WT	0.06	0.0625	-4	WT	WT	WT	WT	WT	SSNA	WT	WT	SAMK	WT	WT	WT
SC11-2895-P	SAMK/WT/WT/NTGY	WT/SSNA/AIDTK/WT	SAMK/WT/KEA/VKSG	2	2	1	SAMK	WT	WT	NTGY	WT	SSNA	AIDTK	WT	SAMK	WT	KEA	VKSG
SC11-3271-P	SSMK/WT/WT/NTGY	WT/SSNA/AIDTK/WT	SAFK/WT/KEA/VKSG	>4	8	3	SSMK	WT	WT	NTGY	WT	SSNA	AIDTK	WT	SAFK	WT	KEA	VKSG
SC11-3593-P	SSMK/WT/WT/NTGY	WT/SSNA/WT/WT	SAMK/WT/KEA/VKSG	2	2	1	SSMK	WT	WT	NTGY	WT	SSNA	WT	WT	SAMK	WT	KEA	VKSG
SC11-3696-P	WT/WT/WT/NTGY	WT/SSNA/WT/WT	SAMK/WT/KEA/VKSG	0.5	0.5	-1	WT	WT	WT	NTGY	WT	SSNA	WT	WT	SAMK	WT	KEA	VKSG
SC11-3753-P	SAMK/WT/WT/NTGY	WT/SSNA/WT/WT	SAMK/WT/KEA/VKSG	4	4	2	SAMK	WT	WT	NTGY	WT	SSNA	WT	WT	SAMK	WT	KEA	VKSG
SC11-3864-P	WT/WT/WT/WT	WT/SSNA/WT/WT	SAMK/WT/WT/WT	</= 0.03	0.03125	-5	WT	WT	WT	WT	WT	SSNA	WT	WT	SAMK	WT	WT	WT
SC11-3889-P	WT/WT/WT/WT	WT/SSNA/WT/WT	WT/WT/KEA/WT	0.25	0.25	-2	WT	WT	WT	WT	WT	SSNA	WT	WT	WT	WT	KEA	WT
SC11-3902-P	WT/WT/WT/WT	WT/SSNA/WT/WT	WT/WT/KEA/WT	0.25	0.25	-2	WT	WT	WT	WT	WT	SSNA	WT	WT	WT	WT	KEA	WT
SC11-3929-P	SAMK/WT/WT/NTGY	WT/SSNA/WT/WT	SAMK/WT/KEA/VKSG	2	2	1	SAMK	WT	WT	NTGY	WT	SSNA	WT	WT	SAMK	WT	KEA	VKSG
SC11-4223-P	WT/WT/WT/WT	WT/SSNA/WT/WT	SAMK/WT/WT/WT	0.12	0.125	-3	WT	WT	WT	WT	WT	SSNA	WT	WT	SAMK	WT	WT	WT
SC11-4254-P	WT/WT/WT/NTGY	WT/YSSN/QQLQP/GKT	WT/WT/WT/VKSG	0.25	0.25	-2	WT	WT	WT	NTGY	WT	YSSN	QQLQP	GKT	WT	WT	WT	VKSG
SC11-4275-P	WT/WT/WT/WT	WT/SSNA/WT/WT	WT/WT/KEA/WT	0.12	0.125	-3	WT	WT	WT	WT	WT	SSNA	WT	WT	WT	WT	KEA	WT
SC11-4331-P	WT/WT/WT/WT	WT/SSNA/WT/WT	SAMK/WT/WT/WT	0.06	0.0625	-4	WT	WT	WT	WT	WT	SSNA	WT	WT	SAMK	WT	WT	WT
SC11-4398-P	WT/WT/WT/WT	WT/SSNA/WT/WT	SAMK/WT/WT/WT	0.12	0.125	-3	WT	WT	WT	WT	WT	SSNA	WT	WT	SAMK	WT	WT	WT
SC11-4510-P	WT/WT/WT/WT	WT/SSNA/WT/WT	WT/WT/KEA/WT	0.25	0.25	-2	WT	WT	WT	WT	WT	SSNA	WT	WT	WT	WT	KEA	WT
SC11-4575-P	WT/WT/WT/WT	WT/WT/WT/WT	WT/WT/KET/VKSG	</= 0.03	0.03125	-5	WT	WT	WT	WT	WT	WT	WT	WT	WT	WT	KET	VKSG
SC12-0299-P	WT/WT/WT/WT	WT/SSNA/WT/WT	WT/WT/KEA/WT	0.25	0.25	-2	WT	WT	WT	WT	WT	SSNA	WT	WT	WT	WT	KEA	WT
SC12-0322-P	SSMK/WT/WT/NTGY	WT/SSNA/AIDTK/WT	SAMK/WT/EDT/VKSG	4	4	2	SSMK	WT	WT	NTGY	WT	SSNA	AIDTK	WT	SAMK	WT	EDT	VKSG
SC12-0438-P	WT/WT/WT/WT	WT/SSNA/WT/WT	SAMK/WT/WT/WT	0.06	0.0625	-4	WT	WT	WT	WT	WT	SSNA	WT	WT	SAMK	WT	WT	WT
SC12-0446-P	WT/WT/WT/NTGY	WT/WT/WT/WT	SAMK/WT/WT/WT	0.06	0.0625	-4	WT	WT	WT	NTGY	WT	WT	WT	WT	SAMK	WT	WT	WT
SC12-0452-P	WT/WT/WT/WT	WT/SSNA/WT/WT	WT/WT/WT/WT	0.06	0.0625	-4	WT	WT	WT	WT	WT	SSNA	WT	WT	WT	WT	WT	WT
SC12-0734-P	WT/WT/WT/WT	WT/SSNA/WT/WT	WT/WT/WT/WT	0.12	0.125	-3	WT	WT	WT	WT	WT	SSNA	WT	WT	WT	WT	WT	WT
SC12-0739-P	SSMK/WT/WT/NTGY	WT/SSNA/WT/WT	SAMK/WT/KEA/VKSG	2	2	1	SSMK	WT	WT	NTGY	WT	SSNA	WT	WT	SAMK	WT	KEA	VKSG
SC12-0740-P	WT/WT/WT/WT	WT/SSNA/WT/WT	WT/WT/KEA/WT	0.25	0.25	-2	WT	WT	WT	WT	WT	SSNA	WT	WT	WT	WT	KEA	WT
SC12-0774-P	WT/WT/WT/WT	WT/WT/WT/WT	WT/WT/WT/WT	0.12	0.125	-3	WT	WT	WT	WT	WT	WT	WT	WT	WT	WT	WT	WT
SC12-0846-P	WT/WT/WT/WT	WT/WT/WT/WT	WT/WT/WT/WT	0.06	0.0625	-4	WT	WT	WT	WT	WT	WT	WT	WT	WT	WT	WT	WT
SC12-1048-P	WT/WT/WT/NTGY	WT/WT/WT/WT	SAMK/WT/WT/WT	0.06	0.0625	-4	WT	WT	WT	NTGY	WT	WT	WT	WT	SAMK	WT	WT	WT
SC12-1091-P	WT/WT/WT/WT	WT/WT/WT/WT	SAMK/WT/KAA/WT	</= 0.03	0.03125	-5	WT	WT	WT	WT	WT	WT	WT	WT	SAMK	WT	KAA	WT
SC12-1380-P	SAMK/WT/WT/NTGY	WT/SSNA/WT/WT	SAMK/WT/KEA/VKSG	2	2	1	SAMK	WT	WT	NTGY	WT	SSNA	WT	WT	SAMK	WT	KEA	VKSG
SC12-1406-P	WT/WT/WT/NTGY	WT/SSNA/WT/WT	WT/WT/WT/WT	0.25	0.25	-2	WT	WT	WT	NTGY	WT	SSNA	WT	WT	WT	WT	WT	WT
SC12-1657-P	WT/WT/WT/WT	WT/WT/WT/WT	WT/WT/WT/WT	0.06	0.0625	-4	WT	WT	WT	WT	WT	WT	WT	WT	WT	WT	WT	WT
SC12-1751-P	SSMK/WT/WT/NTGY	WT/WT/WT/WT	SAMK/WT/KEA/VKSG	0.25	0.25	-2	SSMK	WT	WT	NTGY	WT	WT	WT	WT	SAMK	WT	KEA	VKSG
SC12-1810-P	SSMK/WT/WT/NTGY	WT/SSNA/AIDTK/WT	SAMK/WT/EDT/VKSG	4	4	2	SSMK	WT	WT	NTGY	WT	SSNA	AIDTK	WT	SAMK	WT	EDT	VKSG
SC12-1880-P	WT/WT/WT/WT	WT/WT/WT/WT	WT/WT/WT/WT	0.06	0.0625	-4	WT	WT	WT	WT	WT	WT	WT	WT	WT	WT	WT	WT
SC12-1898-P	WT/WT/WT/NTGY	WT/SSNA/WT/WT	WT/WT/WT/WT	0.25	0.25	-2	WT	WT	WT	NTGY	WT	SSNA	WT	WT	WT	WT	WT	WT
SC12-1906-P	SSMK/WT/WT/NTGY	WT/SSNA/WT/WT	SAMK/WT/KEA/VKSG	2	2	1	SSMK	WT	WT	NTGY	WT	SSNA	WT	WT	SAMK	WT	KEA	VKSG
SC12-1958-P	SSMK/WT/WT/NTGY	WT/SSNA/AIDTK/WT	SAMK/WT/EDT/VKSG	4	4	2	SSMK	WT	WT	NTGY	WT	SSNA	AIDTK	WT	SAMK	WT	EDT	VKSG
SC12-1978-P	WT/WT/WT/WT	WT/SSNA/WT/WT	WT/WT/KEA/WT	0.06	0.0625	-4	WT	WT	WT	WT	WT	SSNA	WT	WT	WT	WT	KEA	WT
SC12-1985-P	WT/WT/WT/WT	WT/SSNA/WT/WT	WT/WT/KEA/WT	0.06	0.0625	-4	WT	WT	WT	WT	WT	SSNA	WT	WT	WT	WT	KEA	WT
SC12-2025-P	WT/WT/WT/WT	WT/SSNA/WT/WT	SAMK/WT/WT/WT	0.12	0.125	-3	WT	WT	WT	WT	WT	SSNA	WT	WT	SAMK	WT	WT	WT
SC12-2051-P	SSMK/WT/WT/NTGY	WT/SSNA/AIDTK/WT	SAMK/WT/EDT/VKSG	4	4	2	SSMK	WT	WT	NTGY	WT	SSNA	AIDTK	WT	SAMK	WT	EDT	VKSG
SC12-2118-P	SSMK/WT/WT/NTGY	WT/SSNA/AIDTK/WT	SAMK/WT/EDA/VKSG	4	4	2	SSMK	WT	WT	NTGY	WT	SSNA	AIDTK	WT	SAMK	WT	EDA	VKSG
SC12-2839-P	WT/WT/WT/NTGY	WT/SSNA/WT/WT	WT/WT/WT/WT	0.12	0.125	-3	WT	WT	WT	NTGY	WT	SSNA	WT	WT	WT	WT	WT	WT
SC12-2899-P	WT/WT/WT/WT	WT/SSNA/WT/WT	WT/WT/KEA/WT	0.25	0.25	-2	WT	WT	WT	WT	WT	SSNA	WT	WT	WT	WT	KEA	WT
SC12-2902-P	SAMK/WT/WT/NTGY	WT/SSNA/WT/WT	SAMK/WT/KEA/VKSG	2	2	1	SAMK	WT	WT	NTGY	WT	SSNA	WT	WT	SAMK	WT	KEA	VKSG
SC12-3012-P	SAMK/WT/WT/NTGY	WT/SSNA/WT/WT	SAMK/WT/KEA/VKSG	2	2	1	SAMK	WT	WT	NTGY	WT	SSNA	WT	WT	SAMK	WT	KEA	VKSG
SC12-3070-P	SSMK/WT/WT/NTGY	WT/SSNA/AIDTK/WT	SAFK/WT/KEA/VKSG	4	4	2	SSMK	WT	WT	NTGY	WT	SSNA	AIDTK	WT	SAFK	WT	KEA	VKSG
SC12-3334-P	SSMK/WT/WT/NTGY	WT/SSNA/AIDTK/WT	SAMK/WT/EDT/VKSG	4	4	2	SSMK	WT	WT	NTGY	WT	SSNA	AIDTK	WT	SAMK	WT	EDT	VKSG
SC12-3340-P	WT/WT/WT/WT	WT/SSNA/TVDTK/WT	WT/WT/WT/WT	0.25	0.25	-2	WT	WT	WT	WT	WT	SSNA	TVDTK	WT	WT	WT	WT	WT
SC12-3569-P	WT/WT/WT/WT	WT/WT/WT/WT	SAMK/WT/KAA/WT	</= 0.03	0.03125	-5	WT	WT	WT	WT	WT	WT	WT	WT	SAMK	WT	KAA	WT
SC12-3574-P	WT/WT/WT/WT	WT/SSNA/WT/WT	WT/WT/KEA/WT	0.12	0.125	-3	WT	WT	WT	WT	WT	SSNA	WT	WT	WT	WT	KEA	WT
SC12-3765-P	SAMK/WT/WT/NTGY	WT/SSNA/WT/WT	SAMK/WT/KEA/VKSG	1	1	0	SAMK	WT	WT	NTGY	WT	SSNA	WT	WT	SAMK	WT	KEA	VKSG
SC12-3794-P	SSMK/WT/WT/NTGY	WT/SSNA/AIDTK/WT	SAMK/WT/EDT/VKSG	8	8	3	SSMK	WT	WT	NTGY	WT	SSNA	AIDTK	WT	SAMK	WT	EDT	VKSG
SC12-3836-P	WT/WT/WT/NTGY	WT/WT/WT/WT	SAMK/WT/WT/WT	0.06	0.0625	-4	WT	WT	WT	NTGY	WT	WT	WT	WT	SAMK	WT	WT	WT
SC12-3914-P	WT/WT/WT/WT	WT/WT/WT/WT	SAMK/WT/WT/WT	</= 0.03	0.03125	-5	WT	WT	WT	WT	WT	WT	WT	WT	SAMK	WT	WT	WT
SC12-4014-P	SAMK/WT/WT/NTGY	WT/SSNA/WT/WT	SAMK/WT/KEA/VKSG	2	2	1	SAMK	WT	WT	NTGY	WT	SSNA	WT	WT	SAMK	WT	KEA	VKSG
SC12-4143-P	WT/WT/WT/NTGY	WT/WT/WT/WT	SAMK/WT/WT/WT	0.06	0.0625	-4	WT	WT	WT	NTGY	WT	WT	WT	WT	SAMK	WT	WT	WT
SC13-0056-P	WT/WT/WT/WT	WT/SSNA/SVESK/WT	WT/WT/WT/WT	0.12	0.125	-3	WT	WT	WT	WT	WT	SSNA	SVESK	WT	WT	WT	WT	WT
SC13-0094-P	WT/WT/WT/NTGY	WT/WT/WT/WT	SAMK/WT/WT/WT	0.06	0.0625	-4	WT	WT	WT	NTGY	WT	WT	WT	WT	SAMK	WT	WT	WT
SC13-0097-P	SSMK/WT/WT/NTGY	WT/SSNA/AIDTK/WT	SAMK/WT/EDT/VKSG	2	2	1	SSMK	WT	WT	NTGY	WT	SSNA	AIDTK	WT	SAMK	WT	EDT	VKSG
SC13-0337-P	WT/WT/WT/WT	WT/SSNA/WT/WT	SAMK/WT/WT/WT	0.12	0.125	-3	WT	WT	WT	WT	WT	SSNA	WT	WT	SAMK	WT	WT	WT
SC13-0525-P	SAMK/WT/WT/NTGY	WT/SSNA/WT/WT	SAMK/WT/KEA/VKSG	1	1	0	SAMK	WT	WT	NTGY	WT	SSNA	WT	WT	SAMK	WT	KEA	VKSG
SC13-0570-P	WT/WT/WT/WT	WT/SSNA/WT/WT	SAMK/WT/WT/WT	0.06	0.0625	-4	WT	WT	WT	WT	WT	SSNA	WT	WT	SAMK	WT	WT	WT
SC13-0571-P	WT/WT/WT/WT	WT/SSNA/WT/WT	SAMK/WT/WT/WT	0.12	0.125	-3	WT	WT	WT	WT	WT	SSNA	WT	WT	SAMK	WT	WT	WT
SC13-0662-P	SAMK/WT/WT/NTGY	WT/SSNA/WT/WT	SAMK/WT/KEA/VKSG	0.5	0.5	-1	SAMK	WT	WT	NTGY	WT	SSNA	WT	WT	SAMK	WT	KEA	VKSG
SC13-0990-P	WT/WT/WT/NTGY	WT/SSNA/WT/WT	SAMK/WT/KEA/VKSG	2	2	1	WT	WT	WT	NTGY	WT	SSNA	WT	WT	SAMK	WT	KEA	VKSG
SC13-1368-P	WT/WT/WT/WT	WT/WT/WT/WT	WT/WT/WT/WT	0.06	0.0625	-4	WT	WT	WT	WT	WT	WT	WT	WT	WT	WT	WT	WT
SC13-1642-P	SAMK/WT/WT/NTGY	WT/SSNA/WT/WT	SAMK/WT/KEA/VKSG	2	2	1	SAMK	WT	WT	NTGY	WT	SSNA	WT	WT	SAMK	WT	KEA	VKSG
SC13-1734-P	WT/WT/WT/TSQY	WT/SSNA/SVESK/WT	WT/WT/WT/WT	0.25	0.25	-2	WT	WT	WT	TSQY	WT	SSNA	SVESK	WT	WT	WT	WT	WT
SC13-1756-P	WT/WT/WT/NTGY	WT/WT/WT/WT	WT/WT/KEA/WT	0.12	0.125	-3	WT	WT	WT	NTGY	WT	WT	WT	WT	WT	WT	KEA	WT
SC13-1760-P	WT/WT/WT/NTGY	WT/SSNA/WT/WT	WT/WT/WT/WT	0.25	0.25	-2	WT	WT	WT	NTGY	WT	SSNA	WT	WT	WT	WT	WT	WT
SC13-1815-P	WT/WT/WT/WT	WT/WT/WT/WT	WT/WT/WT/WT	0.12	0.125	-3	WT	WT	WT	WT	WT	WT	WT	WT	WT	WT	WT	WT
SC13-2370-P	SAMK/WT/WT/NTGY	WT/SSNA/WT/WT	SAMK/WT/KEA/VKSG	2	2	1	SAMK	WT	WT	NTGY	WT	SSNA	WT	WT	SAMK	WT	KEA	VKSG
SC13-2387-P	WT/WT/WT/NTGY	WT/WT/WT/WT	SAMK/WT/WT/WT	0.06	0.0625	-4	WT	WT	WT	NTGY	WT	WT	WT	WT	SAMK	WT	WT	WT
SC13-2414-P	WT/WT/WT/WT	WT/WT/WT/WT	WT/WT/WT/WT	0.25	0.25	-2	WT	WT	WT	WT	WT	WT	WT	WT	WT	WT	WT	WT
SC13-2416-P	SAMK/WT/WT/NTGY	WT/SSNA/WT/WT	SAMK/WT/KEA/VKSG	1	1	0	SAMK	WT	WT	NTGY	WT	SSNA	WT	WT	SAMK	WT	KEA	VKSG
SC13-2685-P	WT/WT/WT/WT	WT/WT/WT/WT	SAMK/WT/WT/WT	</= 0.03	0.03125	-5	WT	WT	WT	WT	WT	WT	WT	WT	SAMK	WT	WT	WT
SC13-2690-P	WT/WT/WT/NTGY	WT/WT/WT/WT	SAMK/WT/WT/WT	0.06	0.0625	-4	WT	WT	WT	NTGY	WT	WT	WT	WT	SAMK	WT	WT	WT
SC13-2710-P	SSMK/WT/WT/NTGY	WT/SSNA/AIDTK/WT	SAMK/WT/EDT/VKSG	2	2	1	SSMK	WT	WT	NTGY	WT	SSNA	AIDTK	WT	SAMK	WT	EDT	VKSG
SC13-2716-P	WT/WT/WT/WT	WT/SSNA/WT/WT	SAMK/WT/WT/WT	0.06	0.0625	-4	WT	WT	WT	WT	WT	SSNA	WT	WT	SAMK	WT	WT	WT
SC13-3015-P	WT/WT/WT/WT	WT/WT/WT/WT	SAMK/WT/KAA/WT	</= 0.03	0.03125	-5	WT	WT	WT	WT	WT	WT	WT	WT	SAMK	WT	KAA	WT
SC13-3068-P	WT/WT/WT/WT	WT/SSNA/SVESK/WT	WT/WT/WT/WT	0.25	0.25	-2	WT	WT	WT	WT	WT	SSNA	SVESK	WT	WT	WT	WT	WT
SC13-3151-P	SAMK/WT/WT/NTGY	WT/SSNA/WT/WT	SAMK/WT/KEA/VKSG	2	2	1	SAMK	WT	WT	NTGY	WT	SSNA	WT	WT	SAMK	WT	KEA	VKSG
SC13-3212-P	SSMK/WT/WT/NTGY	WT/SSNA/AIDTK/WT	SAMK/WT/EDT/VKSG	0.5	0.5	-1	SSMK	WT	WT	NTGY	WT	SSNA	AIDTK	WT	SAMK	WT	EDT	VKSG
SC13-3293-P	SSMK/WT/WT/NTGY	WT/SSNA/WT/WT	SAMK/WT/KEA/VKSG	1	1	0	SSMK	WT	WT	NTGY	WT	SSNA	WT	WT	SAMK	WT	KEA	VKSG
SC13-3444-P	WT/WT/WT/WT	WT/SSNA/WT/WT	WT/WT/WT/WT	0.12	0.125	-3	WT	WT	WT	WT	WT	SSNA	WT	WT	WT	WT	WT	WT
SC13-3649-P	WT/WT/WT/WT	WT/SSNA/WT/WT	SAMK/WT/WT/WT	0.06	0.0625	-4	WT	WT	WT	WT	WT	SSNA	WT	WT	SAMK	WT	WT	WT
SC13-3846-P	WT/WT/WT/NTGY	WT/SSNA/WT/WT	SAMK/WT/KEA/VKSG	0.5	0.5	-1	WT	WT	WT	NTGY	WT	SSNA	WT	WT	SAMK	WT	KEA	VKSG
SC13-4130-P	WT/WT/WT/WT	WT/WT/WT/WT	WT/WT/WT/WT	0.06	0.0625	-4	WT	WT	WT	WT	WT	WT	WT	WT	WT	WT	WT	WT
SC13-4131-P	SAMK/WT/WT/NTGY	WT/SSNA/WT/WT	SAMK/WT/KEA/VKSG	2	2	1	SAMK	WT	WT	NTGY	WT	SSNA	WT	WT	SAMK	WT	KEA	VKSG
SC13-4496-P	WT/WT/WT/WT	WT/SSNA/SVESK/WT	WT/WT/WT/WT	0.25	0.25	-2	WT	WT	WT	WT	WT	SSNA	SVESK	WT	WT	WT	WT	WT
SC13-4579-P	SSMK/WT/WT/NTGY	WT/SSNA/AIDTK/WT	SAMK/WT/EDT/VKSG	4	4	2	SSMK	WT	WT	NTGY	WT	SSNA	AIDTK	WT	SAMK	WT	EDT	VKSG
SC13-4733-P	WT/WT/WT/WT	WT/WT/WT/WT	WT/WT/WT/WT	</= 0.03	0.03125	-5	WT	WT	WT	WT	WT	WT	WT	WT	WT	WT	WT	WT
SC13-4735-P	WT/WT/WT/WT	WT/WT/WT/WT	WT/WT/WT/WT	</= 0.03	0.03125	-5	WT	WT	WT	WT	WT	WT	WT	WT	WT	WT	WT	WT
SC13-4782-P	WT/WT/WT/NTGY	WT/SSNA/WT/WT	WT/WT/WT/WT	0.25	0.25	-2	WT	WT	WT	NTGY	WT	SSNA	WT	WT	WT	WT	WT	WT
SC13-4808-P	WT/WT/WT/WT	WT/WT/WT/WT	WT/WT/WT/WT	</= 0.03	0.03125	-5	WT	WT	WT	WT	WT	WT	WT	WT	WT	WT	WT	WT
SC13-4813-P	WT/WT/WT/NTGY	WT/WT/WT/WT	SAMK/WT/WT/WT	0.06	0.0625	-4	WT	WT	WT	NTGY	WT	WT	WT	WT	SAMK	WT	WT	WT
SC13-4822-P	WT/WT/WT/WT	WT/WT/WT/WT	WT/WT/WT/WT	</= 0.03	0.03125	-5	WT	WT	WT	WT	WT	WT	WT	WT	WT	WT	WT	WT
SC13-4825-P	WT/WT/WT/NTGY	WT/SSNA/WT/WT	WT/WT/WT/WT	0.06	0.0625	-4	WT	WT	WT	NTGY	WT	SSNA	WT	WT	WT	WT	WT	WT
SC13-4834-P	WT/WT/WT/WT	WT/WT/WT/WT	WT/WT/WT/WT	</= 0.03	0.03125	-5	WT	WT	WT	WT	WT	WT	WT	WT	WT	WT	WT	WT
SC13-4858-P	WT/WT/WT/NTGY	WT/SSNA/SVESK/WT	WT/WT/WT/WT	0.25	0.25	-2	WT	WT	WT	NTGY	WT	SSNA	SVESK	WT	WT	WT	WT	WT
SC13-4859-P	WT/WT/WT/WT	WT/WT/WT/WT	WT/WT/WT/WT	</= 0.03	0.03125	-5	WT	WT	WT	WT	WT	WT	WT	WT	WT	WT	WT	WT
SC13-4932-P	WT/WT/WT/WT	WT/WT/WT/WT	WT/WT/WT/WT	</= 0.03	0.03125	-5	WT	WT	WT	WT	WT	WT	WT	WT	WT	WT	WT	WT
SC13-4935-P	WT/WT/WT/WT	WT/WT/WT/WT	WT/WT/WT/WT	</= 0.03	0.03125	-5	WT	WT	WT	WT	WT	WT	WT	WT	WT	WT	WT	WT
SC13-4981-P	WT/WT/WT/WT	WT/WT/WT/WT	WT/WT/WT/WT	</= 0.03	0.03125	-5	WT	WT	WT	WT	WT	WT	WT	WT	WT	WT	WT	WT
SC14-0090-P	SAMK/WT/WT/NTGY	WT/SSNA/WT/WT	SAMK/WT/KEA/VKSG	2	2	1	SAMK	WT	WT	NTGY	WT	SSNA	WT	WT	SAMK	WT	KEA	VKSG
SC14-0214-P	SAMK/WT/WT/NTGY	WT/SSNA/WT/WT	SAMK/WT/KEA/VKSG	1	1	0	SAMK	WT	WT	NTGY	WT	SSNA	WT	WT	SAMK	WT	KEA	VKSG
SC14-0291-P	SSMK/WT/WT/NTGY	WT/SSNA/AIDTK/WT	SAFK/WT/KEA/VKSG	>4	8	3	SSMK	WT	WT	NTGY	WT	SSNA	AIDTK	WT	SAFK	WT	KEA	VKSG
SC14-0428-P	SSMK/WT/WT/NTGY	WT/SSNA/AIDTK/WT	SAMK/WT/EDT/VKSG	4	4	2	SSMK	WT	WT	NTGY	WT	SSNA	AIDTK	WT	SAMK	WT	EDT	VKSG
SC14-0479-P	SSMK/WT/WT/NTGY	WT/SSNA/WT/WT	SAMK/WT/KEA/VKSG	1	1	0	SSMK	WT	WT	NTGY	WT	SSNA	WT	WT	SAMK	WT	KEA	VKSG
SC14-0633-P	SSMK/WT/WT/NTGY	WT/SSNA/AIDTK/WT	SAMK/WT/EDT/VKSG	8	8	3	SSMK	WT	WT	NTGY	WT	SSNA	AIDTK	WT	SAMK	WT	EDT	VKSG
SC14-0853-P	SAMK/WT/WT/NTGY	WT/SSNA/WT/WT	WT/WT/WT/WT	0.5	0.5	-1	SAMK	WT	WT	NTGY	WT	SSNA	WT	WT	WT	WT	WT	WT
SC14-0880-P	SSMK/WT/WT/NTGY	WT/SSNA/WT/WT	SAMK/WT/KEA/VKSG	2	2	1	SSMK	WT	WT	NTGY	WT	SSNA	WT	WT	SAMK	WT	KEA	VKSG
SC14-0911-P	SSMK/WT/WT/NTGY	WT/SSNA/AIDTK/WT	SAMK/WT/EDT/VKSG	4	4	2	SSMK	WT	WT	NTGY	WT	SSNA	AIDTK	WT	SAMK	WT	EDT	VKSG
SC14-0936-P	WT/WT/WT/WT	WT/WT/WT/WT	SAMK/WT/KAA/WT	</= 0.03	0.03125	-5	WT	WT	WT	WT	WT	WT	WT	WT	SAMK	WT	KAA	WT
SC14-1235-P	WT/WT/WT/WT	WT/SSNA/TVDTK/WT	WT/WT/WT/WT	0.12	0.125	-3	WT	WT	WT	WT	WT	SSNA	TVDTK	WT	WT	WT	WT	WT
SC14-1327-P	SSMK/WT/WT/NTGY	WT/SSNA/WT/WT	SAMK/WT/KEA/VKSG	1	1	0	SSMK	WT	WT	NTGY	WT	SSNA	WT	WT	SAMK	WT	KEA	VKSG
SC14-1380-P	WT/WT/WT/WT	WT/SSNA/WT/WT	SAMK/WT/KEA/VKSG	0.25	0.25	-2	WT	WT	WT	WT	WT	SSNA	WT	WT	SAMK	WT	KEA	VKSG
SC14-1542-P	SSMK/WT/WT/NTGY	WT/SSNA/AIDTK/WT	SAMK/WT/EDT/VKSG	1	1	0	SSMK	WT	WT	NTGY	WT	SSNA	AIDTK	WT	SAMK	WT	EDT	VKSG
SC14-2976-P	SAMK/WT/WT/NTGY	WT/SSNA/WT/WT	SAMK/WT/KEA/VKSG	4	4	2	SAMK	WT	WT	NTGY	WT	SSNA	WT	WT	SAMK	WT	KEA	VKSG
SC14-3062-P	SSMK/WT/WT/NTGY	WT/SSNA/WT/WT	SAMK/WT/KEA/VKSG	0.5	0.5	-1	SSMK	WT	WT	NTGY	WT	SSNA	WT	WT	SAMK	WT	KEA	VKSG
SC14-3390-P	SAMK/WT/WT/NTGY	WT/SSNA/WT/WT	WT/WT/WT/WT	0.5	0.5	-1	SAMK	WT	WT	NTGY	WT	SSNA	WT	WT	WT	WT	WT	WT
SC14-3436-P	WT/WT/WT/NTGY	WT/WT/WT/WT	SAMK/WT/WT/WT	0.06	0.0625	-4	WT	WT	WT	NTGY	WT	WT	WT	WT	SAMK	WT	WT	WT
SC14-3649-P	SAMK/WT/WT/NTGY	WT/SSNA/WT/WT	SAMK/WT/KEA/VKSG	2	2	1	SAMK	WT	WT	NTGY	WT	SSNA	WT	WT	SAMK	WT	KEA	VKSG
SC14-3781-P	SSMK/WT/WT/NTGY	WT/SSNA/AIDTK/WT	SAMK/WT/EDT/VKSG	2	2	1	SSMK	WT	WT	NTGY	WT	SSNA	AIDTK	WT	SAMK	WT	EDT	VKSG
SC14-3783-P	SAMK/WT/WT/NTGY	WT/SSNA/WT/WT	SAMK/WT/KEA/VKSG	2	2	1	SAMK	WT	WT	NTGY	WT	SSNA	WT	WT	SAMK	WT	KEA	VKSG
SC14-4115-P	WT/WT/WT/WT	WT/WT/WT/WT	WT/WT/KET/VKSG	</= 0.03	0.03125	-5	WT	WT	WT	WT	WT	WT	WT	WT	WT	WT	KET	VKSG
SC14-4148-P	WT/WT/WT/NTGY	WT/WT/WT/WT	SAMK/WT/WT/WT	0.06	0.0625	-4	WT	WT	WT	NTGY	WT	WT	WT	WT	SAMK	WT	WT	WT
SC14-4157-P	SSMK/WT/WT/NTGY	WT/SSNS/WT/WT	SAMK/WT/KEA/VKSG	0.5	0.5	-1	SSMK	WT	WT	NTGY	WT	SSNS	WT	WT	SAMK	WT	KEA	VKSG
SC15-0238-P	WT/WT/WT/WT	WT/SSNA/WT/WT	WT/WT/KEA/WT	0.12	0.125	-3	WT	WT	WT	WT	WT	SSNA	WT	WT	WT	WT	KEA	WT
SC15-0270-P	WT/WT/WT/NTGY	WT/SSNA/SVESK/WT	WT/WT/EDA/VKSG	0.25	0.25	-2	WT	WT	WT	NTGY	WT	SSNA	SVESK	WT	WT	WT	EDA	VKSG
SC15-0271-P	WT/WT/WT/NTGY	WT/SSNA/WT/WT	SAMK/WT/KEA/VKSG	0.25	0.25	-2	WT	WT	WT	NTGY	WT	SSNA	WT	WT	SAMK	WT	KEA	VKSG
SC15-0372-P	WT/WT/WT/WT	WT/SSNA/WT/WT	WT/WT/KEA/WT	0.12	0.125	-3	WT	WT	WT	WT	WT	SSNA	WT	WT	WT	WT	KEA	WT
SC15-0746-P	WT/WT/WT/WT	WT/SSNA/WT/WT	WT/WT/KEA/WT	0.12	0.125	-3	WT	WT	WT	WT	WT	SSNA	WT	WT	WT	WT	KEA	WT
SC15-0755-P	WT/WT/WT/WT	WT/WT/WT/WT	WT/WT/WT/WT	0.06	0.0625	-4	WT	WT	WT	WT	WT	WT	WT	WT	WT	WT	WT	WT
SC15-0817-P	WT/WT/WT/WT	WT/SSNA/WT/WT	WT/WT/KEA/WT	0.12	0.125	-3	WT	WT	WT	WT	WT	SSNA	WT	WT	WT	WT	KEA	WT
SC15-0874-P	SSMK/WT/WT/NTGY	WT/SSNA/AIDTK/WT	SAMK/WT/EDT/VKSG	2	2	1	SSMK	WT	WT	NTGY	WT	SSNA	AIDTK	WT	SAMK	WT	EDT	VKSG
SC15-0940-P	WT/WT/WT/NTGY	WT/WT/WT/WT	SAMK/WT/WT/WT	0.06	0.0625	-4	WT	WT	WT	NTGY	WT	WT	WT	WT	SAMK	WT	WT	WT
SC15-1203-P	WT/WT/WT/WT	WT/SSNA/WT/WT	WT/WT/KEA/WT	0.12	0.125	-3	WT	WT	WT	WT	WT	SSNA	WT	WT	WT	WT	KEA	WT
SC15-1222-P	WT/WT/WT/WT	WT/SSNA/SVESK/WT	SAMK/WT/WT/WT	0.06	0.0625	-4	WT	WT	WT	WT	WT	SSNA	SVESK	WT	SAMK	WT	WT	WT
SC15-1304-P	WT/WT/WT/WT	WT/SSNA/SVESK/WT	WT/WT/WT/WT	0.12	0.125	-3	WT	WT	WT	WT	WT	SSNA	SVESK	WT	WT	WT	WT	WT
SC15-1308-P	WT/WT/WT/NTGY	WT/WT/WT/WT	SAMK/WT/WT/WT	0.06	0.0625	-4	WT	WT	WT	NTGY	WT	WT	WT	WT	SAMK	WT	WT	WT
SC15-1384-P	WT/WT/WT/NTGY	WT/SSNA/SVESK/WT	WT/WT/EDA/VKSG	0.25	0.25	-2	WT	WT	WT	NTGY	WT	SSNA	SVESK	WT	WT	WT	EDA	VKSG
SC15-1591-P	SAMK/WT/WT/NTGY	WT/SSNA/WT/WT	SAMK/WT/KEA/VKSG	2	2	1	SAMK	WT	WT	NTGY	WT	SSNA	WT	WT	SAMK	WT	KEA	VKSG
SC15-1593-P	WT/WT/WT/WT	WT/SSNA/WT/WT	WT/WT/KAA/WT	0.06	0.0625	-4	WT	WT	WT	WT	WT	SSNA	WT	WT	WT	WT	KAA	WT
SC15-1594-P	WT/WT/WT/WT	WT/SSNA/WT/WT	WT/WT/KEA/WT	0.12	0.125	-3	WT	WT	WT	WT	WT	SSNA	WT	WT	WT	WT	KEA	WT
SC15-1601-P	SSMK/WT/WT/NTGY	WT/SSNA/AIDTK/WT	SAMK/WT/EDT/VKSG	2	2	1	SSMK	WT	WT	NTGY	WT	SSNA	AIDTK	WT	SAMK	WT	EDT	VKSG
SC15-1917-P	WT/WT/WT/WT	WT/SSNA/SVESK/WT	WT/WT/WT/WT	0.12	0.125	-3	WT	WT	WT	WT	WT	SSNA	SVESK	WT	WT	WT	WT	WT
SC15-2049-P	WT/WT/WT/WT	WT/SSNA/SVESK/WT	WT/WT/WT/WT	0.12	0.125	-3	WT	WT	WT	WT	WT	SSNA	SVESK	WT	WT	WT	WT	WT
SC15-2119-P	SSMK/WT/WT/NTGY	WT/SSNA/AIDTK/WT	SAMK/WT/EDT/VKSG	4	4	2	SSMK	WT	WT	NTGY	WT	SSNA	AIDTK	WT	SAMK	WT	EDT	VKSG
SC15-2168-P	WT/WT/WT/WT	WT/WT/WT/WT	WT/WT/WT/WT	</= 0.03	0.03125	-5	WT	WT	WT	WT	WT	WT	WT	WT	WT	WT	WT	WT
SC15-2169-P	WT/WT/WT/WT	WT/WT/WT/WT	WT/WT/WT/WT	</= 0.03	0.03125	-5	WT	WT	WT	WT	WT	WT	WT	WT	WT	WT	WT	WT
SC15-2173-P	WT/WT/WT/WT	WT/SSNA/WT/WT	SAMK/WT/WT/WT	0.12	0.125	-3	WT	WT	WT	WT	WT	SSNA	WT	WT	SAMK	WT	WT	WT
SC15-2187-P	SSMK/WT/WT/NTGY	WT/SSNA/WT/WT	SAMK/WT/KEA/VKSG	1	1	0	SSMK	WT	WT	NTGY	WT	SSNA	WT	WT	SAMK	WT	KEA	VKSG
SC15-2195-P	WT/WT/WT/WT	WT/WT/WT/WT	WT/WT/WT/WT	</= 0.03	0.03125	-5	WT	WT	WT	WT	WT	WT	WT	WT	WT	WT	WT	WT
SC15-2233-P	WT/WT/WT/WT	WT/WT/WT/WT	WT/WT/WT/WT	</= 0.03	0.03125	-5	WT	WT	WT	WT	WT	WT	WT	WT	WT	WT	WT	WT
SC15-2235-P	WT/WT/WT/WT	WT/WT/WT/WT	WT/WT/WT/WT	<=0.03	0.03125	-5	WT	WT	WT	WT	WT	WT	WT	WT	WT	WT	WT	WT
SC15-2244-P	WT/WT/WT/WT	WT/WT/WT/WT	WT/WT/WT/WT	</= 0.03	0.03125	-5	WT	WT	WT	WT	WT	WT	WT	WT	WT	WT	WT	WT
SC15-2245-P	WT/WT/WT/WT	WT/WT/WT/WT	WT/WT/WT/WT	</= 0.03	0.03125	-5	WT	WT	WT	WT	WT	WT	WT	WT	WT	WT	WT	WT
SC15-2259-P	WT/WT/WT/WT	WT/WT/WT/WT	WT/WT/WT/WT	</= 0.03	0.03125	-5	WT	WT	WT	WT	WT	WT	WT	WT	WT	WT	WT	WT
SC15-2302-P	WT/WT/WT/WT	WT/WT/WT/WT	WT/WT/WT/WT	</= 0.03	0.03125	-5	WT	WT	WT	WT	WT	WT	WT	WT	WT	WT	WT	WT
SC15-2304-P	WT/WT/WT/WT	WT/WT/WT/WT	WT/WT/WT/WT	</= 0.03	0.03125	-5	WT	WT	WT	WT	WT	WT	WT	WT	WT	WT	WT	WT
SC15-2312-P	SSMK/WT/WT/NTGY	WT/SSNA/AIDTK/WT	SAMK/WT/EDT/VKSG	4	4	2	SSMK	WT	WT	NTGY	WT	SSNA	AIDTK	WT	SAMK	WT	EDT	VKSG
SC15-2339-P	WT/WT/WT/WT	WT/WT/WT/WT	WT/WT/WT/WT	</= 0.03	0.03125	-5	WT	WT	WT	WT	WT	WT	WT	WT	WT	WT	WT	WT
SC15-2340-P	WT/WT/WT/WT	WT/WT/WT/WT	WT/WT/WT/WT	<=0.03	0.03125	-5	WT	WT	WT	WT	WT	WT	WT	WT	WT	WT	WT	WT
SC15-2357-P	WT/WT/WT/WT	WT/WT/WT/WT	WT/WT/WT/WT	</= 0.03	0.03125	-5	WT	WT	WT	WT	WT	WT	WT	WT	WT	WT	WT	WT
SC15-2367-P	WT/WT/WT/WT	WT/WT/WT/WT	WT/WT/WT/WT	</= 0.03	0.03125	-5	WT	WT	WT	WT	WT	WT	WT	WT	WT	WT	WT	WT
SC15-2370-P	WT/WT/WT/WT	WT/WT/WT/WT	WT/WT/WT/WT	</= 0.03	0.03125	-5	WT	WT	WT	WT	WT	WT	WT	WT	WT	WT	WT	WT
SC15-2373-P	WT/WT/WT/NTGY	WT/SSNA/WT/WT	WT/WT/WT/WT	0.12	0.125	-3	WT	WT	WT	NTGY	WT	SSNA	WT	WT	WT	WT	WT	WT
SC15-2381-P	SSMK/WT/WT/NTGY	WT/SSNA/AIDTK/WT	SAMK/WT/EDT/VKSG	2	2	1	SSMK	WT	WT	NTGY	WT	SSNA	AIDTK	WT	SAMK	WT	EDT	VKSG
SC15-2412-P	WT/WT/WT/WT	WT/WT/WT/WT	WT/WT/WT/WT	</= 0.03	0.03125	-5	WT	WT	WT	WT	WT	WT	WT	WT	WT	WT	WT	WT
SC15-2418-P	WT/WT/WT/WT	WT/WT/WT/WT	WT/WT/WT/WT	</= 0.03	0.03125	-5	WT	WT	WT	WT	WT	WT	WT	WT	WT	WT	WT	WT
SC15-2430-P	WT/WT/WT/WT	WT/WT/WT/WT	WT/WT/WT/WT	<=0.03	0.03125	-5	WT	WT	WT	WT	WT	WT	WT	WT	WT	WT	WT	WT
SC15-2438-P	WT/WT/WT/WT	WT/SSNA/WT/WT	WT/WT/KEA/WT	0.12	0.125	-3	WT	WT	WT	WT	WT	SSNA	WT	WT	WT	WT	KEA	WT
SC15-2443-P	WT/WT/WT/WT	WT/WT/WT/WT	WT/WT/WT/WT	</= 0.03	0.03125	-5	WT	WT	WT	WT	WT	WT	WT	WT	WT	WT	WT	WT
SC15-2446-P	WT/WT/WT/WT	WT/WT/WT/WT	WT/WT/WT/WT	</= 0.03	0.03125	-5	WT	WT	WT	WT	WT	WT	WT	WT	WT	WT	WT	WT
SC15-2454-P	WT/WT/WT/WT	WT/WT/WT/WT	WT/WT/WT/WT	</= 0.03	0.03125	-5	WT	WT	WT	WT	WT	WT	WT	WT	WT	WT	WT	WT
SC15-2459-P	WT/WT/WT/WT	WT/WT/WT/WT	WT/WT/WT/WT	</= 0.03	0.03125	-5	WT	WT	WT	WT	WT	WT	WT	WT	WT	WT	WT	WT
SC15-2499-P	WT/WT/WT/WT	WT/WT/WT/WT	WT/WT/WT/WT	</= 0.03	0.03125	-5	WT	WT	WT	WT	WT	WT	WT	WT	WT	WT	WT	WT
SC15-2505-P	WT/WT/WT/NTGY	WT/WT/WT/WT	SAMK/WT/WT/WT	0.06	0.0625	-4	WT	WT	WT	NTGY	WT	WT	WT	WT	SAMK	WT	WT	WT
SC15-2507-P	WT/WT/WT/WT	WT/WT/WT/WT	WT/WT/WT/WT	</= 0.03	0.03125	-5	WT	WT	WT	WT	WT	WT	WT	WT	WT	WT	WT	WT
SC15-2510-P	WT/WT/WT/WT	WT/WT/WT/WT	WT/WT/WT/WT	</= 0.03	0.03125	-5	WT	WT	WT	WT	WT	WT	WT	WT	WT	WT	WT	WT
SC15-2511-P	WT/WT/WT/WT	WT/WT/WT/WT	WT/WT/WT/WT	</= 0.03	0.03125	-5	WT	WT	WT	WT	WT	WT	WT	WT	WT	WT	WT	WT
SC15-2519-P	WT/WT/WT/WT	WT/WT/WT/WT	WT/WT/WT/WT	</= 0.03	0.03125	-5	WT	WT	WT	WT	WT	WT	WT	WT	WT	WT	WT	WT
SC15-2520-P	WT/WT/WT/WT	WT/WT/WT/WT	WT/WT/WT/WT	</= 0.03	0.03125	-5	WT	WT	WT	WT	WT	WT	WT	WT	WT	WT	WT	WT
SC15-2538-P	WT/WT/WT/WT	WT/WT/WT/WT	WT/WT/WT/WT	</= 0.03	0.03125	-5	WT	WT	WT	WT	WT	WT	WT	WT	WT	WT	WT	WT
SC15-2565-P	WT/WT/WT/WT	WT/WT/WT/WT	WT/WT/WT/WT	</= 0.03	0.03125	-5	WT	WT	WT	WT	WT	WT	WT	WT	WT	WT	WT	WT
SC15-2567-P	WT/WT/WT/WT	WT/WT/WT/WT	WT/WT/WT/WT	</= 0.03	0.03125	-5	WT	WT	WT	WT	WT	WT	WT	WT	WT	WT	WT	WT
SC15-2570-P	WT/WT/WT/WT	WT/WT/WT/WT	WT/WT/WT/WT	</= 0.03	0.03125	-5	WT	WT	WT	WT	WT	WT	WT	WT	WT	WT	WT	WT
SC15-2589-P	WT/WT/WT/WT	WT/SSNA/WT/WT	SAMK/WT/KEA/VKSG	0.25	0.25	-2	WT	WT	WT	WT	WT	SSNA	WT	WT	SAMK	WT	KEA	VKSG
SC15-2607-P	WT/WT/WT/WT	WT/WT/WT/WT	WT/WT/WT/WT	</= 0.03	0.03125	-5	WT	WT	WT	WT	WT	WT	WT	WT	WT	WT	WT	WT
SC15-2608-P	WT/WT/WT/TSQY	WT/YSSN/QQLQP/GKT	WT/WT/WT/WT	0.25	0.25	-2	WT	WT	WT	TSQY	WT	YSSN	QQLQP	GKT	WT	WT	WT	WT
SC15-2609-P	WT/WT/WT/WT	WT/WT/WT/WT	WT/WT/WT/WT	0.06	0.0625	-4	WT	WT	WT	WT	WT	WT	WT	WT	WT	WT	WT	WT
SC15-2653-P	WT/WT/WT/WT	WT/WT/WT/WT	WT/WT/WT/WT	</= 0.03	0.03125	-5	WT	WT	WT	WT	WT	WT	WT	WT	WT	WT	WT	WT
SC15-2703-P	WT/WT/WT/WT	WT/WT/WT/WT	WT/WT/WT/WT	</= 0.03	0.03125	-5	WT	WT	WT	WT	WT	WT	WT	WT	WT	WT	WT	WT
SC15-2706-P	WT/WT/WT/WT	WT/WT/WT/WT	WT/WT/WT/WT	</= 0.03	0.03125	-5	WT	WT	WT	WT	WT	WT	WT	WT	WT	WT	WT	WT
SC15-2813-P	WT/WT/WT/NTGY	WT/SSNA/WT/WT	WT/WT/WT/WT	0.06	0.0625	-4	WT	WT	WT	NTGY	WT	SSNA	WT	WT	WT	WT	WT	WT
SC15-2816-P	WT/WT/WT/WT	WT/WT/WT/WT	WT/WT/WT/WT	</= 0.03	0.03125	-5	WT	WT	WT	WT	WT	WT	WT	WT	WT	WT	WT	WT
SC15-2829-P	SSMK/WT/WT/NTGY	WT/SSNA/AIDTK/WT	SAMK/WT/EDT/VKSG	4	4	2	SSMK	WT	WT	NTGY	WT	SSNA	AIDTK	WT	SAMK	WT	EDT	VKSG
SC15-2832-P	WT/WT/WT/WT	WT/WT/WT/WT	WT/WT/WT/WT	</= 0.03	0.03125	-5	WT	WT	WT	WT	WT	WT	WT	WT	WT	WT	WT	WT
SC15-2983-P	WT/WT/WT/WT	WT/WT/WT/WT	WT/WT/WT/WT	</= 0.03	0.03125	-5	WT	WT	WT	WT	WT	WT	WT	WT	WT	WT	WT	WT
SC15-3019-P	WT/WT/WT/WT	WT/WT/WT/WT	WT/WT/WT/WT	</= 0.03	0.03125	-5	WT	WT	WT	WT	WT	WT	WT	WT	WT	WT	WT	WT
SC15-3047-P	WT/WT/WT/WT	WT/WT/WT/WT	WT/WT/KEA/WT	0.06	0.0625	-4	WT	WT	WT	WT	WT	WT	WT	WT	WT	WT	KEA	WT
SC15-3048-P	WT/WT/WT/WT	WT/WT/WT/WT	WT/WT/WT/WT	</= 0.03	0.03125	-5	WT	WT	WT	WT	WT	WT	WT	WT	WT	WT	WT	WT
SC15-3050-P	WT/WT/WT/WT	WT/WT/WT/WT	WT/WT/WT/WT	</= 0.03	0.03125	-5	WT	WT	WT	WT	WT	WT	WT	WT	WT	WT	WT	WT
SC15-3129-P	WT/WT/WT/WT	WT/WT/WT/WT	WT/WT/WT/WT	</= 0.03	0.03125	-5	WT	WT	WT	WT	WT	WT	WT	WT	WT	WT	WT	WT
SC15-3143-P	WT/WT/WT/WT	WT/WT/WT/WT	WT/WT/WT/WT	</= 0.03	0.03125	-5	WT	WT	WT	WT	WT	WT	WT	WT	WT	WT	WT	WT
SC15-3151-P	WT/WT/WT/WT	WT/SSNA/WT/WT	WT/WT/KEA/WT	0.12	0.125	-3	WT	WT	WT	WT	WT	SSNA	WT	WT	WT	WT	KEA	WT
SC15-3154-P	WT/WT/WT/WT	WT/WT/WT/WT	WT/WT/WT/WT	</= 0.03	0.03125	-5	WT	WT	WT	WT	WT	WT	WT	WT	WT	WT	WT	WT
SC15-3161-P	WT/WT/WT/WT	WT/WT/WT/WT	WT/WT/WT/WT	</= 0.03	0.03125	-5	WT	WT	WT	WT	WT	WT	WT	WT	WT	WT	WT	WT
SC15-3163-P	SSMK/WT/WT/NTGY	WT/SSNA/AIDTK/WT	SAMK/WT/EDT/VKSG	2	2	1	SSMK	WT	WT	NTGY	WT	SSNA	AIDTK	WT	SAMK	WT	EDT	VKSG
SC15-3212-P	WT/WT/WT/WT	WT/WT/WT/WT	WT/WT/WT/WT	</= 0.03	0.03125	-5	WT	WT	WT	WT	WT	WT	WT	WT	WT	WT	WT	WT
SC15-3213-P	WT/WT/WT/WT	WT/WT/WT/WT	WT/WT/WT/WT	</= 0.03	0.03125	-5	WT	WT	WT	WT	WT	WT	WT	WT	WT	WT	WT	WT
SC15-3214-P	WT/WT/WT/WT	WT/WT/WT/WT	WT/WT/WT/WT	</= 0.03	0.03125	-5	WT	WT	WT	WT	WT	WT	WT	WT	WT	WT	WT	WT
SC15-3218-P	WT/WT/WT/WT	WT/WT/WT/WT	WT/WT/WT/WT	</= 0.03	0.03125	-5	WT	WT	WT	WT	WT	WT	WT	WT	WT	WT	WT	WT
SC15-3232-P	WT/WT/WT/WT	WT/WT/WT/WT	WT/WT/WT/WT	</= 0.03	0.03125	-5	WT	WT	WT	WT	WT	WT	WT	WT	WT	WT	WT	WT
SC15-3256-P	WT/WT/WT/WT	WT/WT/WT/WT	WT/WT/WT/WT	</= 0.03	0.03125	-5	WT	WT	WT	WT	WT	WT	WT	WT	WT	WT	WT	WT
SC15-3258-P	WT/WT/WT/WT	WT/WT/WT/WT	WT/WT/WT/WT	</= 0.03	0.03125	-5	WT	WT	WT	WT	WT	WT	WT	WT	WT	WT	WT	WT
SC15-3260-P	WT/WT/WT/WT	WT/WT/WT/WT	WT/WT/WT/WT	0.06	0.0625	-4	WT	WT	WT	WT	WT	WT	WT	WT	WT	WT	WT	WT
SC15-3550-P	SSMK/WT/WT/NTGY	WT/SSNA/AIDTK/WT	SAMK/WT/EDT/VKSG	4	4	2	SSMK	WT	WT	NTGY	WT	SSNA	AIDTK	WT	SAMK	WT	EDT	VKSG
SC15-3567-P	WT/WT/WT/NTGY	WT/SSNA/SVESK/WT	WT/WT/EDA/VKSG	0.25	0.25	-2	WT	WT	WT	NTGY	WT	SSNA	SVESK	WT	WT	WT	EDA	VKSG
SC15-3634-P	WT/WT/WT/WT	WT/SSNA/WT/WT	WT/WT/KAA/WT	0.06	0.0625	-4	WT	WT	WT	WT	WT	SSNA	WT	WT	WT	WT	KAA	WT
SC15-3674-P	SAMK/WT/WT/NTGY	WT/SSNA/WT/WT	WT/WT/WT/WT	0.25	0.25	-2	SAMK	WT	WT	NTGY	WT	SSNA	WT	WT	WT	WT	WT	WT
SC15-4061-P	WT/WT/WT/NTGY	WT/WT/WT/WT	SAMK/WT/WT/WT	0.06	0.0625	-4	WT	WT	WT	NTGY	WT	WT	WT	WT	SAMK	WT	WT	WT
SC15-4210-P	WT/WT/WT/WT	WT/SSNA/WT/WT	WT/WT/KAA/WT	0.06	0.0625	-4	WT	WT	WT	WT	WT	SSNA	WT	WT	WT	WT	KAA	WT
SC15-4247-P	SSMK/WT/WT/NTGY	WT/SSNA/AIDTK/WT	SAFK/WT/KEA/VKSG	4	4	2	SSMK	WT	WT	NTGY	WT	SSNA	AIDTK	WT	SAFK	WT	KEA	VKSG
SC16-0173-P	WT/WT/WT/WT	WT/SSNA/SVESK/WT	WT/WT/WT/WT	0.12	0.125	-3	WT	WT	WT	WT	WT	SSNA	SVESK	WT	WT	WT	WT	WT
SC16-0435-P	WT/WT/WT/WT	WT/WT/WT/WT	WT/WT/WT/WT	0.06	0.0625	-4	WT	WT	WT	WT	WT	WT	WT	WT	WT	WT	WT	WT
SC16-0506-P	SAMK/WT/WT/NTGY	WT/SSNA/WT/WT	SPMK/WT/WT/WT	0.12	0.125	-3	SAMK	WT	WT	NTGY	WT	SSNA	WT	WT	SPMK	WT	WT	WT
SC16-1036-P	WT/WT/WT/NTGY	WT/SSNA/WT/WT	SAMK/WT/KEA/VKSG	0.5	0.5	-1	WT	WT	WT	NTGY	WT	SSNA	WT	WT	SAMK	WT	KEA	VKSG
SC16-1075-P	WT/WT/WT/NTGY	WT/SSNA/WT/WT	WT/WT/WT/WT	0.25	0.25	-2	WT	WT	WT	NTGY	WT	SSNA	WT	WT	WT	WT	WT	WT
SC16-1076-P	WT/WT/WT/NTGY	WT/WT/WT/WT	SAMK/WT/WT/WT	0.06	0.0625	-4	WT	WT	WT	NTGY	WT	WT	WT	WT	SAMK	WT	WT	WT
SC16-1244-P	WT/WT/WT/WT	WT/SSNA/SVESK/WT	WT/WT/WT/WT	0.12	0.125	-3	WT	WT	WT	WT	WT	SSNA	SVESK	WT	WT	WT	WT	WT
SC16-1388-P	SAMK/WT/WT/NTGY	WT/SSNA/WT/WT	SAMK/WT/KEA/VKSG	2	2	1	SAMK	WT	WT	NTGY	WT	SSNA	WT	WT	SAMK	WT	KEA	VKSG
SC16-1690-P	SAMK/WT/WT/NTGY	WT/SSNA/WT/WT	WT/WT/WT/WT	0.5	0.5	-1	SAMK	WT	WT	NTGY	WT	SSNA	WT	WT	WT	WT	WT	WT
SC16-1748-P	SAMK/WT/WT/NTGY	WT/SSNA/WT/WT	SAMK/WT/KEA/VKSG	2	2	1	SAMK	WT	WT	NTGY	WT	SSNA	WT	WT	SAMK	WT	KEA	VKSG
SC16-1751-P	WT/WT/WT/NTGY	WT/SSNA/WT/WT	WT/WT/WT/WT	0.25	0.25	-2	WT	WT	WT	NTGY	WT	SSNA	WT	WT	WT	WT	WT	WT
SC16-1766-P	WT/WT/WT/WT	WT/SSNA/WT/WT	SAMK/WT/WT/WT	</= 0.03	0.03125	-5	WT	WT	WT	WT	WT	SSNA	WT	WT	SAMK	WT	WT	WT
SC16-1767-P	SAMK/WT/WT/NTGY	WT/SSNA/WT/WT	SAMK/WT/KEA/VKSG	2	2	1	SAMK	WT	WT	NTGY	WT	SSNA	WT	WT	SAMK	WT	KEA	VKSG
SC16-1889-P	SSMK/WT/WT/NTGY	WT/SSNA/AIDTK/WT	SAMK/WT/KEA/VKSG	0.5	0.5	-1	SSMK	WT	WT	NTGY	WT	SSNA	AIDTK	WT	SAMK	WT	KEA	VKSG
SC16-1923-P	WT/WT/WT/NTGY	WT/WT/WT/WT	SAMK/WT/WT/WT	</= 0.03	0.03125	-5	WT	WT	WT	NTGY	WT	WT	WT	WT	SAMK	WT	WT	WT
SC16-2219-P	WT/WT/WT/WT	WT/SSNA/SVESK/WT	WT/WT/WT/WT	0.06	0.0625	-4	WT	WT	WT	WT	WT	SSNA	SVESK	WT	WT	WT	WT	WT
SC16-3156-P	WT/WT/WT/WT	WT/SSNA/WT/WT	SAMK/WT/WT/WT	0.06	0.0625	-4	WT	WT	WT	WT	WT	SSNA	WT	WT	SAMK	WT	WT	WT
SC16-3704-P	WT/WT/WT/NTGY	WT/SSNA/WT/WT	WT/WT/WT/WT	0.25	0.25	-2	WT	WT	WT	NTGY	WT	SSNA	WT	WT	WT	WT	WT	WT
SC16-3711-P	SSMK/WT/WT/NTGY	WT/SSNA/AIDTK/WT	SAMK/WT/EDT/VKSG	1	1	0	SSMK	WT	WT	NTGY	WT	SSNA	AIDTK	WT	SAMK	WT	EDT	VKSG
SC16-3788-P	WT/WT/WT/WT	WT/SSNA/WT/WT	WT/WT/KEA/WT	0.12	0.125	-3	WT	WT	WT	WT	WT	SSNA	WT	WT	WT	WT	KEA	WT
SC16-3980-P	SSMK/WT/WT/NTGY	WT/SSNA/WT/WT	SAMK/WT/KEA/VKSG	0.5	0.5	-1	SSMK	WT	WT	NTGY	WT	SSNA	WT	WT	SAMK	WT	KEA	VKSG
SC16-4179-P	WT/WT/WT/NTGY	WT/WT/WT/WT	SAMK/WT/WT/WT	0.06	0.0625	-4	WT	WT	WT	NTGY	WT	WT	WT	WT	SAMK	WT	WT	WT
SC16-4469-P	WT/WT/WT/WT	WT/SSNA/WT/WT	WT/WT/KEA/WT	0.12	0.125	-3	WT	WT	WT	WT	WT	SSNA	WT	WT	WT	WT	KEA	WT
SC16-4523-P	WT/WT/WT/WT	WT/WT/WT/WT	WT/WT/WT/WT	0.5	0.5	-1	WT	WT	WT	WT	WT	WT	WT	WT	WT	WT	WT	WT
SC16-4579-P	SSMK/WT/WT/NTGY	WT/SSNA/WT/WT	SAMK/WT/KEA/VKSG	1	1	0	SSMK	WT	WT	NTGY	WT	SSNA	WT	WT	SAMK	WT	KEA	VKSG
SC17-0131-P	WT/WT/WT/WT	WT/WT/WT/WT	WT/WT/KEA/VKSG	0.06	0.0625	-4	WT	WT	WT	WT	WT	WT	WT	WT	WT	WT	KEA	VKSG
SC17-1592-P	WT/WT/WT/TSQY	WT/SSNA/WT/WT	SAMK/WT/WT/WT	0.25	0.25	-2	WT	WT	WT	TSQY	WT	SSNA	WT	WT	SAMK	WT	WT	WT
SC17-2618-P	WT/WT/WT/WT	WT/WT/WT/WT	WT/WT/WT/WT	</= 0.03	0.03125	-5	WT	WT	WT	WT	WT	WT	WT	WT	WT	WT	WT	WT
SC17-2721-P	WT/WT/WT/WT	WT/WT/WT/WT	WT/WT/WT/WT	</= 0.03	0.03125	-5	WT	WT	WT	WT	WT	WT	WT	WT	WT	WT	WT	WT
SC17-2722-P	WT/WT/WT/WT	WT/WT/WT/WT	WT/WT/WT/WT	</= 0.03	0.03125	-5	WT	WT	WT	WT	WT	WT	WT	WT	WT	WT	WT	WT
SC17-2737-P	WT/WT/WT/WT	WT/WT/WT/WT	WT/WT/WT/WT	</= 0.03	0.03125	-5	WT	WT	WT	WT	WT	WT	WT	WT	WT	WT	WT	WT
SC17-2823-P	WT/WT/WT/WT	WT/WT/WT/WT	WT/WT/WT/WT	</= 0.03	0.03125	-5	WT	WT	WT	WT	WT	WT	WT	WT	WT	WT	WT	WT
SC17-2827-P	SAMK/WT/WT/NTGY	WT/SSNA/WT/WT	SAMK/WT/KEA/VKSG	2	2	1	SAMK	WT	WT	NTGY	WT	SSNA	WT	WT	SAMK	WT	KEA	VKSG
SC17-3128-P	WT/WT/WT/WT	WT/WT/WT/WT	WT/WT/WT/WT	</= 0.03	0.03125	-5	WT	WT	WT	WT	WT	WT	WT	WT	WT	WT	WT	WT
SC17-3130-P	WT/WT/WT/WT	WT/WT/WT/WT	WT/WT/WT/WT	</= 0.03	0.03125	-5	WT	WT	WT	WT	WT	WT	WT	WT	WT	WT	WT	WT
SC17-3150-P	WT/WT/WT/WT	WT/WT/WT/WT	WT/WT/WT/WT	0.06	0.0625	-4	WT	WT	WT	WT	WT	WT	WT	WT	WT	WT	WT	WT
SC17-3253-P	WT/WT/WT/WT	WT/WT/WT/WT	WT/WT/WT/WT	</= 0.03	0.03125	-5	WT	WT	WT	WT	WT	WT	WT	WT	WT	WT	WT	WT
SC17-3369-P	WT/WT/WT/WT	WT/WT/WT/WT	WT/WT/WT/WT	</= 0.03	0.03125	-5	WT	WT	WT	WT	WT	WT	WT	WT	WT	WT	WT	WT
SC17-3371-P	WT/WT/WT/WT	WT/WT/WT/WT	WT/WT/WT/WT	</= 0.03	0.03125	-5	WT	WT	WT	WT	WT	WT	WT	WT	WT	WT	WT	WT
SC17-3441-P	WT/WT/WT/WT	WT/WT/WT/WT	WT/WT/WT/WT	</= 0.03	0.03125	-5	WT	WT	WT	WT	WT	WT	WT	WT	WT	WT	WT	WT
SC17-3468-P	SAMK/WT/WT/NTGY	WT/SSNA/WT/WT	SAMK/WT/KEA/VKSG	2	2	1	SAMK	WT	WT	NTGY	WT	SSNA	WT	WT	SAMK	WT	KEA	VKSG
SC17-3572-P	WT/WT/WT/WT	WT/WT/WT/WT	WT/WT/WT/WT	</= 0.03	0.03125	-5	WT	WT	WT	WT	WT	WT	WT	WT	WT	WT	WT	WT
SC17-3598-P	SAMK/WT/WT/NTGY	WT/SSNA/SVESK/WT	WT/WT/WT/WT	0.5	0.5	-1	SAMK	WT	WT	NTGY	WT	SSNA	SVESK	WT	WT	WT	WT	WT
SC17-3702-P	WT/WT/WT/WT	WT/WT/WT/WT	WT/WT/WT/WT	</= 0.03	0.03125	-5	WT	WT	WT	WT	WT	WT	WT	WT	WT	WT	WT	WT
SC17-3820-P	WT/WT/WT/WT	WT/WT/WT/WT	WT/WT/WT/WT	</= 0.03	0.03125	-5	WT	WT	WT	WT	WT	WT	WT	WT	WT	WT	WT	WT
SC17-4106-P	WT/WT/WT/WT	WT/WT/WT/WT	WT/WT/WT/WT	</= 0.03	0.03125	-5	WT	WT	WT	WT	WT	WT	WT	WT	WT	WT	WT	WT
SC17-4186-P	WT/WT/WT/WT	WT/WT/WT/WT	WT/WT/WT/WT	</= 0.03	0.03125	-5	WT	WT	WT	WT	WT	WT	WT	WT	WT	WT	WT	WT
SC17-4261-P	WT/WT/WT/WT	WT/WT/WT/WT	WT/WT/WT/WT	</= 0.03	0.03125	-5	WT	WT	WT	WT	WT	WT	WT	WT	WT	WT	WT	WT
SC17-4267-P	WT/WT/WT/WT	WT/WT/WT/WT	WT/WT/WT/WT	</= 0.03	0.03125	-5	WT	WT	WT	WT	WT	WT	WT	WT	WT	WT	WT	WT
SC17-4369-P	WT/WT/WT/WT	WT/WT/WT/WT	WT/WT/WT/WT	</= 0.03	0.03125	-5	WT	WT	WT	WT	WT	WT	WT	WT	WT	WT	WT	WT
SC17-4487-P	WT/WT/WT/WT	WT/WT/WT/WT	WT/WT/WT/WT	</= 0.03	0.03125	-5	WT	WT	WT	WT	WT	WT	WT	WT	WT	WT	WT	WT
SC17-4586-P	WT/WT/WT/WT	WT/WT/WT/WT	WT/WT/WT/WT	</= 0.03	0.03125	-5	WT	WT	WT	WT	WT	WT	WT	WT	WT	WT	WT	WT
SC17-4591-P	WT/WT/WT/WT	WT/WT/WT/WT	WT/WT/WT/WT	</= 0.03	0.03125	-5	WT	WT	WT	WT	WT	WT	WT	WT	WT	WT	WT	WT
SC17-4704-P	WT/WT/WT/WT	WT/WT/WT/WT	WT/WT/WT/WT	</= 0.03	0.03125	-5	WT	WT	WT	WT	WT	WT	WT	WT	WT	WT	WT	WT
SC18-0131-P	WT/WT/WT/WT	WT/WT/WT/WT	WT/WT/WT/WT	</= 0.03	0.03125	-5	WT	WT	WT	WT	WT	WT	WT	WT	WT	WT	WT	WT
SC18-0168-P	WT/WT/WT/WT	WT/WT/WT/WT	WT/WT/WT/WT	</= 0.03	0.03125	-5	WT	WT	WT	WT	WT	WT	WT	WT	WT	WT	WT	WT
SC18-0181-P	WT/WT/WT/WT	WT/WT/WT/WT	WT/WT/WT/WT	</= 0.03	0.03125	-5	WT	WT	WT	WT	WT	WT	WT	WT	WT	WT	WT	WT
SC18-0184-P	WT/WT/WT/WT	WT/WT/WT/WT	WT/WT/WT/WT	</= 0.03	0.03125	-5	WT	WT	WT	WT	WT	WT	WT	WT	WT	WT	WT	WT
SC18-0186-P	WT/WT/WT/WT	WT/WT/WT/WT	WT/WT/WT/WT	</= 0.03	0.03125	-5	WT	WT	WT	WT	WT	WT	WT	WT	WT	WT	WT	WT
SC18-0190-P	WT/WT/WT/WT	WT/WT/WT/WT	WT/WT/WT/WT	</= 0.03	0.03125	-5	WT	WT	WT	WT	WT	WT	WT	WT	WT	WT	WT	WT
SC18-0253-P	WT/WT/WT/WT	WT/WT/WT/WT	WT/WT/WT/WT	</= 0.03	0.03125	-5	WT	WT	WT	WT	WT	WT	WT	WT	WT	WT	WT	WT
SC18-0362-P	WT/WT/WT/WT	WT/WT/WT/WT	WT/WT/WT/WT	</= 0.03	0.03125	-5	WT	WT	WT	WT	WT	WT	WT	WT	WT	WT	WT	WT
SC18-0366-P	WT/WT/WT/WT	WT/WT/WT/WT	WT/WT/WT/WT	</= 0.03	0.03125	-5	WT	WT	WT	WT	WT	WT	WT	WT	WT	WT	WT	WT
SC18-0377-P	WT/WT/WT/WT	WT/WT/WT/WT	WT/WT/WT/WT	</= 0.03	0.03125	-5	WT	WT	WT	WT	WT	WT	WT	WT	WT	WT	WT	WT
SC18-0521-P	WT/WT/WT/WT	WT/WT/WT/WT	WT/WT/WT/WT	</= 0.03	0.03125	-5	WT	WT	WT	WT	WT	WT	WT	WT	WT	WT	WT	WT
SC18-0525-P	WT/WT/WT/WT	WT/WT/WT/WT	WT/WT/WT/WT	</= 0.03	0.03125	-5	WT	WT	WT	WT	WT	WT	WT	WT	WT	WT	WT	WT
SC18-0642-P	WT/WT/WT/WT	WT/WT/WT/WT	WT/WT/WT/WT	</= 0.03	0.03125	-5	WT	WT	WT	WT	WT	WT	WT	WT	WT	WT	WT	WT
SC18-0651-P	WT/WT/WT/WT	WT/WT/WT/WT	WT/WT/WT/WT	</= 0.03	0.03125	-5	WT	WT	WT	WT	WT	WT	WT	WT	WT	WT	WT	WT
SC18-0787-P	WT/WT/WT/WT	WT/WT/WT/WT	WT/WT/WT/WT	</= 0.03	0.03125	-5	WT	WT	WT	WT	WT	WT	WT	WT	WT	WT	WT	WT
SC18-0839-P	WT/WT/WT/WT	WT/WT/WT/WT	WT/WT/WT/WT	</= 0.03	0.03125	-5	WT	WT	WT	WT	WT	WT	WT	WT	WT	WT	WT	WT
SC18-1954-P	WT/WT/WT/WT	WT/SSNA/WT/WT	WT/WT/KAA/WT	0.06	0.0625	-4	WT	WT	WT	WT	WT	SSNA	WT	WT	WT	WT	KAA	WT
SC18-3304-P	WT/WT/WT/NTGY	WT/SSNA/WT/WT	WT/WT/WT/WT	0.5	0.5	-1	WT	WT	WT	NTGY	WT	SSNA	WT	WT	WT	WT	WT	WT
SC18-4613-P	WT/WT/WT/WT	WT/WT/WT/WT	WT/WT/WT/WT	0.06	0.0625	-4	WT	WT	WT	WT	WT	WT	WT	WT	WT	WT	WT	WT
SC18-5243-P	SAMK/WT/WT/NTGY	WT/SSNA/WT/WT	SAMK/WT/KEA/VKSG	2	2	1	SAMK	WT	WT	NTGY	WT	SSNA	WT	WT	SAMK	WT	KEA	VKSG
SC18-5645-P	WT/WT/WT/TSQY	WT/SSNA/SVESK/WT	SAMK/WT/WT/WT	0.12	0.125	-3	WT	WT	WT	TSQY	WT	SSNA	SVESK	WT	SAMK	WT	WT	WT
SC18-5648-P	WT/WT/WT/NTGY	WT/WT/WT/WT	WT/WT/WT/WT	0.12	0.125	-3	WT	WT	WT	NTGY	WT	WT	WT	WT	WT	WT	WT	WT
SC18-5649-P	WT/WT/WT/WT	WT/SSNA/SVESK/WT	SAMK/WT/WT/WT	0.12	0.125	-3	WT	WT	WT	WT	WT	SSNA	SVESK	WT	SAMK	WT	WT	WT
SC19-0709-P	WT/WT/WT/WT	WT/WT/WT/WT	WT/WT/WT/WT	0.06	0.0625	-4	WT	WT	WT	WT	WT	WT	WT	WT	WT	WT	WT	WT
SC19-0710-P	WT/WT/WT/WT	WT/WT/WT/WT	WT/WT/WT/WT	0.06	0.0625	-4	WT	WT	WT	WT	WT	WT	WT	WT	WT	WT	WT	WT
SC19-0713-P	WT/WT/WT/WT	WT/WT/WT/WT	WT/WT/WT/WT	0.12	0.125	-3	WT	WT	WT	WT	WT	WT	WT	WT	WT	WT	WT	WT
SC19-0718-P	WT/WT/WT/WT	WT/SSNA/WT/WT	WT/WT/KEA/WT	0.06	0.0625	-4	WT	WT	WT	WT	WT	SSNA	WT	WT	WT	WT	KEA	WT
SC19-0719-P	WT/WT/WT/WT	WT/WT/WT/WT	WT/WT/KET/VKSG	0.12	0.125	-3	WT	WT	WT	WT	WT	WT	WT	WT	WT	WT	KET	VKSG
SC19-0722-P	WT/WT/WT/NTGY	WT/SSNA/WT/WT	WT/WT/WT/WT	0.5	0.5	-1	WT	WT	WT	NTGY	WT	SSNA	WT	WT	WT	WT	WT	WT
SC19-0723-P	WT/WT/WT/WT	WT/WT/WT/WT	WT/WT/WT/WT	0.12	0.125	-3	WT	WT	WT	WT	WT	WT	WT	WT	WT	WT	WT	WT
SC19-0725-P	WT/WT/WT/WT	WT/WT/WT/WT	WT/WT/WT/WT	0.06	0.0625	-4	WT	WT	WT	WT	WT	WT	WT	WT	WT	WT	WT	WT
SC19-0726-P	SAMK/WT/WT/NTGY	WT/SSNA/SVESK/WT	WT/WT/EDA/VKSG	0.25	0.25	-2	SAMK	WT	WT	NTGY	WT	SSNA	SVESK	WT	WT	WT	EDA	VKSG
SC19-0733-P	WT/WT/WT/WT	WT/SSNA/WT/WT	WT/WT/KEA/WT	0.06	0.0625	-4	WT	WT	WT	WT	WT	SSNA	WT	WT	WT	WT	KEA	WT
SC19-0734-P	WT/WT/WT/WT	WT/WT/WT/WT	WT/WT/WT/WT	0.06	0.0625	-4	WT	WT	WT	WT	WT	WT	WT	WT	WT	WT	WT	WT
SC19-0737-P	WT/WT/WT/WT	WT/WT/WT/WT	WT/WT/WT/WT	0.06	0.0625	-4	WT	WT	WT	WT	WT	WT	WT	WT	WT	WT	WT	WT
SC19-0739-P	WT/WT/WT/WT	WT/WT/WT/WT	WT/WT/WT/WT	0.06	0.0625	-4	WT	WT	WT	WT	WT	WT	WT	WT	WT	WT	WT	WT
SC19-0740-P	WT/WT/WT/WT	WT/WT/WT/WT	WT/WT/WT/WT	0.06	0.0625	-4	WT	WT	WT	WT	WT	WT	WT	WT	WT	WT	WT	WT
SC19-0742-P	WT/WT/WT/WT	WT/WT/WT/WT	WT/WT/WT/WT	0.06	0.0625	-4	WT	WT	WT	WT	WT	WT	WT	WT	WT	WT	WT	WT
SC19-0743-P	WT/WT/WT/WT	WT/WT/WT/WT	WT/WT/WT/WT	0.06	0.0625	-4	WT	WT	WT	WT	WT	WT	WT	WT	WT	WT	WT	WT
SC19-0744-P	WT/WT/WT/NTGY	WT/SSNA/SVETK/WT	SPMK/WT/WT/WT	0.5	0.5	-1	WT	WT	WT	NTGY	WT	SSNA	SVETK	WT	SPMK	WT	WT	WT
SC19-0746-P	WT/WT/WT/WT	WT/WT/WT/WT	WT/WT/WT/WT	0.06	0.0625	-4	WT	WT	WT	WT	WT	WT	WT	WT	WT	WT	WT	WT
SC19-0747-P	WT/WT/WT/WT	WT/WT/WT/WT	WT/WT/WT/WT	0.06	0.0625	-4	WT	WT	WT	WT	WT	WT	WT	WT	WT	WT	WT	WT
SC19-0748-P	WT/WT/WT/WT	WT/WT/WT/WT	WT/WT/WT/WT	0.06	0.0625	-4	WT	WT	WT	WT	WT	WT	WT	WT	WT	WT	WT	WT
SC19-0749-P	WT/WT/WT/WT	WT/WT/WT/WT	WT/WT/WT/WT	0.06	0.0625	-4	WT	WT	WT	WT	WT	WT	WT	WT	WT	WT	WT	WT
SC19-0751-P	WT/WT/WT/WT	WT/WT/WT/WT	WT/WT/WT/WT	0.06	0.0625	-4	WT	WT	WT	WT	WT	WT	WT	WT	WT	WT	WT	WT
SC19-0753-P	WT/WT/WT/WT	WT/WT/WT/WT	WT/WT/WT/WT	0.06	0.0625	-4	WT	WT	WT	WT	WT	WT	WT	WT	WT	WT	WT	WT
SC19-0754-P	WT/WT/WT/WT	WT/WT/WT/WT	WT/WT/WT/WT	0.06	0.0625	-4	WT	WT	WT	WT	WT	WT	WT	WT	WT	WT	WT	WT
SC19-0756-P	WT/WT/WT/WT	WT/WT/WT/WT	WT/WT/WT/WT	0.06	0.0625	-4	WT	WT	WT	WT	WT	WT	WT	WT	WT	WT	WT	WT
SC19-0757-P	WT/WT/WT/WT	WT/WT/WT/WT	WT/WT/WT/WT	0.06	0.0625	-4	WT	WT	WT	WT	WT	WT	WT	WT	WT	WT	WT	WT
SC19-0758-P	WT/WT/WT/WT	WT/WT/WT/WT	WT/WT/WT/WT	0.06	0.0625	-4	WT	WT	WT	WT	WT	WT	WT	WT	WT	WT	WT	WT
SC19-0759-P	WT/WT/WT/NTGY	WT/SSNA/WT/WT	WT/WT/WT/WT	0.5	0.5	-1	WT	WT	WT	NTGY	WT	SSNA	WT	WT	WT	WT	WT	WT
SC19-0760-P	WT/WT/WT/WT	WT/WT/WT/WT	WT/WT/WT/WT	0.06	0.0625	-4	WT	WT	WT	WT	WT	WT	WT	WT	WT	WT	WT	WT
SC19-0761-P	WT/WT/WT/WT	WT/WT/WT/WT	WT/WT/WT/WT	0.06	0.0625	-4	WT	WT	WT	WT	WT	WT	WT	WT	WT	WT	WT	WT
SC19-0763-P	WT/WT/WT/WT	WT/WT/WT/WT	WT/WT/WT/WT	0.06	0.0625	-4	WT	WT	WT	WT	WT	WT	WT	WT	WT	WT	WT	WT
SC19-0764-P	WT/WT/WT/WT	WT/WT/WT/WT	WT/WT/WT/WT	0.06	0.0625	-4	WT	WT	WT	WT	WT	WT	WT	WT	WT	WT	WT	WT
SC19-0765-P	WT/WT/WT/WT	WT/WT/WT/WT	WT/WT/WT/WT	0.12	0.125	-3	WT	WT	WT	WT	WT	WT	WT	WT	WT	WT	WT	WT
SC19-0766-P	WT/WT/WT/WT	WT/WT/WT/WT	WT/WT/WT/WT	0.06	0.0625	-4	WT	WT	WT	WT	WT	WT	WT	WT	WT	WT	WT	WT
SC19-0767-P	WT/WT/WT/WT	WT/WT/WT/WT	WT/WT/WT/WT	0.06	0.0625	-4	WT	WT	WT	WT	WT	WT	WT	WT	WT	WT	WT	WT
SC19-0768-P	WT/WT/WT/WT	WT/WT/WT/WT	WT/WT/WT/WT	0.06	0.0625	-4	WT	WT	WT	WT	WT	WT	WT	WT	WT	WT	WT	WT
SC19-0769-P	WT/WT/WT/WT	WT/WT/WT/WT	WT/WT/WT/WT	0.06	0.0625	-4	WT	WT	WT	WT	WT	WT	WT	WT	WT	WT	WT	WT
SC19-0770-P	WT/WT/WT/WT	WT/WT/WT/WT	WT/WT/WT/WT	0.06	0.0625	-4	WT	WT	WT	WT	WT	WT	WT	WT	WT	WT	WT	WT
SC19-0771-P	WT/WT/WT/WT	WT/WT/WT/WT	WT/WT/WT/WT	0.06	0.0625	-4	WT	WT	WT	WT	WT	WT	WT	WT	WT	WT	WT	WT
SC19-0783-P	WT/WT/WT/WT	WT/WT/WT/WT	WT/WT/WT/WT	0.06	0.0625	-4	WT	WT	WT	WT	WT	WT	WT	WT	WT	WT	WT	WT
SC19-1076-P	WT/WT/WT/NTGY	WT/SSNA/WT/WT	WT/WT/WT/WT	0.5	0.5	-1	WT	WT	WT	NTGY	WT	SSNA	WT	WT	WT	WT	WT	WT
SC19-1149-P	WT/WT/WT/WT	WT/WT/WT/WT	WT/WT/WT/WT	<=0.03	0.03125	-5	WT	WT	WT	WT	WT	WT	WT	WT	WT	WT	WT	WT
SC19-1701-P	WT/WT/WT/WT	WT/WT/WT/WT	WT/WT/WT/WT	<=0.03	0.03125	-5	WT	WT	WT	WT	WT	WT	WT	WT	WT	WT	WT	WT
SC19-1709-P	WT/WT/WT/WT	WT/WT/WT/WT	WT/WT/WT/WT	<=0.03	0.03125	-5	WT	WT	WT	WT	WT	WT	WT	WT	WT	WT	WT	WT
SC19-1716-P	WT/WT/WT/WT	WT/WT/WT/WT	WT/WT/WT/WT	<=0.03	0.03125	-5	WT	WT	WT	WT	WT	WT	WT	WT	WT	WT	WT	WT
SC19-3762-P	WT/WT/WT/WT	WT/WT/WT/WT	WT/WT/WT/WT	<=0.03	0.03125	-5	WT	WT	WT	WT	WT	WT	WT	WT	WT	WT	WT	WT
SC19-3763-P	WT/WT/WT/WT	WT/WT/WT/WT	WT/WT/WT/WT	<=0.03	0.03125	-5	WT	WT	WT	WT	WT	WT	WT	WT	WT	WT	WT	WT
SC19-3764-P	WT/WT/WT/WT	WT/WT/WT/WT	WT/WT/WT/WT	<=0.03	0.03125	-5	WT	WT	WT	WT	WT	WT	WT	WT	WT	WT	WT	WT
SC19-3765-P	WT/WT/WT/WT	WT/WT/WT/WT	WT/WT/WT/WT	<=0.03	0.03125	-5	WT	WT	WT	WT	WT	WT	WT	WT	WT	WT	WT	WT
SC19-3766-P	WT/WT/WT/WT	WT/WT/WT/WT	WT/WT/WT/WT	<=0.03	0.03125	-5	WT	WT	WT	WT	WT	WT	WT	WT	WT	WT	WT	WT
SC19-3767-P	WT/WT/WT/WT	WT/WT/WT/WT	WT/WT/WT/WT	<=0.03	0.03125	-5	WT	WT	WT	WT	WT	WT	WT	WT	WT	WT	WT	WT
SC19-3768-P	WT/WT/WT/WT	WT/WT/WT/WT	WT/WT/WT/WT	<=0.03	0.03125	-5	WT	WT	WT	WT	WT	WT	WT	WT	WT	WT	WT	WT
SC19-3769-P	WT/WT/WT/WT	WT/WT/WT/WT	WT/WT/WT/WT	<=0.03	0.03125	-5	WT	WT	WT	WT	WT	WT	WT	WT	WT	WT	WT	WT
SC19-3770-P	WT/WT/WT/WT	WT/WT/WT/WT	WT/WT/WT/WT	<=0.03	0.03125	-5	WT	WT	WT	WT	WT	WT	WT	WT	WT	WT	WT	WT
SC19-3771-P	WT/WT/WT/WT	WT/WT/WT/WT	WT/WT/WT/WT	<=0.03	0.03125	-5	WT	WT	WT	WT	WT	WT	WT	WT	WT	WT	WT	WT
SC19-3772-P	WT/WT/WT/WT	WT/WT/WT/WT	WT/WT/WT/WT	<=0.03	0.03125	-5	WT	WT	WT	WT	WT	WT	WT	WT	WT	WT	WT	WT
SC19-3773-P	WT/WT/WT/WT	WT/WT/WT/WT	WT/WT/WT/WT	<=0.03	0.03125	-5	WT	WT	WT	WT	WT	WT	WT	WT	WT	WT	WT	WT
SC19-3774-P	WT/WT/WT/WT	WT/WT/WT/WT	WT/WT/WT/WT	<=0.03	0.03125	-5	WT	WT	WT	WT	WT	WT	WT	WT	WT	WT	WT	WT
SC19-3775-P	WT/WT/WT/WT	WT/WT/WT/WT	WT/WT/WT/WT	<=0.03	0.03125	-5	WT	WT	WT	WT	WT	WT	WT	WT	WT	WT	WT	WT
SC19-3776-P	WT/WT/WT/WT	WT/WT/WT/WT	WT/WT/WT/WT	<=0.03	0.03125	-5	WT	WT	WT	WT	WT	WT	WT	WT	WT	WT	WT	WT
SC19-3777-P	WT/WT/WT/WT	WT/WT/WT/WT	WT/WT/WT/WT	<=0.03	0.03125	-5	WT	WT	WT	WT	WT	WT	WT	WT	WT	WT	WT	WT
SC19-3778-P	WT/WT/WT/WT	WT/WT/WT/WT	WT/WT/WT/WT	<=0.03	0.03125	-5	WT	WT	WT	WT	WT	WT	WT	WT	WT	WT	WT	WT
SC19-3779-P	WT/WT/WT/WT	WT/WT/WT/WT	WT/WT/WT/WT	<=0.03	0.03125	-5	WT	WT	WT	WT	WT	WT	WT	WT	WT	WT	WT	WT
SC19-3780-P	WT/WT/WT/WT	WT/WT/WT/WT	WT/WT/WT/WT	<=0.03	0.03125	-5	WT	WT	WT	WT	WT	WT	WT	WT	WT	WT	WT	WT
SC19-3781-P	WT/WT/WT/WT	WT/WT/WT/WT	WT/WT/WT/WT	<=0.03	0.03125	-5	WT	WT	WT	WT	WT	WT	WT	WT	WT	WT	WT	WT
SC19-3782-P	WT/WT/WT/WT	WT/WT/WT/WT	WT/WT/WT/WT	<=0.03	0.03125	-5	WT	WT	WT	WT	WT	WT	WT	WT	WT	WT	WT	WT
SC19-3783-P	WT/WT/WT/WT	WT/WT/WT/WT	WT/WT/WT/WT	<=0.03	0.03125	-5	WT	WT	WT	WT	WT	WT	WT	WT	WT	WT	WT	WT
SC19-3784-P	WT/WT/WT/WT	WT/WT/WT/WT	WT/WT/WT/WT	<=0.03	0.03125	-5	WT	WT	WT	WT	WT	WT	WT	WT	WT	WT	WT	WT
SC19-3786-P	WT/WT/WT/WT	WT/WT/WT/WT	WT/WT/WT/WT	<=0.03	0.03125	-5	WT	WT	WT	WT	WT	WT	WT	WT	WT	WT	WT	WT
SC19-3787-P	WT/WT/WT/WT	WT/WT/WT/WT	WT/WT/WT/WT	<=0.03	0.03125	-5	WT	WT	WT	WT	WT	WT	WT	WT	WT	WT	WT	WT
SC19-3788-P	WT/WT/WT/WT	WT/WT/WT/WT	WT/WT/WT/WT	<=0.03	0.03125	-5	WT	WT	WT	WT	WT	WT	WT	WT	WT	WT	WT	WT
SC19-3789-P	WT/WT/WT/WT	WT/WT/WT/WT	WT/WT/WT/WT	<=0.03	0.03125	-5	WT	WT	WT	WT	WT	WT	WT	WT	WT	WT	WT	WT
SC19-3790-P	WT/WT/WT/WT	WT/WT/WT/WT	WT/WT/WT/WT	<=0.03	0.03125	-5	WT	WT	WT	WT	WT	WT	WT	WT	WT	WT	WT	WT
SC19-3791-P	WT/WT/WT/WT	WT/WT/WT/WT	WT/WT/WT/WT	<=0.03	0.03125	-5	WT	WT	WT	WT	WT	WT	WT	WT	WT	WT	WT	WT
SC19-3792-P	WT/WT/WT/WT	WT/WT/WT/WT	WT/WT/WT/WT	<=0.03	0.03125	-5	WT	WT	WT	WT	WT	WT	WT	WT	WT	WT	WT	WT
SC19-3793-P	WT/WT/WT/WT	WT/WT/WT/WT	WT/WT/WT/WT	<=0.03	0.03125	-5	WT	WT	WT	WT	WT	WT	WT	WT	WT	WT	WT	WT
SC19-3803-P	WT/WT/WT/WT	WT/WT/WT/WT	WT/WT/WT/WT	<=0.03	0.03125	-5	WT	WT	WT	WT	WT	WT	WT	WT	WT	WT	WT	WT
SC19-3804-P	WT/WT/WT/WT	WT/WT/WT/WT	WT/WT/WT/WT	<=0.03	0.03125	-5	WT	WT	WT	WT	WT	WT	WT	WT	WT	WT	WT	WT
SC19-3808-P	WT/WT/WT/WT	WT/WT/WT/WT	WT/WT/WT/WT	<=0.03	0.03125	-5	WT	WT	WT	WT	WT	WT	WT	WT	WT	WT	WT	WT
SC19-4383-P	WT/WT/WT/WT	WT/WT/WT/WT	WT/WT/WT/WT	<=0.03	0.03125	-5	WT	WT	WT	WT	WT	WT	WT	WT	WT	WT	WT	WT
SC19-4384-P	WT/WT/WT/NTGY	WT/WT/WT/WT	SAMK/WT/WT/WT	0.06	0.0625	-4	WT	WT	WT	NTGY	WT	WT	WT	WT	SAMK	WT	WT	WT
SC19-5062-P	WT/WT/WT/WT	WT/WT/WT/WT	WT/WT/WT/WT	0.03	0.03125	-5	WT	WT	WT	WT	WT	WT	WT	WT	WT	WT	WT	WT
SC19-5063-P	WT/WT/WT/WT	WT/WT/WT/WT	WT/WT/WT/WT	0.03	0.03125	-5	WT	WT	WT	WT	WT	WT	WT	WT	WT	WT	WT	WT
SC19-5064-P	WT/WT/WT/WT	WT/WT/WT/WT	WT/WT/WT/WT	0.03	0.03125	-5	WT	WT	WT	WT	WT	WT	WT	WT	WT	WT	WT	WT
SC19-5065-P	WT/WT/WT/WT	WT/WT/WT/WT	WT/WT/WT/WT	0.03	0.03125	-5	WT	WT	WT	WT	WT	WT	WT	WT	WT	WT	WT	WT
SC19-5066-P	WT/WT/WT/WT	WT/WT/WT/WT	WT/WT/WT/WT	0.03	0.03125	-5	WT	WT	WT	WT	WT	WT	WT	WT	WT	WT	WT	WT
SC19-5067-P	WT/WT/WT/WT	WT/WT/WT/WT	WT/WT/WT/WT	0.03	0.03125	-5	WT	WT	WT	WT	WT	WT	WT	WT	WT	WT	WT	WT
SC19-5068-P	WT/WT/WT/WT	WT/WT/WT/WT	WT/WT/WT/WT	0.03	0.03125	-5	WT	WT	WT	WT	WT	WT	WT	WT	WT	WT	WT	WT
SC19-5069-P	WT/WT/WT/WT	WT/WT/WT/WT	WT/WT/WT/WT	0.03	0.03125	-5	WT	WT	WT	WT	WT	WT	WT	WT	WT	WT	WT	WT
SC19-5070-P	WT/WT/WT/WT	WT/WT/WT/WT	WT/WT/WT/WT	0.03	0.03125	-5	WT	WT	WT	WT	WT	WT	WT	WT	WT	WT	WT	WT
SC19-5071-P	WT/WT/WT/WT	WT/WT/WT/WT	WT/WT/WT/WT	0.03	0.03125	-5	WT	WT	WT	WT	WT	WT	WT	WT	WT	WT	WT	WT
SC19-5072-P	SSMK/WT/WT/NTGY	WT/SSNA/WT/WT	SAMK/WT/KEA/VKSG	2	2	1	SSMK	WT	WT	NTGY	WT	SSNA	WT	WT	SAMK	WT	KEA	VKSG
SC19-5073-P	WT/WT/WT/WT	WT/WT/WT/WT	WT/WT/WT/WT	0.03	0.03125	-5	WT	WT	WT	WT	WT	WT	WT	WT	WT	WT	WT	WT
SC19-5074-P	WT/WT/WT/WT	WT/WT/WT/WT	WT/WT/WT/WT	0.03	0.03125	-5	WT	WT	WT	WT	WT	WT	WT	WT	WT	WT	WT	WT
SC19-5075-P	WT/WT/WT/WT	WT/WT/WT/WT	WT/WT/WT/WT	0.03	0.03125	-5	WT	WT	WT	WT	WT	WT	WT	WT	WT	WT	WT	WT
SC19-5076-P	WT/WT/WT/WT	WT/WT/WT/WT	WT/WT/WT/WT	0.03	0.03125	-5	WT	WT	WT	WT	WT	WT	WT	WT	WT	WT	WT	WT
SC19-5077-P	WT/WT/WT/WT	WT/WT/WT/WT	WT/WT/WT/WT	0.03	0.03125	-5	WT	WT	WT	WT	WT	WT	WT	WT	WT	WT	WT	WT
SC19-5078-P	WT/WT/WT/WT	WT/WT/WT/WT	WT/WT/WT/WT	0.03	0.03125	-5	WT	WT	WT	WT	WT	WT	WT	WT	WT	WT	WT	WT
SC19-5079-P	WT/WT/WT/WT	WT/WT/WT/WT	WT/WT/WT/WT	0.03	0.03125	-5	WT	WT	WT	WT	WT	WT	WT	WT	WT	WT	WT	WT
SC19-5080-P	WT/WT/WT/WT	WT/WT/WT/WT	WT/WT/WT/WT	0.03	0.03125	-5	WT	WT	WT	WT	WT	WT	WT	WT	WT	WT	WT	WT
SC19-5081-P	WT/WT/WT/WT	WT/WT/WT/WT	WT/WT/WT/WT	0.015	0.015625	-6	WT	WT	WT	WT	WT	WT	WT	WT	WT	WT	WT	WT
SC19-5082-P	WT/WT/WT/WT	WT/WT/WT/WT	WT/WT/WT/WT	0.03	0.03125	-5	WT	WT	WT	WT	WT	WT	WT	WT	WT	WT	WT	WT
SC19-5083-P	WT/WT/WT/WT	WT/WT/WT/WT	WT/WT/WT/WT	0.03	0.03125	-5	WT	WT	WT	WT	WT	WT	WT	WT	WT	WT	WT	WT
SC19-5084-P	WT/WT/WT/WT	WT/WT/WT/WT	WT/WT/WT/WT	0.015	0.015625	-6	WT	WT	WT	WT	WT	WT	WT	WT	WT	WT	WT	WT
SC19-5085-P	WT/WT/WT/WT	WT/WT/WT/WT	WT/WT/WT/WT	0.03	0.03125	-5	WT	WT	WT	WT	WT	WT	WT	WT	WT	WT	WT	WT
SC19-5086-P	WT/WT/WT/WT	WT/WT/WT/WT	WT/WT/WT/WT	0.03	0.03125	-5	WT	WT	WT	WT	WT	WT	WT	WT	WT	WT	WT	WT
SC19-5087-P	WT/WT/WT/WT	WT/WT/WT/WT	WT/WT/WT/WT	0.03	0.03125	-5	WT	WT	WT	WT	WT	WT	WT	WT	WT	WT	WT	WT
SC19-5088-P	WT/WT/WT/WT	WT/WT/WT/WT	WT/WT/WT/WT	0.03	0.03125	-5	WT	WT	WT	WT	WT	WT	WT	WT	WT	WT	WT	WT
SC19-5089-P	WT/WT/WT/WT	WT/WT/WT/WT	WT/WT/WT/WT	0.03	0.03125	-5	WT	WT	WT	WT	WT	WT	WT	WT	WT	WT	WT	WT
SC19-5090-P	SSMK/WT/WT/NTGY	WT/SSNA/WT/WT	SAMK/WT/KEA/VKSG	4	4	2	SSMK	WT	WT	NTGY	WT	SSNA	WT	WT	SAMK	WT	KEA	VKSG
SC19-5091-P	WT/WT/WT/WT	WT/WT/WT/WT	WT/WT/WT/WT	0.03	0.03125	-5	WT	WT	WT	WT	WT	WT	WT	WT	WT	WT	WT	WT
SC19-5092-P	WT/WT/WT/WT	WT/SSNA/SVESK/WT	WT/WT/WT/WT	0.12	0.125	-3	WT	WT	WT	WT	WT	SSNA	SVESK	WT	WT	WT	WT	WT
SC19-5093-P	WT/WT/WT/WT	WT/WT/WT/WT	WT/WT/WT/WT	0.03	0.03125	-5	WT	WT	WT	WT	WT	WT	WT	WT	WT	WT	WT	WT
SC19-5094-P	WT/WT/WT/WT	WT/WT/WT/WT	WT/WT/WT/WT	0.03	0.03125	-5	WT	WT	WT	WT	WT	WT	WT	WT	WT	WT	WT	WT
SC19-5095-P	WT/WT/WT/WT	WT/WT/WT/WT	WT/WT/WT/WT	0.03	0.03125	-5	WT	WT	WT	WT	WT	WT	WT	WT	WT	WT	WT	WT
SC19-5096-P	WT/WT/WT/WT	WT/WT/WT/WT	WT/WT/WT/WT	0.03	0.03125	-5	WT	WT	WT	WT	WT	WT	WT	WT	WT	WT	WT	WT
SC19-5097-P	WT/WT/WT/WT	WT/WT/WT/WT	WT/WT/WT/WT	0.03	0.03125	-5	WT	WT	WT	WT	WT	WT	WT	WT	WT	WT	WT	WT
SC19-5098-P	WT/WT/WT/WT	WT/WT/WT/WT	WT/WT/WT/WT	0.03	0.03125	-5	WT	WT	WT	WT	WT	WT	WT	WT	WT	WT	WT	WT
SC19-5099-P	WT/WT/WT/WT	WT/WT/WT/WT	WT/WT/WT/WT	0.03	0.03125	-5	WT	WT	WT	WT	WT	WT	WT	WT	WT	WT	WT	WT
SC19-5100-P	WT/WT/WT/WT	WT/WT/WT/WT	WT/WT/WT/WT	0.03	0.03125	-5	WT	WT	WT	WT	WT	WT	WT	WT	WT	WT	WT	WT
SC19-5101-P	WT/WT/WT/WT	WT/WT/WT/WT	WT/WT/WT/WT	0.015	0.015625	-6	WT	WT	WT	WT	WT	WT	WT	WT	WT	WT	WT	WT
SC19-5102-P	WT/WT/WT/WT	WT/WT/WT/WT	WT/WT/WT/WT	0.03	0.03125	-5	WT	WT	WT	WT	WT	WT	WT	WT	WT	WT	WT	WT
SC19-5103-P	WT/WT/WT/WT	WT/WT/WT/WT	WT/WT/WT/WT	0.03	0.03125	-5	WT	WT	WT	WT	WT	WT	WT	WT	WT	WT	WT	WT
SC19-5104-P	WT/WT/WT/WT	WT/WT/WT/WT	WT/WT/WT/WT	0.015	0.015625	-6	WT	WT	WT	WT	WT	WT	WT	WT	WT	WT	WT	WT
SC19-5105-P	WT/WT/WT/WT	WT/WT/WT/WT	WT/WT/WT/WT	0.03	0.03125	-5	WT	WT	WT	WT	WT	WT	WT	WT	WT	WT	WT	WT
SC19-5106-P	WT/WT/WT/WT	WT/WT/WT/WT	WT/WT/WT/WT	0.06	0.0625	-4	WT	WT	WT	WT	WT	WT	WT	WT	WT	WT	WT	WT
SC19-5107-P	WT/WT/WT/WT	WT/WT/WT/WT	WT/WT/WT/WT	0.015	0.015625	-6	WT	WT	WT	WT	WT	WT	WT	WT	WT	WT	WT	WT
SC19-5108-P	WT/WT/WT/WT	WT/WT/WT/WT	WT/WT/WT/WT	0.015	0.015625	-6	WT	WT	WT	WT	WT	WT	WT	WT	WT	WT	WT	WT
SC19-5109-P	WT/WT/WT/WT	WT/WT/WT/WT	WT/WT/WT/WT	0.015	0.015625	-6	WT	WT	WT	WT	WT	WT	WT	WT	WT	WT	WT	WT
SC19-5110-P	WT/WT/WT/WT	WT/WT/WT/WT	WT/WT/WT/WT	0.015	0.015625	-6	WT	WT	WT	WT	WT	WT	WT	WT	WT	WT	WT	WT
SC19-5111-P	WT/WT/WT/WT	WT/WT/WT/WT	WT/WT/WT/WT	0.015	0.015625	-6	WT	WT	WT	WT	WT	WT	WT	WT	WT	WT	WT	WT
SC19-5112-P	WT/WT/WT/WT	WT/WT/WT/WT	WT/WT/WT/WT	0.015	0.015625	-6	WT	WT	WT	WT	WT	WT	WT	WT	WT	WT	WT	WT
SC19-5113-P	SSMK/WT/WT/NTGY	WT/SSNA/WT/WT	WT/WT/WT/WT	0.5	0.5	-1	SSMK	WT	WT	NTGY	WT	SSNA	WT	WT	WT	WT	WT	WT
SC19-5114-P	WT/WT/WT/WT	WT/WT/WT/WT	WT/WT/WT/WT	0.015	0.015625	-6	WT	WT	WT	WT	WT	WT	WT	WT	WT	WT	WT	WT
SC19-5115-P	WT/WT/WT/WT	WT/WT/WT/WT	WT/WT/WT/WT	0.015	0.015625	-6	WT	WT	WT	WT	WT	WT	WT	WT	WT	WT	WT	WT
SC19-5116-P	SSMK/WT/WT/NTGY	WT/SSNA/WT/WT	SAMK/WT/KEA/VKSG	0.12	0.125	-3	SSMK	WT	WT	NTGY	WT	SSNA	WT	WT	SAMK	WT	KEA	VKSG
SC19-5117-P	WT/WT/WT/WT	WT/WT/WT/WT	WT/WT/WT/WT	0.03	0.03125	-5	WT	WT	WT	WT	WT	WT	WT	WT	WT	WT	WT	WT
SC19-5118-P	WT/WT/WT/WT	WT/WT/WT/WT	WT/WT/WT/WT	0.015	0.015625	-6	WT	WT	WT	WT	WT	WT	WT	WT	WT	WT	WT	WT
SC19-5119-P	WT/WT/WT/WT	WT/WT/WT/WT	WT/WT/WT/WT	0.015	0.015625	-6	WT	WT	WT	WT	WT	WT	WT	WT	WT	WT	WT	WT
SC19-5120-P	SAMK/WT/WT/NTGY	WT/SSNA/WT/WT	SAMK/WT/KEA/VKSG	4	4	2	SAMK	WT	WT	NTGY	WT	SSNA	WT	WT	SAMK	WT	KEA	VKSG
SC19-5121-P	WT/WT/WT/WT	WT/WT/WT/WT	WT/WT/WT/WT	0.03	0.03125	-5	WT	WT	WT	WT	WT	WT	WT	WT	WT	WT	WT	WT
SC19-5122-P	WT/WT/WT/WT	WT/WT/WT/WT	WT/WT/WT/WT	0.03	0.03125	-5	WT	WT	WT	WT	WT	WT	WT	WT	WT	WT	WT	WT
SC19-5123-P	WT/WT/WT/WT	WT/WT/WT/WT	WT/WT/WT/WT	0.03	0.03125	-5	WT	WT	WT	WT	WT	WT	WT	WT	WT	WT	WT	WT
SC19-5124-P	WT/WT/WT/WT	WT/WT/WT/WT	WT/WT/WT/WT	0.03	0.03125	-5	WT	WT	WT	WT	WT	WT	WT	WT	WT	WT	WT	WT
SC19-5125-P	WT/WT/WT/WT	WT/WT/WT/WT	WT/WT/WT/WT	0.015	0.015625	-6	WT	WT	WT	WT	WT	WT	WT	WT	WT	WT	WT	WT
SC19-5126-P	WT/WT/WT/WT	WT/SSNA/WT/WT	WT/WT/WT/WT	0.12	0.125	-3	WT	WT	WT	WT	WT	SSNA	WT	WT	WT	WT	WT	WT
SC19-5127-P	WT/WT/WT/WT	WT/WT/WT/WT	WT/WT/WT/WT	0.03	0.03125	-5	WT	WT	WT	WT	WT	WT	WT	WT	WT	WT	WT	WT
SC19-5128-P	WT/WT/WT/WT	WT/WT/WT/WT	WT/WT/WT/WT	0.06	0.0625	-4	WT	WT	WT	WT	WT	WT	WT	WT	WT	WT	WT	WT
SC19-5129-P	WT/WT/WT/NTGY	WT/SSNA/WT/WT	SAMK/WT/KEA/VKSG	0.5	0.5	-1	WT	WT	WT	NTGY	WT	SSNA	WT	WT	SAMK	WT	KEA	VKSG
SC19-5130-P	WT/WT/WT/WT	WT/WT/WT/WT	WT/WT/WT/WT	0.06	0.0625	-4	WT	WT	WT	WT	WT	WT	WT	WT	WT	WT	WT	WT
SC19-5131-P	WT/WT/WT/WT	WT/WT/WT/WT	WT/WT/WT/WT	0.06	0.0625	-4	WT	WT	WT	WT	WT	WT	WT	WT	WT	WT	WT	WT
SC19-5132-P	WT/WT/WT/WT	WT/WT/WT/WT	WT/WT/WT/WT	0.06	0.0625	-4	WT	WT	WT	WT	WT	WT	WT	WT	WT	WT	WT	WT
SC19-5133-P	WT/WT/WT/WT	WT/WT/WT/WT	WT/WT/WT/WT	0.06	0.0625	-4	WT	WT	WT	WT	WT	WT	WT	WT	WT	WT	WT	WT
SC19-5134-P	WT/WT/WT/WT	WT/WT/WT/WT	WT/WT/WT/WT	0.06	0.0625	-4	WT	WT	WT	WT	WT	WT	WT	WT	WT	WT	WT	WT
SC19-5135-P	WT/WT/WT/WT	WT/WT/WT/WT	WT/WT/WT/WT	0.06	0.0625	-4	WT	WT	WT	WT	WT	WT	WT	WT	WT	WT	WT	WT
SC19-5136-P	WT/WT/WT/WT	WT/WT/WT/WT	WT/WT/WT/WT	0.06	0.0625	-4	WT	WT	WT	WT	WT	WT	WT	WT	WT	WT	WT	WT
SC19-5137-P	WT/WT/WT/WT	WT/WT/WT/WT	WT/WT/WT/WT	0.06	0.0625	-4	WT	WT	WT	WT	WT	WT	WT	WT	WT	WT	WT	WT
SC19-5138-P	WT/WT/WT/WT	WT/WT/WT/WT	WT/WT/WT/WT	0.06	0.0625	-4	WT	WT	WT	WT	WT	WT	WT	WT	WT	WT	WT	WT
SC19-5139-P	WT/WT/WT/WT	WT/WT/WT/WT	WT/WT/WT/WT	0.06	0.0625	-4	WT	WT	WT	WT	WT	WT	WT	WT	WT	WT	WT	WT
SC19-5140-P	WT/WT/WT/WT	WT/WT/WT/WT	WT/WT/WT/WT	0.06	0.0625	-4	WT	WT	WT	WT	WT	WT	WT	WT	WT	WT	WT	WT
SC19-5141-P	WT/WT/WT/WT	WT/WT/WT/WT	WT/WT/WT/WT	0.06	0.0625	-4	WT	WT	WT	WT	WT	WT	WT	WT	WT	WT	WT	WT
SC19-5142-P	WT/WT/WT/WT	WT/WT/WT/WT	WT/WT/WT/WT	0.06	0.0625	-4	WT	WT	WT	WT	WT	WT	WT	WT	WT	WT	WT	WT
SC19-5143-P	WT/WT/WT/WT	WT/WT/WT/WT	WT/WT/WT/WT	0.06	0.0625	-4	WT	WT	WT	WT	WT	WT	WT	WT	WT	WT	WT	WT
SC19-5145-P	WT/WT/WT/WT	WT/WT/WT/WT	WT/WT/WT/WT	0.06	0.0625	-4	WT	WT	WT	WT	WT	WT	WT	WT	WT	WT	WT	WT
SC19-5146-P	WT/WT/WT/WT	WT/WT/WT/WT	WT/WT/WT/WT	0.06	0.0625	-4	WT	WT	WT	WT	WT	WT	WT	WT	WT	WT	WT	WT
SC19-5147-P	WT/WT/WT/WT	WT/WT/WT/WT	WT/WT/WT/WT	0.06	0.0625	-4	WT	WT	WT	WT	WT	WT	WT	WT	WT	WT	WT	WT
SC19-5148-P	WT/WT/WT/WT	WT/WT/WT/WT	WT/WT/WT/WT	0.06	0.0625	-4	WT	WT	WT	WT	WT	WT	WT	WT	WT	WT	WT	WT
SC19-5149-P	WT/WT/WT/WT	WT/WT/WT/WT	WT/WT/WT/WT	0.06	0.0625	-4	WT	WT	WT	WT	WT	WT	WT	WT	WT	WT	WT	WT
SC19-5150-P	WT/WT/WT/WT	WT/WT/WT/WT	WT/WT/WT/WT	0.06	0.0625	-4	WT	WT	WT	WT	WT	WT	WT	WT	WT	WT	WT	WT
SC19-5151-P	WT/WT/WT/WT	WT/WT/WT/WT	WT/WT/WT/WT	0.06	0.0625	-4	WT	WT	WT	WT	WT	WT	WT	WT	WT	WT	WT	WT
SC19-5153-P	WT/WT/WT/WT	WT/WT/WT/WT	WT/WT/WT/WT	0.06	0.0625	-4	WT	WT	WT	WT	WT	WT	WT	WT	WT	WT	WT	WT
SC19-5154-P	WT/WT/WT/WT	WT/WT/WT/WT	WT/WT/WT/WT	0.06	0.0625	-4	WT	WT	WT	WT	WT	WT	WT	WT	WT	WT	WT	WT
SC19-5155-P	WT/WT/WT/WT	WT/WT/WT/WT	WT/WT/WT/WT	0.06	0.0625	-4	WT	WT	WT	WT	WT	WT	WT	WT	WT	WT	WT	WT
SC19-5156-P	WT/WT/WT/WT	WT/WT/WT/WT	WT/WT/WT/WT	0.06	0.0625	-4	WT	WT	WT	WT	WT	WT	WT	WT	WT	WT	WT	WT
SC19-5157-P	WT/WT/WT/WT	WT/WT/WT/WT	WT/WT/WT/WT	0.06	0.0625	-4	WT	WT	WT	WT	WT	WT	WT	WT	WT	WT	WT	WT
SC19-5158-P	WT/WT/WT/WT	WT/WT/WT/WT	WT/WT/WT/WT	0.06	0.0625	-4	WT	WT	WT	WT	WT	WT	WT	WT	WT	WT	WT	WT
SC19-5159-P	WT/WT/WT/WT	WT/WT/WT/WT	WT/WT/WT/WT	0.06	0.0625	-4	WT	WT	WT	WT	WT	WT	WT	WT	WT	WT	WT	WT
SC19-5160-P	WT/WT/WT/WT	WT/WT/WT/WT	WT/WT/WT/WT	0.06	0.0625	-4	WT	WT	WT	WT	WT	WT	WT	WT	WT	WT	WT	WT
SC19-5161-P	WT/WT/WT/WT	WT/WT/WT/WT	WT/WT/WT/WT	0.12	0.125	-3	WT	WT	WT	WT	WT	WT	WT	WT	WT	WT	WT	WT
SC19-5162-P	WT/WT/WT/WT	WT/WT/WT/WT	WT/WT/WT/WT	0.06	0.0625	-4	WT	WT	WT	WT	WT	WT	WT	WT	WT	WT	WT	WT
SC19-5164-P	WT/WT/WT/WT	WT/WT/WT/WT	WT/WT/WT/WT	0.06	0.0625	-4	WT	WT	WT	WT	WT	WT	WT	WT	WT	WT	WT	WT
SC19-5165-P	WT/WT/WT/WT	WT/WT/WT/WT	WT/WT/WT/WT	0.06	0.0625	-4	WT	WT	WT	WT	WT	WT	WT	WT	WT	WT	WT	WT
SC19-5166-P	WT/WT/WT/WT	WT/WT/WT/WT	WT/WT/WT/WT	0.06	0.0625	-4	WT	WT	WT	WT	WT	WT	WT	WT	WT	WT	WT	WT
SC19-5167-P	SAMK/WT/WT/NTGY	WT/SSNA/WT/WT	SAMK/WT/KEA/VKSG	2	2	1	SAMK	WT	WT	NTGY	WT	SSNA	WT	WT	SAMK	WT	KEA	VKSG
SC19-5168-P	WT/WT/WT/WT	WT/WT/WT/WT	WT/WT/WT/WT	0.06	0.0625	-4	WT	WT	WT	WT	WT	WT	WT	WT	WT	WT	WT	WT
SC19-5169-P	WT/WT/WT/WT	WT/WT/WT/WT	WT/WT/WT/WT	0.06	0.0625	-4	WT	WT	WT	WT	WT	WT	WT	WT	WT	WT	WT	WT
SC19-5170-P	WT/WT/WT/WT	WT/WT/WT/WT	WT/WT/WT/WT	0.06	0.0625	-4	WT	WT	WT	WT	WT	WT	WT	WT	WT	WT	WT	WT
SC19-5171-P	WT/WT/WT/WT	WT/WT/WT/WT	WT/WT/WT/WT	0.06	0.0625	-4	WT	WT	WT	WT	WT	WT	WT	WT	WT	WT	WT	WT
SC19-5172-P	WT/WT/WT/WT	WT/WT/WT/WT	WT/WT/WT/WT	0.06	0.0625	-4	WT	WT	WT	WT	WT	WT	WT	WT	WT	WT	WT	WT
SC19-5173-P	WT/WT/WT/WT	WT/WT/WT/WT	WT/WT/WT/WT	0.06	0.0625	-4	WT	WT	WT	WT	WT	WT	WT	WT	WT	WT	WT	WT
SC19-5174-P	WT/WT/WT/WT	WT/WT/WT/WT	WT/WT/WT/WT	0.06	0.0625	-4	WT	WT	WT	WT	WT	WT	WT	WT	WT	WT	WT	WT
SC19-5175-P	WT/WT/WT/WT	WT/WT/WT/WT	WT/WT/WT/WT	0.06	0.0625	-4	WT	WT	WT	WT	WT	WT	WT	WT	WT	WT	WT	WT
SC19-5176-P	WT/WT/WT/WT	WT/WT/WT/WT	WT/WT/WT/WT	0.06	0.0625	-4	WT	WT	WT	WT	WT	WT	WT	WT	WT	WT	WT	WT
SC19-5177-P	WT/WT/WT/WT	WT/WT/WT/WT	WT/WT/WT/WT	0.06	0.0625	-4	WT	WT	WT	WT	WT	WT	WT	WT	WT	WT	WT	WT
SC19-5178-P	WT/WT/WT/WT	WT/WT/WT/WT	WT/WT/WT/WT	0.06	0.0625	-4	WT	WT	WT	WT	WT	WT	WT	WT	WT	WT	WT	WT
SC19-5179-P	WT/WT/WT/WT	WT/WT/WT/WT	WT/WT/WT/WT	0.06	0.0625	-4	WT	WT	WT	WT	WT	WT	WT	WT	WT	WT	WT	WT
SC19-5180-P	SSMK/WT/WT/NTGY	WT/SSNA/WT/WT	SAMK/WT/KEA/VKSG	1	1	0	SSMK	WT	WT	NTGY	WT	SSNA	WT	WT	SAMK	WT	KEA	VKSG
SC19-5181-P	WT/WT/WT/WT	WT/WT/WT/WT	WT/WT/WT/WT	0.06	0.0625	-4	WT	WT	WT	WT	WT	WT	WT	WT	WT	WT	WT	WT
SC19-5182-P	WT/WT/WT/WT	WT/WT/WT/WT	WT/WT/WT/WT	0.06	0.0625	-4	WT	WT	WT	WT	WT	WT	WT	WT	WT	WT	WT	WT
SC19-5183-P	WT/WT/WT/WT	WT/SSNA/WT/WT	WT/WT/KAA/WT	0.12	0.125	-3	WT	WT	WT	WT	WT	SSNA	WT	WT	WT	WT	KAA	WT
SC19-5184-P	WT/WT/WT/WT	WT/WT/WT/WT	WT/WT/WT/WT	0.06	0.0625	-4	WT	WT	WT	WT	WT	WT	WT	WT	WT	WT	WT	WT
SC19-5185-P	WT/WT/WT/WT	WT/WT/WT/WT	WT/WT/WT/WT	0.06	0.0625	-4	WT	WT	WT	WT	WT	WT	WT	WT	WT	WT	WT	WT
SC19-5186-P	WT/WT/WT/WT	WT/SSNA/WT/WT	WT/WT/KAA/WT	0.06	0.0625	-4	WT	WT	WT	WT	WT	SSNA	WT	WT	WT	WT	KAA	WT
SC19-5187-P	WT/WT/WT/WT	WT/WT/WT/WT	WT/WT/WT/WT	0.06	0.0625	-4	WT	WT	WT	WT	WT	WT	WT	WT	WT	WT	WT	WT
SC19-5188-P	WT/WT/WT/WT	WT/WT/WT/WT	SAMK/WT/WT/WT	0.06	0.0625	-4	WT	WT	WT	WT	WT	WT	WT	WT	SAMK	WT	WT	WT
SC19-5189-P	SSMK/WT/WT/NTGY	WT/SSNA/WT/WT	SAMK/WT/KEA/VKSG	2	2	1	SSMK	WT	WT	NTGY	WT	SSNA	WT	WT	SAMK	WT	KEA	VKSG
SC19-5190-P	WT/WT/WT/WT	WT/WT/WT/WT	WT/WT/WT/WT	0.06	0.0625	-4	WT	WT	WT	WT	WT	WT	WT	WT	WT	WT	WT	WT
SC19-5191-P	WT/WT/WT/WT	WT/WT/WT/WT	WT/WT/WT/WT	0.06	0.0625	-4	WT	WT	WT	WT	WT	WT	WT	WT	WT	WT	WT	WT
SC19-5192-P	WT/WT/WT/WT	WT/WT/WT/WT	WT/WT/WT/WT	0.06	0.0625	-4	WT	WT	WT	WT	WT	WT	WT	WT	WT	WT	WT	WT
SC19-5193-P	WT/WT/WT/WT	WT/SSNA/WT/WT	WT/WT/KAA/WT	0.12	0.125	-3	WT	WT	WT	WT	WT	SSNA	WT	WT	WT	WT	KAA	WT
SC19-5194-P	WT/WT/WT/WT	WT/SSNA/WT/WT	WT/WT/KAA/WT	0.06	0.0625	-4	WT	WT	WT	WT	WT	SSNA	WT	WT	WT	WT	KAA	WT
SC19-5195-P	WT/WT/WT/WT	WT/WT/WT/WT	WT/WT/WT/WT	0.06	0.0625	-4	WT	WT	WT	WT	WT	WT	WT	WT	WT	WT	WT	WT
SC19-5196-P	WT/WT/WT/WT	WT/WT/WT/WT	WT/WT/WT/WT	0.06	0.0625	-4	WT	WT	WT	WT	WT	WT	WT	WT	WT	WT	WT	WT
SC19-5197-P	WT/WT/WT/WT	WT/WT/WT/WT	WT/WT/WT/WT	0.06	0.0625	-4	WT	WT	WT	WT	WT	WT	WT	WT	WT	WT	WT	WT
SC19-5198-P	WT/WT/WT/WT	WT/WT/WT/WT	WT/WT/WT/WT	0.06	0.0625	-4	WT	WT	WT	WT	WT	WT	WT	WT	WT	WT	WT	WT
SC19-5199-P	WT/WT/WT/WT	WT/WT/WT/WT	WT/WT/WT/WT	0.06	0.0625	-4	WT	WT	WT	WT	WT	WT	WT	WT	WT	WT	WT	WT
SC19-5200-P	WT/WT/WT/WT	WT/WT/WT/WT	WT/WT/WT/WT	0.06	0.0625	-4	WT	WT	WT	WT	WT	WT	WT	WT	WT	WT	WT	WT
SC19-5201-P	WT/WT/WT/WT	WT/WT/WT/WT	WT/WT/WT/WT	0.06	0.0625	-4	WT	WT	WT	WT	WT	WT	WT	WT	WT	WT	WT	WT
SC19-5202-P	WT/WT/WT/WT	WT/WT/WT/WT	WT/WT/WT/WT	0.06	0.0625	-4	WT	WT	WT	WT	WT	WT	WT	WT	WT	WT	WT	WT
SC19-5203-P	WT/WT/WT/WT	WT/WT/WT/WT	WT/WT/WT/WT	0.06	0.0625	-4	WT	WT	WT	WT	WT	WT	WT	WT	WT	WT	WT	WT
SC19-5204-P	WT/WT/WT/WT	WT/WT/WT/WT	WT/WT/WT/WT	0.06	0.0625	-4	WT	WT	WT	WT	WT	WT	WT	WT	WT	WT	WT	WT
SC19-5205-P	WT/WT/WT/WT	WT/WT/WT/WT	WT/WT/WT/WT	0.06	0.0625	-4	WT	WT	WT	WT	WT	WT	WT	WT	WT	WT	WT	WT
SC19-5206-P	SAMK/WT/WT/NTGY	WT/SSNA/WT/WT	SAMK/WT/KEA/VKSG	2	2	1	SAMK	WT	WT	NTGY	WT	SSNA	WT	WT	SAMK	WT	KEA	VKSG
SC19-5207-P	WT/WT/WT/WT	WT/WT/WT/WT	WT/WT/WT/WT	0.06	0.0625	-4	WT	WT	WT	WT	WT	WT	WT	WT	WT	WT	WT	WT
SC19-5208-P	WT/WT/WT/WT	WT/WT/WT/WT	WT/WT/WT/WT	0.06	0.0625	-4	WT	WT	WT	WT	WT	WT	WT	WT	WT	WT	WT	WT
SC19-5209-P	WT/WT/WT/WT	WT/WT/WT/WT	WT/WT/WT/WT	0.06	0.0625	-4	WT	WT	WT	WT	WT	WT	WT	WT	WT	WT	WT	WT
SC19-5210-P	WT/WT/WT/WT	WT/WT/WT/WT	WT/WT/WT/WT	0.06	0.0625	-4	WT	WT	WT	WT	WT	WT	WT	WT	WT	WT	WT	WT
SC19-5211-P	WT/WT/WT/WT	WT/WT/WT/WT	WT/WT/WT/WT	0.06	0.0625	-4	WT	WT	WT	WT	WT	WT	WT	WT	WT	WT	WT	WT
SC19-5212-P	WT/WT/WT/WT	WT/WT/WT/WT	WT/WT/WT/WT	0.06	0.0625	-4	WT	WT	WT	WT	WT	WT	WT	WT	WT	WT	WT	WT
SC19-5213-P	SAMK/WT/WT/NTGY	WT/SSNA/WT/WT	WT/WT/WT/WT	0.5	0.5	-1	SAMK	WT	WT	NTGY	WT	SSNA	WT	WT	WT	WT	WT	WT
SC19-5214-P	WT/WT/WT/WT	WT/WT/WT/WT	WT/WT/WT/WT	0.06	0.0625	-4	WT	WT	WT	WT	WT	WT	WT	WT	WT	WT	WT	WT
SC19-5215-P	SSMK/WT/WT/NTGY	WT/SSNA/AIDTK/WT	SAMK/WT/EDT/VKSG	4	4	2	SSMK	WT	WT	NTGY	WT	SSNA	AIDTK	WT	SAMK	WT	EDT	VKSG
SC19-5216-P	WT/WT/WT/WT	WT/WT/WT/WT	WT/WT/WT/WT	0.06	0.0625	-4	WT	WT	WT	WT	WT	WT	WT	WT	WT	WT	WT	WT
SC19-5217-P	WT/WT/WT/WT	WT/WT/WT/WT	WT/WT/WT/WT	0.06	0.0625	-4	WT	WT	WT	WT	WT	WT	WT	WT	WT	WT	WT	WT
SC19-5218-P	WT/WT/WT/WT	WT/WT/WT/WT	WT/WT/WT/WT	0.06	0.0625	-4	WT	WT	WT	WT	WT	WT	WT	WT	WT	WT	WT	WT
SC19-5219-P	WT/WT/WT/WT	WT/WT/WT/WT	WT/WT/WT/WT	0.06	0.0625	-4	WT	WT	WT	WT	WT	WT	WT	WT	WT	WT	WT	WT
SC19-5220-P	WT/WT/WT/WT	WT/WT/WT/WT	WT/WT/WT/WT	0.25	0.25	-2	WT	WT	WT	WT	WT	WT	WT	WT	WT	WT	WT	WT
SC19-5221-P	WT/WT/WT/WT	WT/WT/WT/WT	WT/WT/WT/WT	0.06	0.0625	-4	WT	WT	WT	WT	WT	WT	WT	WT	WT	WT	WT	WT
SC19-5222-P	WT/WT/WT/WT	WT/WT/WT/WT	WT/WT/WT/WT	0.06	0.0625	-4	WT	WT	WT	WT	WT	WT	WT	WT	WT	WT	WT	WT
SC19-5223-P	WT/WT/WT/WT	WT/WT/WT/WT	WT/WT/WT/WT	0.06	0.0625	-4	WT	WT	WT	WT	WT	WT	WT	WT	WT	WT	WT	WT
SC19-5224-P	WT/WT/WT/WT	WT/WT/WT/WT	WT/WT/WT/WT	0.06	0.0625	-4	WT	WT	WT	WT	WT	WT	WT	WT	WT	WT	WT	WT
SC19-5225-P	WT/WT/WT/WT	WT/WT/WT/WT	WT/WT/WT/WT	0.06	0.0625	-4	WT	WT	WT	WT	WT	WT	WT	WT	WT	WT	WT	WT
SC19-5226-P	WT/WT/WT/WT	WT/WT/WT/WT	WT/WT/WT/WT	0.06	0.0625	-4	WT	WT	WT	WT	WT	WT	WT	WT	WT	WT	WT	WT
SC19-5227-P	WT/WT/WT/WT	WT/WT/WT/WT	WT/WT/WT/WT	0.06	0.0625	-4	WT	WT	WT	WT	WT	WT	WT	WT	WT	WT	WT	WT
SC19-5228-P	WT/WT/WT/WT	WT/WT/WT/WT	WT/WT/WT/WT	0.06	0.0625	-4	WT	WT	WT	WT	WT	WT	WT	WT	WT	WT	WT	WT
SC19-5229-P	WT/WT/WT/WT	WT/WT/WT/WT	WT/WT/WT/WT	0.06	0.0625	-4	WT	WT	WT	WT	WT	WT	WT	WT	WT	WT	WT	WT
SC19-5230-P	WT/WT/WT/WT	WT/WT/WT/WT	WT/WT/WT/WT	0.06	0.0625	-4	WT	WT	WT	WT	WT	WT	WT	WT	WT	WT	WT	WT
SC19-5231-P	WT/WT/WT/WT	WT/WT/WT/WT	WT/WT/WT/WT	0.06	0.0625	-4	WT	WT	WT	WT	WT	WT	WT	WT	WT	WT	WT	WT
SC19-5232-P	WT/WT/WT/WT	WT/WT/WT/WT	WT/WT/WT/WT	0.06	0.0625	-4	WT	WT	WT	WT	WT	WT	WT	WT	WT	WT	WT	WT
SC19-5233-P	SAMK/WT/WT/NTGY	WT/SSNA/WT/WT	SAMK/WT/KEA/VKSG	2	2	1	SAMK	WT	WT	NTGY	WT	SSNA	WT	WT	SAMK	WT	KEA	VKSG
SC19-5234-P	SAMK/WT/WT/NTGY	WT/SSNA/WT/WT	SAMK/WT/KEA/VKSG	2	2	1	SAMK	WT	WT	NTGY	WT	SSNA	WT	WT	SAMK	WT	KEA	VKSG
SC19-5235-P	WT/WT/WT/WT	WT/WT/WT/WT	WT/WT/WT/WT	0.06	0.0625	-4	WT	WT	WT	WT	WT	WT	WT	WT	WT	WT	WT	WT
SC19-5236-P	WT/WT/WT/WT	WT/WT/WT/WT	SAMK/WT/KAA/WT	0.06	0.0625	-4	WT	WT	WT	WT	WT	WT	WT	WT	SAMK	WT	KAA	WT
SC19-5237-P	WT/WT/WT/WT	WT/WT/WT/WT	WT/WT/WT/WT	0.06	0.0625	-4	WT	WT	WT	WT	WT	WT	WT	WT	WT	WT	WT	WT
SC19-5238-P	WT/WT/WT/WT	WT/WT/WT/WT	WT/WT/WT/WT	0.06	0.0625	-4	WT	WT	WT	WT	WT	WT	WT	WT	WT	WT	WT	WT
SC19-5239-P	SSMK/WT/WT/NTGY	WT/SSNA/WT/WT	SAMK/WT/KEA/VKSG	1	1	0	SSMK	WT	WT	NTGY	WT	SSNA	WT	WT	SAMK	WT	KEA	VKSG
SC19-5240-P	WT/WT/WT/WT	WT/WT/WT/WT	WT/WT/WT/WT	0.06	0.0625	-4	WT	WT	WT	WT	WT	WT	WT	WT	WT	WT	WT	WT
SC19-5242-P	SAMK/WT/WT/NTGY	WT/SSNA/TVDTK/WT	SAMK/WT/KEA/VKSG	4	4	2	SAMK	WT	WT	NTGY	WT	SSNA	TVDTK	WT	SAMK	WT	KEA	VKSG
SC19-5243-P	WT/WT/WT/WT	WT/WT/WT/WT	WT/WT/WT/WT	0.06	0.0625	-4	WT	WT	WT	WT	WT	WT	WT	WT	WT	WT	WT	WT
SC19-5244-P	WT/WT/WT/WT	WT/WT/WT/WT	WT/WT/WT/WT	0.06	0.0625	-4	WT	WT	WT	WT	WT	WT	WT	WT	WT	WT	WT	WT
SC19-5245-P	WT/WT/WT/WT	WT/WT/WT/WT	WT/WT/WT/WT	0.06	0.0625	-4	WT	WT	WT	WT	WT	WT	WT	WT	WT	WT	WT	WT
SC19-5246-P	WT/WT/WT/WT	WT/WT/WT/WT	WT/WT/WT/WT	0.06	0.0625	-4	WT	WT	WT	WT	WT	WT	WT	WT	WT	WT	WT	WT
SC19-5247-P	WT/WT/WT/WT	WT/WT/WT/WT	WT/WT/WT/WT	0.06	0.0625	-4	WT	WT	WT	WT	WT	WT	WT	WT	WT	WT	WT	WT
SC19-5248-P	WT/WT/WT/WT	WT/WT/WT/WT	WT/WT/WT/WT	0.06	0.0625	-4	WT	WT	WT	WT	WT	WT	WT	WT	WT	WT	WT	WT
SC19-5249-P	SSMK/WT/WT/NTGY	WT/SSNA/WT/WT	SAMK/WT/KEA/VKSG	1	1	0	SSMK	WT	WT	NTGY	WT	SSNA	WT	WT	SAMK	WT	KEA	VKSG
SC19-5250-P	WT/WT/WT/WT	WT/WT/WT/WT	WT/WT/WT/WT	0.06	0.0625	-4	WT	WT	WT	WT	WT	WT	WT	WT	WT	WT	WT	WT
SC19-5251-P	SAMK/WT/WT/NTGY	WT/SSNA/WT/WT	WT/WT/WT/WT	0.06	0.0625	-4	SAMK	WT	WT	NTGY	WT	SSNA	WT	WT	WT	WT	WT	WT
SC19-5252-P	WT/WT/WT/WT	WT/WT/WT/WT	WT/WT/WT/WT	0.06	0.0625	-4	WT	WT	WT	WT	WT	WT	WT	WT	WT	WT	WT	WT
SC19-5253-P	WT/WT/WT/WT	WT/WT/WT/WT	WT/WT/WT/WT	0.06	0.0625	-4	WT	WT	WT	WT	WT	WT	WT	WT	WT	WT	WT	WT
SC19-5254-P	SSMK/WT/WT/NTGY	WT/SSNA/WT/WT	SAMK/WT/KEA/VKSG	2	2	1	SSMK	WT	WT	NTGY	WT	SSNA	WT	WT	SAMK	WT	KEA	VKSG
SC19-5255-P	SAMK/WT/WT/NTGY	WT/SSNA/WT/WT	SAMK/WT/KEA/VKSG	2	2	1	SAMK	WT	WT	NTGY	WT	SSNA	WT	WT	SAMK	WT	KEA	VKSG
SC19-5256-P	WT/WT/WT/WT	WT/WT/WT/WT	WT/WT/WT/WT	0.06	0.0625	-4	WT	WT	WT	WT	WT	WT	WT	WT	WT	WT	WT	WT
SC19-5257-P	WT/WT/WT/WT	WT/WT/WT/WT	WT/WT/WT/WT	0.06	0.0625	-4	WT	WT	WT	WT	WT	WT	WT	WT	WT	WT	WT	WT
SC19-5258-P	WT/WT/WT/WT	WT/WT/WT/WT	WT/WT/WT/WT	0.06	0.0625	-4	WT	WT	WT	WT	WT	WT	WT	WT	WT	WT	WT	WT
SC19-5259-P	WT/WT/WT/WT	WT/WT/WT/WT	WT/WT/WT/WT	0.06	0.0625	-4	WT	WT	WT	WT	WT	WT	WT	WT	WT	WT	WT	WT
SC19-5260-P	WT/WT/WT/WT	WT/WT/WT/WT	WT/WT/WT/WT	0.06	0.0625	-4	WT	WT	WT	WT	WT	WT	WT	WT	WT	WT	WT	WT
SC19-5261-P	WT/WT/WT/WT	WT/WT/WT/WT	WT/WT/WT/WT	0.06	0.0625	-4	WT	WT	WT	WT	WT	WT	WT	WT	WT	WT	WT	WT
SC19-5262-P	WT/WT/WT/WT	WT/WT/WT/WT	WT/WT/WT/WT	0.06	0.0625	-4	WT	WT	WT	WT	WT	WT	WT	WT	WT	WT	WT	WT
SC19-5263-P	WT/WT/WT/WT	WT/WT/WT/WT	WT/WT/WT/WT	0.06	0.0625	-4	WT	WT	WT	WT	WT	WT	WT	WT	WT	WT	WT	WT
SC19-5264-P	WT/WT/WT/WT	WT/WT/WT/WT	WT/WT/WT/WT	0.06	0.0625	-4	WT	WT	WT	WT	WT	WT	WT	WT	WT	WT	WT	WT
SC19-5265-P	WT/WT/WT/WT	WT/WT/WT/WT	WT/WT/WT/WT	0.06	0.0625	-4	WT	WT	WT	WT	WT	WT	WT	WT	WT	WT	WT	WT
SC19-5266-P	WT/WT/WT/WT	WT/WT/WT/WT	WT/WT/WT/WT	0.06	0.0625	-4	WT	WT	WT	WT	WT	WT	WT	WT	WT	WT	WT	WT
SC19-5267-P	SSMK/WT/WT/NTGY	WT/SSNA/WT/WT	SAMK/WT/KEA/VKSG	1	1	0	SSMK	WT	WT	NTGY	WT	SSNA	WT	WT	SAMK	WT	KEA	VKSG
SC19-5268-P	WT/WT/WT/WT	WT/WT/WT/WT	WT/WT/WT/WT	0.06	0.0625	-4	WT	WT	WT	WT	WT	WT	WT	WT	WT	WT	WT	WT
SC19-5269-P	SAMK/WT/WT/NTGY	WT/SSNA/AIDTK/WT	SAMK/WT/KEA/VKSG	4	4	2	SAMK	WT	WT	NTGY	WT	SSNA	AIDTK	WT	SAMK	WT	KEA	VKSG
SC19-5270-P	WT/WT/WT/WT	WT/WT/WT/WT	WT/WT/WT/WT	0.06	0.0625	-4	WT	WT	WT	WT	WT	WT	WT	WT	WT	WT	WT	WT
SC19-5271-P	WT/WT/WT/WT	WT/WT/WT/WT	WT/WT/WT/WT	0.06	0.0625	-4	WT	WT	WT	WT	WT	WT	WT	WT	WT	WT	WT	WT
SC19-5272-P	WT/WT/WT/WT	WT/WT/WT/WT	WT/WT/WT/WT	0.06	0.0625	-4	WT	WT	WT	WT	WT	WT	WT	WT	WT	WT	WT	WT
SC19-5273-P	WT/WT/WT/WT	WT/WT/WT/WT	WT/WT/WT/WT	0.06	0.0625	-4	WT	WT	WT	WT	WT	WT	WT	WT	WT	WT	WT	WT
SC19-5274-P	SSMK/WT/WT/NTGY	WT/SSNA/WT/WT	SAMK/WT/KEA/VKSG	2	2	1	SSMK	WT	WT	NTGY	WT	SSNA	WT	WT	SAMK	WT	KEA	VKSG
SC19-5275-P	WT/WT/WT/WT	WT/WT/WT/WT	WT/WT/WT/WT	0.06	0.0625	-4	WT	WT	WT	WT	WT	WT	WT	WT	WT	WT	WT	WT
SC19-5276-P	WT/WT/WT/WT	WT/SSNA/WT/WT	SAMK/WT/WT/WT	0.06	0.0625	-4	WT	WT	WT	WT	WT	SSNA	WT	WT	SAMK	WT	WT	WT
SC19-5277-P	WT/WT/WT/WT	WT/WT/WT/WT	WT/WT/WT/WT	0.12	0.125	-3	WT	WT	WT	WT	WT	WT	WT	WT	WT	WT	WT	WT
SC19-5278-P	WT/WT/WT/WT	WT/WT/WT/WT	WT/WT/WT/WT	0.06	0.0625	-4	WT	WT	WT	WT	WT	WT	WT	WT	WT	WT	WT	WT
SC19-5279-P	SSMK/WT/WT/NTGY	WT/SSNA/WT/WT	SAMK/WT/KEA/VKSG	2	2	1	SSMK	WT	WT	NTGY	WT	SSNA	WT	WT	SAMK	WT	KEA	VKSG
SC19-5280-P	WT/WT/WT/WT	WT/WT/WT/WT	WT/WT/WT/WT	0.06	0.0625	-4	WT	WT	WT	WT	WT	WT	WT	WT	WT	WT	WT	WT
SC19-5281-P	WT/WT/WT/WT	WT/WT/WT/WT	WT/WT/WT/WT	0.06	0.0625	-4	WT	WT	WT	WT	WT	WT	WT	WT	WT	WT	WT	WT
SC19-5282-P	WT/WT/WT/WT	WT/WT/WT/WT	WT/WT/WT/WT	0.06	0.0625	-4	WT	WT	WT	WT	WT	WT	WT	WT	WT	WT	WT	WT
SC19-5284-P	WT/WT/WT/WT	WT/WT/WT/WT	WT/WT/WT/WT	0.06	0.0625	-4	WT	WT	WT	WT	WT	WT	WT	WT	WT	WT	WT	WT
SC19-5285-P	WT/WT/WT/WT	WT/WT/WT/WT	WT/WT/WT/WT	0.06	0.0625	-4	WT	WT	WT	WT	WT	WT	WT	WT	WT	WT	WT	WT
SC19-5286-P	WT/WT/WT/WT	WT/WT/WT/WT	WT/WT/WT/WT	0.06	0.0625	-4	WT	WT	WT	WT	WT	WT	WT	WT	WT	WT	WT	WT
SC19-5287-P	WT/WT/WT/WT	WT/WT/WT/WT	WT/WT/WT/WT	0.12	0.125	-3	WT	WT	WT	WT	WT	WT	WT	WT	WT	WT	WT	WT
SC19-5288-P	WT/WT/WT/WT	WT/WT/WT/WT	WT/WT/WT/WT	0.06	0.0625	-4	WT	WT	WT	WT	WT	WT	WT	WT	WT	WT	WT	WT
SC19-5289-P	WT/WT/WT/WT	WT/WT/WT/WT	WT/WT/WT/WT	0.06	0.0625	-4	WT	WT	WT	WT	WT	WT	WT	WT	WT	WT	WT	WT
SC19-5290-P	WT/WT/WT/WT	WT/WT/WT/WT	WT/WT/WT/WT	0.06	0.0625	-4	WT	WT	WT	WT	WT	WT	WT	WT	WT	WT	WT	WT
SC19-5291-P	SAMK/WT/WT/NTGY	WT/SSNA/WT/WT	SAMK/WT/KEA/VKSG	4	4	2	SAMK	WT	WT	NTGY	WT	SSNA	WT	WT	SAMK	WT	KEA	VKSG
SC19-5293-P	WT/WT/WT/WT	WT/SSNA/SVESK/WT	WT/WT/WT/WT	0.12	0.125	-3	WT	WT	WT	WT	WT	SSNA	SVESK	WT	WT	WT	WT	WT
SC19-5294-P	WT/WT/WT/WT	WT/WT/WT/WT	WT/WT/WT/WT	0.06	0.0625	-4	WT	WT	WT	WT	WT	WT	WT	WT	WT	WT	WT	WT
SC19-5295-P	WT/WT/WT/WT	WT/WT/WT/WT	WT/WT/WT/WT	0.06	0.0625	-4	WT	WT	WT	WT	WT	WT	WT	WT	WT	WT	WT	WT
SC19-5296-P	WT/WT/WT/WT	WT/WT/WT/WT	WT/WT/WT/WT	0.06	0.0625	-4	WT	WT	WT	WT	WT	WT	WT	WT	WT	WT	WT	WT
SC19-5297-P	WT/WT/WT/WT	WT/WT/WT/WT	WT/WT/WT/WT	0.06	0.0625	-4	WT	WT	WT	WT	WT	WT	WT	WT	WT	WT	WT	WT
SC19-5298-P	WT/WT/WT/WT	WT/WT/WT/WT	WT/WT/WT/WT	0.06	0.0625	-4	WT	WT	WT	WT	WT	WT	WT	WT	WT	WT	WT	WT
SC19-5299-P	SAMK/WT/WT/NTGY	WT/SSNA/WT/WT	SAMK/WT/KEA/VKSG	1	1	0	SAMK	WT	WT	NTGY	WT	SSNA	WT	WT	SAMK	WT	KEA	VKSG
SC19-5300-P	WT/WT/WT/WT	WT/SSNA/SVESK/WT	WT/WT/WT/WT	0.06	0.0625	-4	WT	WT	WT	WT	WT	SSNA	SVESK	WT	WT	WT	WT	WT
SC19-5301-P	SAMK/WT/WT/NTGY	WT/SSNA/WT/WT	SAMK/WT/KEA/VKSG	2	2	1	SAMK	WT	WT	NTGY	WT	SSNA	WT	WT	SAMK	WT	KEA	VKSG
SC19-5302-P	WT/WT/WT/WT	WT/WT/WT/WT	WT/WT/WT/WT	0.06	0.0625	-4	WT	WT	WT	WT	WT	WT	WT	WT	WT	WT	WT	WT
SC19-5304-P	WT/WT/WT/WT	WT/WT/WT/WT	WT/WT/WT/WT	0.06	0.0625	-4	WT	WT	WT	WT	WT	WT	WT	WT	WT	WT	WT	WT
SC19-5305-P	WT/WT/WT/WT	WT/WT/WT/WT	WT/WT/WT/WT	0.06	0.0625	-4	WT	WT	WT	WT	WT	WT	WT	WT	WT	WT	WT	WT
SC19-5306-P	WT/WT/WT/WT	WT/WT/WT/WT	WT/WT/WT/WT	0.06	0.0625	-4	WT	WT	WT	WT	WT	WT	WT	WT	WT	WT	WT	WT
SC19-5307-P	SAMK/WT/WT/NTGY	WT/SSNA/WT/WT	SAMK/WT/KEA/VKSG	4	4	2	SAMK	WT	WT	NTGY	WT	SSNA	WT	WT	SAMK	WT	KEA	VKSG
SC19-5308-P	WT/WT/WT/WT	WT/WT/WT/WT	WT/WT/WT/WT	0.06	0.0625	-4	WT	WT	WT	WT	WT	WT	WT	WT	WT	WT	WT	WT
SC19-5309-P	WT/WT/WT/NTGY	WT/SSNA/WT/WT	WT/WT/WT/WT	0.25	0.25	-2	WT	WT	WT	NTGY	WT	SSNA	WT	WT	WT	WT	WT	WT
SC19-5310-P	WT/WT/WT/WT	WT/WT/WT/WT	WT/WT/WT/WT	0.06	0.0625	-4	WT	WT	WT	WT	WT	WT	WT	WT	WT	WT	WT	WT
SC19-5311-P	WT/WT/WT/WT	WT/WT/WT/WT	WT/WT/WT/WT	0.06	0.0625	-4	WT	WT	WT	WT	WT	WT	WT	WT	WT	WT	WT	WT
SC19-5312-P	SSMK/WT/WT/NTGY	WT/SSNA/SVESK/WT	SSMK/WT/KEA/VKSG	2	2	1	SSMK	WT	WT	NTGY	WT	SSNA	SVESK	WT	SSMK	WT	KEA	VKSG
SC19-5313-P	WT/WT/WT/NTGY	WT/SSNA/WT/WT	WT/WT/WT/WT	0.25	0.25	-2	WT	WT	WT	NTGY	WT	SSNA	WT	WT	WT	WT	WT	WT
SC19-5314-P	WT/WT/WT/NTGY	WT/SSNA/WT/WT	WT/WT/WT/WT	0.25	0.25	-2	WT	WT	WT	NTGY	WT	SSNA	WT	WT	WT	WT	WT	WT
SC19-5316-P	WT/WT/WT/WT	WT/WT/WT/WT	WT/WT/WT/WT	0.06	0.0625	-4	WT	WT	WT	WT	WT	WT	WT	WT	WT	WT	WT	WT
SC19-5317-P	WT/WT/WT/NTGY	WT/SSNA/WT/WT	WT/WT/WT/WT	0.25	0.25	-2	WT	WT	WT	NTGY	WT	SSNA	WT	WT	WT	WT	WT	WT
SC19-5318-P	WT/WT/WT/WT	WT/WT/WT/WT	WT/WT/WT/WT	0.06	0.0625	-4	WT	WT	WT	WT	WT	WT	WT	WT	WT	WT	WT	WT
SC19-5319-P	WT/WT/WT/WT	WT/WT/WT/WT	WT/WT/WT/WT	0.06	0.0625	-4	WT	WT	WT	WT	WT	WT	WT	WT	WT	WT	WT	WT
SC19-5320-P	WT/WT/WT/NTGY	WT/SSNA/WT/WT	WT/WT/WT/WT	0.25	0.25	-2	WT	WT	WT	NTGY	WT	SSNA	WT	WT	WT	WT	WT	WT
SC19-5321-P	WT/WT/WT/WT	WT/WT/WT/WT	WT/WT/WT/WT	0.06	0.0625	-4	WT	WT	WT	WT	WT	WT	WT	WT	WT	WT	WT	WT
SC19-5322-P	SAMK/WT/WT/NTGY	WT/SSNA/WT/WT	SAMK/WT/KEA/VKSG	2	2	1	SAMK	WT	WT	NTGY	WT	SSNA	WT	WT	SAMK	WT	KEA	VKSG
SC19-5323-P	WT/WT/WT/WT	WT/WT/WT/WT	WT/WT/WT/WT	0.06	0.0625	-4	WT	WT	WT	WT	WT	WT	WT	WT	WT	WT	WT	WT
SC19-5415-P	WT/WT/WT/WT	WT/WT/WT/WT	WT/WT/WT/WT	0.06	0.0625	-4	WT	WT	WT	WT	WT	WT	WT	WT	WT	WT	WT	WT
SC19-5416-P	WT/WT/WT/WT	WT/WT/WT/WT	WT/WT/WT/WT	0.06	0.0625	-4	WT	WT	WT	WT	WT	WT	WT	WT	WT	WT	WT	WT
SC19-5417-P	WT/WT/WT/WT	WT/WT/WT/WT	WT/WT/WT/WT	</= 0.03	0.03125	-5	WT	WT	WT	WT	WT	WT	WT	WT	WT	WT	WT	WT
SC19-5418-P	WT/WT/WT/WT	WT/WT/WT/WT	WT/WT/WT/WT	0.06	0.0625	-4	WT	WT	WT	WT	WT	WT	WT	WT	WT	WT	WT	WT
SC19-5419-P	WT/WT/WT/WT	WT/WT/WT/WT	WT/WT/WT/WT	</= 0.03	0.03125	-5	WT	WT	WT	WT	WT	WT	WT	WT	WT	WT	WT	WT
SC19-5420-P	WT/WT/WT/WT	WT/WT/WT/WT	WT/WT/WT/WT	</= 0.03	0.03125	-5	WT	WT	WT	WT	WT	WT	WT	WT	WT	WT	WT	WT
SC19-5421-P	WT/WT/WT/WT	WT/WT/WT/WT	WT/WT/KET/VKSG	0.06	0.0625	-4	WT	WT	WT	WT	WT	WT	WT	WT	WT	WT	KET	VKSG
SC19-5422-P	WT/WT/WT/WT	WT/WT/WT/WT	WT/WT/WT/WT	0.06	0.0625	-4	WT	WT	WT	WT	WT	WT	WT	WT	WT	WT	WT	WT
SC19-5423-P	WT/WT/WT/WT	WT/WT/WT/WT	WT/WT/WT/WT	</= 0.03	0.03125	-5	WT	WT	WT	WT	WT	WT	WT	WT	WT	WT	WT	WT
SC19-5424-P	WT/WT/WT/WT	WT/WT/WT/WT	WT/WT/WT/WT	</= 0.03	0.03125	-5	WT	WT	WT	WT	WT	WT	WT	WT	WT	WT	WT	WT
SC19-5425-P	WT/WT/WT/WT	WT/WT/WT/WT	WT/WT/WT/WT	</= 0.03	0.03125	-5	WT	WT	WT	WT	WT	WT	WT	WT	WT	WT	WT	WT
SC19-5426-P	WT/WT/WT/WT	WT/WT/WT/WT	WT/WT/WT/WT	</= 0.03	0.03125	-5	WT	WT	WT	WT	WT	WT	WT	WT	WT	WT	WT	WT
SC19-5427-P	WT/WT/WT/WT	WT/SSNA/WT/WT	SAMK/WT/WT/WT	0.12	0.125	-3	WT	WT	WT	WT	WT	SSNA	WT	WT	SAMK	WT	WT	WT
SC19-5428-P	WT/WT/WT/WT	WT/WT/WT/WT	WT/WT/WT/WT	</= 0.03	0.03125	-5	WT	WT	WT	WT	WT	WT	WT	WT	WT	WT	WT	WT
SC19-5429-P	WT/WT/WT/WT	WT/WT/WT/WT	WT/WT/WT/WT	</= 0.03	0.03125	-5	WT	WT	WT	WT	WT	WT	WT	WT	WT	WT	WT	WT
SC19-5430-P	WT/WT/WT/WT	WT/WT/WT/WT	WT/WT/WT/WT	</= 0.03	0.03125	-5	WT	WT	WT	WT	WT	WT	WT	WT	WT	WT	WT	WT
SC19-5431-P	WT/WT/WT/WT	WT/SSNA/WT/WT	SAMK/WT/WT/WT	0.12	0.125	-3	WT	WT	WT	WT	WT	SSNA	WT	WT	SAMK	WT	WT	WT
SC19-5432-P	WT/WT/WT/NTGY	WT/WT/WT/WT	SAMK/WT/WT/WT	0.12	0.125	-3	WT	WT	WT	NTGY	WT	WT	WT	WT	SAMK	WT	WT	WT
SC19-5433-P	SAMK/WT/WT/NTGY	WT/SSNA/WT/WT	SAMK/WT/KEA/VKSG	4	4	2	SAMK	WT	WT	NTGY	WT	SSNA	WT	WT	SAMK	WT	KEA	VKSG
SC19-5434-P	WT/WT/WT/WT	WT/WT/WT/WT	WT/WT/WT/WT	</= 0.03	0.03125	-5	WT	WT	WT	WT	WT	WT	WT	WT	WT	WT	WT	WT
SC19-5435-P	WT/WT/WT/WT	WT/WT/WT/WT	WT/WT/WT/WT	</= 0.03	0.03125	-5	WT	WT	WT	WT	WT	WT	WT	WT	WT	WT	WT	WT
SC19-5437-P	WT/WT/WT/WT	WT/WT/WT/WT	WT/WT/WT/WT	</= 0.03	0.03125	-5	WT	WT	WT	WT	WT	WT	WT	WT	WT	WT	WT	WT
SC19-5438-P	WT/WT/WT/WT	WT/WT/WT/WT	WT/WT/WT/WT	</= 0.03	0.03125	-5	WT	WT	WT	WT	WT	WT	WT	WT	WT	WT	WT	WT
SC19-5439-P	WT/WT/WT/WT	WT/WT/WT/WT	WT/WT/KET/VKSG	</= 0.03	0.03125	-5	WT	WT	WT	WT	WT	WT	WT	WT	WT	WT	KET	VKSG
SC19-5440-P	WT/WT/WT/WT	WT/WT/WT/WT	WT/WT/WT/WT	</= 0.03	0.03125	-5	WT	WT	WT	WT	WT	WT	WT	WT	WT	WT	WT	WT
SC19-5441-P	WT/WT/WT/WT	WT/WT/WT/WT	WT/WT/WT/WT	</= 0.03	0.03125	-5	WT	WT	WT	WT	WT	WT	WT	WT	WT	WT	WT	WT
SC19-5442-P	WT/WT/WT/WT	WT/SSNA/WT/WT	SAMK/WT/WT/WT	0.12	0.125	-3	WT	WT	WT	WT	WT	SSNA	WT	WT	SAMK	WT	WT	WT
SC19-5443-P	WT/WT/WT/WT	WT/WT/WT/WT	WT/WT/WT/WT	</= 0.03	0.03125	-5	WT	WT	WT	WT	WT	WT	WT	WT	WT	WT	WT	WT
SC19-5444-P	WT/WT/WT/WT	WT/WT/WT/WT	WT/WT/WT/WT	</= 0.03	0.03125	-5	WT	WT	WT	WT	WT	WT	WT	WT	WT	WT	WT	WT
SC19-5446-P	WT/WT/WT/NTGY	WT/SSNA/WT/WT	WT/WT/WT/WT	0.25	0.25	-2	WT	WT	WT	NTGY	WT	SSNA	WT	WT	WT	WT	WT	WT
SC19-5447-P	WT/WT/WT/WT	WT/SSNA/WT/WT	SAMK/WT/WT/WT	0.12	0.125	-3	WT	WT	WT	WT	WT	SSNA	WT	WT	SAMK	WT	WT	WT
SC19-5448-P	WT/WT/WT/WT	WT/WT/WT/WT	WT/WT/WT/WT	</= 0.03	0.03125	-5	WT	WT	WT	WT	WT	WT	WT	WT	WT	WT	WT	WT
SC19-5449-P	WT/WT/WT/NTGY	WT/SSNA/WT/WT	WT/WT/WT/WT	0.12	0.125	-3	WT	WT	WT	NTGY	WT	SSNA	WT	WT	WT	WT	WT	WT
SC19-5450-P	WT/WT/WT/WT	WT/SSNA/WT/WT	WT/WT/KEA/WT	0.12	0.125	-3	WT	WT	WT	WT	WT	SSNA	WT	WT	WT	WT	KEA	WT
SC19-5451-P	WT/WT/WT/WT	WT/WT/WT/WT	WT/WT/WT/WT	</= 0.03	0.03125	-5	WT	WT	WT	WT	WT	WT	WT	WT	WT	WT	WT	WT
SC19-5452-P	WT/WT/WT/WT	WT/WT/WT/WT	WT/WT/WT/WT	</= 0.03	0.03125	-5	WT	WT	WT	WT	WT	WT	WT	WT	WT	WT	WT	WT
SC19-5453-P	WT/WT/WT/WT	WT/WT/WT/WT	WT/WT/WT/WT	</= 0.03	0.03125	-5	WT	WT	WT	WT	WT	WT	WT	WT	WT	WT	WT	WT
SC19-5454-P	WT/WT/WT/WT	WT/WT/WT/WT	WT/WT/WT/WT	</= 0.03	0.03125	-5	WT	WT	WT	WT	WT	WT	WT	WT	WT	WT	WT	WT
SC19-5455-P	WT/WT/WT/WT	WT/WT/WT/WT	WT/WT/WT/WT	</= 0.03	0.03125	-5	WT	WT	WT	WT	WT	WT	WT	WT	WT	WT	WT	WT
SC19-5456-P	WT/WT/WT/WT	WT/WT/WT/WT	WT/WT/WT/WT	</= 0.03	0.03125	-5	WT	WT	WT	WT	WT	WT	WT	WT	WT	WT	WT	WT
SC19-5458-P	WT/WT/WT/WT	WT/WT/WT/WT	WT/WT/WT/WT	</= 0.03	0.03125	-5	WT	WT	WT	WT	WT	WT	WT	WT	WT	WT	WT	WT
SC19-5460-P	WT/WT/WT/WT	WT/WT/WT/WT	WT/WT/WT/WT	</= 0.03	0.03125	-5	WT	WT	WT	WT	WT	WT	WT	WT	WT	WT	WT	WT
SC19-5461-P	WT/WT/WT/WT	WT/WT/WT/WT	WT/WT/WT/WT	</= 0.03	0.03125	-5	WT	WT	WT	WT	WT	WT	WT	WT	WT	WT	WT	WT
SC19-5462-P	WT/WT/WT/WT	WT/WT/WT/WT	WT/WT/WT/WT	</= 0.03	0.03125	-5	WT	WT	WT	WT	WT	WT	WT	WT	WT	WT	WT	WT
SC19-5463-P	WT/WT/WT/WT	WT/WT/WT/WT	WT/WT/WT/WT	</= 0.03	0.03125	-5	WT	WT	WT	WT	WT	WT	WT	WT	WT	WT	WT	WT
SC19-5464-P	WT/WT/WT/WT	WT/WT/WT/WT	WT/WT/WT/WT	</= 0.03	0.03125	-5	WT	WT	WT	WT	WT	WT	WT	WT	WT	WT	WT	WT
SC19-5465-P	WT/WT/WT/WT	WT/WT/WT/WT	WT/WT/WT/WT	</= 0.03	0.03125	-5	WT	WT	WT	WT	WT	WT	WT	WT	WT	WT	WT	WT
SC19-5466-P	WT/WT/WT/WT	WT/WT/WT/WT	WT/WT/WT/WT	</= 0.03	0.03125	-5	WT	WT	WT	WT	WT	WT	WT	WT	WT	WT	WT	WT
SC19-5468-P	SAMK/WT/WT/NTGY	WT/SSNA/WT/WT	SAMK/WT/KEA/VKSG	1	1	0	SAMK	WT	WT	NTGY	WT	SSNA	WT	WT	SAMK	WT	KEA	VKSG
SC19-5469-P	WT/WT/WT/WT	WT/SSNA/SVESK/WT	WT/WT/WT/WT	0.12	0.125	-3	WT	WT	WT	WT	WT	SSNA	SVESK	WT	WT	WT	WT	WT
SC19-5470-P	WT/WT/WT/WT	WT/WT/WT/WT	WT/WT/WT/WT	</= 0.03	0.03125	-5	WT	WT	WT	WT	WT	WT	WT	WT	WT	WT	WT	WT
SC19-5471-P	SAMK/WT/WT/NTGY	WT/SSNA/WT/WT	SAMK/WT/KEA/VKSG	1	1	0	SAMK	WT	WT	NTGY	WT	SSNA	WT	WT	SAMK	WT	KEA	VKSG
SC19-5557-P	WT/WT/WT/WT	WT/WT/WT/WT	WT/WT/WT/WT	<=0.03	0.03125	-5	WT	WT	WT	WT	WT	WT	WT	WT	WT	WT	WT	WT
SC19-5830-P	WT/WT/WT/WT	WT/SSNA/SVESK/WT	WT/WT/WT/WT	0.25	0.25	-2	WT	WT	WT	WT	WT	SSNA	SVESK	WT	WT	WT	WT	WT
SC19-6466-P	WT/WT/WT/WT	WT/WT/WT/WT	WT/WT/WT/WT	<=0.03	0.03125	-5	WT	WT	WT	WT	WT	WT	WT	WT	WT	WT	WT	WT
SC19-6467-P	SSMK/WT/WT/NTGY	WT/SSNA/AIDTK/WT	SAMK/WT/EDT/VKSG	>4	8	3	SSMK	WT	WT	NTGY	WT	SSNA	AIDTK	WT	SAMK	WT	EDT	VKSG
SC19-6574-P	SSMK/WT/WT/NTGY	WT/SSNA/WT/WT	SAMK/WT/KEA/VKSG	2	2	1	SSMK	WT	WT	NTGY	WT	SSNA	WT	WT	SAMK	WT	KEA	VKSG
SC19-6575-P	WT/WT/WT/WT	WT/SSNA/WT/WT	SAMK/WT/WT/WT	0.12	0.125	-3	WT	WT	WT	WT	WT	SSNA	WT	WT	SAMK	WT	WT	WT
SC19-6576-P	WT/WT/WT/WT	WT/SSNA/WT/WT	WT/WT/WT/VKSG	0.25	0.25	-2	WT	WT	WT	WT	WT	SSNA	WT	WT	WT	WT	WT	VKSG
SC19-6577-P	WT/WT/WT/WT	WT/WT/WT/WT	WT/WT/WT/WT	<=0.03	0.03125	-5	WT	WT	WT	WT	WT	WT	WT	WT	WT	WT	WT	WT
SC19-6578-P	WT/WT/WT/WT	WT/WT/WT/WT	WT/WT/WT/WT	<=0.03	0.03125	-5	WT	WT	WT	WT	WT	WT	WT	WT	WT	WT	WT	WT
SC19-6579-P	WT/WT/WT/WT	WT/WT/WT/WT	WT/WT/WT/WT	<=0.03	0.03125	-5	WT	WT	WT	WT	WT	WT	WT	WT	WT	WT	WT	WT
SC19-6580-P	WT/WT/WT/NTGY	WT/SSNA/WT/WT	SAMK/WT/KEA/VKSG	0.25	0.25	-2	WT	WT	WT	NTGY	WT	SSNA	WT	WT	SAMK	WT	KEA	VKSG
SC19-7030-P	WT/WT/WT/WT	WT/WT/WT/WT	WT/WT/WT/WT	<=0.03	0.03125	-5	WT	WT	WT	WT	WT	WT	WT	WT	WT	WT	WT	WT
SC19-7031-P	WT/WT/WT/WT	WT/WT/WT/WT	WT/WT/WT/WT	<=0.03	0.03125	-5	WT	WT	WT	WT	WT	WT	WT	WT	WT	WT	WT	WT
SC19-7058-P	WT/WT/WT/WT	WT/WT/WT/WT	WT/WT/WT/WT	<=0.03	0.03125	-5	WT	WT	WT	WT	WT	WT	WT	WT	WT	WT	WT	WT

## Sheet: Penicillin_Training_CDC
Supplemental Dataset D2. Training data for multivariate linear regression analysis for MIC prediction of penicillin using CDC PBP allele types.
PBP_Type	MIC	Exact_MIC	PBP1a_motif1_STMK	PBP1a_motif2_SSN	PBP1a_motif3_KTG	PBP1a_motif4_TSFQ	PBP2b_motif1_SVVK	PBP2b_motif2_SSNT	PBP2b_motif3_QLQPT	PBP2b_motif4_KTG	PBP2x_motif1_STMK	PBP2x_motif2_SSN	PBP2x_motif3_KDA	PBP2x_motif4_LKSG
PT_0-0-0	PEN <= 0.03	0.03125	WT	WT	WT	WT	WT	WT	WT	WT	WT	WT	WT	WT
PT_0-0-0	PEN <= 0.03	0.03125	WT	WT	WT	WT	WT	WT	WT	WT	WT	WT	WT	WT
PT_0-0-0	PEN <= 0.03	0.03125	WT	WT	WT	WT	WT	WT	WT	WT	WT	WT	WT	WT
PT_0-0-0	PEN <= 0.03	0.03125	WT	WT	WT	WT	WT	WT	WT	WT	WT	WT	WT	WT
PT_0-0-0	PEN <= 0.03	0.03125	WT	WT	WT	WT	WT	WT	WT	WT	WT	WT	WT	WT
PT_0-0-0	PEN <= 0.03	0.03125	WT	WT	WT	WT	WT	WT	WT	WT	WT	WT	WT	WT
PT_0-0-0	PEN <= 0.03	0.03125	WT	WT	WT	WT	WT	WT	WT	WT	WT	WT	WT	WT
PT_0-0-0	PEN <= 0.03	0.03125	WT	WT	WT	WT	WT	WT	WT	WT	WT	WT	WT	WT
PT_0-0-0	PEN <= 0.03	0.03125	WT	WT	WT	WT	WT	WT	WT	WT	WT	WT	WT	WT
PT_0-0-0	PEN <= 0.03	0.03125	WT	WT	WT	WT	WT	WT	WT	WT	WT	WT	WT	WT
PT_0-0-0	PEN <= 0.03	0.03125	WT	WT	WT	WT	WT	WT	WT	WT	WT	WT	WT	WT
PT_0-0-0	PEN <= 0.03	0.03125	WT	WT	WT	WT	WT	WT	WT	WT	WT	WT	WT	WT
PT_0-0-0	PEN <= 0.03	0.03125	WT	WT	WT	WT	WT	WT	WT	WT	WT	WT	WT	WT
PT_0-0-0	PEN <= 0.03	0.03125	WT	WT	WT	WT	WT	WT	WT	WT	WT	WT	WT	WT
PT_0-0-0	PEN <= 0.03	0.03125	WT	WT	WT	WT	WT	WT	WT	WT	WT	WT	WT	WT
PT_0-0-0	PEN <= 0.03	0.03125	WT	WT	WT	WT	WT	WT	WT	WT	WT	WT	WT	WT
PT_0-0-0	PEN <= 0.03	0.03125	WT	WT	WT	WT	WT	WT	WT	WT	WT	WT	WT	WT
PT_0-0-0	PEN <= 0.03	0.03125	WT	WT	WT	WT	WT	WT	WT	WT	WT	WT	WT	WT
PT_0-0-0	PEN <= 0.03	0.03125	WT	WT	WT	WT	WT	WT	WT	WT	WT	WT	WT	WT
PT_0-0-0	PEN <= 0.03	0.03125	WT	WT	WT	WT	WT	WT	WT	WT	WT	WT	WT	WT
PT_0-0-0	PEN <= 0.03	0.03125	WT	WT	WT	WT	WT	WT	WT	WT	WT	WT	WT	WT
PT_0-0-0	PEN <= 0.03	0.03125	WT	WT	WT	WT	WT	WT	WT	WT	WT	WT	WT	WT
PT_0-0-0	PEN <= 0.03	0.03125	WT	WT	WT	WT	WT	WT	WT	WT	WT	WT	WT	WT
PT_0-0-0	PEN <= 0.03	0.03125	WT	WT	WT	WT	WT	WT	WT	WT	WT	WT	WT	WT
PT_0-0-0	PEN <= 0.03	0.03125	WT	WT	WT	WT	WT	WT	WT	WT	WT	WT	WT	WT
PT_0-0-0	PEN <= 0.03	0.03125	WT	WT	WT	WT	WT	WT	WT	WT	WT	WT	WT	WT
PT_0-0-0	PEN <= 0.03	0.03125	WT	WT	WT	WT	WT	WT	WT	WT	WT	WT	WT	WT
PT_0-0-0	PEN <= 0.03	0.03125	WT	WT	WT	WT	WT	WT	WT	WT	WT	WT	WT	WT
PT_0-0-0	PEN <= 0.03	0.03125	WT	WT	WT	WT	WT	WT	WT	WT	WT	WT	WT	WT
PT_0-0-0	PEN <= 0.03	0.03125	WT	WT	WT	WT	WT	WT	WT	WT	WT	WT	WT	WT
PT_0-0-0	PEN <= 0.03	0.03125	WT	WT	WT	WT	WT	WT	WT	WT	WT	WT	WT	WT
PT_0-0-0	PEN <= 0.03	0.03125	WT	WT	WT	WT	WT	WT	WT	WT	WT	WT	WT	WT
PT_0-0-0	PEN <= 0.03	0.03125	WT	WT	WT	WT	WT	WT	WT	WT	WT	WT	WT	WT
PT_0-0-0	PEN <= 0.03	0.03125	WT	WT	WT	WT	WT	WT	WT	WT	WT	WT	WT	WT
PT_0-0-0	PEN <= 0.03	0.03125	WT	WT	WT	WT	WT	WT	WT	WT	WT	WT	WT	WT
PT_0-0-0	PEN <= 0.03	0.03125	WT	WT	WT	WT	WT	WT	WT	WT	WT	WT	WT	WT
PT_0-0-0	PEN <= 0.03	0.03125	WT	WT	WT	WT	WT	WT	WT	WT	WT	WT	WT	WT
PT_0-0-0	PEN <= 0.03	0.03125	WT	WT	WT	WT	WT	WT	WT	WT	WT	WT	WT	WT
PT_0-0-0	PEN <= 0.03	0.03125	WT	WT	WT	WT	WT	WT	WT	WT	WT	WT	WT	WT
PT_0-0-0	PEN <= 0.03	0.03125	WT	WT	WT	WT	WT	WT	WT	WT	WT	WT	WT	WT
PT_0-0-0	PEN <= 0.03	0.03125	WT	WT	WT	WT	WT	WT	WT	WT	WT	WT	WT	WT
PT_0-0-0	PEN <= 0.03	0.03125	WT	WT	WT	WT	WT	WT	WT	WT	WT	WT	WT	WT
PT_0-0-0	PEN <= 0.03	0.03125	WT	WT	WT	WT	WT	WT	WT	WT	WT	WT	WT	WT
PT_0-0-0	PEN <= 0.03	0.03125	WT	WT	WT	WT	WT	WT	WT	WT	WT	WT	WT	WT
PT_0-0-0	PEN <= 0.03	0.03125	WT	WT	WT	WT	WT	WT	WT	WT	WT	WT	WT	WT
PT_0-0-0	PEN <= 0.03	0.03125	WT	WT	WT	WT	WT	WT	WT	WT	WT	WT	WT	WT
PT_0-0-0	PEN <= 0.03	0.03125	WT	WT	WT	WT	WT	WT	WT	WT	WT	WT	WT	WT
PT_0-0-0	PEN <= 0.03	0.03125	WT	WT	WT	WT	WT	WT	WT	WT	WT	WT	WT	WT
PT_0-0-0	PEN <= 0.03	0.03125	WT	WT	WT	WT	WT	WT	WT	WT	WT	WT	WT	WT
PT_0-0-0	PEN <= 0.03	0.03125	WT	WT	WT	WT	WT	WT	WT	WT	WT	WT	WT	WT
PT_0-0-0	PEN <= 0.03	0.03125	WT	WT	WT	WT	WT	WT	WT	WT	WT	WT	WT	WT
PT_0-0-0	PEN <= 0.03	0.03125	WT	WT	WT	WT	WT	WT	WT	WT	WT	WT	WT	WT
PT_0-0-0	PEN <= 0.03	0.03125	WT	WT	WT	WT	WT	WT	WT	WT	WT	WT	WT	WT
PT_0-0-0	PEN <= 0.03	0.03125	WT	WT	WT	WT	WT	WT	WT	WT	WT	WT	WT	WT
PT_0-0-0	PEN <= 0.03	0.03125	WT	WT	WT	WT	WT	WT	WT	WT	WT	WT	WT	WT
PT_0-0-0	PEN <= 0.03	0.03125	WT	WT	WT	WT	WT	WT	WT	WT	WT	WT	WT	WT
PT_0-0-0	PEN <= 0.03	0.03125	WT	WT	WT	WT	WT	WT	WT	WT	WT	WT	WT	WT
PT_0-0-0	PEN <= 0.03	0.03125	WT	WT	WT	WT	WT	WT	WT	WT	WT	WT	WT	WT
PT_0-0-0	PEN <= 0.03	0.03125	WT	WT	WT	WT	WT	WT	WT	WT	WT	WT	WT	WT
PT_0-0-0	PEN <= 0.03	0.03125	WT	WT	WT	WT	WT	WT	WT	WT	WT	WT	WT	WT
PT_0-0-0	PEN <= 0.03	0.03125	WT	WT	WT	WT	WT	WT	WT	WT	WT	WT	WT	WT
PT_0-0-0	PEN <= 0.03	0.03125	WT	WT	WT	WT	WT	WT	WT	WT	WT	WT	WT	WT
PT_0-0-0	PEN <= 0.03	0.03125	WT	WT	WT	WT	WT	WT	WT	WT	WT	WT	WT	WT
PT_0-0-0	PEN <= 0.03	0.03125	WT	WT	WT	WT	WT	WT	WT	WT	WT	WT	WT	WT
PT_0-0-0	PEN <= 0.03	0.03125	WT	WT	WT	WT	WT	WT	WT	WT	WT	WT	WT	WT
PT_0-0-0	PEN <= 0.03	0.03125	WT	WT	WT	WT	WT	WT	WT	WT	WT	WT	WT	WT
PT_0-0-0	PEN <= 0.03	0.03125	WT	WT	WT	WT	WT	WT	WT	WT	WT	WT	WT	WT
PT_0-0-0	PEN <= 0.03	0.03125	WT	WT	WT	WT	WT	WT	WT	WT	WT	WT	WT	WT
PT_0-0-0	PEN <= 0.03	0.03125	WT	WT	WT	WT	WT	WT	WT	WT	WT	WT	WT	WT
PT_0-0-0	PEN <= 0.03	0.03125	WT	WT	WT	WT	WT	WT	WT	WT	WT	WT	WT	WT
PT_0-0-0	PEN <= 0.03	0.03125	WT	WT	WT	WT	WT	WT	WT	WT	WT	WT	WT	WT
PT_0-0-0	PEN <= 0.03	0.03125	WT	WT	WT	WT	WT	WT	WT	WT	WT	WT	WT	WT
PT_0-0-0	PEN <= 0.03	0.03125	WT	WT	WT	WT	WT	WT	WT	WT	WT	WT	WT	WT
PT_0-0-0	PEN <= 0.03	0.03125	WT	WT	WT	WT	WT	WT	WT	WT	WT	WT	WT	WT
PT_0-0-0	PEN <= 0.03	0.03125	WT	WT	WT	WT	WT	WT	WT	WT	WT	WT	WT	WT
PT_0-0-0	PEN <= 0.03	0.03125	WT	WT	WT	WT	WT	WT	WT	WT	WT	WT	WT	WT
PT_0-0-0	PEN <= 0.03	0.03125	WT	WT	WT	WT	WT	WT	WT	WT	WT	WT	WT	WT
PT_0-0-0	PEN <= 0.03	0.03125	WT	WT	WT	WT	WT	WT	WT	WT	WT	WT	WT	WT
PT_0-0-0	PEN <= 0.03	0.03125	WT	WT	WT	WT	WT	WT	WT	WT	WT	WT	WT	WT
PT_0-0-0	PEN <= 0.03	0.03125	WT	WT	WT	WT	WT	WT	WT	WT	WT	WT	WT	WT
PT_0-0-0	PEN <= 0.03	0.03125	WT	WT	WT	WT	WT	WT	WT	WT	WT	WT	WT	WT
PT_0-0-0	PEN <= 0.03	0.03125	WT	WT	WT	WT	WT	WT	WT	WT	WT	WT	WT	WT
PT_0-0-0	PEN <= 0.03	0.03125	WT	WT	WT	WT	WT	WT	WT	WT	WT	WT	WT	WT
PT_0-0-0	PEN <= 0.03	0.03125	WT	WT	WT	WT	WT	WT	WT	WT	WT	WT	WT	WT
PT_0-0-0	PEN <= 0.03	0.03125	WT	WT	WT	WT	WT	WT	WT	WT	WT	WT	WT	WT
PT_0-0-0	PEN <= 0.03	0.03125	WT	WT	WT	WT	WT	WT	WT	WT	WT	WT	WT	WT
PT_0-0-0	PEN <= 0.03	0.03125	WT	WT	WT	WT	WT	WT	WT	WT	WT	WT	WT	WT
PT_0-0-0	PEN <= 0.03	0.03125	WT	WT	WT	WT	WT	WT	WT	WT	WT	WT	WT	WT
PT_0-0-0	PEN <= 0.03	0.03125	WT	WT	WT	WT	WT	WT	WT	WT	WT	WT	WT	WT
PT_0-0-0	PEN <= 0.03	0.03125	WT	WT	WT	WT	WT	WT	WT	WT	WT	WT	WT	WT
PT_0-0-0	PEN <= 0.03	0.03125	WT	WT	WT	WT	WT	WT	WT	WT	WT	WT	WT	WT
PT_0-0-0	PEN <= 0.03	0.03125	WT	WT	WT	WT	WT	WT	WT	WT	WT	WT	WT	WT
PT_0-0-0	PEN <= 0.03	0.03125	WT	WT	WT	WT	WT	WT	WT	WT	WT	WT	WT	WT
PT_0-0-0	PEN <= 0.03	0.03125	WT	WT	WT	WT	WT	WT	WT	WT	WT	WT	WT	WT
PT_0-0-0	PEN <= 0.03	0.03125	WT	WT	WT	WT	WT	WT	WT	WT	WT	WT	WT	WT
PT_0-0-0	PEN <= 0.03	0.03125	WT	WT	WT	WT	WT	WT	WT	WT	WT	WT	WT	WT
PT_0-0-0	PEN <= 0.03	0.03125	WT	WT	WT	WT	WT	WT	WT	WT	WT	WT	WT	WT
PT_0-0-0	PEN <= 0.03	0.03125	WT	WT	WT	WT	WT	WT	WT	WT	WT	WT	WT	WT
PT_0-0-0	PEN <= 0.03	0.03125	WT	WT	WT	WT	WT	WT	WT	WT	WT	WT	WT	WT
PT_0-0-0	PEN <= 0.03	0.03125	WT	WT	WT	WT	WT	WT	WT	WT	WT	WT	WT	WT
PT_0-0-0	PEN <= 0.03	0.03125	WT	WT	WT	WT	WT	WT	WT	WT	WT	WT	WT	WT
PT_0-0-0	PEN <= 0.03	0.03125	WT	WT	WT	WT	WT	WT	WT	WT	WT	WT	WT	WT
PT_0-0-0	PEN <= 0.03	0.03125	WT	WT	WT	WT	WT	WT	WT	WT	WT	WT	WT	WT
PT_0-0-0	PEN <= 0.03	0.03125	WT	WT	WT	WT	WT	WT	WT	WT	WT	WT	WT	WT
PT_0-0-0	PEN <= 0.03	0.03125	WT	WT	WT	WT	WT	WT	WT	WT	WT	WT	WT	WT
PT_0-0-0	PEN <= 0.03	0.03125	WT	WT	WT	WT	WT	WT	WT	WT	WT	WT	WT	WT
PT_0-0-0	PEN <= 0.03	0.03125	WT	WT	WT	WT	WT	WT	WT	WT	WT	WT	WT	WT
PT_0-0-0	PEN <= 0.03	0.03125	WT	WT	WT	WT	WT	WT	WT	WT	WT	WT	WT	WT
PT_0-0-0	PEN <= 0.03	0.03125	WT	WT	WT	WT	WT	WT	WT	WT	WT	WT	WT	WT
PT_0-0-0	PEN <= 0.03	0.03125	WT	WT	WT	WT	WT	WT	WT	WT	WT	WT	WT	WT
PT_0-0-0	PEN <= 0.03	0.03125	WT	WT	WT	WT	WT	WT	WT	WT	WT	WT	WT	WT
PT_0-0-0	PEN <= 0.03	0.03125	WT	WT	WT	WT	WT	WT	WT	WT	WT	WT	WT	WT
PT_0-0-0	PEN <= 0.03	0.03125	WT	WT	WT	WT	WT	WT	WT	WT	WT	WT	WT	WT
PT_0-0-0	PEN <= 0.03	0.03125	WT	WT	WT	WT	WT	WT	WT	WT	WT	WT	WT	WT
PT_0-0-0	PEN <= 0.03	0.03125	WT	WT	WT	WT	WT	WT	WT	WT	WT	WT	WT	WT
PT_0-0-0	PEN <= 0.03	0.03125	WT	WT	WT	WT	WT	WT	WT	WT	WT	WT	WT	WT
PT_0-0-0	PEN <= 0.03	0.03125	WT	WT	WT	WT	WT	WT	WT	WT	WT	WT	WT	WT
PT_0-0-0	PEN <= 0.03	0.03125	WT	WT	WT	WT	WT	WT	WT	WT	WT	WT	WT	WT
PT_0-0-0	PEN <= 0.03	0.03125	WT	WT	WT	WT	WT	WT	WT	WT	WT	WT	WT	WT
PT_0-0-0	PEN <= 0.03	0.03125	WT	WT	WT	WT	WT	WT	WT	WT	WT	WT	WT	WT
PT_0-0-0	PEN <= 0.03	0.03125	WT	WT	WT	WT	WT	WT	WT	WT	WT	WT	WT	WT
PT_0-0-0	PEN <= 0.03	0.03125	WT	WT	WT	WT	WT	WT	WT	WT	WT	WT	WT	WT
PT_0-0-0	PEN <= 0.03	0.03125	WT	WT	WT	WT	WT	WT	WT	WT	WT	WT	WT	WT
PT_0-0-0	PEN <= 0.03	0.03125	WT	WT	WT	WT	WT	WT	WT	WT	WT	WT	WT	WT
PT_0-0-0	PEN <= 0.03	0.03125	WT	WT	WT	WT	WT	WT	WT	WT	WT	WT	WT	WT
PT_0-0-0	PEN <= 0.03	0.03125	WT	WT	WT	WT	WT	WT	WT	WT	WT	WT	WT	WT
PT_0-0-0	PEN <= 0.03	0.03125	WT	WT	WT	WT	WT	WT	WT	WT	WT	WT	WT	WT
PT_0-0-0	PEN <= 0.03	0.03125	WT	WT	WT	WT	WT	WT	WT	WT	WT	WT	WT	WT
PT_0-0-0	PEN <= 0.03	0.03125	WT	WT	WT	WT	WT	WT	WT	WT	WT	WT	WT	WT
PT_0-0-0	PEN <= 0.03	0.03125	WT	WT	WT	WT	WT	WT	WT	WT	WT	WT	WT	WT
PT_0-0-0	PEN <= 0.03	0.03125	WT	WT	WT	WT	WT	WT	WT	WT	WT	WT	WT	WT
PT_0-0-0	PEN <= 0.03	0.03125	WT	WT	WT	WT	WT	WT	WT	WT	WT	WT	WT	WT
PT_0-0-0	PEN <= 0.03	0.03125	WT	WT	WT	WT	WT	WT	WT	WT	WT	WT	WT	WT
PT_0-0-0	PEN <= 0.03	0.03125	WT	WT	WT	WT	WT	WT	WT	WT	WT	WT	WT	WT
PT_0-0-0	PEN <= 0.03	0.03125	WT	WT	WT	WT	WT	WT	WT	WT	WT	WT	WT	WT
PT_0-0-0	PEN <= 0.03	0.03125	WT	WT	WT	WT	WT	WT	WT	WT	WT	WT	WT	WT
PT_0-0-0	PEN <= 0.03	0.03125	WT	WT	WT	WT	WT	WT	WT	WT	WT	WT	WT	WT
PT_0-0-0	PEN <= 0.03	0.03125	WT	WT	WT	WT	WT	WT	WT	WT	WT	WT	WT	WT
PT_0-0-0	PEN <= 0.03	0.03125	WT	WT	WT	WT	WT	WT	WT	WT	WT	WT	WT	WT
PT_0-0-0	PEN <= 0.03	0.03125	WT	WT	WT	WT	WT	WT	WT	WT	WT	WT	WT	WT
PT_0-0-0	PEN <= 0.03	0.03125	WT	WT	WT	WT	WT	WT	WT	WT	WT	WT	WT	WT
PT_0-0-0	PEN <= 0.03	0.03125	WT	WT	WT	WT	WT	WT	WT	WT	WT	WT	WT	WT
PT_0-0-0	PEN <= 0.03	0.03125	WT	WT	WT	WT	WT	WT	WT	WT	WT	WT	WT	WT
PT_0-0-0	PEN <= 0.03	0.03125	WT	WT	WT	WT	WT	WT	WT	WT	WT	WT	WT	WT
PT_0-0-0	PEN <= 0.03	0.03125	WT	WT	WT	WT	WT	WT	WT	WT	WT	WT	WT	WT
PT_0-0-0	PEN <= 0.03	0.03125	WT	WT	WT	WT	WT	WT	WT	WT	WT	WT	WT	WT
PT_0-0-0	PEN <= 0.03	0.03125	WT	WT	WT	WT	WT	WT	WT	WT	WT	WT	WT	WT
PT_0-0-0	PEN <= 0.03	0.03125	WT	WT	WT	WT	WT	WT	WT	WT	WT	WT	WT	WT
PT_0-0-0	PEN <= 0.03	0.03125	WT	WT	WT	WT	WT	WT	WT	WT	WT	WT	WT	WT
PT_0-0-0	PEN <= 0.03	0.03125	WT	WT	WT	WT	WT	WT	WT	WT	WT	WT	WT	WT
PT_0-0-0	PEN <= 0.03	0.03125	WT	WT	WT	WT	WT	WT	WT	WT	WT	WT	WT	WT
PT_0-0-0	PEN <= 0.03	0.03125	WT	WT	WT	WT	WT	WT	WT	WT	WT	WT	WT	WT
PT_0-0-0	PEN <= 0.03	0.03125	WT	WT	WT	WT	WT	WT	WT	WT	WT	WT	WT	WT
PT_0-0-0	PEN <= 0.03	0.03125	WT	WT	WT	WT	WT	WT	WT	WT	WT	WT	WT	WT
PT_0-0-0	PEN <= 0.03	0.03125	WT	WT	WT	WT	WT	WT	WT	WT	WT	WT	WT	WT
PT_0-0-0	PEN <= 0.03	0.03125	WT	WT	WT	WT	WT	WT	WT	WT	WT	WT	WT	WT
PT_0-0-0	PEN <= 0.03	0.03125	WT	WT	WT	WT	WT	WT	WT	WT	WT	WT	WT	WT
PT_0-0-0	PEN <= 0.03	0.03125	WT	WT	WT	WT	WT	WT	WT	WT	WT	WT	WT	WT
PT_0-0-0	PEN <= 0.03	0.03125	WT	WT	WT	WT	WT	WT	WT	WT	WT	WT	WT	WT
PT_0-0-0	PEN <= 0.03	0.03125	WT	WT	WT	WT	WT	WT	WT	WT	WT	WT	WT	WT
PT_0-0-0	PEN <= 0.03	0.03125	WT	WT	WT	WT	WT	WT	WT	WT	WT	WT	WT	WT
PT_0-0-0	PEN <= 0.03	0.03125	WT	WT	WT	WT	WT	WT	WT	WT	WT	WT	WT	WT
PT_0-0-0	PEN <= 0.03	0.03125	WT	WT	WT	WT	WT	WT	WT	WT	WT	WT	WT	WT
PT_0-0-0	PEN <= 0.03	0.03125	WT	WT	WT	WT	WT	WT	WT	WT	WT	WT	WT	WT
PT_0-0-0	PEN <= 0.03	0.03125	WT	WT	WT	WT	WT	WT	WT	WT	WT	WT	WT	WT
PT_0-0-0	PEN <= 0.03	0.03125	WT	WT	WT	WT	WT	WT	WT	WT	WT	WT	WT	WT
PT_0-0-0	PEN <= 0.03	0.03125	WT	WT	WT	WT	WT	WT	WT	WT	WT	WT	WT	WT
PT_0-0-0	PEN <= 0.03	0.03125	WT	WT	WT	WT	WT	WT	WT	WT	WT	WT	WT	WT
PT_0-0-0	PEN <= 0.03	0.03125	WT	WT	WT	WT	WT	WT	WT	WT	WT	WT	WT	WT
PT_0-0-0	PEN <= 0.03	0.03125	WT	WT	WT	WT	WT	WT	WT	WT	WT	WT	WT	WT
PT_0-0-0	PEN <= 0.03	0.03125	WT	WT	WT	WT	WT	WT	WT	WT	WT	WT	WT	WT
PT_0-0-0	PEN <= 0.03	0.03125	WT	WT	WT	WT	WT	WT	WT	WT	WT	WT	WT	WT
PT_0-0-0	PEN <= 0.03	0.03125	WT	WT	WT	WT	WT	WT	WT	WT	WT	WT	WT	WT
PT_0-0-0	PEN <= 0.03	0.03125	WT	WT	WT	WT	WT	WT	WT	WT	WT	WT	WT	WT
PT_0-0-0	PEN <= 0.03	0.03125	WT	WT	WT	WT	WT	WT	WT	WT	WT	WT	WT	WT
PT_0-0-0	PEN <= 0.03	0.03125	WT	WT	WT	WT	WT	WT	WT	WT	WT	WT	WT	WT
PT_0-0-0	PEN <= 0.03	0.03125	WT	WT	WT	WT	WT	WT	WT	WT	WT	WT	WT	WT
PT_0-0-0	PEN <= 0.03	0.03125	WT	WT	WT	WT	WT	WT	WT	WT	WT	WT	WT	WT
PT_0-0-0	PEN <= 0.03	0.03125	WT	WT	WT	WT	WT	WT	WT	WT	WT	WT	WT	WT
PT_0-0-0	PEN <= 0.03	0.03125	WT	WT	WT	WT	WT	WT	WT	WT	WT	WT	WT	WT
PT_0-0-0	PEN <= 0.03	0.03125	WT	WT	WT	WT	WT	WT	WT	WT	WT	WT	WT	WT
PT_0-0-0	PEN <= 0.06	0.0625	WT	WT	WT	WT	WT	WT	WT	WT	WT	WT	WT	WT
PT_0-0-1	PEN = 0.03	0.03125	WT	WT	WT	WT	WT	WT	WT	WT	WT	WT	WT	WT
PT_0-0-1	PEN = 0.06	0.0625	WT	WT	WT	WT	WT	WT	WT	WT	WT	WT	WT	WT
PT_0-0-1	PEN = 0.06	0.0625	WT	WT	WT	WT	WT	WT	WT	WT	WT	WT	WT	WT
PT_0-0-11	PEN = 0.03	0.03125	WT	WT	WT	WT	WT	WT	WT	WT	SAMK	WT	WT	WT
PT_0-0-11	PEN = 0.06	0.0625	WT	WT	WT	WT	WT	WT	WT	WT	SAMK	WT	WT	WT
PT_0-0-11	PEN = 0.06	0.0625	WT	WT	WT	WT	WT	WT	WT	WT	SAMK	WT	WT	WT
PT_0-0-11	PEN = 0.06	0.0625	WT	WT	WT	WT	WT	WT	WT	WT	SAMK	WT	WT	WT
PT_0-0-116	PEN = 0.06	0.0625	WT	WT	WT	WT	WT	WT	WT	WT	SPMK	WT	WT	WT
PT_0-0-119	PEN <= 0.03	0.03125	WT	WT	WT	WT	WT	WT	WT	WT	WT	WT	WT	WT
PT_0-0-124	PEN <= 0.03	0.03125	WT	WT	WT	WT	WT	WT	WT	WT	WT	WT	WT	WT
PT_0-0-124	PEN <= 0.03	0.03125	WT	WT	WT	WT	WT	WT	WT	WT	WT	WT	WT	WT
PT_0-0-124	PEN <= 0.03	0.03125	WT	WT	WT	WT	WT	WT	WT	WT	WT	WT	WT	WT
PT_0-0-124	PEN <= 0.03	0.03125	WT	WT	WT	WT	WT	WT	WT	WT	WT	WT	WT	WT
PT_0-0-132	PEN <= 0.03	0.03125	WT	WT	WT	WT	WT	WT	WT	WT	WT	WT	WT	WT
PT_0-0-148	PEN = 0.06	0.0625	WT	WT	WT	WT	WT	WT	WT	WT	WT	WT	WT	WT
PT_0-0-17	PEN <= 0.03	0.03125	WT	WT	WT	WT	WT	WT	WT	WT	WT	WT	WT	WT
PT_0-0-17	PEN <= 0.03	0.03125	WT	WT	WT	WT	WT	WT	WT	WT	WT	WT	WT	WT
PT_0-0-17	PEN <= 0.03	0.03125	WT	WT	WT	WT	WT	WT	WT	WT	WT	WT	WT	WT
PT_0-0-17	PEN <= 0.03	0.03125	WT	WT	WT	WT	WT	WT	WT	WT	WT	WT	WT	WT
PT_0-0-17	PEN <= 0.03	0.03125	WT	WT	WT	WT	WT	WT	WT	WT	WT	WT	WT	WT
PT_0-0-17	PEN <= 0.03	0.03125	WT	WT	WT	WT	WT	WT	WT	WT	WT	WT	WT	WT
PT_0-0-17	PEN <= 0.03	0.03125	WT	WT	WT	WT	WT	WT	WT	WT	WT	WT	WT	WT
PT_0-0-17	PEN <= 0.03	0.03125	WT	WT	WT	WT	WT	WT	WT	WT	WT	WT	WT	WT
PT_0-0-17	PEN <= 0.03	0.03125	WT	WT	WT	WT	WT	WT	WT	WT	WT	WT	WT	WT
PT_0-0-17	PEN <= 0.03	0.03125	WT	WT	WT	WT	WT	WT	WT	WT	WT	WT	WT	WT
PT_0-0-17	PEN <= 0.03	0.03125	WT	WT	WT	WT	WT	WT	WT	WT	WT	WT	WT	WT
PT_0-0-17	PEN <= 0.03	0.03125	WT	WT	WT	WT	WT	WT	WT	WT	WT	WT	WT	WT
PT_0-0-17	PEN <= 0.03	0.03125	WT	WT	WT	WT	WT	WT	WT	WT	WT	WT	WT	WT
PT_0-0-17	PEN <= 0.03	0.03125	WT	WT	WT	WT	WT	WT	WT	WT	WT	WT	WT	WT
PT_0-0-17	PEN <= 0.03	0.03125	WT	WT	WT	WT	WT	WT	WT	WT	WT	WT	WT	WT
PT_0-0-17	PEN <= 0.03	0.03125	WT	WT	WT	WT	WT	WT	WT	WT	WT	WT	WT	WT
PT_0-0-17	PEN <= 0.03	0.03125	WT	WT	WT	WT	WT	WT	WT	WT	WT	WT	WT	WT
PT_0-0-17	PEN <= 0.03	0.03125	WT	WT	WT	WT	WT	WT	WT	WT	WT	WT	WT	WT
PT_0-0-17	PEN <= 0.03	0.03125	WT	WT	WT	WT	WT	WT	WT	WT	WT	WT	WT	WT
PT_0-0-17	PEN <= 0.03	0.03125	WT	WT	WT	WT	WT	WT	WT	WT	WT	WT	WT	WT
PT_0-0-17	PEN <= 0.03	0.03125	WT	WT	WT	WT	WT	WT	WT	WT	WT	WT	WT	WT
PT_0-0-17	PEN <= 0.03	0.03125	WT	WT	WT	WT	WT	WT	WT	WT	WT	WT	WT	WT
PT_0-0-17	PEN <= 0.03	0.03125	WT	WT	WT	WT	WT	WT	WT	WT	WT	WT	WT	WT
PT_0-0-17	PEN <= 0.03	0.03125	WT	WT	WT	WT	WT	WT	WT	WT	WT	WT	WT	WT
PT_0-0-17	PEN <= 0.03	0.03125	WT	WT	WT	WT	WT	WT	WT	WT	WT	WT	WT	WT
PT_0-0-17	PEN <= 0.03	0.03125	WT	WT	WT	WT	WT	WT	WT	WT	WT	WT	WT	WT
PT_0-0-17	PEN <= 0.03	0.03125	WT	WT	WT	WT	WT	WT	WT	WT	WT	WT	WT	WT
PT_0-0-17	PEN <= 0.03	0.03125	WT	WT	WT	WT	WT	WT	WT	WT	WT	WT	WT	WT
PT_0-0-17	PEN <= 0.03	0.03125	WT	WT	WT	WT	WT	WT	WT	WT	WT	WT	WT	WT
PT_0-0-170	PEN <= 0.03	0.03125	WT	WT	WT	WT	WT	WT	WT	WT	WT	WT	WT	WT
PT_0-0-174	PEN <= 0.03	0.03125	WT	WT	WT	WT	WT	WT	WT	WT	WT	WT	WT	WT
PT_0-0-191	PEN <= 0.03	0.03125	WT	WT	WT	WT	WT	WT	WT	WT	WT	WT	WT	WT
PT_0-0-195	PEN <= 0.03	0.03125	WT	WT	WT	WT	WT	WT	WT	WT	WT	WT	WT	WT
PT_0-0-197	PEN <= 0.03	0.03125	WT	WT	WT	WT	WT	WT	WT	WT	WT	WT	WT	WT
PT_0-0-2	PEN <= 0.03	0.03125	WT	WT	WT	WT	WT	WT	WT	WT	WT	WT	WT	WT
PT_0-0-2	PEN <= 0.03	0.03125	WT	WT	WT	WT	WT	WT	WT	WT	WT	WT	WT	WT
PT_0-0-2	PEN <= 0.03	0.03125	WT	WT	WT	WT	WT	WT	WT	WT	WT	WT	WT	WT
PT_0-0-2	PEN <= 0.03	0.03125	WT	WT	WT	WT	WT	WT	WT	WT	WT	WT	WT	WT
PT_0-0-2	PEN <= 0.03	0.03125	WT	WT	WT	WT	WT	WT	WT	WT	WT	WT	WT	WT
PT_0-0-2	PEN <= 0.03	0.03125	WT	WT	WT	WT	WT	WT	WT	WT	WT	WT	WT	WT
PT_0-0-2	PEN <= 0.03	0.03125	WT	WT	WT	WT	WT	WT	WT	WT	WT	WT	WT	WT
PT_0-0-2	PEN <= 0.03	0.03125	WT	WT	WT	WT	WT	WT	WT	WT	WT	WT	WT	WT
PT_0-0-2	PEN <= 0.03	0.03125	WT	WT	WT	WT	WT	WT	WT	WT	WT	WT	WT	WT
PT_0-0-2	PEN <= 0.03	0.03125	WT	WT	WT	WT	WT	WT	WT	WT	WT	WT	WT	WT
PT_0-0-2	PEN <= 0.03	0.03125	WT	WT	WT	WT	WT	WT	WT	WT	WT	WT	WT	WT
PT_0-0-2	PEN <= 0.03	0.03125	WT	WT	WT	WT	WT	WT	WT	WT	WT	WT	WT	WT
PT_0-0-2	PEN <= 0.03	0.03125	WT	WT	WT	WT	WT	WT	WT	WT	WT	WT	WT	WT
PT_0-0-2	PEN <= 0.03	0.03125	WT	WT	WT	WT	WT	WT	WT	WT	WT	WT	WT	WT
PT_0-0-2	PEN <= 0.03	0.03125	WT	WT	WT	WT	WT	WT	WT	WT	WT	WT	WT	WT
PT_0-0-2	PEN <= 0.03	0.03125	WT	WT	WT	WT	WT	WT	WT	WT	WT	WT	WT	WT
PT_0-0-2	PEN <= 0.03	0.03125	WT	WT	WT	WT	WT	WT	WT	WT	WT	WT	WT	WT
PT_0-0-2	PEN <= 0.03	0.03125	WT	WT	WT	WT	WT	WT	WT	WT	WT	WT	WT	WT
PT_0-0-2	PEN <= 0.03	0.03125	WT	WT	WT	WT	WT	WT	WT	WT	WT	WT	WT	WT
PT_0-0-2	PEN <= 0.03	0.03125	WT	WT	WT	WT	WT	WT	WT	WT	WT	WT	WT	WT
PT_0-0-2	PEN <= 0.03	0.03125	WT	WT	WT	WT	WT	WT	WT	WT	WT	WT	WT	WT
PT_0-0-2	PEN <= 0.03	0.03125	WT	WT	WT	WT	WT	WT	WT	WT	WT	WT	WT	WT
PT_0-0-2	PEN <= 0.03	0.03125	WT	WT	WT	WT	WT	WT	WT	WT	WT	WT	WT	WT
PT_0-0-2	PEN <= 0.03	0.03125	WT	WT	WT	WT	WT	WT	WT	WT	WT	WT	WT	WT
PT_0-0-2	PEN <= 0.03	0.03125	WT	WT	WT	WT	WT	WT	WT	WT	WT	WT	WT	WT
PT_0-0-2	PEN <= 0.03	0.03125	WT	WT	WT	WT	WT	WT	WT	WT	WT	WT	WT	WT
PT_0-0-2	PEN <= 0.03	0.03125	WT	WT	WT	WT	WT	WT	WT	WT	WT	WT	WT	WT
PT_0-0-2	PEN <= 0.03	0.03125	WT	WT	WT	WT	WT	WT	WT	WT	WT	WT	WT	WT
PT_0-0-2	PEN <= 0.03	0.03125	WT	WT	WT	WT	WT	WT	WT	WT	WT	WT	WT	WT
PT_0-0-2	PEN <= 0.03	0.03125	WT	WT	WT	WT	WT	WT	WT	WT	WT	WT	WT	WT
PT_0-0-2	PEN <= 0.03	0.03125	WT	WT	WT	WT	WT	WT	WT	WT	WT	WT	WT	WT
PT_0-0-2	PEN <= 0.03	0.03125	WT	WT	WT	WT	WT	WT	WT	WT	WT	WT	WT	WT
PT_0-0-2	PEN <= 0.03	0.03125	WT	WT	WT	WT	WT	WT	WT	WT	WT	WT	WT	WT
PT_0-0-2	PEN <= 0.03	0.03125	WT	WT	WT	WT	WT	WT	WT	WT	WT	WT	WT	WT
PT_0-0-2	PEN <= 0.03	0.03125	WT	WT	WT	WT	WT	WT	WT	WT	WT	WT	WT	WT
PT_0-0-2	PEN <= 0.03	0.03125	WT	WT	WT	WT	WT	WT	WT	WT	WT	WT	WT	WT
PT_0-0-2	PEN <= 0.03	0.03125	WT	WT	WT	WT	WT	WT	WT	WT	WT	WT	WT	WT
PT_0-0-2	PEN <= 0.03	0.03125	WT	WT	WT	WT	WT	WT	WT	WT	WT	WT	WT	WT
PT_0-0-2	PEN <= 0.03	0.03125	WT	WT	WT	WT	WT	WT	WT	WT	WT	WT	WT	WT
PT_0-0-2	PEN <= 0.03	0.03125	WT	WT	WT	WT	WT	WT	WT	WT	WT	WT	WT	WT
PT_0-0-2	PEN <= 0.03	0.03125	WT	WT	WT	WT	WT	WT	WT	WT	WT	WT	WT	WT
PT_0-0-2	PEN <= 0.03	0.03125	WT	WT	WT	WT	WT	WT	WT	WT	WT	WT	WT	WT
PT_0-0-2	PEN <= 0.03	0.03125	WT	WT	WT	WT	WT	WT	WT	WT	WT	WT	WT	WT
PT_0-0-2	PEN <= 0.03	0.03125	WT	WT	WT	WT	WT	WT	WT	WT	WT	WT	WT	WT
PT_0-0-2	PEN <= 0.03	0.03125	WT	WT	WT	WT	WT	WT	WT	WT	WT	WT	WT	WT
PT_0-0-2	PEN <= 0.03	0.03125	WT	WT	WT	WT	WT	WT	WT	WT	WT	WT	WT	WT
PT_0-0-2	PEN <= 0.03	0.03125	WT	WT	WT	WT	WT	WT	WT	WT	WT	WT	WT	WT
PT_0-0-2	PEN <= 0.03	0.03125	WT	WT	WT	WT	WT	WT	WT	WT	WT	WT	WT	WT
PT_0-0-2	PEN <= 0.03	0.03125	WT	WT	WT	WT	WT	WT	WT	WT	WT	WT	WT	WT
PT_0-0-2	PEN <= 0.03	0.03125	WT	WT	WT	WT	WT	WT	WT	WT	WT	WT	WT	WT
PT_0-0-2	PEN <= 0.03	0.03125	WT	WT	WT	WT	WT	WT	WT	WT	WT	WT	WT	WT
PT_0-0-2	PEN <= 0.03	0.03125	WT	WT	WT	WT	WT	WT	WT	WT	WT	WT	WT	WT
PT_0-0-2	PEN <= 0.03	0.03125	WT	WT	WT	WT	WT	WT	WT	WT	WT	WT	WT	WT
PT_0-0-2	PEN <= 0.03	0.03125	WT	WT	WT	WT	WT	WT	WT	WT	WT	WT	WT	WT
PT_0-0-2	PEN <= 0.03	0.03125	WT	WT	WT	WT	WT	WT	WT	WT	WT	WT	WT	WT
PT_0-0-2	PEN <= 0.03	0.03125	WT	WT	WT	WT	WT	WT	WT	WT	WT	WT	WT	WT
PT_0-0-2	PEN <= 0.03	0.03125	WT	WT	WT	WT	WT	WT	WT	WT	WT	WT	WT	WT
PT_0-0-2	PEN <= 0.03	0.03125	WT	WT	WT	WT	WT	WT	WT	WT	WT	WT	WT	WT
PT_0-0-2	PEN <= 0.03	0.03125	WT	WT	WT	WT	WT	WT	WT	WT	WT	WT	WT	WT
PT_0-0-2	PEN <= 0.03	0.03125	WT	WT	WT	WT	WT	WT	WT	WT	WT	WT	WT	WT
PT_0-0-2	PEN <= 0.03	0.03125	WT	WT	WT	WT	WT	WT	WT	WT	WT	WT	WT	WT
PT_0-0-2	PEN <= 0.03	0.03125	WT	WT	WT	WT	WT	WT	WT	WT	WT	WT	WT	WT
PT_0-0-2	PEN <= 0.03	0.03125	WT	WT	WT	WT	WT	WT	WT	WT	WT	WT	WT	WT
PT_0-0-2	PEN <= 0.03	0.03125	WT	WT	WT	WT	WT	WT	WT	WT	WT	WT	WT	WT
PT_0-0-2	PEN <= 0.03	0.03125	WT	WT	WT	WT	WT	WT	WT	WT	WT	WT	WT	WT
PT_0-0-2	PEN <= 0.03	0.03125	WT	WT	WT	WT	WT	WT	WT	WT	WT	WT	WT	WT
PT_0-0-2	PEN <= 0.03	0.03125	WT	WT	WT	WT	WT	WT	WT	WT	WT	WT	WT	WT
PT_0-0-2	PEN <= 0.03	0.03125	WT	WT	WT	WT	WT	WT	WT	WT	WT	WT	WT	WT
PT_0-0-2	PEN <= 0.03	0.03125	WT	WT	WT	WT	WT	WT	WT	WT	WT	WT	WT	WT
PT_0-0-2	PEN <= 0.03	0.03125	WT	WT	WT	WT	WT	WT	WT	WT	WT	WT	WT	WT
PT_0-0-2	PEN <= 0.03	0.03125	WT	WT	WT	WT	WT	WT	WT	WT	WT	WT	WT	WT
PT_0-0-2	PEN <= 0.03	0.03125	WT	WT	WT	WT	WT	WT	WT	WT	WT	WT	WT	WT
PT_0-0-2	PEN <= 0.03	0.03125	WT	WT	WT	WT	WT	WT	WT	WT	WT	WT	WT	WT
PT_0-0-2	PEN <= 0.03	0.03125	WT	WT	WT	WT	WT	WT	WT	WT	WT	WT	WT	WT
PT_0-0-2	PEN <= 0.03	0.03125	WT	WT	WT	WT	WT	WT	WT	WT	WT	WT	WT	WT
PT_0-0-2	PEN <= 0.03	0.03125	WT	WT	WT	WT	WT	WT	WT	WT	WT	WT	WT	WT
PT_0-0-2	PEN <= 0.03	0.03125	WT	WT	WT	WT	WT	WT	WT	WT	WT	WT	WT	WT
PT_0-0-2	PEN <= 0.03	0.03125	WT	WT	WT	WT	WT	WT	WT	WT	WT	WT	WT	WT
PT_0-0-2	PEN <= 0.03	0.03125	WT	WT	WT	WT	WT	WT	WT	WT	WT	WT	WT	WT
PT_0-0-2	PEN <= 0.03	0.03125	WT	WT	WT	WT	WT	WT	WT	WT	WT	WT	WT	WT
PT_0-0-2	PEN <= 0.03	0.03125	WT	WT	WT	WT	WT	WT	WT	WT	WT	WT	WT	WT
PT_0-0-2	PEN <= 0.03	0.03125	WT	WT	WT	WT	WT	WT	WT	WT	WT	WT	WT	WT
PT_0-0-2	PEN <= 0.03	0.03125	WT	WT	WT	WT	WT	WT	WT	WT	WT	WT	WT	WT
PT_0-0-2	PEN <= 0.03	0.03125	WT	WT	WT	WT	WT	WT	WT	WT	WT	WT	WT	WT
PT_0-0-2	PEN <= 0.03	0.03125	WT	WT	WT	WT	WT	WT	WT	WT	WT	WT	WT	WT
PT_0-0-2	PEN <= 0.03	0.03125	WT	WT	WT	WT	WT	WT	WT	WT	WT	WT	WT	WT
PT_0-0-2	PEN <= 0.03	0.03125	WT	WT	WT	WT	WT	WT	WT	WT	WT	WT	WT	WT
PT_0-0-2	PEN <= 0.03	0.03125	WT	WT	WT	WT	WT	WT	WT	WT	WT	WT	WT	WT
PT_0-0-2	PEN <= 0.03	0.03125	WT	WT	WT	WT	WT	WT	WT	WT	WT	WT	WT	WT
PT_0-0-2	PEN <= 0.03	0.03125	WT	WT	WT	WT	WT	WT	WT	WT	WT	WT	WT	WT
PT_0-0-2	PEN <= 0.03	0.03125	WT	WT	WT	WT	WT	WT	WT	WT	WT	WT	WT	WT
PT_0-0-2	PEN <= 0.03	0.03125	WT	WT	WT	WT	WT	WT	WT	WT	WT	WT	WT	WT
PT_0-0-2	PEN <= 0.03	0.03125	WT	WT	WT	WT	WT	WT	WT	WT	WT	WT	WT	WT
PT_0-0-2	PEN <= 0.03	0.03125	WT	WT	WT	WT	WT	WT	WT	WT	WT	WT	WT	WT
PT_0-0-2	PEN <= 0.03	0.03125	WT	WT	WT	WT	WT	WT	WT	WT	WT	WT	WT	WT
PT_0-0-2	PEN <= 0.03	0.03125	WT	WT	WT	WT	WT	WT	WT	WT	WT	WT	WT	WT
PT_0-0-2	PEN <= 0.03	0.03125	WT	WT	WT	WT	WT	WT	WT	WT	WT	WT	WT	WT
PT_0-0-2	PEN <= 0.03	0.03125	WT	WT	WT	WT	WT	WT	WT	WT	WT	WT	WT	WT
PT_0-0-2	PEN <= 0.03	0.03125	WT	WT	WT	WT	WT	WT	WT	WT	WT	WT	WT	WT
PT_0-0-2	PEN <= 0.03	0.03125	WT	WT	WT	WT	WT	WT	WT	WT	WT	WT	WT	WT
PT_0-0-2	PEN <= 0.03	0.03125	WT	WT	WT	WT	WT	WT	WT	WT	WT	WT	WT	WT
PT_0-0-2	PEN <= 0.03	0.03125	WT	WT	WT	WT	WT	WT	WT	WT	WT	WT	WT	WT
PT_0-0-2	PEN <= 0.03	0.03125	WT	WT	WT	WT	WT	WT	WT	WT	WT	WT	WT	WT
PT_0-0-2	PEN <= 0.03	0.03125	WT	WT	WT	WT	WT	WT	WT	WT	WT	WT	WT	WT
PT_0-0-2	PEN <= 0.03	0.03125	WT	WT	WT	WT	WT	WT	WT	WT	WT	WT	WT	WT
PT_0-0-2	PEN <= 0.03	0.03125	WT	WT	WT	WT	WT	WT	WT	WT	WT	WT	WT	WT
PT_0-0-2	PEN <= 0.03	0.03125	WT	WT	WT	WT	WT	WT	WT	WT	WT	WT	WT	WT
PT_0-0-2	PEN <= 0.03	0.03125	WT	WT	WT	WT	WT	WT	WT	WT	WT	WT	WT	WT
PT_0-0-2	PEN <= 0.03	0.03125	WT	WT	WT	WT	WT	WT	WT	WT	WT	WT	WT	WT
PT_0-0-2	PEN <= 0.03	0.03125	WT	WT	WT	WT	WT	WT	WT	WT	WT	WT	WT	WT
PT_0-0-2	PEN <= 0.03	0.03125	WT	WT	WT	WT	WT	WT	WT	WT	WT	WT	WT	WT
PT_0-0-2	PEN <= 0.03	0.03125	WT	WT	WT	WT	WT	WT	WT	WT	WT	WT	WT	WT
PT_0-0-2	PEN <= 0.03	0.03125	WT	WT	WT	WT	WT	WT	WT	WT	WT	WT	WT	WT
PT_0-0-2	PEN <= 0.03	0.03125	WT	WT	WT	WT	WT	WT	WT	WT	WT	WT	WT	WT
PT_0-0-2	PEN <= 0.03	0.03125	WT	WT	WT	WT	WT	WT	WT	WT	WT	WT	WT	WT
PT_0-0-2	PEN <= 0.03	0.03125	WT	WT	WT	WT	WT	WT	WT	WT	WT	WT	WT	WT
PT_0-0-2	PEN <= 0.03	0.03125	WT	WT	WT	WT	WT	WT	WT	WT	WT	WT	WT	WT
PT_0-0-2	PEN <= 0.03	0.03125	WT	WT	WT	WT	WT	WT	WT	WT	WT	WT	WT	WT
PT_0-0-2	PEN <= 0.03	0.03125	WT	WT	WT	WT	WT	WT	WT	WT	WT	WT	WT	WT
PT_0-0-2	PEN <= 0.03	0.03125	WT	WT	WT	WT	WT	WT	WT	WT	WT	WT	WT	WT
PT_0-0-2	PEN <= 0.03	0.03125	WT	WT	WT	WT	WT	WT	WT	WT	WT	WT	WT	WT
PT_0-0-2	PEN <= 0.03	0.03125	WT	WT	WT	WT	WT	WT	WT	WT	WT	WT	WT	WT
PT_0-0-2	PEN <= 0.03	0.03125	WT	WT	WT	WT	WT	WT	WT	WT	WT	WT	WT	WT
PT_0-0-2	PEN <= 0.03	0.03125	WT	WT	WT	WT	WT	WT	WT	WT	WT	WT	WT	WT
PT_0-0-2	PEN <= 0.03	0.03125	WT	WT	WT	WT	WT	WT	WT	WT	WT	WT	WT	WT
PT_0-0-2	PEN <= 0.03	0.03125	WT	WT	WT	WT	WT	WT	WT	WT	WT	WT	WT	WT
PT_0-0-2	PEN <= 0.03	0.03125	WT	WT	WT	WT	WT	WT	WT	WT	WT	WT	WT	WT
PT_0-0-2	PEN <= 0.03	0.03125	WT	WT	WT	WT	WT	WT	WT	WT	WT	WT	WT	WT
PT_0-0-2	PEN <= 0.03	0.03125	WT	WT	WT	WT	WT	WT	WT	WT	WT	WT	WT	WT
PT_0-0-2	PEN <= 0.03	0.03125	WT	WT	WT	WT	WT	WT	WT	WT	WT	WT	WT	WT
PT_0-0-2	PEN <= 0.03	0.03125	WT	WT	WT	WT	WT	WT	WT	WT	WT	WT	WT	WT
PT_0-0-2	PEN <= 0.03	0.03125	WT	WT	WT	WT	WT	WT	WT	WT	WT	WT	WT	WT
PT_0-0-2	PEN <= 0.03	0.03125	WT	WT	WT	WT	WT	WT	WT	WT	WT	WT	WT	WT
PT_0-0-2	PEN <= 0.03	0.03125	WT	WT	WT	WT	WT	WT	WT	WT	WT	WT	WT	WT
PT_0-0-2	PEN <= 0.03	0.03125	WT	WT	WT	WT	WT	WT	WT	WT	WT	WT	WT	WT
PT_0-0-2	PEN <= 0.03	0.03125	WT	WT	WT	WT	WT	WT	WT	WT	WT	WT	WT	WT
PT_0-0-2	PEN <= 0.03	0.03125	WT	WT	WT	WT	WT	WT	WT	WT	WT	WT	WT	WT
PT_0-0-2	PEN <= 0.03	0.03125	WT	WT	WT	WT	WT	WT	WT	WT	WT	WT	WT	WT
PT_0-0-2	PEN <= 0.03	0.03125	WT	WT	WT	WT	WT	WT	WT	WT	WT	WT	WT	WT
PT_0-0-2	PEN <= 0.03	0.03125	WT	WT	WT	WT	WT	WT	WT	WT	WT	WT	WT	WT
PT_0-0-2	PEN <= 0.03	0.03125	WT	WT	WT	WT	WT	WT	WT	WT	WT	WT	WT	WT
PT_0-0-2	PEN <= 0.03	0.03125	WT	WT	WT	WT	WT	WT	WT	WT	WT	WT	WT	WT
PT_0-0-2	PEN <= 0.03	0.03125	WT	WT	WT	WT	WT	WT	WT	WT	WT	WT	WT	WT
PT_0-0-2	PEN <= 0.03	0.03125	WT	WT	WT	WT	WT	WT	WT	WT	WT	WT	WT	WT
PT_0-0-2	PEN <= 0.03	0.03125	WT	WT	WT	WT	WT	WT	WT	WT	WT	WT	WT	WT
PT_0-0-2	PEN <= 0.03	0.03125	WT	WT	WT	WT	WT	WT	WT	WT	WT	WT	WT	WT
PT_0-0-2	PEN <= 0.03	0.03125	WT	WT	WT	WT	WT	WT	WT	WT	WT	WT	WT	WT
PT_0-0-2	PEN <= 0.03	0.03125	WT	WT	WT	WT	WT	WT	WT	WT	WT	WT	WT	WT
PT_0-0-2	PEN <= 0.03	0.03125	WT	WT	WT	WT	WT	WT	WT	WT	WT	WT	WT	WT
PT_0-0-2	PEN <= 0.03	0.03125	WT	WT	WT	WT	WT	WT	WT	WT	WT	WT	WT	WT
PT_0-0-2	PEN <= 0.03	0.03125	WT	WT	WT	WT	WT	WT	WT	WT	WT	WT	WT	WT
PT_0-0-2	PEN <= 0.03	0.03125	WT	WT	WT	WT	WT	WT	WT	WT	WT	WT	WT	WT
PT_0-0-2	PEN <= 0.03	0.03125	WT	WT	WT	WT	WT	WT	WT	WT	WT	WT	WT	WT
PT_0-0-2	PEN <= 0.03	0.03125	WT	WT	WT	WT	WT	WT	WT	WT	WT	WT	WT	WT
PT_0-0-2	PEN <= 0.03	0.03125	WT	WT	WT	WT	WT	WT	WT	WT	WT	WT	WT	WT
PT_0-0-2	PEN <= 0.03	0.03125	WT	WT	WT	WT	WT	WT	WT	WT	WT	WT	WT	WT
PT_0-0-2	PEN <= 0.03	0.03125	WT	WT	WT	WT	WT	WT	WT	WT	WT	WT	WT	WT
PT_0-0-2	PEN <= 0.03	0.03125	WT	WT	WT	WT	WT	WT	WT	WT	WT	WT	WT	WT
PT_0-0-2	PEN <= 0.03	0.03125	WT	WT	WT	WT	WT	WT	WT	WT	WT	WT	WT	WT
PT_0-0-2	PEN <= 0.03	0.03125	WT	WT	WT	WT	WT	WT	WT	WT	WT	WT	WT	WT
PT_0-0-2	PEN <= 0.03	0.03125	WT	WT	WT	WT	WT	WT	WT	WT	WT	WT	WT	WT
PT_0-0-2	PEN <= 0.03	0.03125	WT	WT	WT	WT	WT	WT	WT	WT	WT	WT	WT	WT
PT_0-0-2	PEN <= 0.03	0.03125	WT	WT	WT	WT	WT	WT	WT	WT	WT	WT	WT	WT
PT_0-0-2	PEN <= 0.03	0.03125	WT	WT	WT	WT	WT	WT	WT	WT	WT	WT	WT	WT
PT_0-0-2	PEN <= 0.03	0.03125	WT	WT	WT	WT	WT	WT	WT	WT	WT	WT	WT	WT
PT_0-0-2	PEN <= 0.03	0.03125	WT	WT	WT	WT	WT	WT	WT	WT	WT	WT	WT	WT
PT_0-0-2	PEN <= 0.03	0.03125	WT	WT	WT	WT	WT	WT	WT	WT	WT	WT	WT	WT
PT_0-0-2	PEN <= 0.03	0.03125	WT	WT	WT	WT	WT	WT	WT	WT	WT	WT	WT	WT
PT_0-0-2	PEN <= 0.03	0.03125	WT	WT	WT	WT	WT	WT	WT	WT	WT	WT	WT	WT
PT_0-0-2	PEN <= 0.03	0.03125	WT	WT	WT	WT	WT	WT	WT	WT	WT	WT	WT	WT
PT_0-0-2	PEN <= 0.03	0.03125	WT	WT	WT	WT	WT	WT	WT	WT	WT	WT	WT	WT
PT_0-0-2	PEN <= 0.03	0.03125	WT	WT	WT	WT	WT	WT	WT	WT	WT	WT	WT	WT
PT_0-0-2	PEN <= 0.03	0.03125	WT	WT	WT	WT	WT	WT	WT	WT	WT	WT	WT	WT
PT_0-0-2	PEN <= 0.03	0.03125	WT	WT	WT	WT	WT	WT	WT	WT	WT	WT	WT	WT
PT_0-0-2	PEN <= 0.03	0.03125	WT	WT	WT	WT	WT	WT	WT	WT	WT	WT	WT	WT
PT_0-0-2	PEN <= 0.03	0.03125	WT	WT	WT	WT	WT	WT	WT	WT	WT	WT	WT	WT
PT_0-0-2	PEN <= 0.03	0.03125	WT	WT	WT	WT	WT	WT	WT	WT	WT	WT	WT	WT
PT_0-0-2	PEN <= 0.03	0.03125	WT	WT	WT	WT	WT	WT	WT	WT	WT	WT	WT	WT
PT_0-0-2	PEN <= 0.03	0.03125	WT	WT	WT	WT	WT	WT	WT	WT	WT	WT	WT	WT
PT_0-0-2	PEN <= 0.03	0.03125	WT	WT	WT	WT	WT	WT	WT	WT	WT	WT	WT	WT
PT_0-0-2	PEN <= 0.03	0.03125	WT	WT	WT	WT	WT	WT	WT	WT	WT	WT	WT	WT
PT_0-0-2	PEN <= 0.03	0.03125	WT	WT	WT	WT	WT	WT	WT	WT	WT	WT	WT	WT
PT_0-0-2	PEN <= 0.03	0.03125	WT	WT	WT	WT	WT	WT	WT	WT	WT	WT	WT	WT
PT_0-0-2	PEN <= 0.03	0.03125	WT	WT	WT	WT	WT	WT	WT	WT	WT	WT	WT	WT
PT_0-0-2	PEN <= 0.03	0.03125	WT	WT	WT	WT	WT	WT	WT	WT	WT	WT	WT	WT
PT_0-0-2	PEN <= 0.03	0.03125	WT	WT	WT	WT	WT	WT	WT	WT	WT	WT	WT	WT
PT_0-0-2	PEN <= 0.03	0.03125	WT	WT	WT	WT	WT	WT	WT	WT	WT	WT	WT	WT
PT_0-0-2	PEN <= 0.03	0.03125	WT	WT	WT	WT	WT	WT	WT	WT	WT	WT	WT	WT
PT_0-0-2	PEN <= 0.03	0.03125	WT	WT	WT	WT	WT	WT	WT	WT	WT	WT	WT	WT
PT_0-0-2	PEN <= 0.03	0.03125	WT	WT	WT	WT	WT	WT	WT	WT	WT	WT	WT	WT
PT_0-0-2	PEN <= 0.03	0.03125	WT	WT	WT	WT	WT	WT	WT	WT	WT	WT	WT	WT
PT_0-0-2	PEN <= 0.03	0.03125	WT	WT	WT	WT	WT	WT	WT	WT	WT	WT	WT	WT
PT_0-0-2	PEN <= 0.03	0.03125	WT	WT	WT	WT	WT	WT	WT	WT	WT	WT	WT	WT
PT_0-0-2	PEN <= 0.03	0.03125	WT	WT	WT	WT	WT	WT	WT	WT	WT	WT	WT	WT
PT_0-0-2	PEN <= 0.03	0.03125	WT	WT	WT	WT	WT	WT	WT	WT	WT	WT	WT	WT
PT_0-0-2	PEN <= 0.03	0.03125	WT	WT	WT	WT	WT	WT	WT	WT	WT	WT	WT	WT
PT_0-0-2	PEN <= 0.03	0.03125	WT	WT	WT	WT	WT	WT	WT	WT	WT	WT	WT	WT
PT_0-0-2	PEN <= 0.03	0.03125	WT	WT	WT	WT	WT	WT	WT	WT	WT	WT	WT	WT
PT_0-0-2	PEN <= 0.03	0.03125	WT	WT	WT	WT	WT	WT	WT	WT	WT	WT	WT	WT
PT_0-0-2	PEN <= 0.03	0.03125	WT	WT	WT	WT	WT	WT	WT	WT	WT	WT	WT	WT
PT_0-0-2	PEN <= 0.03	0.03125	WT	WT	WT	WT	WT	WT	WT	WT	WT	WT	WT	WT
PT_0-0-2	PEN <= 0.03	0.03125	WT	WT	WT	WT	WT	WT	WT	WT	WT	WT	WT	WT
PT_0-0-2	PEN <= 0.03	0.03125	WT	WT	WT	WT	WT	WT	WT	WT	WT	WT	WT	WT
PT_0-0-2	PEN <= 0.03	0.03125	WT	WT	WT	WT	WT	WT	WT	WT	WT	WT	WT	WT
PT_0-0-2	PEN <= 0.03	0.03125	WT	WT	WT	WT	WT	WT	WT	WT	WT	WT	WT	WT
PT_0-0-2	PEN <= 0.03	0.03125	WT	WT	WT	WT	WT	WT	WT	WT	WT	WT	WT	WT
PT_0-0-2	PEN <= 0.03	0.03125	WT	WT	WT	WT	WT	WT	WT	WT	WT	WT	WT	WT
PT_0-0-2	PEN <= 0.03	0.03125	WT	WT	WT	WT	WT	WT	WT	WT	WT	WT	WT	WT
PT_0-0-2	PEN <= 0.03	0.03125	WT	WT	WT	WT	WT	WT	WT	WT	WT	WT	WT	WT
PT_0-0-2	PEN <= 0.03	0.03125	WT	WT	WT	WT	WT	WT	WT	WT	WT	WT	WT	WT
PT_0-0-2	PEN <= 0.03	0.03125	WT	WT	WT	WT	WT	WT	WT	WT	WT	WT	WT	WT
PT_0-0-2	PEN <= 0.03	0.03125	WT	WT	WT	WT	WT	WT	WT	WT	WT	WT	WT	WT
PT_0-0-2	PEN <= 0.03	0.03125	WT	WT	WT	WT	WT	WT	WT	WT	WT	WT	WT	WT
PT_0-0-2	PEN <= 0.03	0.03125	WT	WT	WT	WT	WT	WT	WT	WT	WT	WT	WT	WT
PT_0-0-2	PEN <= 0.03	0.03125	WT	WT	WT	WT	WT	WT	WT	WT	WT	WT	WT	WT
PT_0-0-2	PEN <= 0.03	0.03125	WT	WT	WT	WT	WT	WT	WT	WT	WT	WT	WT	WT
PT_0-0-2	PEN <= 0.03	0.03125	WT	WT	WT	WT	WT	WT	WT	WT	WT	WT	WT	WT
PT_0-0-2	PEN <= 0.03	0.03125	WT	WT	WT	WT	WT	WT	WT	WT	WT	WT	WT	WT
PT_0-0-2	PEN <= 0.03	0.03125	WT	WT	WT	WT	WT	WT	WT	WT	WT	WT	WT	WT
PT_0-0-2	PEN <= 0.03	0.03125	WT	WT	WT	WT	WT	WT	WT	WT	WT	WT	WT	WT
PT_0-0-2	PEN <= 0.03	0.03125	WT	WT	WT	WT	WT	WT	WT	WT	WT	WT	WT	WT
PT_0-0-23	PEN <= 0.03	0.03125	WT	WT	WT	WT	WT	WT	WT	WT	WT	WT	WT	WT
PT_0-0-28	PEN = 0.06	0.0625	WT	WT	WT	WT	WT	WT	WT	WT	WT	WT	KEA	WT
PT_0-0-3	PEN <= 0.03	0.03125	WT	WT	WT	WT	WT	WT	WT	WT	WT	WT	WT	WT
PT_0-0-3	PEN <= 0.03	0.03125	WT	WT	WT	WT	WT	WT	WT	WT	WT	WT	WT	WT
PT_0-0-3	PEN <= 0.03	0.03125	WT	WT	WT	WT	WT	WT	WT	WT	WT	WT	WT	WT
PT_0-0-3	PEN <= 0.03	0.03125	WT	WT	WT	WT	WT	WT	WT	WT	WT	WT	WT	WT
PT_0-0-3	PEN <= 0.03	0.03125	WT	WT	WT	WT	WT	WT	WT	WT	WT	WT	WT	WT
PT_0-0-3	PEN <= 0.03	0.03125	WT	WT	WT	WT	WT	WT	WT	WT	WT	WT	WT	WT
PT_0-0-3	PEN <= 0.03	0.03125	WT	WT	WT	WT	WT	WT	WT	WT	WT	WT	WT	WT
PT_0-0-3	PEN <= 0.03	0.03125	WT	WT	WT	WT	WT	WT	WT	WT	WT	WT	WT	WT
PT_0-0-3	PEN <= 0.03	0.03125	WT	WT	WT	WT	WT	WT	WT	WT	WT	WT	WT	WT
PT_0-0-3	PEN <= 0.03	0.03125	WT	WT	WT	WT	WT	WT	WT	WT	WT	WT	WT	WT
PT_0-0-3	PEN <= 0.03	0.03125	WT	WT	WT	WT	WT	WT	WT	WT	WT	WT	WT	WT
PT_0-0-3	PEN <= 0.03	0.03125	WT	WT	WT	WT	WT	WT	WT	WT	WT	WT	WT	WT
PT_0-0-3	PEN <= 0.03	0.03125	WT	WT	WT	WT	WT	WT	WT	WT	WT	WT	WT	WT
PT_0-0-3	PEN <= 0.03	0.03125	WT	WT	WT	WT	WT	WT	WT	WT	WT	WT	WT	WT
PT_0-0-3	PEN <= 0.03	0.03125	WT	WT	WT	WT	WT	WT	WT	WT	WT	WT	WT	WT
PT_0-0-3	PEN <= 0.03	0.03125	WT	WT	WT	WT	WT	WT	WT	WT	WT	WT	WT	WT
PT_0-0-3	PEN <= 0.03	0.03125	WT	WT	WT	WT	WT	WT	WT	WT	WT	WT	WT	WT
PT_0-0-3	PEN <= 0.03	0.03125	WT	WT	WT	WT	WT	WT	WT	WT	WT	WT	WT	WT
PT_0-0-3	PEN <= 0.03	0.03125	WT	WT	WT	WT	WT	WT	WT	WT	WT	WT	WT	WT
PT_0-0-3	PEN <= 0.03	0.03125	WT	WT	WT	WT	WT	WT	WT	WT	WT	WT	WT	WT
PT_0-0-3	PEN <= 0.03	0.03125	WT	WT	WT	WT	WT	WT	WT	WT	WT	WT	WT	WT
PT_0-0-3	PEN <= 0.03	0.03125	WT	WT	WT	WT	WT	WT	WT	WT	WT	WT	WT	WT
PT_0-0-3	PEN <= 0.03	0.03125	WT	WT	WT	WT	WT	WT	WT	WT	WT	WT	WT	WT
PT_0-0-3	PEN <= 0.03	0.03125	WT	WT	WT	WT	WT	WT	WT	WT	WT	WT	WT	WT
PT_0-0-3	PEN <= 0.03	0.03125	WT	WT	WT	WT	WT	WT	WT	WT	WT	WT	WT	WT
PT_0-0-3	PEN <= 0.03	0.03125	WT	WT	WT	WT	WT	WT	WT	WT	WT	WT	WT	WT
PT_0-0-3	PEN <= 0.03	0.03125	WT	WT	WT	WT	WT	WT	WT	WT	WT	WT	WT	WT
PT_0-0-3	PEN <= 0.03	0.03125	WT	WT	WT	WT	WT	WT	WT	WT	WT	WT	WT	WT
PT_0-0-3	PEN <= 0.03	0.03125	WT	WT	WT	WT	WT	WT	WT	WT	WT	WT	WT	WT
PT_0-0-3	PEN <= 0.03	0.03125	WT	WT	WT	WT	WT	WT	WT	WT	WT	WT	WT	WT
PT_0-0-3	PEN <= 0.03	0.03125	WT	WT	WT	WT	WT	WT	WT	WT	WT	WT	WT	WT
PT_0-0-3	PEN <= 0.03	0.03125	WT	WT	WT	WT	WT	WT	WT	WT	WT	WT	WT	WT
PT_0-0-3	PEN <= 0.03	0.03125	WT	WT	WT	WT	WT	WT	WT	WT	WT	WT	WT	WT
PT_0-0-3	PEN <= 0.03	0.03125	WT	WT	WT	WT	WT	WT	WT	WT	WT	WT	WT	WT
PT_0-0-3	PEN <= 0.03	0.03125	WT	WT	WT	WT	WT	WT	WT	WT	WT	WT	WT	WT
PT_0-0-3	PEN <= 0.03	0.03125	WT	WT	WT	WT	WT	WT	WT	WT	WT	WT	WT	WT
PT_0-0-3	PEN <= 0.03	0.03125	WT	WT	WT	WT	WT	WT	WT	WT	WT	WT	WT	WT
PT_0-0-3	PEN <= 0.03	0.03125	WT	WT	WT	WT	WT	WT	WT	WT	WT	WT	WT	WT
PT_0-0-3	PEN <= 0.03	0.03125	WT	WT	WT	WT	WT	WT	WT	WT	WT	WT	WT	WT
PT_0-0-3	PEN <= 0.03	0.03125	WT	WT	WT	WT	WT	WT	WT	WT	WT	WT	WT	WT
PT_0-0-3	PEN <= 0.03	0.03125	WT	WT	WT	WT	WT	WT	WT	WT	WT	WT	WT	WT
PT_0-0-3	PEN <= 0.03	0.03125	WT	WT	WT	WT	WT	WT	WT	WT	WT	WT	WT	WT
PT_0-0-3	PEN <= 0.03	0.03125	WT	WT	WT	WT	WT	WT	WT	WT	WT	WT	WT	WT
PT_0-0-3	PEN <= 0.03	0.03125	WT	WT	WT	WT	WT	WT	WT	WT	WT	WT	WT	WT
PT_0-0-3	PEN <= 0.03	0.03125	WT	WT	WT	WT	WT	WT	WT	WT	WT	WT	WT	WT
PT_0-0-3	PEN <= 0.03	0.03125	WT	WT	WT	WT	WT	WT	WT	WT	WT	WT	WT	WT
PT_0-0-3	PEN <= 0.03	0.03125	WT	WT	WT	WT	WT	WT	WT	WT	WT	WT	WT	WT
PT_0-0-3	PEN <= 0.03	0.03125	WT	WT	WT	WT	WT	WT	WT	WT	WT	WT	WT	WT
PT_0-0-3	PEN <= 0.03	0.03125	WT	WT	WT	WT	WT	WT	WT	WT	WT	WT	WT	WT
PT_0-0-3	PEN <= 0.03	0.03125	WT	WT	WT	WT	WT	WT	WT	WT	WT	WT	WT	WT
PT_0-0-3	PEN <= 0.03	0.03125	WT	WT	WT	WT	WT	WT	WT	WT	WT	WT	WT	WT
PT_0-0-3	PEN <= 0.03	0.03125	WT	WT	WT	WT	WT	WT	WT	WT	WT	WT	WT	WT
PT_0-0-3	PEN <= 0.03	0.03125	WT	WT	WT	WT	WT	WT	WT	WT	WT	WT	WT	WT
PT_0-0-3	PEN <= 0.03	0.03125	WT	WT	WT	WT	WT	WT	WT	WT	WT	WT	WT	WT
PT_0-0-3	PEN <= 0.03	0.03125	WT	WT	WT	WT	WT	WT	WT	WT	WT	WT	WT	WT
PT_0-0-3	PEN <= 0.03	0.03125	WT	WT	WT	WT	WT	WT	WT	WT	WT	WT	WT	WT
PT_0-0-3	PEN <= 0.03	0.03125	WT	WT	WT	WT	WT	WT	WT	WT	WT	WT	WT	WT
PT_0-0-3	PEN <= 0.03	0.03125	WT	WT	WT	WT	WT	WT	WT	WT	WT	WT	WT	WT
PT_0-0-3	PEN <= 0.03	0.03125	WT	WT	WT	WT	WT	WT	WT	WT	WT	WT	WT	WT
PT_0-0-3	PEN <= 0.03	0.03125	WT	WT	WT	WT	WT	WT	WT	WT	WT	WT	WT	WT
PT_0-0-3	PEN <= 0.03	0.03125	WT	WT	WT	WT	WT	WT	WT	WT	WT	WT	WT	WT
PT_0-0-3	PEN <= 0.03	0.03125	WT	WT	WT	WT	WT	WT	WT	WT	WT	WT	WT	WT
PT_0-0-3	PEN <= 0.03	0.03125	WT	WT	WT	WT	WT	WT	WT	WT	WT	WT	WT	WT
PT_0-0-3	PEN <= 0.03	0.03125	WT	WT	WT	WT	WT	WT	WT	WT	WT	WT	WT	WT
PT_0-0-3	PEN <= 0.03	0.03125	WT	WT	WT	WT	WT	WT	WT	WT	WT	WT	WT	WT
PT_0-0-3	PEN <= 0.03	0.03125	WT	WT	WT	WT	WT	WT	WT	WT	WT	WT	WT	WT
PT_0-0-3	PEN <= 0.03	0.03125	WT	WT	WT	WT	WT	WT	WT	WT	WT	WT	WT	WT
PT_0-0-3	PEN <= 0.03	0.03125	WT	WT	WT	WT	WT	WT	WT	WT	WT	WT	WT	WT
PT_0-0-3	PEN <= 0.03	0.03125	WT	WT	WT	WT	WT	WT	WT	WT	WT	WT	WT	WT
PT_0-0-3	PEN <= 0.03	0.03125	WT	WT	WT	WT	WT	WT	WT	WT	WT	WT	WT	WT
PT_0-0-3	PEN <= 0.03	0.03125	WT	WT	WT	WT	WT	WT	WT	WT	WT	WT	WT	WT
PT_0-0-3	PEN <= 0.03	0.03125	WT	WT	WT	WT	WT	WT	WT	WT	WT	WT	WT	WT
PT_0-0-3	PEN <= 0.03	0.03125	WT	WT	WT	WT	WT	WT	WT	WT	WT	WT	WT	WT
PT_0-0-3	PEN <= 0.03	0.03125	WT	WT	WT	WT	WT	WT	WT	WT	WT	WT	WT	WT
PT_0-0-3	PEN <= 0.03	0.03125	WT	WT	WT	WT	WT	WT	WT	WT	WT	WT	WT	WT
PT_0-0-3	PEN <= 0.03	0.03125	WT	WT	WT	WT	WT	WT	WT	WT	WT	WT	WT	WT
PT_0-0-3	PEN <= 0.03	0.03125	WT	WT	WT	WT	WT	WT	WT	WT	WT	WT	WT	WT
PT_0-0-3	PEN <= 0.03	0.03125	WT	WT	WT	WT	WT	WT	WT	WT	WT	WT	WT	WT
PT_0-0-3	PEN <= 0.03	0.03125	WT	WT	WT	WT	WT	WT	WT	WT	WT	WT	WT	WT
PT_0-0-3	PEN <= 0.03	0.03125	WT	WT	WT	WT	WT	WT	WT	WT	WT	WT	WT	WT
PT_0-0-3	PEN <= 0.03	0.03125	WT	WT	WT	WT	WT	WT	WT	WT	WT	WT	WT	WT
PT_0-0-3	PEN <= 0.03	0.03125	WT	WT	WT	WT	WT	WT	WT	WT	WT	WT	WT	WT
PT_0-0-3	PEN <= 0.03	0.03125	WT	WT	WT	WT	WT	WT	WT	WT	WT	WT	WT	WT
PT_0-0-3	PEN <= 0.03	0.03125	WT	WT	WT	WT	WT	WT	WT	WT	WT	WT	WT	WT
PT_0-0-3	PEN <= 0.03	0.03125	WT	WT	WT	WT	WT	WT	WT	WT	WT	WT	WT	WT
PT_0-0-3	PEN <= 0.03	0.03125	WT	WT	WT	WT	WT	WT	WT	WT	WT	WT	WT	WT
PT_0-0-3	PEN <= 0.03	0.03125	WT	WT	WT	WT	WT	WT	WT	WT	WT	WT	WT	WT
PT_0-0-3	PEN <= 0.03	0.03125	WT	WT	WT	WT	WT	WT	WT	WT	WT	WT	WT	WT
PT_0-0-3	PEN <= 0.03	0.03125	WT	WT	WT	WT	WT	WT	WT	WT	WT	WT	WT	WT
PT_0-0-3	PEN <= 0.03	0.03125	WT	WT	WT	WT	WT	WT	WT	WT	WT	WT	WT	WT
PT_0-0-3	PEN <= 0.03	0.03125	WT	WT	WT	WT	WT	WT	WT	WT	WT	WT	WT	WT
PT_0-0-3	PEN <= 0.03	0.03125	WT	WT	WT	WT	WT	WT	WT	WT	WT	WT	WT	WT
PT_0-0-3	PEN <= 0.03	0.03125	WT	WT	WT	WT	WT	WT	WT	WT	WT	WT	WT	WT
PT_0-0-3	PEN <= 0.03	0.03125	WT	WT	WT	WT	WT	WT	WT	WT	WT	WT	WT	WT
PT_0-0-3	PEN <= 0.03	0.03125	WT	WT	WT	WT	WT	WT	WT	WT	WT	WT	WT	WT
PT_0-0-3	PEN <= 0.03	0.03125	WT	WT	WT	WT	WT	WT	WT	WT	WT	WT	WT	WT
PT_0-0-3	PEN <= 0.03	0.03125	WT	WT	WT	WT	WT	WT	WT	WT	WT	WT	WT	WT
PT_0-0-3	PEN <= 0.03	0.03125	WT	WT	WT	WT	WT	WT	WT	WT	WT	WT	WT	WT
PT_0-0-3	PEN <= 0.03	0.03125	WT	WT	WT	WT	WT	WT	WT	WT	WT	WT	WT	WT
PT_0-0-3	PEN <= 0.03	0.03125	WT	WT	WT	WT	WT	WT	WT	WT	WT	WT	WT	WT
PT_0-0-3	PEN <= 0.03	0.03125	WT	WT	WT	WT	WT	WT	WT	WT	WT	WT	WT	WT
PT_0-0-3	PEN <= 0.03	0.03125	WT	WT	WT	WT	WT	WT	WT	WT	WT	WT	WT	WT
PT_0-0-3	PEN <= 0.03	0.03125	WT	WT	WT	WT	WT	WT	WT	WT	WT	WT	WT	WT
PT_0-0-3	PEN <= 0.03	0.03125	WT	WT	WT	WT	WT	WT	WT	WT	WT	WT	WT	WT
PT_0-0-3	PEN <= 0.03	0.03125	WT	WT	WT	WT	WT	WT	WT	WT	WT	WT	WT	WT
PT_0-0-3	PEN <= 0.03	0.03125	WT	WT	WT	WT	WT	WT	WT	WT	WT	WT	WT	WT
PT_0-0-3	PEN <= 0.03	0.03125	WT	WT	WT	WT	WT	WT	WT	WT	WT	WT	WT	WT
PT_0-0-3	PEN <= 0.03	0.03125	WT	WT	WT	WT	WT	WT	WT	WT	WT	WT	WT	WT
PT_0-0-3	PEN <= 0.03	0.03125	WT	WT	WT	WT	WT	WT	WT	WT	WT	WT	WT	WT
PT_0-0-3	PEN <= 0.03	0.03125	WT	WT	WT	WT	WT	WT	WT	WT	WT	WT	WT	WT
PT_0-0-3	PEN <= 0.03	0.03125	WT	WT	WT	WT	WT	WT	WT	WT	WT	WT	WT	WT
PT_0-0-3	PEN <= 0.03	0.03125	WT	WT	WT	WT	WT	WT	WT	WT	WT	WT	WT	WT
PT_0-0-3	PEN <= 0.03	0.03125	WT	WT	WT	WT	WT	WT	WT	WT	WT	WT	WT	WT
PT_0-0-3	PEN <= 0.03	0.03125	WT	WT	WT	WT	WT	WT	WT	WT	WT	WT	WT	WT
PT_0-0-3	PEN <= 0.06	0.0625	WT	WT	WT	WT	WT	WT	WT	WT	WT	WT	WT	WT
PT_0-0-3	PEN <= 0.25	0.25	WT	WT	WT	WT	WT	WT	WT	WT	WT	WT	WT	WT
PT_0-0-53	PEN <= 0.03	0.03125	WT	WT	WT	WT	WT	WT	WT	WT	WT	WT	WT	WT
PT_0-0-53	PEN <= 0.03	0.03125	WT	WT	WT	WT	WT	WT	WT	WT	WT	WT	WT	WT
PT_0-0-53	PEN <= 0.03	0.03125	WT	WT	WT	WT	WT	WT	WT	WT	WT	WT	WT	WT
PT_0-0-53	PEN <= 0.03	0.03125	WT	WT	WT	WT	WT	WT	WT	WT	WT	WT	WT	WT
PT_0-0-61	PEN <= 0.03	0.03125	WT	WT	WT	WT	WT	WT	WT	WT	WT	WT	WT	WT
PT_0-0-71	PEN <= 0.03	0.03125	WT	WT	WT	WT	WT	WT	WT	WT	WT	WT	WT	WT
PT_0-0-71	PEN <= 0.03	0.03125	WT	WT	WT	WT	WT	WT	WT	WT	WT	WT	WT	WT
PT_0-0-74	PEN <= 0.03	0.03125	WT	WT	WT	WT	WT	WT	WT	WT	WT	WT	WT	WT
PT_0-0-79	PEN = 0.12	0.125	WT	WT	WT	WT	WT	WT	WT	WT	WT	WT	WT	WT
PT_0-0-83	PEN <= 0.03	0.03125	WT	WT	WT	WT	WT	WT	WT	WT	WT	WT	WT	WT
PT_0-0-83	PEN <= 0.03	0.03125	WT	WT	WT	WT	WT	WT	WT	WT	WT	WT	WT	WT
PT_0-0-88	PEN <= 0.03	0.03125	WT	WT	WT	WT	WT	WT	WT	WT	WT	WT	WT	WT
PT_0-0-95	PEN <= 0.03	0.03125	WT	WT	WT	WT	WT	WT	WT	WT	WT	WT	WT	WT
PT_0-10-0	PEN <= 0.03	0.03125	WT	WT	WT	WT	WT	WT	WT	WT	WT	WT	WT	WT
PT_0-100-2	PEN <= 0.03	0.03125	WT	WT	WT	WT	WT	WT	WT	WT	WT	WT	WT	WT
PT_0-10-14	PEN = 0.06	0.0625	WT	WT	WT	WT	WT	WT	WT	WT	WT	WT	KEA	WT
PT_0-10-14	PEN = 0.06	0.0625	WT	WT	WT	WT	WT	WT	WT	WT	WT	WT	KEA	WT
PT_0-10-14	PEN = 0.06	0.0625	WT	WT	WT	WT	WT	WT	WT	WT	WT	WT	KEA	WT
PT_0-10-14	PEN = 0.06	0.0625	WT	WT	WT	WT	WT	WT	WT	WT	WT	WT	KEA	WT
PT_0-10-14	PEN = 0.06	0.0625	WT	WT	WT	WT	WT	WT	WT	WT	WT	WT	KEA	WT
PT_0-10-14	PEN = 0.06	0.0625	WT	WT	WT	WT	WT	WT	WT	WT	WT	WT	KEA	WT
PT_0-10-14	PEN = 0.06	0.0625	WT	WT	WT	WT	WT	WT	WT	WT	WT	WT	KEA	WT
PT_0-10-14	PEN = 0.06	0.0625	WT	WT	WT	WT	WT	WT	WT	WT	WT	WT	KEA	WT
PT_0-10-14	PEN = 0.06	0.0625	WT	WT	WT	WT	WT	WT	WT	WT	WT	WT	KEA	WT
PT_0-10-14	PEN = 0.06	0.0625	WT	WT	WT	WT	WT	WT	WT	WT	WT	WT	KEA	WT
PT_0-10-14	PEN = 0.06	0.0625	WT	WT	WT	WT	WT	WT	WT	WT	WT	WT	KEA	WT
PT_0-10-14	PEN = 0.03	0.03125	WT	WT	WT	WT	WT	WT	WT	WT	WT	WT	KEA	WT
PT_0-10-14	PEN = 0.12	0.125	WT	WT	WT	WT	WT	WT	WT	WT	WT	WT	KEA	WT
PT_0-10-14	PEN = 0.12	0.125	WT	WT	WT	WT	WT	WT	WT	WT	WT	WT	KEA	WT
PT_0-10-14	PEN = 0.12	0.125	WT	WT	WT	WT	WT	WT	WT	WT	WT	WT	KEA	WT
PT_0-10-14	PEN = 0.12	0.125	WT	WT	WT	WT	WT	WT	WT	WT	WT	WT	KEA	WT
PT_0-10-14	PEN = 0.12	0.125	WT	WT	WT	WT	WT	WT	WT	WT	WT	WT	KEA	WT
PT_0-10-14	PEN = 0.12	0.125	WT	WT	WT	WT	WT	WT	WT	WT	WT	WT	KEA	WT
PT_0-10-14	PEN = 0.12	0.125	WT	WT	WT	WT	WT	WT	WT	WT	WT	WT	KEA	WT
PT_0-10-14	PEN = 0.12	0.125	WT	WT	WT	WT	WT	WT	WT	WT	WT	WT	KEA	WT
PT_0-10-14	PEN = 0.12	0.125	WT	WT	WT	WT	WT	WT	WT	WT	WT	WT	KEA	WT
PT_0-10-2	PEN <= 0.03	0.03125	WT	WT	WT	WT	WT	WT	WT	WT	WT	WT	WT	WT
PT_0-10-2	PEN <= 0.03	0.03125	WT	WT	WT	WT	WT	WT	WT	WT	WT	WT	WT	WT
PT_0-10-2	PEN <= 0.03	0.03125	WT	WT	WT	WT	WT	WT	WT	WT	WT	WT	WT	WT
PT_0-10-2	PEN <= 0.03	0.03125	WT	WT	WT	WT	WT	WT	WT	WT	WT	WT	WT	WT
PT_0-10-2	PEN <= 0.03	0.03125	WT	WT	WT	WT	WT	WT	WT	WT	WT	WT	WT	WT
PT_0-10-2	PEN <= 0.03	0.03125	WT	WT	WT	WT	WT	WT	WT	WT	WT	WT	WT	WT
PT_0-10-2	PEN <= 0.03	0.03125	WT	WT	WT	WT	WT	WT	WT	WT	WT	WT	WT	WT
PT_0-10-2	PEN <= 0.03	0.03125	WT	WT	WT	WT	WT	WT	WT	WT	WT	WT	WT	WT
PT_0-10-2	PEN <= 0.03	0.03125	WT	WT	WT	WT	WT	WT	WT	WT	WT	WT	WT	WT
PT_0-10-2	PEN <= 0.03	0.03125	WT	WT	WT	WT	WT	WT	WT	WT	WT	WT	WT	WT
PT_0-10-2	PEN <= 0.03	0.03125	WT	WT	WT	WT	WT	WT	WT	WT	WT	WT	WT	WT
PT_0-10-2	PEN <= 0.03	0.03125	WT	WT	WT	WT	WT	WT	WT	WT	WT	WT	WT	WT
PT_0-10-2	PEN <= 0.03	0.03125	WT	WT	WT	WT	WT	WT	WT	WT	WT	WT	WT	WT
PT_0-10-2	PEN <= 0.03	0.03125	WT	WT	WT	WT	WT	WT	WT	WT	WT	WT	WT	WT
PT_0-10-2	PEN <= 0.03	0.03125	WT	WT	WT	WT	WT	WT	WT	WT	WT	WT	WT	WT
PT_0-10-2	PEN <= 0.03	0.03125	WT	WT	WT	WT	WT	WT	WT	WT	WT	WT	WT	WT
PT_0-10-2	PEN <= 0.03	0.03125	WT	WT	WT	WT	WT	WT	WT	WT	WT	WT	WT	WT
PT_0-10-2	PEN <= 0.03	0.03125	WT	WT	WT	WT	WT	WT	WT	WT	WT	WT	WT	WT
PT_0-10-2	PEN <= 0.03	0.03125	WT	WT	WT	WT	WT	WT	WT	WT	WT	WT	WT	WT
PT_0-107-2	PEN <= 0.03	0.03125	WT	WT	WT	WT	WT	WT	WT	WT	WT	WT	WT	WT
PT_0-1-1	PEN = 0.25	0.25	WT	WT	WT	WT	WT	SSNA	SVESK	WT	WT	WT	WT	WT
PT_0-1-1	PEN = 0.25	0.25	WT	WT	WT	WT	WT	SSNA	SVESK	WT	WT	WT	WT	WT
PT_0-1-1	PEN = 0.25	0.25	WT	WT	WT	WT	WT	SSNA	SVESK	WT	WT	WT	WT	WT
PT_0-1-1	PEN = 0.25	0.25	WT	WT	WT	WT	WT	SSNA	SVESK	WT	WT	WT	WT	WT
PT_0-1-1	PEN = 0.25	0.25	WT	WT	WT	WT	WT	SSNA	SVESK	WT	WT	WT	WT	WT
PT_0-1-1	PEN = 0.25	0.25	WT	WT	WT	WT	WT	SSNA	SVESK	WT	WT	WT	WT	WT
PT_0-1-1	PEN = 0.25	0.25	WT	WT	WT	WT	WT	SSNA	SVESK	WT	WT	WT	WT	WT
PT_0-1-1	PEN = 0.25	0.25	WT	WT	WT	WT	WT	SSNA	SVESK	WT	WT	WT	WT	WT
PT_0-1-1	PEN = 0.25	0.25	WT	WT	WT	WT	WT	SSNA	SVESK	WT	WT	WT	WT	WT
PT_0-1-1	PEN = 0.25	0.25	WT	WT	WT	WT	WT	SSNA	SVESK	WT	WT	WT	WT	WT
PT_0-1-1	PEN = 0.25	0.25	WT	WT	WT	WT	WT	SSNA	SVESK	WT	WT	WT	WT	WT
PT_0-1-1	PEN = 0.25	0.25	WT	WT	WT	WT	WT	SSNA	SVESK	WT	WT	WT	WT	WT
PT_0-1-1	PEN = 0.25	0.25	WT	WT	WT	WT	WT	SSNA	SVESK	WT	WT	WT	WT	WT
PT_0-1-1	PEN = 0.25	0.25	WT	WT	WT	WT	WT	SSNA	SVESK	WT	WT	WT	WT	WT
PT_0-1-1	PEN = 0.25	0.25	WT	WT	WT	WT	WT	SSNA	SVESK	WT	WT	WT	WT	WT
PT_0-1-1	PEN = 0.25	0.25	WT	WT	WT	WT	WT	SSNA	SVESK	WT	WT	WT	WT	WT
PT_0-1-1	PEN = 0.25	0.25	WT	WT	WT	WT	WT	SSNA	SVESK	WT	WT	WT	WT	WT
PT_0-1-1	PEN = 0.25	0.25	WT	WT	WT	WT	WT	SSNA	SVESK	WT	WT	WT	WT	WT
PT_0-1-1	PEN = 0.25	0.25	WT	WT	WT	WT	WT	SSNA	SVESK	WT	WT	WT	WT	WT
PT_0-1-1	PEN = 0.25	0.25	WT	WT	WT	WT	WT	SSNA	SVESK	WT	WT	WT	WT	WT
PT_0-1-1	PEN = 0.25	0.25	WT	WT	WT	WT	WT	SSNA	SVESK	WT	WT	WT	WT	WT
PT_0-1-1	PEN = 0.25	0.25	WT	WT	WT	WT	WT	SSNA	SVESK	WT	WT	WT	WT	WT
PT_0-1-1	PEN = 0.25	0.25	WT	WT	WT	WT	WT	SSNA	SVESK	WT	WT	WT	WT	WT
PT_0-1-1	PEN = 0.25	0.25	WT	WT	WT	WT	WT	SSNA	SVESK	WT	WT	WT	WT	WT
PT_0-1-1	PEN = 0.25	0.25	WT	WT	WT	WT	WT	SSNA	SVESK	WT	WT	WT	WT	WT
PT_0-1-1	PEN = 0.25	0.25	WT	WT	WT	WT	WT	SSNA	SVESK	WT	WT	WT	WT	WT
PT_0-1-1	PEN = 0.25	0.25	WT	WT	WT	WT	WT	SSNA	SVESK	WT	WT	WT	WT	WT
PT_0-1-1	PEN = 0.25	0.25	WT	WT	WT	WT	WT	SSNA	SVESK	WT	WT	WT	WT	WT
PT_0-1-1	PEN = 0.25	0.25	WT	WT	WT	WT	WT	SSNA	SVESK	WT	WT	WT	WT	WT
PT_0-1-1	PEN = 0.25	0.25	WT	WT	WT	WT	WT	SSNA	SVESK	WT	WT	WT	WT	WT
PT_0-1-1	PEN = 0.25	0.25	WT	WT	WT	WT	WT	SSNA	SVESK	WT	WT	WT	WT	WT
PT_0-1-1	PEN = 0.25	0.25	WT	WT	WT	WT	WT	SSNA	SVESK	WT	WT	WT	WT	WT
PT_0-1-1	PEN = 0.25	0.25	WT	WT	WT	WT	WT	SSNA	SVESK	WT	WT	WT	WT	WT
PT_0-1-1	PEN = 0.25	0.25	WT	WT	WT	WT	WT	SSNA	SVESK	WT	WT	WT	WT	WT
PT_0-1-1	PEN = 0.25	0.25	WT	WT	WT	WT	WT	SSNA	SVESK	WT	WT	WT	WT	WT
PT_0-1-1	PEN = 0.25	0.25	WT	WT	WT	WT	WT	SSNA	SVESK	WT	WT	WT	WT	WT
PT_0-1-1	PEN = 0.25	0.25	WT	WT	WT	WT	WT	SSNA	SVESK	WT	WT	WT	WT	WT
PT_0-1-1	PEN = 0.25	0.25	WT	WT	WT	WT	WT	SSNA	SVESK	WT	WT	WT	WT	WT
PT_0-1-1	PEN = 0.25	0.25	WT	WT	WT	WT	WT	SSNA	SVESK	WT	WT	WT	WT	WT
PT_0-1-1	PEN = 0.25	0.25	WT	WT	WT	WT	WT	SSNA	SVESK	WT	WT	WT	WT	WT
PT_0-1-1	PEN = 0.25	0.25	WT	WT	WT	WT	WT	SSNA	SVESK	WT	WT	WT	WT	WT
PT_0-1-1	PEN = 0.25	0.25	WT	WT	WT	WT	WT	SSNA	SVESK	WT	WT	WT	WT	WT
PT_0-1-1	PEN = 0.25	0.25	WT	WT	WT	WT	WT	SSNA	SVESK	WT	WT	WT	WT	WT
PT_0-1-1	PEN = 0.25	0.25	WT	WT	WT	WT	WT	SSNA	SVESK	WT	WT	WT	WT	WT
PT_0-1-1	PEN = 0.25	0.25	WT	WT	WT	WT	WT	SSNA	SVESK	WT	WT	WT	WT	WT
PT_0-1-1	PEN = 0.25	0.25	WT	WT	WT	WT	WT	SSNA	SVESK	WT	WT	WT	WT	WT
PT_0-1-1	PEN = 0.25	0.25	WT	WT	WT	WT	WT	SSNA	SVESK	WT	WT	WT	WT	WT
PT_0-1-1	PEN = 0.25	0.25	WT	WT	WT	WT	WT	SSNA	SVESK	WT	WT	WT	WT	WT
PT_0-1-1	PEN = 0.25	0.25	WT	WT	WT	WT	WT	SSNA	SVESK	WT	WT	WT	WT	WT
PT_0-1-1	PEN = 0.25	0.25	WT	WT	WT	WT	WT	SSNA	SVESK	WT	WT	WT	WT	WT
PT_0-1-1	PEN = 0.25	0.25	WT	WT	WT	WT	WT	SSNA	SVESK	WT	WT	WT	WT	WT
PT_0-1-1	PEN = 0.25	0.25	WT	WT	WT	WT	WT	SSNA	SVESK	WT	WT	WT	WT	WT
PT_0-1-1	PEN = 0.25	0.25	WT	WT	WT	WT	WT	SSNA	SVESK	WT	WT	WT	WT	WT
PT_0-1-1	PEN = 0.25	0.25	WT	WT	WT	WT	WT	SSNA	SVESK	WT	WT	WT	WT	WT
PT_0-1-1	PEN = 0.25	0.25	WT	WT	WT	WT	WT	SSNA	SVESK	WT	WT	WT	WT	WT
PT_0-1-1	PEN = 0.25	0.25	WT	WT	WT	WT	WT	SSNA	SVESK	WT	WT	WT	WT	WT
PT_0-1-1	PEN = 0.25	0.25	WT	WT	WT	WT	WT	SSNA	SVESK	WT	WT	WT	WT	WT
PT_0-1-1	PEN = 0.25	0.25	WT	WT	WT	WT	WT	SSNA	SVESK	WT	WT	WT	WT	WT
PT_0-1-1	PEN = 0.25	0.25	WT	WT	WT	WT	WT	SSNA	SVESK	WT	WT	WT	WT	WT
PT_0-1-1	PEN = 0.25	0.25	WT	WT	WT	WT	WT	SSNA	SVESK	WT	WT	WT	WT	WT
PT_0-1-1	PEN = 0.25	0.25	WT	WT	WT	WT	WT	SSNA	SVESK	WT	WT	WT	WT	WT
PT_0-1-1	PEN = 0.25	0.25	WT	WT	WT	WT	WT	SSNA	SVESK	WT	WT	WT	WT	WT
PT_0-1-1	PEN = 0.25	0.25	WT	WT	WT	WT	WT	SSNA	SVESK	WT	WT	WT	WT	WT
PT_0-1-1	PEN = 0.25	0.25	WT	WT	WT	WT	WT	SSNA	SVESK	WT	WT	WT	WT	WT
PT_0-1-1	PEN = 0.25	0.25	WT	WT	WT	WT	WT	SSNA	SVESK	WT	WT	WT	WT	WT
PT_0-1-1	PEN = 0.25	0.25	WT	WT	WT	WT	WT	SSNA	SVESK	WT	WT	WT	WT	WT
PT_0-1-1	PEN = 0.25	0.25	WT	WT	WT	WT	WT	SSNA	SVESK	WT	WT	WT	WT	WT
PT_0-1-1	PEN = 0.25	0.25	WT	WT	WT	WT	WT	SSNA	SVESK	WT	WT	WT	WT	WT
PT_0-1-1	PEN = 0.25	0.25	WT	WT	WT	WT	WT	SSNA	SVESK	WT	WT	WT	WT	WT
PT_0-1-1	PEN = 0.25	0.25	WT	WT	WT	WT	WT	SSNA	SVESK	WT	WT	WT	WT	WT
PT_0-1-1	PEN = 0.25	0.25	WT	WT	WT	WT	WT	SSNA	SVESK	WT	WT	WT	WT	WT
PT_0-1-1	PEN = 0.25	0.25	WT	WT	WT	WT	WT	SSNA	SVESK	WT	WT	WT	WT	WT
PT_0-1-1	PEN = 0.25	0.25	WT	WT	WT	WT	WT	SSNA	SVESK	WT	WT	WT	WT	WT
PT_0-1-1	PEN = 0.25	0.25	WT	WT	WT	WT	WT	SSNA	SVESK	WT	WT	WT	WT	WT
PT_0-1-1	PEN = 0.25	0.25	WT	WT	WT	WT	WT	SSNA	SVESK	WT	WT	WT	WT	WT
PT_0-1-1	PEN = 0.25	0.25	WT	WT	WT	WT	WT	SSNA	SVESK	WT	WT	WT	WT	WT
PT_0-1-1	PEN = 0.25	0.25	WT	WT	WT	WT	WT	SSNA	SVESK	WT	WT	WT	WT	WT
PT_0-1-1	PEN = 0.25	0.25	WT	WT	WT	WT	WT	SSNA	SVESK	WT	WT	WT	WT	WT
PT_0-1-1	PEN = 0.25	0.25	WT	WT	WT	WT	WT	SSNA	SVESK	WT	WT	WT	WT	WT
PT_0-1-1	PEN = 0.25	0.25	WT	WT	WT	WT	WT	SSNA	SVESK	WT	WT	WT	WT	WT
PT_0-1-1	PEN = 0.25	0.25	WT	WT	WT	WT	WT	SSNA	SVESK	WT	WT	WT	WT	WT
PT_0-1-1	PEN = 0.25	0.25	WT	WT	WT	WT	WT	SSNA	SVESK	WT	WT	WT	WT	WT
PT_0-1-1	PEN = 0.25	0.25	WT	WT	WT	WT	WT	SSNA	SVESK	WT	WT	WT	WT	WT
PT_0-1-1	PEN = 0.25	0.25	WT	WT	WT	WT	WT	SSNA	SVESK	WT	WT	WT	WT	WT
PT_0-1-1	PEN = 0.25	0.25	WT	WT	WT	WT	WT	SSNA	SVESK	WT	WT	WT	WT	WT
PT_0-1-1	PEN = 0.25	0.25	WT	WT	WT	WT	WT	SSNA	SVESK	WT	WT	WT	WT	WT
PT_0-1-1	PEN = 0.25	0.25	WT	WT	WT	WT	WT	SSNA	SVESK	WT	WT	WT	WT	WT
PT_0-1-1	PEN = 0.25	0.25	WT	WT	WT	WT	WT	SSNA	SVESK	WT	WT	WT	WT	WT
PT_0-1-1	PEN = 0.25	0.25	WT	WT	WT	WT	WT	SSNA	SVESK	WT	WT	WT	WT	WT
PT_0-1-1	PEN = 0.25	0.25	WT	WT	WT	WT	WT	SSNA	SVESK	WT	WT	WT	WT	WT
PT_0-1-1	PEN = 0.25	0.25	WT	WT	WT	WT	WT	SSNA	SVESK	WT	WT	WT	WT	WT
PT_0-1-1	PEN = 0.25	0.25	WT	WT	WT	WT	WT	SSNA	SVESK	WT	WT	WT	WT	WT
PT_0-1-1	PEN = 0.25	0.25	WT	WT	WT	WT	WT	SSNA	SVESK	WT	WT	WT	WT	WT
PT_0-1-1	PEN = 0.25	0.25	WT	WT	WT	WT	WT	SSNA	SVESK	WT	WT	WT	WT	WT
PT_0-1-1	PEN = 0.25	0.25	WT	WT	WT	WT	WT	SSNA	SVESK	WT	WT	WT	WT	WT
PT_0-1-1	PEN = 0.25	0.25	WT	WT	WT	WT	WT	SSNA	SVESK	WT	WT	WT	WT	WT
PT_0-1-1	PEN = 0.25	0.25	WT	WT	WT	WT	WT	SSNA	SVESK	WT	WT	WT	WT	WT
PT_0-1-1	PEN = 0.25	0.25	WT	WT	WT	WT	WT	SSNA	SVESK	WT	WT	WT	WT	WT
PT_0-1-1	PEN = 0.25	0.25	WT	WT	WT	WT	WT	SSNA	SVESK	WT	WT	WT	WT	WT
PT_0-1-1	PEN = 0.25	0.25	WT	WT	WT	WT	WT	SSNA	SVESK	WT	WT	WT	WT	WT
PT_0-1-1	PEN = 0.25	0.25	WT	WT	WT	WT	WT	SSNA	SVESK	WT	WT	WT	WT	WT
PT_0-1-1	PEN = 0.25	0.25	WT	WT	WT	WT	WT	SSNA	SVESK	WT	WT	WT	WT	WT
PT_0-1-1	PEN = 0.25	0.25	WT	WT	WT	WT	WT	SSNA	SVESK	WT	WT	WT	WT	WT
PT_0-1-1	PEN = 0.25	0.25	WT	WT	WT	WT	WT	SSNA	SVESK	WT	WT	WT	WT	WT
PT_0-1-1	PEN = 0.25	0.25	WT	WT	WT	WT	WT	SSNA	SVESK	WT	WT	WT	WT	WT
PT_0-1-1	PEN = 0.25	0.25	WT	WT	WT	WT	WT	SSNA	SVESK	WT	WT	WT	WT	WT
PT_0-1-1	PEN = 0.25	0.25	WT	WT	WT	WT	WT	SSNA	SVESK	WT	WT	WT	WT	WT
PT_0-1-1	PEN = 0.25	0.25	WT	WT	WT	WT	WT	SSNA	SVESK	WT	WT	WT	WT	WT
PT_0-1-1	PEN = 0.25	0.25	WT	WT	WT	WT	WT	SSNA	SVESK	WT	WT	WT	WT	WT
PT_0-1-1	PEN = 0.25	0.25	WT	WT	WT	WT	WT	SSNA	SVESK	WT	WT	WT	WT	WT
PT_0-1-1	PEN = 0.25	0.25	WT	WT	WT	WT	WT	SSNA	SVESK	WT	WT	WT	WT	WT
PT_0-1-1	PEN = 0.25	0.25	WT	WT	WT	WT	WT	SSNA	SVESK	WT	WT	WT	WT	WT
PT_0-1-1	PEN = 0.25	0.25	WT	WT	WT	WT	WT	SSNA	SVESK	WT	WT	WT	WT	WT
PT_0-1-1	PEN = 0.25	0.25	WT	WT	WT	WT	WT	SSNA	SVESK	WT	WT	WT	WT	WT
PT_0-1-1	PEN = 0.25	0.25	WT	WT	WT	WT	WT	SSNA	SVESK	WT	WT	WT	WT	WT
PT_0-1-1	PEN = 0.25	0.25	WT	WT	WT	WT	WT	SSNA	SVESK	WT	WT	WT	WT	WT
PT_0-1-1	PEN = 0.25	0.25	WT	WT	WT	WT	WT	SSNA	SVESK	WT	WT	WT	WT	WT
PT_0-1-1	PEN = 0.25	0.25	WT	WT	WT	WT	WT	SSNA	SVESK	WT	WT	WT	WT	WT
PT_0-1-1	PEN = 0.25	0.25	WT	WT	WT	WT	WT	SSNA	SVESK	WT	WT	WT	WT	WT
PT_0-1-1	PEN = 0.25	0.25	WT	WT	WT	WT	WT	SSNA	SVESK	WT	WT	WT	WT	WT
PT_0-1-1	PEN = 0.25	0.25	WT	WT	WT	WT	WT	SSNA	SVESK	WT	WT	WT	WT	WT
PT_0-1-1	PEN = 0.25	0.25	WT	WT	WT	WT	WT	SSNA	SVESK	WT	WT	WT	WT	WT
PT_0-1-1	PEN = 0.25	0.25	WT	WT	WT	WT	WT	SSNA	SVESK	WT	WT	WT	WT	WT
PT_0-1-1	PEN = 0.25	0.25	WT	WT	WT	WT	WT	SSNA	SVESK	WT	WT	WT	WT	WT
PT_0-1-1	PEN = 0.25	0.25	WT	WT	WT	WT	WT	SSNA	SVESK	WT	WT	WT	WT	WT
PT_0-1-1	PEN = 0.25	0.25	WT	WT	WT	WT	WT	SSNA	SVESK	WT	WT	WT	WT	WT
PT_0-1-1	PEN = 0.25	0.25	WT	WT	WT	WT	WT	SSNA	SVESK	WT	WT	WT	WT	WT
PT_0-1-1	PEN = 0.25	0.25	WT	WT	WT	WT	WT	SSNA	SVESK	WT	WT	WT	WT	WT
PT_0-1-1	PEN = 0.25	0.25	WT	WT	WT	WT	WT	SSNA	SVESK	WT	WT	WT	WT	WT
PT_0-1-1	PEN = 0.25	0.25	WT	WT	WT	WT	WT	SSNA	SVESK	WT	WT	WT	WT	WT
PT_0-1-1	PEN = 0.25	0.25	WT	WT	WT	WT	WT	SSNA	SVESK	WT	WT	WT	WT	WT
PT_0-1-1	PEN = 0.25	0.25	WT	WT	WT	WT	WT	SSNA	SVESK	WT	WT	WT	WT	WT
PT_0-1-1	PEN = 0.25	0.25	WT	WT	WT	WT	WT	SSNA	SVESK	WT	WT	WT	WT	WT
PT_0-1-1	PEN = 0.25	0.25	WT	WT	WT	WT	WT	SSNA	SVESK	WT	WT	WT	WT	WT
PT_0-1-1	PEN = 0.03	0.03125	WT	WT	WT	WT	WT	SSNA	SVESK	WT	WT	WT	WT	WT
PT_0-1-1	PEN = 0.06	0.0625	WT	WT	WT	WT	WT	SSNA	SVESK	WT	WT	WT	WT	WT
PT_0-1-1	PEN = 0.12	0.125	WT	WT	WT	WT	WT	SSNA	SVESK	WT	WT	WT	WT	WT
PT_0-1-1	PEN = 0.12	0.125	WT	WT	WT	WT	WT	SSNA	SVESK	WT	WT	WT	WT	WT
PT_0-1-1	PEN = 0.12	0.125	WT	WT	WT	WT	WT	SSNA	SVESK	WT	WT	WT	WT	WT
PT_0-1-1	PEN = 0.12	0.125	WT	WT	WT	WT	WT	SSNA	SVESK	WT	WT	WT	WT	WT
PT_0-1-1	PEN = 0.12	0.125	WT	WT	WT	WT	WT	SSNA	SVESK	WT	WT	WT	WT	WT
PT_0-1-1	PEN = 0.12	0.125	WT	WT	WT	WT	WT	SSNA	SVESK	WT	WT	WT	WT	WT
PT_0-1-1	PEN = 0.12	0.125	WT	WT	WT	WT	WT	SSNA	SVESK	WT	WT	WT	WT	WT
PT_0-1-1	PEN = 0.12	0.125	WT	WT	WT	WT	WT	SSNA	SVESK	WT	WT	WT	WT	WT
PT_0-1-1	PEN = 0.12	0.125	WT	WT	WT	WT	WT	SSNA	SVESK	WT	WT	WT	WT	WT
PT_0-1-1	PEN = 0.12	0.125	WT	WT	WT	WT	WT	SSNA	SVESK	WT	WT	WT	WT	WT
PT_0-1-1	PEN = 0.12	0.125	WT	WT	WT	WT	WT	SSNA	SVESK	WT	WT	WT	WT	WT
PT_0-1-1	PEN = 0.12	0.125	WT	WT	WT	WT	WT	SSNA	SVESK	WT	WT	WT	WT	WT
PT_0-1-1	PEN = 0.12	0.125	WT	WT	WT	WT	WT	SSNA	SVESK	WT	WT	WT	WT	WT
PT_0-1-1	PEN = 0.12	0.125	WT	WT	WT	WT	WT	SSNA	SVESK	WT	WT	WT	WT	WT
PT_0-1-1	PEN = 0.5	0.5	WT	WT	WT	WT	WT	SSNA	SVESK	WT	WT	WT	WT	WT
PT_0-1-1	PEN = 0.5	0.5	WT	WT	WT	WT	WT	SSNA	SVESK	WT	WT	WT	WT	WT
PT_0-1-2	PEN <= 0.03	0.03125	WT	WT	WT	WT	WT	SSNA	SVESK	WT	WT	WT	WT	WT
PT_0-1-48	PEN = 0.25	0.25	WT	WT	WT	WT	WT	SSNA	SVESK	WT	WT	WT	KEA	VKSG
PT_0-1-48	PEN = 0.25	0.25	WT	WT	WT	WT	WT	SSNA	SVESK	WT	WT	WT	KEA	VKSG
PT_0-1-48	PEN = 0.25	0.25	WT	WT	WT	WT	WT	SSNA	SVESK	WT	WT	WT	KEA	VKSG
PT_0-1-48	PEN = 0.25	0.25	WT	WT	WT	WT	WT	SSNA	SVESK	WT	WT	WT	KEA	VKSG
PT_0-16-11	PEN = 0.12	0.125	WT	WT	WT	WT	WT	SSNA	WT	WT	SAMK	WT	WT	WT
PT_0-1-77	PEN = 0.25	0.25	WT	WT	WT	WT	WT	SSNA	SVESK	WT	SAMK	WT	WT	WT
PT_0-2-0	PEN <= 0.03	0.03125	WT	WT	WT	WT	WT	WT	WT	WT	WT	WT	WT	WT
PT_0-2-0	PEN <= 0.03	0.03125	WT	WT	WT	WT	WT	WT	WT	WT	WT	WT	WT	WT
PT_0-2-0	PEN <= 0.03	0.03125	WT	WT	WT	WT	WT	WT	WT	WT	WT	WT	WT	WT
PT_0-2-0	PEN <= 0.03	0.03125	WT	WT	WT	WT	WT	WT	WT	WT	WT	WT	WT	WT
PT_0-2-0	PEN <= 0.03	0.03125	WT	WT	WT	WT	WT	WT	WT	WT	WT	WT	WT	WT
PT_0-2-0	PEN <= 0.03	0.03125	WT	WT	WT	WT	WT	WT	WT	WT	WT	WT	WT	WT
PT_0-2-0	PEN <= 0.03	0.03125	WT	WT	WT	WT	WT	WT	WT	WT	WT	WT	WT	WT
PT_0-20-11	PEN = 0.12	0.125	WT	WT	WT	WT	WT	WT	WT	WT	SAMK	WT	WT	WT
PT_0-2-193	PEN <= 0.03	0.03125	WT	WT	WT	WT	WT	WT	WT	WT	WT	WT	WT	WT
PT_0-24-29	PEN = 0.06	0.0625	WT	WT	WT	WT	WT	SSNA	WT	WT	WT	WT	EDA	VKSG
PT_0-26-2	PEN <= 0.03	0.03125	WT	WT	WT	WT	WT	WT	WT	WT	WT	WT	WT	WT
PT_0-27-13	PEN = 0.06	0.0625	WT	WT	WT	WT	WT	SSNA	WT	WT	WT	WT	WT	VKSG
PT_0-29-11	PEN = 0.12	0.125	WT	WT	WT	WT	WT	SSNA	WT	WT	SAMK	WT	WT	WT
PT_0-29-11	PEN = 0.12	0.125	WT	WT	WT	WT	WT	SSNA	WT	WT	SAMK	WT	WT	WT
PT_0-29-11	PEN = 0.12	0.125	WT	WT	WT	WT	WT	SSNA	WT	WT	SAMK	WT	WT	WT
PT_0-29-11	PEN = 0.12	0.125	WT	WT	WT	WT	WT	SSNA	WT	WT	SAMK	WT	WT	WT
PT_0-29-11	PEN = 0.12	0.125	WT	WT	WT	WT	WT	SSNA	WT	WT	SAMK	WT	WT	WT
PT_0-29-11	PEN = 0.12	0.125	WT	WT	WT	WT	WT	SSNA	WT	WT	SAMK	WT	WT	WT
PT_0-29-11	PEN = 0.12	0.125	WT	WT	WT	WT	WT	SSNA	WT	WT	SAMK	WT	WT	WT
PT_0-29-11	PEN = 0.12	0.125	WT	WT	WT	WT	WT	SSNA	WT	WT	SAMK	WT	WT	WT
PT_0-29-11	PEN = 0.12	0.125	WT	WT	WT	WT	WT	SSNA	WT	WT	SAMK	WT	WT	WT
PT_0-29-11	PEN = 0.12	0.125	WT	WT	WT	WT	WT	SSNA	WT	WT	SAMK	WT	WT	WT
PT_0-29-11	PEN = 0.12	0.125	WT	WT	WT	WT	WT	SSNA	WT	WT	SAMK	WT	WT	WT
PT_0-29-11	PEN = 0.12	0.125	WT	WT	WT	WT	WT	SSNA	WT	WT	SAMK	WT	WT	WT
PT_0-29-11	PEN = 0.12	0.125	WT	WT	WT	WT	WT	SSNA	WT	WT	SAMK	WT	WT	WT
PT_0-29-11	PEN = 0.12	0.125	WT	WT	WT	WT	WT	SSNA	WT	WT	SAMK	WT	WT	WT
PT_0-29-11	PEN = 0.12	0.125	WT	WT	WT	WT	WT	SSNA	WT	WT	SAMK	WT	WT	WT
PT_0-29-11	PEN = 0.12	0.125	WT	WT	WT	WT	WT	SSNA	WT	WT	SAMK	WT	WT	WT
PT_0-29-11	PEN = 0.12	0.125	WT	WT	WT	WT	WT	SSNA	WT	WT	SAMK	WT	WT	WT
PT_0-29-11	PEN = 0.12	0.125	WT	WT	WT	WT	WT	SSNA	WT	WT	SAMK	WT	WT	WT
PT_0-29-11	PEN = 0.12	0.125	WT	WT	WT	WT	WT	SSNA	WT	WT	SAMK	WT	WT	WT
PT_0-29-11	PEN = 0.12	0.125	WT	WT	WT	WT	WT	SSNA	WT	WT	SAMK	WT	WT	WT
PT_0-29-11	PEN = 0.12	0.125	WT	WT	WT	WT	WT	SSNA	WT	WT	SAMK	WT	WT	WT
PT_0-29-11	PEN = 0.12	0.125	WT	WT	WT	WT	WT	SSNA	WT	WT	SAMK	WT	WT	WT
PT_0-29-11	PEN = 0.12	0.125	WT	WT	WT	WT	WT	SSNA	WT	WT	SAMK	WT	WT	WT
PT_0-29-11	PEN = 0.12	0.125	WT	WT	WT	WT	WT	SSNA	WT	WT	SAMK	WT	WT	WT
PT_0-29-11	PEN = 0.12	0.125	WT	WT	WT	WT	WT	SSNA	WT	WT	SAMK	WT	WT	WT
PT_0-29-11	PEN = 0.12	0.125	WT	WT	WT	WT	WT	SSNA	WT	WT	SAMK	WT	WT	WT
PT_0-29-11	PEN = 0.12	0.125	WT	WT	WT	WT	WT	SSNA	WT	WT	SAMK	WT	WT	WT
PT_0-29-11	PEN = 0.12	0.125	WT	WT	WT	WT	WT	SSNA	WT	WT	SAMK	WT	WT	WT
PT_0-29-11	PEN = 0.12	0.125	WT	WT	WT	WT	WT	SSNA	WT	WT	SAMK	WT	WT	WT
PT_0-29-11	PEN = 0.12	0.125	WT	WT	WT	WT	WT	SSNA	WT	WT	SAMK	WT	WT	WT
PT_0-29-11	PEN = 0.12	0.125	WT	WT	WT	WT	WT	SSNA	WT	WT	SAMK	WT	WT	WT
PT_0-29-11	PEN = 0.12	0.125	WT	WT	WT	WT	WT	SSNA	WT	WT	SAMK	WT	WT	WT
PT_0-29-11	PEN = 0.12	0.125	WT	WT	WT	WT	WT	SSNA	WT	WT	SAMK	WT	WT	WT
PT_0-29-11	PEN = 0.12	0.125	WT	WT	WT	WT	WT	SSNA	WT	WT	SAMK	WT	WT	WT
PT_0-29-11	PEN = 0.12	0.125	WT	WT	WT	WT	WT	SSNA	WT	WT	SAMK	WT	WT	WT
PT_0-29-11	PEN = 0.12	0.125	WT	WT	WT	WT	WT	SSNA	WT	WT	SAMK	WT	WT	WT
PT_0-29-11	PEN = 0.12	0.125	WT	WT	WT	WT	WT	SSNA	WT	WT	SAMK	WT	WT	WT
PT_0-29-11	PEN = 0.12	0.125	WT	WT	WT	WT	WT	SSNA	WT	WT	SAMK	WT	WT	WT
PT_0-29-11	PEN = 0.12	0.125	WT	WT	WT	WT	WT	SSNA	WT	WT	SAMK	WT	WT	WT
PT_0-29-11	PEN = 0.12	0.125	WT	WT	WT	WT	WT	SSNA	WT	WT	SAMK	WT	WT	WT
PT_0-29-11	PEN = 0.12	0.125	WT	WT	WT	WT	WT	SSNA	WT	WT	SAMK	WT	WT	WT
PT_0-29-11	PEN = 0.12	0.125	WT	WT	WT	WT	WT	SSNA	WT	WT	SAMK	WT	WT	WT
PT_0-29-11	PEN = 0.12	0.125	WT	WT	WT	WT	WT	SSNA	WT	WT	SAMK	WT	WT	WT
PT_0-29-11	PEN = 0.12	0.125	WT	WT	WT	WT	WT	SSNA	WT	WT	SAMK	WT	WT	WT
PT_0-29-11	PEN = 0.12	0.125	WT	WT	WT	WT	WT	SSNA	WT	WT	SAMK	WT	WT	WT
PT_0-29-11	PEN = 0.12	0.125	WT	WT	WT	WT	WT	SSNA	WT	WT	SAMK	WT	WT	WT
PT_0-29-11	PEN = 0.12	0.125	WT	WT	WT	WT	WT	SSNA	WT	WT	SAMK	WT	WT	WT
PT_0-29-11	PEN = 0.06	0.0625	WT	WT	WT	WT	WT	SSNA	WT	WT	SAMK	WT	WT	WT
PT_0-29-11	PEN = 0.06	0.0625	WT	WT	WT	WT	WT	SSNA	WT	WT	SAMK	WT	WT	WT
PT_0-29-11	PEN = 0.06	0.0625	WT	WT	WT	WT	WT	SSNA	WT	WT	SAMK	WT	WT	WT
PT_0-29-11	PEN = 0.06	0.0625	WT	WT	WT	WT	WT	SSNA	WT	WT	SAMK	WT	WT	WT
PT_0-29-11	PEN = 0.06	0.0625	WT	WT	WT	WT	WT	SSNA	WT	WT	SAMK	WT	WT	WT
PT_0-29-11	PEN = 0.06	0.0625	WT	WT	WT	WT	WT	SSNA	WT	WT	SAMK	WT	WT	WT
PT_0-29-11	PEN = 0.06	0.0625	WT	WT	WT	WT	WT	SSNA	WT	WT	SAMK	WT	WT	WT
PT_0-29-11	PEN = 0.06	0.0625	WT	WT	WT	WT	WT	SSNA	WT	WT	SAMK	WT	WT	WT
PT_0-29-11	PEN = 0.06	0.0625	WT	WT	WT	WT	WT	SSNA	WT	WT	SAMK	WT	WT	WT
PT_0-29-11	PEN = 0.06	0.0625	WT	WT	WT	WT	WT	SSNA	WT	WT	SAMK	WT	WT	WT
PT_0-29-11	PEN = 0.06	0.0625	WT	WT	WT	WT	WT	SSNA	WT	WT	SAMK	WT	WT	WT
PT_0-29-11	PEN = 0.25	0.25	WT	WT	WT	WT	WT	SSNA	WT	WT	SAMK	WT	WT	WT
PT_0-29-11	PEN = 0.25	0.25	WT	WT	WT	WT	WT	SSNA	WT	WT	SAMK	WT	WT	WT
PT_0-29-11	PEN = 0.25	0.25	WT	WT	WT	WT	WT	SSNA	WT	WT	SAMK	WT	WT	WT
PT_0-29-11	PEN = 0.25	0.25	WT	WT	WT	WT	WT	SSNA	WT	WT	SAMK	WT	WT	WT
PT_0-29-141	PEN = 0.12	0.125	WT	WT	WT	WT	WT	SSNA	WT	WT	SAMK	WT	WT	WT
PT_0-29-141	PEN = 0.12	0.125	WT	WT	WT	WT	WT	SSNA	WT	WT	SAMK	WT	WT	WT
PT_0-39-80	PEN = 0.12	0.125	WT	WT	WT	WT	WT	SSNA	WT	WT	WT	WT	WT	WT
PT_0-39-80	PEN = 0.25	0.25	WT	WT	WT	WT	WT	SSNA	WT	WT	WT	WT	WT	WT
PT_0-4-0	PEN <= 0.03	0.03125	WT	WT	WT	WT	WT	WT	WT	WT	WT	WT	WT	WT
PT_0-4-0	PEN <= 0.03	0.03125	WT	WT	WT	WT	WT	WT	WT	WT	WT	WT	WT	WT
PT_0-4-0	PEN <= 0.03	0.03125	WT	WT	WT	WT	WT	WT	WT	WT	WT	WT	WT	WT
PT_0-4-0	PEN <= 0.03	0.03125	WT	WT	WT	WT	WT	WT	WT	WT	WT	WT	WT	WT
PT_0-4-0	PEN <= 0.03	0.03125	WT	WT	WT	WT	WT	WT	WT	WT	WT	WT	WT	WT
PT_0-4-0	PEN <= 0.03	0.03125	WT	WT	WT	WT	WT	WT	WT	WT	WT	WT	WT	WT
PT_0-4-0	PEN <= 0.03	0.03125	WT	WT	WT	WT	WT	WT	WT	WT	WT	WT	WT	WT
PT_0-4-0	PEN <= 0.03	0.03125	WT	WT	WT	WT	WT	WT	WT	WT	WT	WT	WT	WT
PT_0-4-0	PEN <= 0.03	0.03125	WT	WT	WT	WT	WT	WT	WT	WT	WT	WT	WT	WT
PT_0-4-0	PEN <= 0.03	0.03125	WT	WT	WT	WT	WT	WT	WT	WT	WT	WT	WT	WT
PT_0-4-0	PEN <= 0.03	0.03125	WT	WT	WT	WT	WT	WT	WT	WT	WT	WT	WT	WT
PT_0-4-0	PEN <= 0.03	0.03125	WT	WT	WT	WT	WT	WT	WT	WT	WT	WT	WT	WT
PT_0-4-0	PEN <= 0.03	0.03125	WT	WT	WT	WT	WT	WT	WT	WT	WT	WT	WT	WT
PT_0-4-0	PEN <= 0.03	0.03125	WT	WT	WT	WT	WT	WT	WT	WT	WT	WT	WT	WT
PT_0-4-0	PEN <= 0.03	0.03125	WT	WT	WT	WT	WT	WT	WT	WT	WT	WT	WT	WT
PT_0-4-0	PEN <= 0.03	0.03125	WT	WT	WT	WT	WT	WT	WT	WT	WT	WT	WT	WT
PT_0-4-0	PEN <= 0.03	0.03125	WT	WT	WT	WT	WT	WT	WT	WT	WT	WT	WT	WT
PT_0-4-0	PEN <= 0.03	0.03125	WT	WT	WT	WT	WT	WT	WT	WT	WT	WT	WT	WT
PT_0-4-0	PEN <= 0.03	0.03125	WT	WT	WT	WT	WT	WT	WT	WT	WT	WT	WT	WT
PT_0-4-0	PEN <= 0.03	0.03125	WT	WT	WT	WT	WT	WT	WT	WT	WT	WT	WT	WT
PT_0-4-0	PEN <= 0.03	0.03125	WT	WT	WT	WT	WT	WT	WT	WT	WT	WT	WT	WT
PT_0-4-0	PEN <= 0.03	0.03125	WT	WT	WT	WT	WT	WT	WT	WT	WT	WT	WT	WT
PT_0-4-0	PEN <= 0.03	0.03125	WT	WT	WT	WT	WT	WT	WT	WT	WT	WT	WT	WT
PT_0-4-0	PEN <= 0.03	0.03125	WT	WT	WT	WT	WT	WT	WT	WT	WT	WT	WT	WT
PT_0-4-0	PEN <= 0.03	0.03125	WT	WT	WT	WT	WT	WT	WT	WT	WT	WT	WT	WT
PT_0-4-0	PEN <= 0.03	0.03125	WT	WT	WT	WT	WT	WT	WT	WT	WT	WT	WT	WT
PT_0-4-0	PEN <= 0.03	0.03125	WT	WT	WT	WT	WT	WT	WT	WT	WT	WT	WT	WT
PT_0-4-0	PEN <= 0.03	0.03125	WT	WT	WT	WT	WT	WT	WT	WT	WT	WT	WT	WT
PT_0-4-0	PEN <= 0.03	0.03125	WT	WT	WT	WT	WT	WT	WT	WT	WT	WT	WT	WT
PT_0-4-0	PEN <= 0.03	0.03125	WT	WT	WT	WT	WT	WT	WT	WT	WT	WT	WT	WT
PT_0-4-0	PEN <= 0.03	0.03125	WT	WT	WT	WT	WT	WT	WT	WT	WT	WT	WT	WT
PT_0-4-0	PEN <= 0.03	0.03125	WT	WT	WT	WT	WT	WT	WT	WT	WT	WT	WT	WT
PT_0-4-0	PEN <= 0.03	0.03125	WT	WT	WT	WT	WT	WT	WT	WT	WT	WT	WT	WT
PT_0-4-0	PEN <= 0.03	0.03125	WT	WT	WT	WT	WT	WT	WT	WT	WT	WT	WT	WT
PT_0-4-0	PEN <= 0.25	0.25	WT	WT	WT	WT	WT	WT	WT	WT	WT	WT	WT	WT
PT_0-40-2	PEN <= 0.03	0.03125	WT	WT	WT	WT	WT	WT	WT	WT	WT	WT	WT	WT
PT_0-40-2	PEN <= 0.03	0.03125	WT	WT	WT	WT	WT	WT	WT	WT	WT	WT	WT	WT
PT_0-40-2	PEN <= 0.03	0.03125	WT	WT	WT	WT	WT	WT	WT	WT	WT	WT	WT	WT
PT_0-40-2	PEN <= 0.03	0.03125	WT	WT	WT	WT	WT	WT	WT	WT	WT	WT	WT	WT
PT_0-4-11	PEN = 0.06	0.0625	WT	WT	WT	WT	WT	WT	WT	WT	SAMK	WT	WT	WT
PT_0-4-2	PEN <= 0.03	0.03125	WT	WT	WT	WT	WT	WT	WT	WT	WT	WT	WT	WT
PT_0-4-2	PEN <= 0.03	0.03125	WT	WT	WT	WT	WT	WT	WT	WT	WT	WT	WT	WT
PT_0-4-2	PEN <= 0.03	0.03125	WT	WT	WT	WT	WT	WT	WT	WT	WT	WT	WT	WT
PT_0-4-2	PEN <= 0.03	0.03125	WT	WT	WT	WT	WT	WT	WT	WT	WT	WT	WT	WT
PT_0-4-2	PEN <= 0.03	0.03125	WT	WT	WT	WT	WT	WT	WT	WT	WT	WT	WT	WT
PT_0-4-2	PEN <= 0.03	0.03125	WT	WT	WT	WT	WT	WT	WT	WT	WT	WT	WT	WT
PT_0-4-2	PEN <= 0.03	0.03125	WT	WT	WT	WT	WT	WT	WT	WT	WT	WT	WT	WT
PT_0-4-23	PEN <= 0.03	0.03125	WT	WT	WT	WT	WT	WT	WT	WT	WT	WT	WT	WT
PT_0-4-23	PEN <= 0.03	0.03125	WT	WT	WT	WT	WT	WT	WT	WT	WT	WT	WT	WT
PT_0-4-23	PEN <= 0.03	0.03125	WT	WT	WT	WT	WT	WT	WT	WT	WT	WT	WT	WT
PT_0-45-53	PEN <= 0.03	0.03125	WT	WT	WT	WT	WT	WT	WT	WT	WT	WT	WT	WT
PT_0-55-53	PEN <= 0.03	0.03125	WT	WT	WT	WT	WT	WT	WT	WT	WT	WT	WT	WT
PT_0-6-10	PEN <= 0.03	0.03125	WT	WT	WT	WT	WT	WT	WT	WT	WT	WT	WT	WT
PT_0-6-2	PEN <= 0.03	0.03125	WT	WT	WT	WT	WT	WT	WT	WT	WT	WT	WT	WT
PT_0-6-2	PEN <= 0.03	0.03125	WT	WT	WT	WT	WT	WT	WT	WT	WT	WT	WT	WT
PT_0-6-2	PEN <= 0.03	0.03125	WT	WT	WT	WT	WT	WT	WT	WT	WT	WT	WT	WT
PT_0-6-2	PEN <= 0.03	0.03125	WT	WT	WT	WT	WT	WT	WT	WT	WT	WT	WT	WT
PT_0-6-2	PEN <= 0.03	0.03125	WT	WT	WT	WT	WT	WT	WT	WT	WT	WT	WT	WT
PT_0-6-2	PEN <= 0.03	0.03125	WT	WT	WT	WT	WT	WT	WT	WT	WT	WT	WT	WT
PT_0-6-2	PEN <= 0.03	0.03125	WT	WT	WT	WT	WT	WT	WT	WT	WT	WT	WT	WT
PT_0-80-17	PEN <= 0.03	0.03125	WT	WT	WT	WT	WT	WT	WT	WT	WT	WT	WT	WT
PT_0-84-140	PEN = 0.25	0.25	WT	WT	WT	WT	WT	YSSN	QQLQP	GKT	WT	WT	WT	WT
PT_0-86-80	PEN = 0.25	0.25	WT	WT	WT	WT	WT	SSNA	TVDTK	WT	WT	WT	WT	WT
PT_1-0-0	PEN <= 0.03	0.03125	WT	WT	WT	WT	WT	WT	WT	WT	WT	WT	WT	WT
PT_1-0-0	PEN <= 0.03	0.03125	WT	WT	WT	WT	WT	WT	WT	WT	WT	WT	WT	WT
PT_1-0-0	PEN <= 0.03	0.03125	WT	WT	WT	WT	WT	WT	WT	WT	WT	WT	WT	WT
PT_1-0-0	PEN <= 0.03	0.03125	WT	WT	WT	WT	WT	WT	WT	WT	WT	WT	WT	WT
PT_1-0-0	PEN <= 0.03	0.03125	WT	WT	WT	WT	WT	WT	WT	WT	WT	WT	WT	WT
PT_1-0-0	PEN <= 0.03	0.03125	WT	WT	WT	WT	WT	WT	WT	WT	WT	WT	WT	WT
PT_1-0-0	PEN <= 0.03	0.03125	WT	WT	WT	WT	WT	WT	WT	WT	WT	WT	WT	WT
PT_1-0-0	PEN <= 0.03	0.03125	WT	WT	WT	WT	WT	WT	WT	WT	WT	WT	WT	WT
PT_1-0-0	PEN <= 0.03	0.03125	WT	WT	WT	WT	WT	WT	WT	WT	WT	WT	WT	WT
PT_1-0-0	PEN <= 0.03	0.03125	WT	WT	WT	WT	WT	WT	WT	WT	WT	WT	WT	WT
PT_1-0-0	PEN <= 0.03	0.03125	WT	WT	WT	WT	WT	WT	WT	WT	WT	WT	WT	WT
PT_1-0-0	PEN <= 0.03	0.03125	WT	WT	WT	WT	WT	WT	WT	WT	WT	WT	WT	WT
PT_1-0-0	PEN <= 0.03	0.03125	WT	WT	WT	WT	WT	WT	WT	WT	WT	WT	WT	WT
PT_1-0-0	PEN <= 0.03	0.03125	WT	WT	WT	WT	WT	WT	WT	WT	WT	WT	WT	WT
PT_1-0-0	PEN <= 0.03	0.03125	WT	WT	WT	WT	WT	WT	WT	WT	WT	WT	WT	WT
PT_1-0-0	PEN <= 0.03	0.03125	WT	WT	WT	WT	WT	WT	WT	WT	WT	WT	WT	WT
PT_1-0-0	PEN <= 0.03	0.03125	WT	WT	WT	WT	WT	WT	WT	WT	WT	WT	WT	WT
PT_1-0-0	PEN <= 0.03	0.03125	WT	WT	WT	WT	WT	WT	WT	WT	WT	WT	WT	WT
PT_1-0-0	PEN <= 0.03	0.03125	WT	WT	WT	WT	WT	WT	WT	WT	WT	WT	WT	WT
PT_1-0-0	PEN <= 0.03	0.03125	WT	WT	WT	WT	WT	WT	WT	WT	WT	WT	WT	WT
PT_1-0-0	PEN <= 0.03	0.03125	WT	WT	WT	WT	WT	WT	WT	WT	WT	WT	WT	WT
PT_1-0-0	PEN <= 0.03	0.03125	WT	WT	WT	WT	WT	WT	WT	WT	WT	WT	WT	WT
PT_1-0-0	PEN <= 0.03	0.03125	WT	WT	WT	WT	WT	WT	WT	WT	WT	WT	WT	WT
PT_1-0-0	PEN <= 0.03	0.03125	WT	WT	WT	WT	WT	WT	WT	WT	WT	WT	WT	WT
PT_1-0-0	PEN <= 0.03	0.03125	WT	WT	WT	WT	WT	WT	WT	WT	WT	WT	WT	WT
PT_1-0-0	PEN <= 0.03	0.03125	WT	WT	WT	WT	WT	WT	WT	WT	WT	WT	WT	WT
PT_1-0-0	PEN <= 0.03	0.03125	WT	WT	WT	WT	WT	WT	WT	WT	WT	WT	WT	WT
PT_1-0-0	PEN <= 0.03	0.03125	WT	WT	WT	WT	WT	WT	WT	WT	WT	WT	WT	WT
PT_1-0-0	PEN <= 0.03	0.03125	WT	WT	WT	WT	WT	WT	WT	WT	WT	WT	WT	WT
PT_1-0-0	PEN <= 0.03	0.03125	WT	WT	WT	WT	WT	WT	WT	WT	WT	WT	WT	WT
PT_1-0-0	PEN <= 0.03	0.03125	WT	WT	WT	WT	WT	WT	WT	WT	WT	WT	WT	WT
PT_1-0-0	PEN <= 0.03	0.03125	WT	WT	WT	WT	WT	WT	WT	WT	WT	WT	WT	WT
PT_1-0-0	PEN <= 0.03	0.03125	WT	WT	WT	WT	WT	WT	WT	WT	WT	WT	WT	WT
PT_1-0-0	PEN <= 0.03	0.03125	WT	WT	WT	WT	WT	WT	WT	WT	WT	WT	WT	WT
PT_1-0-0	PEN <= 0.03	0.03125	WT	WT	WT	WT	WT	WT	WT	WT	WT	WT	WT	WT
PT_1-0-0	PEN <= 0.03	0.03125	WT	WT	WT	WT	WT	WT	WT	WT	WT	WT	WT	WT
PT_1-0-0	PEN <= 0.03	0.03125	WT	WT	WT	WT	WT	WT	WT	WT	WT	WT	WT	WT
PT_1-0-0	PEN <= 0.03	0.03125	WT	WT	WT	WT	WT	WT	WT	WT	WT	WT	WT	WT
PT_1-0-0	PEN <= 0.03	0.03125	WT	WT	WT	WT	WT	WT	WT	WT	WT	WT	WT	WT
PT_1-0-0	PEN <= 0.03	0.03125	WT	WT	WT	WT	WT	WT	WT	WT	WT	WT	WT	WT
PT_1-0-0	PEN <= 0.03	0.03125	WT	WT	WT	WT	WT	WT	WT	WT	WT	WT	WT	WT
PT_1-0-0	PEN <= 0.03	0.03125	WT	WT	WT	WT	WT	WT	WT	WT	WT	WT	WT	WT
PT_1-0-0	PEN <= 0.03	0.03125	WT	WT	WT	WT	WT	WT	WT	WT	WT	WT	WT	WT
PT_1-0-0	PEN <= 0.03	0.03125	WT	WT	WT	WT	WT	WT	WT	WT	WT	WT	WT	WT
PT_1-0-0	PEN <= 0.03	0.03125	WT	WT	WT	WT	WT	WT	WT	WT	WT	WT	WT	WT
PT_1-0-0	PEN <= 0.03	0.03125	WT	WT	WT	WT	WT	WT	WT	WT	WT	WT	WT	WT
PT_1-0-0	PEN <= 0.03	0.03125	WT	WT	WT	WT	WT	WT	WT	WT	WT	WT	WT	WT
PT_1-0-0	PEN <= 0.03	0.03125	WT	WT	WT	WT	WT	WT	WT	WT	WT	WT	WT	WT
PT_1-0-0	PEN <= 0.03	0.03125	WT	WT	WT	WT	WT	WT	WT	WT	WT	WT	WT	WT
PT_1-0-0	PEN <= 0.03	0.03125	WT	WT	WT	WT	WT	WT	WT	WT	WT	WT	WT	WT
PT_1-0-0	PEN <= 0.03	0.03125	WT	WT	WT	WT	WT	WT	WT	WT	WT	WT	WT	WT
PT_1-0-0	PEN <= 0.03	0.03125	WT	WT	WT	WT	WT	WT	WT	WT	WT	WT	WT	WT
PT_1-0-0	PEN <= 0.03	0.03125	WT	WT	WT	WT	WT	WT	WT	WT	WT	WT	WT	WT
PT_1-0-0	PEN <= 0.03	0.03125	WT	WT	WT	WT	WT	WT	WT	WT	WT	WT	WT	WT
PT_1-0-0	PEN <= 0.03	0.03125	WT	WT	WT	WT	WT	WT	WT	WT	WT	WT	WT	WT
PT_1-0-0	PEN <= 0.03	0.03125	WT	WT	WT	WT	WT	WT	WT	WT	WT	WT	WT	WT
PT_1-0-0	PEN <= 0.03	0.03125	WT	WT	WT	WT	WT	WT	WT	WT	WT	WT	WT	WT
PT_1-0-0	PEN <= 0.03	0.03125	WT	WT	WT	WT	WT	WT	WT	WT	WT	WT	WT	WT
PT_1-0-0	PEN <= 0.03	0.03125	WT	WT	WT	WT	WT	WT	WT	WT	WT	WT	WT	WT
PT_1-0-0	PEN <= 0.03	0.03125	WT	WT	WT	WT	WT	WT	WT	WT	WT	WT	WT	WT
PT_1-0-0	PEN <= 0.03	0.03125	WT	WT	WT	WT	WT	WT	WT	WT	WT	WT	WT	WT
PT_1-0-0	PEN <= 0.03	0.03125	WT	WT	WT	WT	WT	WT	WT	WT	WT	WT	WT	WT
PT_1-0-0	PEN <= 0.03	0.03125	WT	WT	WT	WT	WT	WT	WT	WT	WT	WT	WT	WT
PT_1-0-0	PEN <= 0.03	0.03125	WT	WT	WT	WT	WT	WT	WT	WT	WT	WT	WT	WT
PT_1-0-0	PEN <= 0.03	0.03125	WT	WT	WT	WT	WT	WT	WT	WT	WT	WT	WT	WT
PT_1-0-0	PEN <= 0.03	0.03125	WT	WT	WT	WT	WT	WT	WT	WT	WT	WT	WT	WT
PT_1-0-0	PEN <= 0.03	0.03125	WT	WT	WT	WT	WT	WT	WT	WT	WT	WT	WT	WT
PT_1-0-0	PEN <= 0.03	0.03125	WT	WT	WT	WT	WT	WT	WT	WT	WT	WT	WT	WT
PT_1-0-0	PEN <= 0.03	0.03125	WT	WT	WT	WT	WT	WT	WT	WT	WT	WT	WT	WT
PT_1-0-0	PEN <= 0.03	0.03125	WT	WT	WT	WT	WT	WT	WT	WT	WT	WT	WT	WT
PT_1-0-0	PEN <= 0.03	0.03125	WT	WT	WT	WT	WT	WT	WT	WT	WT	WT	WT	WT
PT_1-0-0	PEN <= 0.03	0.03125	WT	WT	WT	WT	WT	WT	WT	WT	WT	WT	WT	WT
PT_1-0-0	PEN <= 0.03	0.03125	WT	WT	WT	WT	WT	WT	WT	WT	WT	WT	WT	WT
PT_1-0-0	PEN <= 0.03	0.03125	WT	WT	WT	WT	WT	WT	WT	WT	WT	WT	WT	WT
PT_1-0-0	PEN <= 0.03	0.03125	WT	WT	WT	WT	WT	WT	WT	WT	WT	WT	WT	WT
PT_1-0-0	PEN <= 0.03	0.03125	WT	WT	WT	WT	WT	WT	WT	WT	WT	WT	WT	WT
PT_1-0-0	PEN <= 0.03	0.03125	WT	WT	WT	WT	WT	WT	WT	WT	WT	WT	WT	WT
PT_1-0-0	PEN <= 0.03	0.03125	WT	WT	WT	WT	WT	WT	WT	WT	WT	WT	WT	WT
PT_1-0-0	PEN <= 0.03	0.03125	WT	WT	WT	WT	WT	WT	WT	WT	WT	WT	WT	WT
PT_1-0-0	PEN <= 0.03	0.03125	WT	WT	WT	WT	WT	WT	WT	WT	WT	WT	WT	WT
PT_1-0-0	PEN <= 0.03	0.03125	WT	WT	WT	WT	WT	WT	WT	WT	WT	WT	WT	WT
PT_1-0-0	PEN <= 0.03	0.03125	WT	WT	WT	WT	WT	WT	WT	WT	WT	WT	WT	WT
PT_1-0-0	PEN <= 0.03	0.03125	WT	WT	WT	WT	WT	WT	WT	WT	WT	WT	WT	WT
PT_1-0-0	PEN <= 0.03	0.03125	WT	WT	WT	WT	WT	WT	WT	WT	WT	WT	WT	WT
PT_1-0-0	PEN <= 0.03	0.03125	WT	WT	WT	WT	WT	WT	WT	WT	WT	WT	WT	WT
PT_1-0-0	PEN <= 0.03	0.03125	WT	WT	WT	WT	WT	WT	WT	WT	WT	WT	WT	WT
PT_1-0-0	PEN <= 0.03	0.03125	WT	WT	WT	WT	WT	WT	WT	WT	WT	WT	WT	WT
PT_1-0-0	PEN <= 0.03	0.03125	WT	WT	WT	WT	WT	WT	WT	WT	WT	WT	WT	WT
PT_1-0-0	PEN <= 0.03	0.03125	WT	WT	WT	WT	WT	WT	WT	WT	WT	WT	WT	WT
PT_1-0-0	PEN <= 0.03	0.03125	WT	WT	WT	WT	WT	WT	WT	WT	WT	WT	WT	WT
PT_1-0-0	PEN <= 0.03	0.03125	WT	WT	WT	WT	WT	WT	WT	WT	WT	WT	WT	WT
PT_1-0-0	PEN <= 0.03	0.03125	WT	WT	WT	WT	WT	WT	WT	WT	WT	WT	WT	WT
PT_1-0-0	PEN <= 0.03	0.03125	WT	WT	WT	WT	WT	WT	WT	WT	WT	WT	WT	WT
PT_1-0-0	PEN <= 0.03	0.03125	WT	WT	WT	WT	WT	WT	WT	WT	WT	WT	WT	WT
PT_1-0-0	PEN <= 0.03	0.03125	WT	WT	WT	WT	WT	WT	WT	WT	WT	WT	WT	WT
PT_1-0-0	PEN <= 0.03	0.03125	WT	WT	WT	WT	WT	WT	WT	WT	WT	WT	WT	WT
PT_1-0-0	PEN <= 0.03	0.03125	WT	WT	WT	WT	WT	WT	WT	WT	WT	WT	WT	WT
PT_1-0-0	PEN <= 0.03	0.03125	WT	WT	WT	WT	WT	WT	WT	WT	WT	WT	WT	WT
PT_1-0-0	PEN <= 0.03	0.03125	WT	WT	WT	WT	WT	WT	WT	WT	WT	WT	WT	WT
PT_1-0-0	PEN <= 0.03	0.03125	WT	WT	WT	WT	WT	WT	WT	WT	WT	WT	WT	WT
PT_1-0-0	PEN <= 0.03	0.03125	WT	WT	WT	WT	WT	WT	WT	WT	WT	WT	WT	WT
PT_1-0-0	PEN <= 0.03	0.03125	WT	WT	WT	WT	WT	WT	WT	WT	WT	WT	WT	WT
PT_1-0-0	PEN <= 0.03	0.03125	WT	WT	WT	WT	WT	WT	WT	WT	WT	WT	WT	WT
PT_1-0-0	PEN <= 0.03	0.03125	WT	WT	WT	WT	WT	WT	WT	WT	WT	WT	WT	WT
PT_1-0-0	PEN <= 0.03	0.03125	WT	WT	WT	WT	WT	WT	WT	WT	WT	WT	WT	WT
PT_1-0-0	PEN <= 0.03	0.03125	WT	WT	WT	WT	WT	WT	WT	WT	WT	WT	WT	WT
PT_1-0-0	PEN <= 0.03	0.03125	WT	WT	WT	WT	WT	WT	WT	WT	WT	WT	WT	WT
PT_1-0-0	PEN <= 0.03	0.03125	WT	WT	WT	WT	WT	WT	WT	WT	WT	WT	WT	WT
PT_1-0-0	PEN <= 0.03	0.03125	WT	WT	WT	WT	WT	WT	WT	WT	WT	WT	WT	WT
PT_1-0-0	PEN <= 0.03	0.03125	WT	WT	WT	WT	WT	WT	WT	WT	WT	WT	WT	WT
PT_1-0-0	PEN <= 0.03	0.03125	WT	WT	WT	WT	WT	WT	WT	WT	WT	WT	WT	WT
PT_1-0-0	PEN <= 0.03	0.03125	WT	WT	WT	WT	WT	WT	WT	WT	WT	WT	WT	WT
PT_1-0-0	PEN <= 0.03	0.03125	WT	WT	WT	WT	WT	WT	WT	WT	WT	WT	WT	WT
PT_1-0-0	PEN <= 0.03	0.03125	WT	WT	WT	WT	WT	WT	WT	WT	WT	WT	WT	WT
PT_1-0-0	PEN <= 0.03	0.03125	WT	WT	WT	WT	WT	WT	WT	WT	WT	WT	WT	WT
PT_1-0-0	PEN <= 0.03	0.03125	WT	WT	WT	WT	WT	WT	WT	WT	WT	WT	WT	WT
PT_1-0-0	PEN <= 0.03	0.03125	WT	WT	WT	WT	WT	WT	WT	WT	WT	WT	WT	WT
PT_1-0-0	PEN <= 0.03	0.03125	WT	WT	WT	WT	WT	WT	WT	WT	WT	WT	WT	WT
PT_1-0-0	PEN <= 0.03	0.03125	WT	WT	WT	WT	WT	WT	WT	WT	WT	WT	WT	WT
PT_1-0-0	PEN <= 0.03	0.03125	WT	WT	WT	WT	WT	WT	WT	WT	WT	WT	WT	WT
PT_1-0-0	PEN <= 0.03	0.03125	WT	WT	WT	WT	WT	WT	WT	WT	WT	WT	WT	WT
PT_1-0-0	PEN <= 0.03	0.03125	WT	WT	WT	WT	WT	WT	WT	WT	WT	WT	WT	WT
PT_1-0-0	PEN <= 0.03	0.03125	WT	WT	WT	WT	WT	WT	WT	WT	WT	WT	WT	WT
PT_1-0-0	PEN <= 0.03	0.03125	WT	WT	WT	WT	WT	WT	WT	WT	WT	WT	WT	WT
PT_1-0-0	PEN <= 0.03	0.03125	WT	WT	WT	WT	WT	WT	WT	WT	WT	WT	WT	WT
PT_1-0-0	PEN <= 0.03	0.03125	WT	WT	WT	WT	WT	WT	WT	WT	WT	WT	WT	WT
PT_1-0-0	PEN <= 0.03	0.03125	WT	WT	WT	WT	WT	WT	WT	WT	WT	WT	WT	WT
PT_1-0-0	PEN <= 0.03	0.03125	WT	WT	WT	WT	WT	WT	WT	WT	WT	WT	WT	WT
PT_1-0-0	PEN <= 0.03	0.03125	WT	WT	WT	WT	WT	WT	WT	WT	WT	WT	WT	WT
PT_1-0-0	PEN <= 0.03	0.03125	WT	WT	WT	WT	WT	WT	WT	WT	WT	WT	WT	WT
PT_1-0-0	PEN <= 0.03	0.03125	WT	WT	WT	WT	WT	WT	WT	WT	WT	WT	WT	WT
PT_1-0-0	PEN <= 0.03	0.03125	WT	WT	WT	WT	WT	WT	WT	WT	WT	WT	WT	WT
PT_1-0-0	PEN <= 0.03	0.03125	WT	WT	WT	WT	WT	WT	WT	WT	WT	WT	WT	WT
PT_1-0-0	PEN <= 0.03	0.03125	WT	WT	WT	WT	WT	WT	WT	WT	WT	WT	WT	WT
PT_1-0-0	PEN <= 0.03	0.03125	WT	WT	WT	WT	WT	WT	WT	WT	WT	WT	WT	WT
PT_1-0-0	PEN <= 0.03	0.03125	WT	WT	WT	WT	WT	WT	WT	WT	WT	WT	WT	WT
PT_1-0-0	PEN <= 0.03	0.03125	WT	WT	WT	WT	WT	WT	WT	WT	WT	WT	WT	WT
PT_1-0-0	PEN <= 0.03	0.03125	WT	WT	WT	WT	WT	WT	WT	WT	WT	WT	WT	WT
PT_1-0-0	PEN <= 0.03	0.03125	WT	WT	WT	WT	WT	WT	WT	WT	WT	WT	WT	WT
PT_1-0-0	PEN <= 0.03	0.03125	WT	WT	WT	WT	WT	WT	WT	WT	WT	WT	WT	WT
PT_1-0-0	PEN <= 0.03	0.03125	WT	WT	WT	WT	WT	WT	WT	WT	WT	WT	WT	WT
PT_1-0-0	PEN <= 0.03	0.03125	WT	WT	WT	WT	WT	WT	WT	WT	WT	WT	WT	WT
PT_1-0-0	PEN <= 0.03	0.03125	WT	WT	WT	WT	WT	WT	WT	WT	WT	WT	WT	WT
PT_1-0-0	PEN <= 0.03	0.03125	WT	WT	WT	WT	WT	WT	WT	WT	WT	WT	WT	WT
PT_1-0-0	PEN <= 0.06	0.0625	WT	WT	WT	WT	WT	WT	WT	WT	WT	WT	WT	WT
PT_1-0-0	PEN <= 0.06	0.0625	WT	WT	WT	WT	WT	WT	WT	WT	WT	WT	WT	WT
PT_100-4-0	PEN <= 0.03	0.03125	WT	WT	WT	WT	WT	WT	WT	WT	WT	WT	WT	WT
PT_101-0-0	PEN <= 0.03	0.03125	WT	WT	WT	WT	WT	WT	WT	WT	WT	WT	WT	WT
PT_1-0-11	PEN <= 0.03	0.03125	WT	WT	WT	WT	WT	WT	WT	WT	SAMK	WT	WT	WT
PT_1-0-110	PEN = 0.06	0.0625	WT	WT	WT	WT	WT	WT	WT	WT	WT	WT	WT	WT
PT_101-121-200	PEN = 2	2	WT	WT	WT	WT	WT	LEYS	LIQQL	ISG	SAMK	WT	KEA	VKSG
PT_1-0-129	PEN = 0.06	0.0625	WT	WT	WT	WT	WT	WT	WT	WT	WT	WT	WT	WT
PT_1-0-129	PEN = 0.12	0.125	WT	WT	WT	WT	WT	WT	WT	WT	WT	WT	WT	WT
PT_1-0-175	PEN <= 0.03	0.03125	WT	WT	WT	WT	WT	WT	WT	WT	WT	WT	WT	WT
PT_1-0-2	PEN <= 0.03	0.03125	WT	WT	WT	WT	WT	WT	WT	WT	WT	WT	WT	WT
PT_1-0-2	PEN <= 0.03	0.03125	WT	WT	WT	WT	WT	WT	WT	WT	WT	WT	WT	WT
PT_1-0-54	PEN <= 0.03	0.03125	WT	WT	WT	WT	WT	WT	WT	WT	WT	WT	WT	WT
PT_1-0-54	PEN <= 0.03	0.03125	WT	WT	WT	WT	WT	WT	WT	WT	WT	WT	WT	WT
PT_1-0-54	PEN <= 0.03	0.03125	WT	WT	WT	WT	WT	WT	WT	WT	WT	WT	WT	WT
PT_1-0-54	PEN <= 0.03	0.03125	WT	WT	WT	WT	WT	WT	WT	WT	WT	WT	WT	WT
PT_1-0-54	PEN <= 0.06	0.0625	WT	WT	WT	WT	WT	WT	WT	WT	WT	WT	WT	WT
PT_1-0-6	PEN <= 0.03	0.03125	WT	WT	WT	WT	WT	WT	WT	WT	WT	WT	WT	WT
PT_1-0-6	PEN <= 0.03	0.03125	WT	WT	WT	WT	WT	WT	WT	WT	WT	WT	WT	WT
PT_1-0-6	PEN <= 0.03	0.03125	WT	WT	WT	WT	WT	WT	WT	WT	WT	WT	WT	WT
PT_1-0-6	PEN <= 0.03	0.03125	WT	WT	WT	WT	WT	WT	WT	WT	WT	WT	WT	WT
PT_1-0-6	PEN <= 0.03	0.03125	WT	WT	WT	WT	WT	WT	WT	WT	WT	WT	WT	WT
PT_1-0-6	PEN <= 0.03	0.03125	WT	WT	WT	WT	WT	WT	WT	WT	WT	WT	WT	WT
PT_1-0-6	PEN <= 0.03	0.03125	WT	WT	WT	WT	WT	WT	WT	WT	WT	WT	WT	WT
PT_1-0-60	PEN = 0.06	0.0625	WT	WT	WT	WT	WT	WT	WT	WT	SPMK	WT	WT	WT
PT_1-0-60	PEN = 0.06	0.0625	WT	WT	WT	WT	WT	WT	WT	WT	SPMK	WT	WT	WT
PT_1-0-66	PEN <= 0.03	0.03125	WT	WT	WT	WT	WT	WT	WT	WT	WT	WT	WT	WT
PT_1-0-69	PEN <= 0.03	0.03125	WT	WT	WT	WT	WT	WT	WT	WT	WT	WT	WT	WT
PT_1-0-78	PEN <= 0.03	0.03125	WT	WT	WT	WT	WT	WT	WT	WT	SAMK	WT	WT	WT
PT_1-0-78	PEN <= 0.03	0.03125	WT	WT	WT	WT	WT	WT	WT	WT	SAMK	WT	WT	WT
PT_1-0-78	PEN <= 0.03	0.03125	WT	WT	WT	WT	WT	WT	WT	WT	SAMK	WT	WT	WT
PT_10-9-13	PEN = 0.5	0.5	WT	WT	WT	NTGY	WT	YSSN	QQLQP	GKT	WT	WT	WT	VKSG
PT_10-9-13	PEN = 0.5	0.5	WT	WT	WT	NTGY	WT	YSSN	QQLQP	GKT	WT	WT	WT	VKSG
PT_11-0-0	PEN <= 0.03	0.03125	WT	WT	WT	WT	WT	WT	WT	WT	WT	WT	WT	WT
PT_11-0-0	PEN <= 0.03	0.03125	WT	WT	WT	WT	WT	WT	WT	WT	WT	WT	WT	WT
PT_11-0-0	PEN <= 0.03	0.03125	WT	WT	WT	WT	WT	WT	WT	WT	WT	WT	WT	WT
PT_11-0-0	PEN <= 0.03	0.03125	WT	WT	WT	WT	WT	WT	WT	WT	WT	WT	WT	WT
PT_11-0-0	PEN <= 0.03	0.03125	WT	WT	WT	WT	WT	WT	WT	WT	WT	WT	WT	WT
PT_11-0-0	PEN <= 0.03	0.03125	WT	WT	WT	WT	WT	WT	WT	WT	WT	WT	WT	WT
PT_11-0-0	PEN <= 0.03	0.03125	WT	WT	WT	WT	WT	WT	WT	WT	WT	WT	WT	WT
PT_11-0-0	PEN <= 0.03	0.03125	WT	WT	WT	WT	WT	WT	WT	WT	WT	WT	WT	WT
PT_11-0-0	PEN <= 0.03	0.03125	WT	WT	WT	WT	WT	WT	WT	WT	WT	WT	WT	WT
PT_11-0-0	PEN <= 0.03	0.03125	WT	WT	WT	WT	WT	WT	WT	WT	WT	WT	WT	WT
PT_11-0-0	PEN <= 0.03	0.03125	WT	WT	WT	WT	WT	WT	WT	WT	WT	WT	WT	WT
PT_11-0-0	PEN <= 0.03	0.03125	WT	WT	WT	WT	WT	WT	WT	WT	WT	WT	WT	WT
PT_11-0-0	PEN <= 0.03	0.03125	WT	WT	WT	WT	WT	WT	WT	WT	WT	WT	WT	WT
PT_11-0-0	PEN <= 0.03	0.03125	WT	WT	WT	WT	WT	WT	WT	WT	WT	WT	WT	WT
PT_11-0-0	PEN <= 0.03	0.03125	WT	WT	WT	WT	WT	WT	WT	WT	WT	WT	WT	WT
PT_11-0-0	PEN <= 0.03	0.03125	WT	WT	WT	WT	WT	WT	WT	WT	WT	WT	WT	WT
PT_11-0-0	PEN <= 0.03	0.03125	WT	WT	WT	WT	WT	WT	WT	WT	WT	WT	WT	WT
PT_11-0-0	PEN <= 0.03	0.03125	WT	WT	WT	WT	WT	WT	WT	WT	WT	WT	WT	WT
PT_11-0-0	PEN <= 0.03	0.03125	WT	WT	WT	WT	WT	WT	WT	WT	WT	WT	WT	WT
PT_11-0-0	PEN <= 0.03	0.03125	WT	WT	WT	WT	WT	WT	WT	WT	WT	WT	WT	WT
PT_11-0-0	PEN <= 0.03	0.03125	WT	WT	WT	WT	WT	WT	WT	WT	WT	WT	WT	WT
PT_11-0-0	PEN <= 0.03	0.03125	WT	WT	WT	WT	WT	WT	WT	WT	WT	WT	WT	WT
PT_11-0-0	PEN <= 0.03	0.03125	WT	WT	WT	WT	WT	WT	WT	WT	WT	WT	WT	WT
PT_11-0-0	PEN <= 0.03	0.03125	WT	WT	WT	WT	WT	WT	WT	WT	WT	WT	WT	WT
PT_11-0-0	PEN <= 0.03	0.03125	WT	WT	WT	WT	WT	WT	WT	WT	WT	WT	WT	WT
PT_11-0-0	PEN <= 0.03	0.03125	WT	WT	WT	WT	WT	WT	WT	WT	WT	WT	WT	WT
PT_11-0-0	PEN <= 0.03	0.03125	WT	WT	WT	WT	WT	WT	WT	WT	WT	WT	WT	WT
PT_11-0-0	PEN <= 0.03	0.03125	WT	WT	WT	WT	WT	WT	WT	WT	WT	WT	WT	WT
PT_11-0-0	PEN <= 0.03	0.03125	WT	WT	WT	WT	WT	WT	WT	WT	WT	WT	WT	WT
PT_11-0-0	PEN <= 0.03	0.03125	WT	WT	WT	WT	WT	WT	WT	WT	WT	WT	WT	WT
PT_11-0-0	PEN <= 0.03	0.03125	WT	WT	WT	WT	WT	WT	WT	WT	WT	WT	WT	WT
PT_11-0-0	PEN <= 0.03	0.03125	WT	WT	WT	WT	WT	WT	WT	WT	WT	WT	WT	WT
PT_11-0-0	PEN <= 0.03	0.03125	WT	WT	WT	WT	WT	WT	WT	WT	WT	WT	WT	WT
PT_11-0-0	PEN <= 0.03	0.03125	WT	WT	WT	WT	WT	WT	WT	WT	WT	WT	WT	WT
PT_11-0-0	PEN <= 0.03	0.03125	WT	WT	WT	WT	WT	WT	WT	WT	WT	WT	WT	WT
PT_11-0-0	PEN <= 0.03	0.03125	WT	WT	WT	WT	WT	WT	WT	WT	WT	WT	WT	WT
PT_11-0-0	PEN <= 0.03	0.03125	WT	WT	WT	WT	WT	WT	WT	WT	WT	WT	WT	WT
PT_11-0-0	PEN <= 0.03	0.03125	WT	WT	WT	WT	WT	WT	WT	WT	WT	WT	WT	WT
PT_11-0-0	PEN <= 0.03	0.03125	WT	WT	WT	WT	WT	WT	WT	WT	WT	WT	WT	WT
PT_11-0-0	PEN <= 0.03	0.03125	WT	WT	WT	WT	WT	WT	WT	WT	WT	WT	WT	WT
PT_11-0-0	PEN <= 0.12	0.125	WT	WT	WT	WT	WT	WT	WT	WT	WT	WT	WT	WT
PT_11-0-0	PEN <= 2	2	WT	WT	WT	WT	WT	WT	WT	WT	WT	WT	WT	WT
PT_11-0-134	PEN <= 0.03	0.03125	WT	WT	WT	WT	WT	WT	WT	WT	WT	WT	WT	WT
PT_11-0-172	PEN <= 0.03	0.03125	WT	WT	WT	WT	WT	WT	WT	WT	WT	WT	WT	WT
PT_11-0-172	PEN <= 0.03	0.03125	WT	WT	WT	WT	WT	WT	WT	WT	WT	WT	WT	WT
PT_11-0-172	PEN <= 0.03	0.03125	WT	WT	WT	WT	WT	WT	WT	WT	WT	WT	WT	WT
PT_11-0-172	PEN <= 0.03	0.03125	WT	WT	WT	WT	WT	WT	WT	WT	WT	WT	WT	WT
PT_11-0-172	PEN <= 0.03	0.03125	WT	WT	WT	WT	WT	WT	WT	WT	WT	WT	WT	WT
PT_11-0-172	PEN <= 0.03	0.03125	WT	WT	WT	WT	WT	WT	WT	WT	WT	WT	WT	WT
PT_1-10-2	PEN <= 0.03	0.03125	WT	WT	WT	WT	WT	WT	WT	WT	WT	WT	WT	WT
PT_1-102-23	PEN <= 0.03	0.03125	WT	WT	WT	WT	WT	WT	WT	WT	WT	WT	WT	WT
PT_1-104-0	PEN <= 0.03	0.03125	WT	WT	WT	WT	WT	WT	WT	WT	WT	WT	WT	WT
PT_11-119-0	PEN <= 0.03	0.03125	WT	WT	WT	WT	WT	WT	WT	WT	WT	WT	WT	WT
PT_1-118-23	PEN <= 0.03	0.03125	WT	WT	WT	WT	WT	WT	WT	WT	WT	WT	WT	WT
PT_11-4-0	PEN <= 0.03	0.03125	WT	WT	WT	WT	WT	WT	WT	WT	WT	WT	WT	WT
PT_11-4-0	PEN <= 0.03	0.03125	WT	WT	WT	WT	WT	WT	WT	WT	WT	WT	WT	WT
PT_12-0-0	PEN <= 0.03	0.03125	WT	WT	WT	WT	WT	WT	WT	WT	WT	WT	WT	WT
PT_12-0-0	PEN <= 0.03	0.03125	WT	WT	WT	WT	WT	WT	WT	WT	WT	WT	WT	WT
PT_12-0-0	PEN <= 0.03	0.03125	WT	WT	WT	WT	WT	WT	WT	WT	WT	WT	WT	WT
PT_12-0-0	PEN <= 0.03	0.03125	WT	WT	WT	WT	WT	WT	WT	WT	WT	WT	WT	WT
PT_12-0-0	PEN <= 0.03	0.03125	WT	WT	WT	WT	WT	WT	WT	WT	WT	WT	WT	WT
PT_12-0-0	PEN <= 0.03	0.03125	WT	WT	WT	WT	WT	WT	WT	WT	WT	WT	WT	WT
PT_12-0-0	PEN <= 0.03	0.03125	WT	WT	WT	WT	WT	WT	WT	WT	WT	WT	WT	WT
PT_12-0-0	PEN <= 0.03	0.03125	WT	WT	WT	WT	WT	WT	WT	WT	WT	WT	WT	WT
PT_12-0-0	PEN <= 0.03	0.03125	WT	WT	WT	WT	WT	WT	WT	WT	WT	WT	WT	WT
PT_12-0-0	PEN <= 0.03	0.03125	WT	WT	WT	WT	WT	WT	WT	WT	WT	WT	WT	WT
PT_12-0-0	PEN <= 0.03	0.03125	WT	WT	WT	WT	WT	WT	WT	WT	WT	WT	WT	WT
PT_12-0-0	PEN <= 0.03	0.03125	WT	WT	WT	WT	WT	WT	WT	WT	WT	WT	WT	WT
PT_12-0-0	PEN <= 0.03	0.03125	WT	WT	WT	WT	WT	WT	WT	WT	WT	WT	WT	WT
PT_12-0-0	PEN <= 0.03	0.03125	WT	WT	WT	WT	WT	WT	WT	WT	WT	WT	WT	WT
PT_12-0-0	PEN <= 0.03	0.03125	WT	WT	WT	WT	WT	WT	WT	WT	WT	WT	WT	WT
PT_12-0-0	PEN <= 0.03	0.03125	WT	WT	WT	WT	WT	WT	WT	WT	WT	WT	WT	WT
PT_12-0-0	PEN <= 0.03	0.03125	WT	WT	WT	WT	WT	WT	WT	WT	WT	WT	WT	WT
PT_12-0-0	PEN <= 0.03	0.03125	WT	WT	WT	WT	WT	WT	WT	WT	WT	WT	WT	WT
PT_12-0-0	PEN <= 0.03	0.03125	WT	WT	WT	WT	WT	WT	WT	WT	WT	WT	WT	WT
PT_12-0-0	PEN <= 0.03	0.03125	WT	WT	WT	WT	WT	WT	WT	WT	WT	WT	WT	WT
PT_12-0-0	PEN <= 0.03	0.03125	WT	WT	WT	WT	WT	WT	WT	WT	WT	WT	WT	WT
PT_12-0-0	PEN <= 0.03	0.03125	WT	WT	WT	WT	WT	WT	WT	WT	WT	WT	WT	WT
PT_12-0-0	PEN <= 0.03	0.03125	WT	WT	WT	WT	WT	WT	WT	WT	WT	WT	WT	WT
PT_12-0-0	PEN <= 0.03	0.03125	WT	WT	WT	WT	WT	WT	WT	WT	WT	WT	WT	WT
PT_12-0-0	PEN <= 0.03	0.03125	WT	WT	WT	WT	WT	WT	WT	WT	WT	WT	WT	WT
PT_12-0-0	PEN <= 0.03	0.03125	WT	WT	WT	WT	WT	WT	WT	WT	WT	WT	WT	WT
PT_12-0-0	PEN <= 0.03	0.03125	WT	WT	WT	WT	WT	WT	WT	WT	WT	WT	WT	WT
PT_12-0-0	PEN <= 0.03	0.03125	WT	WT	WT	WT	WT	WT	WT	WT	WT	WT	WT	WT
PT_12-0-0	PEN <= 0.03	0.03125	WT	WT	WT	WT	WT	WT	WT	WT	WT	WT	WT	WT
PT_12-0-0	PEN <= 0.03	0.03125	WT	WT	WT	WT	WT	WT	WT	WT	WT	WT	WT	WT
PT_12-0-0	PEN <= 0.03	0.03125	WT	WT	WT	WT	WT	WT	WT	WT	WT	WT	WT	WT
PT_12-0-0	PEN <= 0.03	0.03125	WT	WT	WT	WT	WT	WT	WT	WT	WT	WT	WT	WT
PT_12-0-0	PEN <= 0.03	0.03125	WT	WT	WT	WT	WT	WT	WT	WT	WT	WT	WT	WT
PT_12-0-0	PEN <= 0.03	0.03125	WT	WT	WT	WT	WT	WT	WT	WT	WT	WT	WT	WT
PT_12-0-0	PEN <= 0.03	0.03125	WT	WT	WT	WT	WT	WT	WT	WT	WT	WT	WT	WT
PT_12-0-0	PEN <= 0.03	0.03125	WT	WT	WT	WT	WT	WT	WT	WT	WT	WT	WT	WT
PT_12-0-0	PEN <= 0.03	0.03125	WT	WT	WT	WT	WT	WT	WT	WT	WT	WT	WT	WT
PT_12-0-0	PEN <= 0.03	0.03125	WT	WT	WT	WT	WT	WT	WT	WT	WT	WT	WT	WT
PT_12-0-0	PEN <= 0.03	0.03125	WT	WT	WT	WT	WT	WT	WT	WT	WT	WT	WT	WT
PT_12-0-0	PEN <= 0.03	0.03125	WT	WT	WT	WT	WT	WT	WT	WT	WT	WT	WT	WT
PT_12-0-0	PEN <= 0.03	0.03125	WT	WT	WT	WT	WT	WT	WT	WT	WT	WT	WT	WT
PT_12-0-0	PEN <= 0.03	0.03125	WT	WT	WT	WT	WT	WT	WT	WT	WT	WT	WT	WT
PT_12-0-0	PEN <= 0.03	0.03125	WT	WT	WT	WT	WT	WT	WT	WT	WT	WT	WT	WT
PT_12-0-0	PEN <= 0.03	0.03125	WT	WT	WT	WT	WT	WT	WT	WT	WT	WT	WT	WT
PT_12-0-0	PEN <= 0.03	0.03125	WT	WT	WT	WT	WT	WT	WT	WT	WT	WT	WT	WT
PT_12-0-0	PEN <= 0.03	0.03125	WT	WT	WT	WT	WT	WT	WT	WT	WT	WT	WT	WT
PT_12-0-0	PEN <= 0.03	0.03125	WT	WT	WT	WT	WT	WT	WT	WT	WT	WT	WT	WT
PT_12-0-0	PEN <= 0.03	0.03125	WT	WT	WT	WT	WT	WT	WT	WT	WT	WT	WT	WT
PT_12-0-0	PEN <= 0.03	0.03125	WT	WT	WT	WT	WT	WT	WT	WT	WT	WT	WT	WT
PT_12-0-0	PEN <= 0.03	0.03125	WT	WT	WT	WT	WT	WT	WT	WT	WT	WT	WT	WT
PT_12-0-0	PEN <= 0.03	0.03125	WT	WT	WT	WT	WT	WT	WT	WT	WT	WT	WT	WT
PT_12-0-0	PEN <= 0.03	0.03125	WT	WT	WT	WT	WT	WT	WT	WT	WT	WT	WT	WT
PT_12-0-0	PEN <= 0.03	0.03125	WT	WT	WT	WT	WT	WT	WT	WT	WT	WT	WT	WT
PT_12-0-0	PEN <= 0.03	0.03125	WT	WT	WT	WT	WT	WT	WT	WT	WT	WT	WT	WT
PT_12-0-0	PEN <= 0.03	0.03125	WT	WT	WT	WT	WT	WT	WT	WT	WT	WT	WT	WT
PT_12-0-0	PEN <= 0.03	0.03125	WT	WT	WT	WT	WT	WT	WT	WT	WT	WT	WT	WT
PT_12-0-0	PEN <= 0.03	0.03125	WT	WT	WT	WT	WT	WT	WT	WT	WT	WT	WT	WT
PT_12-0-0	PEN <= 0.03	0.03125	WT	WT	WT	WT	WT	WT	WT	WT	WT	WT	WT	WT
PT_12-0-0	PEN <= 0.03	0.03125	WT	WT	WT	WT	WT	WT	WT	WT	WT	WT	WT	WT
PT_12-0-0	PEN <= 0.03	0.03125	WT	WT	WT	WT	WT	WT	WT	WT	WT	WT	WT	WT
PT_12-0-0	PEN <= 0.03	0.03125	WT	WT	WT	WT	WT	WT	WT	WT	WT	WT	WT	WT
PT_12-0-0	PEN <= 0.06	0.0625	WT	WT	WT	WT	WT	WT	WT	WT	WT	WT	WT	WT
PT_12-0-0	PEN <= 0.06	0.0625	WT	WT	WT	WT	WT	WT	WT	WT	WT	WT	WT	WT
PT_12-0-123	PEN <= 0.03	0.03125	WT	WT	WT	WT	WT	WT	WT	WT	WT	WT	WT	WT
PT_12-0-139	PEN <= 0.03	0.03125	WT	WT	WT	WT	WT	WT	WT	WT	WT	WT	WT	WT
PT_12-0-15	PEN <= 0.03	0.03125	WT	WT	WT	WT	WT	WT	WT	WT	WT	WT	WT	WT
PT_12-0-2	PEN <= 0.03	0.03125	WT	WT	WT	WT	WT	WT	WT	WT	WT	WT	WT	WT
PT_12-0-2	PEN <= 0.03	0.03125	WT	WT	WT	WT	WT	WT	WT	WT	WT	WT	WT	WT
PT_12-0-3	PEN <= 0.03	0.03125	WT	WT	WT	WT	WT	WT	WT	WT	WT	WT	WT	WT
PT_12-0-3	PEN <= 0.03	0.03125	WT	WT	WT	WT	WT	WT	WT	WT	WT	WT	WT	WT
PT_12-0-3	PEN <= 0.03	0.03125	WT	WT	WT	WT	WT	WT	WT	WT	WT	WT	WT	WT
PT_12-0-3	PEN <= 0.03	0.03125	WT	WT	WT	WT	WT	WT	WT	WT	WT	WT	WT	WT
PT_12-0-3	PEN <= 0.03	0.03125	WT	WT	WT	WT	WT	WT	WT	WT	WT	WT	WT	WT
PT_12-0-3	PEN <= 0.03	0.03125	WT	WT	WT	WT	WT	WT	WT	WT	WT	WT	WT	WT
PT_12-0-3	PEN <= 0.03	0.03125	WT	WT	WT	WT	WT	WT	WT	WT	WT	WT	WT	WT
PT_12-0-3	PEN <= 0.03	0.03125	WT	WT	WT	WT	WT	WT	WT	WT	WT	WT	WT	WT
PT_12-0-3	PEN <= 0.03	0.03125	WT	WT	WT	WT	WT	WT	WT	WT	WT	WT	WT	WT
PT_12-0-3	PEN <= 0.03	0.03125	WT	WT	WT	WT	WT	WT	WT	WT	WT	WT	WT	WT
PT_12-0-57	PEN = 0.06	0.0625	WT	WT	WT	WT	WT	WT	WT	WT	WT	WT	WT	WT
PT_12-0-6	PEN <= 0.03	0.03125	WT	WT	WT	WT	WT	WT	WT	WT	WT	WT	WT	WT
PT_12-0-6	PEN <= 0.03	0.03125	WT	WT	WT	WT	WT	WT	WT	WT	WT	WT	WT	WT
PT_12-0-6	PEN <= 0.03	0.03125	WT	WT	WT	WT	WT	WT	WT	WT	WT	WT	WT	WT
PT_12-0-6	PEN <= 0.03	0.03125	WT	WT	WT	WT	WT	WT	WT	WT	WT	WT	WT	WT
PT_1-2-12	PEN = 0.03	0.03125	WT	WT	WT	WT	WT	WT	WT	WT	WT	WT	WT	WT
PT_1-2-12	PEN = 0.06	0.0625	WT	WT	WT	WT	WT	WT	WT	WT	WT	WT	WT	WT
PT_1-2-125	PEN = 0.06	0.0625	WT	WT	WT	WT	WT	WT	WT	WT	WT	WT	WT	WT
PT_1-2-137	PEN <= 0.03	0.03125	WT	WT	WT	WT	WT	WT	WT	WT	WT	WT	WT	WT
PT_1-2-137	PEN <= 0.03	0.03125	WT	WT	WT	WT	WT	WT	WT	WT	WT	WT	WT	WT
PT_1-2-145	PEN <= 0.03	0.03125	WT	WT	WT	WT	WT	WT	WT	WT	WT	WT	WT	WT
PT_1-2-196	PEN = 0.06	0.0625	WT	WT	WT	WT	WT	WT	WT	WT	SAMK	WT	KEA	VKSG
PT_1-2-2	PEN <= 0.03	0.03125	WT	WT	WT	WT	WT	WT	WT	WT	WT	WT	WT	WT
PT_1-2-2	PEN <= 0.03	0.03125	WT	WT	WT	WT	WT	WT	WT	WT	WT	WT	WT	WT
PT_1-2-2	PEN <= 0.03	0.03125	WT	WT	WT	WT	WT	WT	WT	WT	WT	WT	WT	WT
PT_1-2-2	PEN <= 0.03	0.03125	WT	WT	WT	WT	WT	WT	WT	WT	WT	WT	WT	WT
PT_1-2-2	PEN <= 0.03	0.03125	WT	WT	WT	WT	WT	WT	WT	WT	WT	WT	WT	WT
PT_1-2-2	PEN <= 0.03	0.03125	WT	WT	WT	WT	WT	WT	WT	WT	WT	WT	WT	WT
PT_1-2-2	PEN <= 0.03	0.03125	WT	WT	WT	WT	WT	WT	WT	WT	WT	WT	WT	WT
PT_1-2-2	PEN <= 0.03	0.03125	WT	WT	WT	WT	WT	WT	WT	WT	WT	WT	WT	WT
PT_1-2-2	PEN <= 0.03	0.03125	WT	WT	WT	WT	WT	WT	WT	WT	WT	WT	WT	WT
PT_1-2-2	PEN <= 0.03	0.03125	WT	WT	WT	WT	WT	WT	WT	WT	WT	WT	WT	WT
PT_1-2-2	PEN <= 0.03	0.03125	WT	WT	WT	WT	WT	WT	WT	WT	WT	WT	WT	WT
PT_1-2-2	PEN <= 0.03	0.03125	WT	WT	WT	WT	WT	WT	WT	WT	WT	WT	WT	WT
PT_1-2-2	PEN <= 0.03	0.03125	WT	WT	WT	WT	WT	WT	WT	WT	WT	WT	WT	WT
PT_1-2-2	PEN <= 0.03	0.03125	WT	WT	WT	WT	WT	WT	WT	WT	WT	WT	WT	WT
PT_1-2-2	PEN <= 0.03	0.03125	WT	WT	WT	WT	WT	WT	WT	WT	WT	WT	WT	WT
PT_1-2-2	PEN <= 0.03	0.03125	WT	WT	WT	WT	WT	WT	WT	WT	WT	WT	WT	WT
PT_1-2-2	PEN <= 0.03	0.03125	WT	WT	WT	WT	WT	WT	WT	WT	WT	WT	WT	WT
PT_1-2-2	PEN <= 0.03	0.03125	WT	WT	WT	WT	WT	WT	WT	WT	WT	WT	WT	WT
PT_1-2-2	PEN <= 0.03	0.03125	WT	WT	WT	WT	WT	WT	WT	WT	WT	WT	WT	WT
PT_1-2-2	PEN <= 0.03	0.03125	WT	WT	WT	WT	WT	WT	WT	WT	WT	WT	WT	WT
PT_1-2-2	PEN <= 0.03	0.03125	WT	WT	WT	WT	WT	WT	WT	WT	WT	WT	WT	WT
PT_1-2-2	PEN <= 0.03	0.03125	WT	WT	WT	WT	WT	WT	WT	WT	WT	WT	WT	WT
PT_1-2-2	PEN <= 0.03	0.03125	WT	WT	WT	WT	WT	WT	WT	WT	WT	WT	WT	WT
PT_1-2-2	PEN <= 0.03	0.03125	WT	WT	WT	WT	WT	WT	WT	WT	WT	WT	WT	WT
PT_1-2-2	PEN <= 0.03	0.03125	WT	WT	WT	WT	WT	WT	WT	WT	WT	WT	WT	WT
PT_1-2-2	PEN <= 0.03	0.03125	WT	WT	WT	WT	WT	WT	WT	WT	WT	WT	WT	WT
PT_1-2-2	PEN <= 0.03	0.03125	WT	WT	WT	WT	WT	WT	WT	WT	WT	WT	WT	WT
PT_1-2-2	PEN <= 0.03	0.03125	WT	WT	WT	WT	WT	WT	WT	WT	WT	WT	WT	WT
PT_1-2-2	PEN <= 0.03	0.03125	WT	WT	WT	WT	WT	WT	WT	WT	WT	WT	WT	WT
PT_1-2-2	PEN <= 0.03	0.03125	WT	WT	WT	WT	WT	WT	WT	WT	WT	WT	WT	WT
PT_1-2-2	PEN <= 0.03	0.03125	WT	WT	WT	WT	WT	WT	WT	WT	WT	WT	WT	WT
PT_1-2-2	PEN <= 0.03	0.03125	WT	WT	WT	WT	WT	WT	WT	WT	WT	WT	WT	WT
PT_1-2-2	PEN <= 0.03	0.03125	WT	WT	WT	WT	WT	WT	WT	WT	WT	WT	WT	WT
PT_1-2-2	PEN <= 0.03	0.03125	WT	WT	WT	WT	WT	WT	WT	WT	WT	WT	WT	WT
PT_1-2-2	PEN <= 0.03	0.03125	WT	WT	WT	WT	WT	WT	WT	WT	WT	WT	WT	WT
PT_1-2-2	PEN <= 0.03	0.03125	WT	WT	WT	WT	WT	WT	WT	WT	WT	WT	WT	WT
PT_1-2-2	PEN <= 0.03	0.03125	WT	WT	WT	WT	WT	WT	WT	WT	WT	WT	WT	WT
PT_1-2-2	PEN <= 0.03	0.03125	WT	WT	WT	WT	WT	WT	WT	WT	WT	WT	WT	WT
PT_1-2-2	PEN <= 0.03	0.03125	WT	WT	WT	WT	WT	WT	WT	WT	WT	WT	WT	WT
PT_1-2-2	PEN <= 0.03	0.03125	WT	WT	WT	WT	WT	WT	WT	WT	WT	WT	WT	WT
PT_1-2-2	PEN <= 0.03	0.03125	WT	WT	WT	WT	WT	WT	WT	WT	WT	WT	WT	WT
PT_1-2-2	PEN <= 0.03	0.03125	WT	WT	WT	WT	WT	WT	WT	WT	WT	WT	WT	WT
PT_1-2-2	PEN <= 0.03	0.03125	WT	WT	WT	WT	WT	WT	WT	WT	WT	WT	WT	WT
PT_1-2-2	PEN <= 0.03	0.03125	WT	WT	WT	WT	WT	WT	WT	WT	WT	WT	WT	WT
PT_1-2-2	PEN <= 0.03	0.03125	WT	WT	WT	WT	WT	WT	WT	WT	WT	WT	WT	WT
PT_1-2-2	PEN <= 0.03	0.03125	WT	WT	WT	WT	WT	WT	WT	WT	WT	WT	WT	WT
PT_1-2-2	PEN <= 0.03	0.03125	WT	WT	WT	WT	WT	WT	WT	WT	WT	WT	WT	WT
PT_1-2-2	PEN <= 0.03	0.03125	WT	WT	WT	WT	WT	WT	WT	WT	WT	WT	WT	WT
PT_1-2-2	PEN <= 0.03	0.03125	WT	WT	WT	WT	WT	WT	WT	WT	WT	WT	WT	WT
PT_1-2-2	PEN <= 0.03	0.03125	WT	WT	WT	WT	WT	WT	WT	WT	WT	WT	WT	WT
PT_1-2-2	PEN <= 0.03	0.03125	WT	WT	WT	WT	WT	WT	WT	WT	WT	WT	WT	WT
PT_1-2-2	PEN <= 0.03	0.03125	WT	WT	WT	WT	WT	WT	WT	WT	WT	WT	WT	WT
PT_1-2-2	PEN <= 0.03	0.03125	WT	WT	WT	WT	WT	WT	WT	WT	WT	WT	WT	WT
PT_1-2-2	PEN <= 0.03	0.03125	WT	WT	WT	WT	WT	WT	WT	WT	WT	WT	WT	WT
PT_1-2-2	PEN <= 0.03	0.03125	WT	WT	WT	WT	WT	WT	WT	WT	WT	WT	WT	WT
PT_1-2-2	PEN <= 0.03	0.03125	WT	WT	WT	WT	WT	WT	WT	WT	WT	WT	WT	WT
PT_1-2-2	PEN <= 0.03	0.03125	WT	WT	WT	WT	WT	WT	WT	WT	WT	WT	WT	WT
PT_1-2-2	PEN <= 0.03	0.03125	WT	WT	WT	WT	WT	WT	WT	WT	WT	WT	WT	WT
PT_1-2-2	PEN <= 0.03	0.03125	WT	WT	WT	WT	WT	WT	WT	WT	WT	WT	WT	WT
PT_1-2-2	PEN <= 0.03	0.03125	WT	WT	WT	WT	WT	WT	WT	WT	WT	WT	WT	WT
PT_1-2-2	PEN <= 0.03	0.03125	WT	WT	WT	WT	WT	WT	WT	WT	WT	WT	WT	WT
PT_1-2-2	PEN <= 0.03	0.03125	WT	WT	WT	WT	WT	WT	WT	WT	WT	WT	WT	WT
PT_1-2-2	PEN <= 0.03	0.03125	WT	WT	WT	WT	WT	WT	WT	WT	WT	WT	WT	WT
PT_1-2-2	PEN <= 0.03	0.03125	WT	WT	WT	WT	WT	WT	WT	WT	WT	WT	WT	WT
PT_1-2-2	PEN <= 0.03	0.03125	WT	WT	WT	WT	WT	WT	WT	WT	WT	WT	WT	WT
PT_1-2-2	PEN <= 0.03	0.03125	WT	WT	WT	WT	WT	WT	WT	WT	WT	WT	WT	WT
PT_1-2-2	PEN <= 0.03	0.03125	WT	WT	WT	WT	WT	WT	WT	WT	WT	WT	WT	WT
PT_1-2-2	PEN <= 0.03	0.03125	WT	WT	WT	WT	WT	WT	WT	WT	WT	WT	WT	WT
PT_1-2-2	PEN <= 0.03	0.03125	WT	WT	WT	WT	WT	WT	WT	WT	WT	WT	WT	WT
PT_1-2-2	PEN <= 0.03	0.03125	WT	WT	WT	WT	WT	WT	WT	WT	WT	WT	WT	WT
PT_1-2-2	PEN <= 0.03	0.03125	WT	WT	WT	WT	WT	WT	WT	WT	WT	WT	WT	WT
PT_1-2-2	PEN <= 0.03	0.03125	WT	WT	WT	WT	WT	WT	WT	WT	WT	WT	WT	WT
PT_1-2-2	PEN <= 0.03	0.03125	WT	WT	WT	WT	WT	WT	WT	WT	WT	WT	WT	WT
PT_1-2-2	PEN <= 0.03	0.03125	WT	WT	WT	WT	WT	WT	WT	WT	WT	WT	WT	WT
PT_1-2-2	PEN <= 0.03	0.03125	WT	WT	WT	WT	WT	WT	WT	WT	WT	WT	WT	WT
PT_1-2-2	PEN <= 0.03	0.03125	WT	WT	WT	WT	WT	WT	WT	WT	WT	WT	WT	WT
PT_1-2-2	PEN <= 0.03	0.03125	WT	WT	WT	WT	WT	WT	WT	WT	WT	WT	WT	WT
PT_1-2-2	PEN <= 0.03	0.03125	WT	WT	WT	WT	WT	WT	WT	WT	WT	WT	WT	WT
PT_1-2-2	PEN <= 0.03	0.03125	WT	WT	WT	WT	WT	WT	WT	WT	WT	WT	WT	WT
PT_1-2-2	PEN <= 0.03	0.03125	WT	WT	WT	WT	WT	WT	WT	WT	WT	WT	WT	WT
PT_1-2-2	PEN <= 0.03	0.03125	WT	WT	WT	WT	WT	WT	WT	WT	WT	WT	WT	WT
PT_1-2-2	PEN <= 0.03	0.03125	WT	WT	WT	WT	WT	WT	WT	WT	WT	WT	WT	WT
PT_1-2-2	PEN <= 0.03	0.03125	WT	WT	WT	WT	WT	WT	WT	WT	WT	WT	WT	WT
PT_1-2-2	PEN <= 0.03	0.03125	WT	WT	WT	WT	WT	WT	WT	WT	WT	WT	WT	WT
PT_1-2-2	PEN <= 0.03	0.03125	WT	WT	WT	WT	WT	WT	WT	WT	WT	WT	WT	WT
PT_1-2-2	PEN <= 0.03	0.03125	WT	WT	WT	WT	WT	WT	WT	WT	WT	WT	WT	WT
PT_1-2-2	PEN <= 0.03	0.03125	WT	WT	WT	WT	WT	WT	WT	WT	WT	WT	WT	WT
PT_1-2-2	PEN <= 0.03	0.03125	WT	WT	WT	WT	WT	WT	WT	WT	WT	WT	WT	WT
PT_1-2-2	PEN <= 0.03	0.03125	WT	WT	WT	WT	WT	WT	WT	WT	WT	WT	WT	WT
PT_1-2-2	PEN <= 0.03	0.03125	WT	WT	WT	WT	WT	WT	WT	WT	WT	WT	WT	WT
PT_1-2-2	PEN <= 0.03	0.03125	WT	WT	WT	WT	WT	WT	WT	WT	WT	WT	WT	WT
PT_1-2-2	PEN <= 0.03	0.03125	WT	WT	WT	WT	WT	WT	WT	WT	WT	WT	WT	WT
PT_1-2-2	PEN <= 0.03	0.03125	WT	WT	WT	WT	WT	WT	WT	WT	WT	WT	WT	WT
PT_1-2-2	PEN <= 0.03	0.03125	WT	WT	WT	WT	WT	WT	WT	WT	WT	WT	WT	WT
PT_1-2-2	PEN <= 0.03	0.03125	WT	WT	WT	WT	WT	WT	WT	WT	WT	WT	WT	WT
PT_1-2-2	PEN <= 0.03	0.03125	WT	WT	WT	WT	WT	WT	WT	WT	WT	WT	WT	WT
PT_1-2-2	PEN <= 0.03	0.03125	WT	WT	WT	WT	WT	WT	WT	WT	WT	WT	WT	WT
PT_1-2-2	PEN <= 0.03	0.03125	WT	WT	WT	WT	WT	WT	WT	WT	WT	WT	WT	WT
PT_1-2-2	PEN <= 0.03	0.03125	WT	WT	WT	WT	WT	WT	WT	WT	WT	WT	WT	WT
PT_1-2-2	PEN <= 0.03	0.03125	WT	WT	WT	WT	WT	WT	WT	WT	WT	WT	WT	WT
PT_1-2-2	PEN <= 0.03	0.03125	WT	WT	WT	WT	WT	WT	WT	WT	WT	WT	WT	WT
PT_1-2-2	PEN <= 0.03	0.03125	WT	WT	WT	WT	WT	WT	WT	WT	WT	WT	WT	WT
PT_1-2-2	PEN <= 0.03	0.03125	WT	WT	WT	WT	WT	WT	WT	WT	WT	WT	WT	WT
PT_1-2-2	PEN <= 0.03	0.03125	WT	WT	WT	WT	WT	WT	WT	WT	WT	WT	WT	WT
PT_1-2-2	PEN <= 0.03	0.03125	WT	WT	WT	WT	WT	WT	WT	WT	WT	WT	WT	WT
PT_1-2-2	PEN <= 0.03	0.03125	WT	WT	WT	WT	WT	WT	WT	WT	WT	WT	WT	WT
PT_1-2-2	PEN <= 0.03	0.03125	WT	WT	WT	WT	WT	WT	WT	WT	WT	WT	WT	WT
PT_1-2-2	PEN <= 0.03	0.03125	WT	WT	WT	WT	WT	WT	WT	WT	WT	WT	WT	WT
PT_1-2-2	PEN <= 0.03	0.03125	WT	WT	WT	WT	WT	WT	WT	WT	WT	WT	WT	WT
PT_1-2-2	PEN <= 0.03	0.03125	WT	WT	WT	WT	WT	WT	WT	WT	WT	WT	WT	WT
PT_1-2-2	PEN <= 0.03	0.03125	WT	WT	WT	WT	WT	WT	WT	WT	WT	WT	WT	WT
PT_1-2-2	PEN <= 0.03	0.03125	WT	WT	WT	WT	WT	WT	WT	WT	WT	WT	WT	WT
PT_1-2-2	PEN <= 0.03	0.03125	WT	WT	WT	WT	WT	WT	WT	WT	WT	WT	WT	WT
PT_1-2-2	PEN <= 0.03	0.03125	WT	WT	WT	WT	WT	WT	WT	WT	WT	WT	WT	WT
PT_1-2-2	PEN <= 0.03	0.03125	WT	WT	WT	WT	WT	WT	WT	WT	WT	WT	WT	WT
PT_1-2-2	PEN <= 0.03	0.03125	WT	WT	WT	WT	WT	WT	WT	WT	WT	WT	WT	WT
PT_1-2-2	PEN <= 0.03	0.03125	WT	WT	WT	WT	WT	WT	WT	WT	WT	WT	WT	WT
PT_1-2-2	PEN <= 0.03	0.03125	WT	WT	WT	WT	WT	WT	WT	WT	WT	WT	WT	WT
PT_1-2-2	PEN <= 0.03	0.03125	WT	WT	WT	WT	WT	WT	WT	WT	WT	WT	WT	WT
PT_1-2-2	PEN <= 0.03	0.03125	WT	WT	WT	WT	WT	WT	WT	WT	WT	WT	WT	WT
PT_1-2-2	PEN <= 0.03	0.03125	WT	WT	WT	WT	WT	WT	WT	WT	WT	WT	WT	WT
PT_1-2-2	PEN <= 0.03	0.03125	WT	WT	WT	WT	WT	WT	WT	WT	WT	WT	WT	WT
PT_1-2-2	PEN <= 0.03	0.03125	WT	WT	WT	WT	WT	WT	WT	WT	WT	WT	WT	WT
PT_1-2-2	PEN <= 0.03	0.03125	WT	WT	WT	WT	WT	WT	WT	WT	WT	WT	WT	WT
PT_1-2-2	PEN <= 0.03	0.03125	WT	WT	WT	WT	WT	WT	WT	WT	WT	WT	WT	WT
PT_1-2-2	PEN <= 0.03	0.03125	WT	WT	WT	WT	WT	WT	WT	WT	WT	WT	WT	WT
PT_1-2-2	PEN <= 0.03	0.03125	WT	WT	WT	WT	WT	WT	WT	WT	WT	WT	WT	WT
PT_1-2-2	PEN <= 0.03	0.03125	WT	WT	WT	WT	WT	WT	WT	WT	WT	WT	WT	WT
PT_1-2-2	PEN <= 0.03	0.03125	WT	WT	WT	WT	WT	WT	WT	WT	WT	WT	WT	WT
PT_1-2-2	PEN <= 0.03	0.03125	WT	WT	WT	WT	WT	WT	WT	WT	WT	WT	WT	WT
PT_1-2-2	PEN <= 0.03	0.03125	WT	WT	WT	WT	WT	WT	WT	WT	WT	WT	WT	WT
PT_1-2-2	PEN <= 0.03	0.03125	WT	WT	WT	WT	WT	WT	WT	WT	WT	WT	WT	WT
PT_1-2-2	PEN <= 0.03	0.03125	WT	WT	WT	WT	WT	WT	WT	WT	WT	WT	WT	WT
PT_1-2-2	PEN <= 0.03	0.03125	WT	WT	WT	WT	WT	WT	WT	WT	WT	WT	WT	WT
PT_1-2-2	PEN <= 0.03	0.03125	WT	WT	WT	WT	WT	WT	WT	WT	WT	WT	WT	WT
PT_1-2-2	PEN <= 0.03	0.03125	WT	WT	WT	WT	WT	WT	WT	WT	WT	WT	WT	WT
PT_1-2-2	PEN <= 0.03	0.03125	WT	WT	WT	WT	WT	WT	WT	WT	WT	WT	WT	WT
PT_1-2-2	PEN <= 0.03	0.03125	WT	WT	WT	WT	WT	WT	WT	WT	WT	WT	WT	WT
PT_1-2-2	PEN <= 0.03	0.03125	WT	WT	WT	WT	WT	WT	WT	WT	WT	WT	WT	WT
PT_1-2-2	PEN <= 0.03	0.03125	WT	WT	WT	WT	WT	WT	WT	WT	WT	WT	WT	WT
PT_1-2-2	PEN <= 0.03	0.03125	WT	WT	WT	WT	WT	WT	WT	WT	WT	WT	WT	WT
PT_1-2-2	PEN <= 0.03	0.03125	WT	WT	WT	WT	WT	WT	WT	WT	WT	WT	WT	WT
PT_1-2-2	PEN <= 0.03	0.03125	WT	WT	WT	WT	WT	WT	WT	WT	WT	WT	WT	WT
PT_1-2-2	PEN <= 0.03	0.03125	WT	WT	WT	WT	WT	WT	WT	WT	WT	WT	WT	WT
PT_1-2-2	PEN <= 0.03	0.03125	WT	WT	WT	WT	WT	WT	WT	WT	WT	WT	WT	WT
PT_1-2-2	PEN <= 0.03	0.03125	WT	WT	WT	WT	WT	WT	WT	WT	WT	WT	WT	WT
PT_1-2-2	PEN <= 0.03	0.03125	WT	WT	WT	WT	WT	WT	WT	WT	WT	WT	WT	WT
PT_1-2-2	PEN <= 0.03	0.03125	WT	WT	WT	WT	WT	WT	WT	WT	WT	WT	WT	WT
PT_1-2-2	PEN <= 0.03	0.03125	WT	WT	WT	WT	WT	WT	WT	WT	WT	WT	WT	WT
PT_1-2-2	PEN <= 0.03	0.03125	WT	WT	WT	WT	WT	WT	WT	WT	WT	WT	WT	WT
PT_1-2-2	PEN <= 0.03	0.03125	WT	WT	WT	WT	WT	WT	WT	WT	WT	WT	WT	WT
PT_1-2-2	PEN <= 0.03	0.03125	WT	WT	WT	WT	WT	WT	WT	WT	WT	WT	WT	WT
PT_1-2-2	PEN <= 0.03	0.03125	WT	WT	WT	WT	WT	WT	WT	WT	WT	WT	WT	WT
PT_1-2-2	PEN <= 0.03	0.03125	WT	WT	WT	WT	WT	WT	WT	WT	WT	WT	WT	WT
PT_1-2-2	PEN <= 0.03	0.03125	WT	WT	WT	WT	WT	WT	WT	WT	WT	WT	WT	WT
PT_1-2-2	PEN <= 0.03	0.03125	WT	WT	WT	WT	WT	WT	WT	WT	WT	WT	WT	WT
PT_1-2-2	PEN <= 0.03	0.03125	WT	WT	WT	WT	WT	WT	WT	WT	WT	WT	WT	WT
PT_1-2-2	PEN <= 0.03	0.03125	WT	WT	WT	WT	WT	WT	WT	WT	WT	WT	WT	WT
PT_1-2-2	PEN <= 0.03	0.03125	WT	WT	WT	WT	WT	WT	WT	WT	WT	WT	WT	WT
PT_1-2-2	PEN <= 0.03	0.03125	WT	WT	WT	WT	WT	WT	WT	WT	WT	WT	WT	WT
PT_1-2-2	PEN <= 0.03	0.03125	WT	WT	WT	WT	WT	WT	WT	WT	WT	WT	WT	WT
PT_1-2-2	PEN <= 0.03	0.03125	WT	WT	WT	WT	WT	WT	WT	WT	WT	WT	WT	WT
PT_1-2-2	PEN <= 0.03	0.03125	WT	WT	WT	WT	WT	WT	WT	WT	WT	WT	WT	WT
PT_1-2-2	PEN <= 0.03	0.03125	WT	WT	WT	WT	WT	WT	WT	WT	WT	WT	WT	WT
PT_1-2-2	PEN <= 0.03	0.03125	WT	WT	WT	WT	WT	WT	WT	WT	WT	WT	WT	WT
PT_1-2-2	PEN <= 0.03	0.03125	WT	WT	WT	WT	WT	WT	WT	WT	WT	WT	WT	WT
PT_1-2-2	PEN <= 0.03	0.03125	WT	WT	WT	WT	WT	WT	WT	WT	WT	WT	WT	WT
PT_1-2-2	PEN <= 0.03	0.03125	WT	WT	WT	WT	WT	WT	WT	WT	WT	WT	WT	WT
PT_1-2-2	PEN <= 0.03	0.03125	WT	WT	WT	WT	WT	WT	WT	WT	WT	WT	WT	WT
PT_1-2-2	PEN <= 0.03	0.03125	WT	WT	WT	WT	WT	WT	WT	WT	WT	WT	WT	WT
PT_1-2-2	PEN <= 0.03	0.03125	WT	WT	WT	WT	WT	WT	WT	WT	WT	WT	WT	WT
PT_1-2-2	PEN <= 0.03	0.03125	WT	WT	WT	WT	WT	WT	WT	WT	WT	WT	WT	WT
PT_1-2-2	PEN <= 0.03	0.03125	WT	WT	WT	WT	WT	WT	WT	WT	WT	WT	WT	WT
PT_1-2-2	PEN <= 0.03	0.03125	WT	WT	WT	WT	WT	WT	WT	WT	WT	WT	WT	WT
PT_1-2-2	PEN <= 0.03	0.03125	WT	WT	WT	WT	WT	WT	WT	WT	WT	WT	WT	WT
PT_1-2-2	PEN <= 0.03	0.03125	WT	WT	WT	WT	WT	WT	WT	WT	WT	WT	WT	WT
PT_1-2-2	PEN <= 0.03	0.03125	WT	WT	WT	WT	WT	WT	WT	WT	WT	WT	WT	WT
PT_1-2-2	PEN <= 0.03	0.03125	WT	WT	WT	WT	WT	WT	WT	WT	WT	WT	WT	WT
PT_1-2-2	PEN <= 0.03	0.03125	WT	WT	WT	WT	WT	WT	WT	WT	WT	WT	WT	WT
PT_1-2-2	PEN <= 0.03	0.03125	WT	WT	WT	WT	WT	WT	WT	WT	WT	WT	WT	WT
PT_1-2-2	PEN <= 0.03	0.03125	WT	WT	WT	WT	WT	WT	WT	WT	WT	WT	WT	WT
PT_1-2-2	PEN <= 0.03	0.03125	WT	WT	WT	WT	WT	WT	WT	WT	WT	WT	WT	WT
PT_1-2-2	PEN <= 0.03	0.03125	WT	WT	WT	WT	WT	WT	WT	WT	WT	WT	WT	WT
PT_1-2-2	PEN <= 0.03	0.03125	WT	WT	WT	WT	WT	WT	WT	WT	WT	WT	WT	WT
PT_1-2-2	PEN <= 0.03	0.03125	WT	WT	WT	WT	WT	WT	WT	WT	WT	WT	WT	WT
PT_1-2-2	PEN <= 0.03	0.03125	WT	WT	WT	WT	WT	WT	WT	WT	WT	WT	WT	WT
PT_1-2-2	PEN <= 0.03	0.03125	WT	WT	WT	WT	WT	WT	WT	WT	WT	WT	WT	WT
PT_1-2-2	PEN <= 0.03	0.03125	WT	WT	WT	WT	WT	WT	WT	WT	WT	WT	WT	WT
PT_1-2-2	PEN <= 0.03	0.03125	WT	WT	WT	WT	WT	WT	WT	WT	WT	WT	WT	WT
PT_1-2-2	PEN <= 0.03	0.03125	WT	WT	WT	WT	WT	WT	WT	WT	WT	WT	WT	WT
PT_1-2-2	PEN <= 0.03	0.03125	WT	WT	WT	WT	WT	WT	WT	WT	WT	WT	WT	WT
PT_1-2-2	PEN <= 0.03	0.03125	WT	WT	WT	WT	WT	WT	WT	WT	WT	WT	WT	WT
PT_1-2-2	PEN <= 0.03	0.03125	WT	WT	WT	WT	WT	WT	WT	WT	WT	WT	WT	WT
PT_1-2-2	PEN <= 0.03	0.03125	WT	WT	WT	WT	WT	WT	WT	WT	WT	WT	WT	WT
PT_1-2-2	PEN <= 0.03	0.03125	WT	WT	WT	WT	WT	WT	WT	WT	WT	WT	WT	WT
PT_1-2-2	PEN <= 0.03	0.03125	WT	WT	WT	WT	WT	WT	WT	WT	WT	WT	WT	WT
PT_1-2-2	PEN <= 0.03	0.03125	WT	WT	WT	WT	WT	WT	WT	WT	WT	WT	WT	WT
PT_1-2-2	PEN <= 0.03	0.03125	WT	WT	WT	WT	WT	WT	WT	WT	WT	WT	WT	WT
PT_1-2-2	PEN <= 0.03	0.03125	WT	WT	WT	WT	WT	WT	WT	WT	WT	WT	WT	WT
PT_1-2-2	PEN <= 0.03	0.03125	WT	WT	WT	WT	WT	WT	WT	WT	WT	WT	WT	WT
PT_1-2-2	PEN <= 0.03	0.03125	WT	WT	WT	WT	WT	WT	WT	WT	WT	WT	WT	WT
PT_1-2-2	PEN <= 0.03	0.03125	WT	WT	WT	WT	WT	WT	WT	WT	WT	WT	WT	WT
PT_1-2-2	PEN <= 0.03	0.03125	WT	WT	WT	WT	WT	WT	WT	WT	WT	WT	WT	WT
PT_1-2-2	PEN <= 0.03	0.03125	WT	WT	WT	WT	WT	WT	WT	WT	WT	WT	WT	WT
PT_1-2-2	PEN <= 0.03	0.03125	WT	WT	WT	WT	WT	WT	WT	WT	WT	WT	WT	WT
PT_1-2-2	PEN <= 0.03	0.03125	WT	WT	WT	WT	WT	WT	WT	WT	WT	WT	WT	WT
PT_1-2-2	PEN <= 0.03	0.03125	WT	WT	WT	WT	WT	WT	WT	WT	WT	WT	WT	WT
PT_1-2-2	PEN <= 0.03	0.03125	WT	WT	WT	WT	WT	WT	WT	WT	WT	WT	WT	WT
PT_1-2-2	PEN <= 0.03	0.03125	WT	WT	WT	WT	WT	WT	WT	WT	WT	WT	WT	WT
PT_1-2-2	PEN <= 0.03	0.03125	WT	WT	WT	WT	WT	WT	WT	WT	WT	WT	WT	WT
PT_1-2-2	PEN <= 0.03	0.03125	WT	WT	WT	WT	WT	WT	WT	WT	WT	WT	WT	WT
PT_1-2-2	PEN <= 0.03	0.03125	WT	WT	WT	WT	WT	WT	WT	WT	WT	WT	WT	WT
PT_1-2-2	PEN <= 0.03	0.03125	WT	WT	WT	WT	WT	WT	WT	WT	WT	WT	WT	WT
PT_1-2-2	PEN <= 0.03	0.03125	WT	WT	WT	WT	WT	WT	WT	WT	WT	WT	WT	WT
PT_1-2-2	PEN <= 0.03	0.03125	WT	WT	WT	WT	WT	WT	WT	WT	WT	WT	WT	WT
PT_1-2-2	PEN <= 0.03	0.03125	WT	WT	WT	WT	WT	WT	WT	WT	WT	WT	WT	WT
PT_1-2-2	PEN <= 0.03	0.03125	WT	WT	WT	WT	WT	WT	WT	WT	WT	WT	WT	WT
PT_1-2-2	PEN <= 0.03	0.03125	WT	WT	WT	WT	WT	WT	WT	WT	WT	WT	WT	WT
PT_1-2-2	PEN <= 0.03	0.03125	WT	WT	WT	WT	WT	WT	WT	WT	WT	WT	WT	WT
PT_1-2-2	PEN <= 0.03	0.03125	WT	WT	WT	WT	WT	WT	WT	WT	WT	WT	WT	WT
PT_1-2-2	PEN <= 0.03	0.03125	WT	WT	WT	WT	WT	WT	WT	WT	WT	WT	WT	WT
PT_1-2-2	PEN <= 0.03	0.03125	WT	WT	WT	WT	WT	WT	WT	WT	WT	WT	WT	WT
PT_1-2-2	PEN <= 0.03	0.03125	WT	WT	WT	WT	WT	WT	WT	WT	WT	WT	WT	WT
PT_1-2-2	PEN <= 0.03	0.03125	WT	WT	WT	WT	WT	WT	WT	WT	WT	WT	WT	WT
PT_1-2-2	PEN <= 0.03	0.03125	WT	WT	WT	WT	WT	WT	WT	WT	WT	WT	WT	WT
PT_1-2-2	PEN <= 0.03	0.03125	WT	WT	WT	WT	WT	WT	WT	WT	WT	WT	WT	WT
PT_1-2-2	PEN <= 0.03	0.03125	WT	WT	WT	WT	WT	WT	WT	WT	WT	WT	WT	WT
PT_1-2-2	PEN <= 0.03	0.03125	WT	WT	WT	WT	WT	WT	WT	WT	WT	WT	WT	WT
PT_1-2-2	PEN <= 0.03	0.03125	WT	WT	WT	WT	WT	WT	WT	WT	WT	WT	WT	WT
PT_1-2-2	PEN <= 0.03	0.03125	WT	WT	WT	WT	WT	WT	WT	WT	WT	WT	WT	WT
PT_1-2-2	PEN <= 0.03	0.03125	WT	WT	WT	WT	WT	WT	WT	WT	WT	WT	WT	WT
PT_1-2-2	PEN <= 0.03	0.03125	WT	WT	WT	WT	WT	WT	WT	WT	WT	WT	WT	WT
PT_1-2-2	PEN <= 0.03	0.03125	WT	WT	WT	WT	WT	WT	WT	WT	WT	WT	WT	WT
PT_1-2-2	PEN <= 0.03	0.03125	WT	WT	WT	WT	WT	WT	WT	WT	WT	WT	WT	WT
PT_1-2-2	PEN <= 0.03	0.03125	WT	WT	WT	WT	WT	WT	WT	WT	WT	WT	WT	WT
PT_1-2-2	PEN <= 0.03	0.03125	WT	WT	WT	WT	WT	WT	WT	WT	WT	WT	WT	WT
PT_1-2-2	PEN <= 0.03	0.03125	WT	WT	WT	WT	WT	WT	WT	WT	WT	WT	WT	WT
PT_1-2-2	PEN <= 0.03	0.03125	WT	WT	WT	WT	WT	WT	WT	WT	WT	WT	WT	WT
PT_1-2-2	PEN <= 0.03	0.03125	WT	WT	WT	WT	WT	WT	WT	WT	WT	WT	WT	WT
PT_1-2-2	PEN <= 0.03	0.03125	WT	WT	WT	WT	WT	WT	WT	WT	WT	WT	WT	WT
PT_1-2-2	PEN <= 0.03	0.03125	WT	WT	WT	WT	WT	WT	WT	WT	WT	WT	WT	WT
PT_1-2-2	PEN <= 0.03	0.03125	WT	WT	WT	WT	WT	WT	WT	WT	WT	WT	WT	WT
PT_1-2-2	PEN <= 0.03	0.03125	WT	WT	WT	WT	WT	WT	WT	WT	WT	WT	WT	WT
PT_1-2-2	PEN <= 0.03	0.03125	WT	WT	WT	WT	WT	WT	WT	WT	WT	WT	WT	WT
PT_1-2-2	PEN <= 0.03	0.03125	WT	WT	WT	WT	WT	WT	WT	WT	WT	WT	WT	WT
PT_1-2-2	PEN <= 0.03	0.03125	WT	WT	WT	WT	WT	WT	WT	WT	WT	WT	WT	WT
PT_1-2-2	PEN <= 0.03	0.03125	WT	WT	WT	WT	WT	WT	WT	WT	WT	WT	WT	WT
PT_1-2-2	PEN <= 0.03	0.03125	WT	WT	WT	WT	WT	WT	WT	WT	WT	WT	WT	WT
PT_1-2-2	PEN <= 0.03	0.03125	WT	WT	WT	WT	WT	WT	WT	WT	WT	WT	WT	WT
PT_1-2-2	PEN <= 0.03	0.03125	WT	WT	WT	WT	WT	WT	WT	WT	WT	WT	WT	WT
PT_1-2-2	PEN <= 0.03	0.03125	WT	WT	WT	WT	WT	WT	WT	WT	WT	WT	WT	WT
PT_1-2-2	PEN <= 0.03	0.03125	WT	WT	WT	WT	WT	WT	WT	WT	WT	WT	WT	WT
PT_1-2-2	PEN <= 0.03	0.03125	WT	WT	WT	WT	WT	WT	WT	WT	WT	WT	WT	WT
PT_1-2-2	PEN <= 0.03	0.03125	WT	WT	WT	WT	WT	WT	WT	WT	WT	WT	WT	WT
PT_1-2-2	PEN <= 0.03	0.03125	WT	WT	WT	WT	WT	WT	WT	WT	WT	WT	WT	WT
PT_1-2-2	PEN <= 0.03	0.03125	WT	WT	WT	WT	WT	WT	WT	WT	WT	WT	WT	WT
PT_1-2-2	PEN <= 0.03	0.03125	WT	WT	WT	WT	WT	WT	WT	WT	WT	WT	WT	WT
PT_1-2-2	PEN <= 0.03	0.03125	WT	WT	WT	WT	WT	WT	WT	WT	WT	WT	WT	WT
PT_1-2-2	PEN <= 0.03	0.03125	WT	WT	WT	WT	WT	WT	WT	WT	WT	WT	WT	WT
PT_1-2-2	PEN <= 0.03	0.03125	WT	WT	WT	WT	WT	WT	WT	WT	WT	WT	WT	WT
PT_1-2-2	PEN <= 0.03	0.03125	WT	WT	WT	WT	WT	WT	WT	WT	WT	WT	WT	WT
PT_1-2-2	PEN <= 0.03	0.03125	WT	WT	WT	WT	WT	WT	WT	WT	WT	WT	WT	WT
PT_1-2-2	PEN <= 0.03	0.03125	WT	WT	WT	WT	WT	WT	WT	WT	WT	WT	WT	WT
PT_1-2-2	PEN <= 0.03	0.03125	WT	WT	WT	WT	WT	WT	WT	WT	WT	WT	WT	WT
PT_1-2-2	PEN <= 0.03	0.03125	WT	WT	WT	WT	WT	WT	WT	WT	WT	WT	WT	WT
PT_1-2-2	PEN <= 0.03	0.03125	WT	WT	WT	WT	WT	WT	WT	WT	WT	WT	WT	WT
PT_1-2-2	PEN <= 0.03	0.03125	WT	WT	WT	WT	WT	WT	WT	WT	WT	WT	WT	WT
PT_1-2-2	PEN <= 0.03	0.03125	WT	WT	WT	WT	WT	WT	WT	WT	WT	WT	WT	WT
PT_1-2-2	PEN <= 0.03	0.03125	WT	WT	WT	WT	WT	WT	WT	WT	WT	WT	WT	WT
PT_1-2-2	PEN <= 0.03	0.03125	WT	WT	WT	WT	WT	WT	WT	WT	WT	WT	WT	WT
PT_1-2-2	PEN <= 0.03	0.03125	WT	WT	WT	WT	WT	WT	WT	WT	WT	WT	WT	WT
PT_1-2-2	PEN <= 0.03	0.03125	WT	WT	WT	WT	WT	WT	WT	WT	WT	WT	WT	WT
PT_1-2-2	PEN <= 0.03	0.03125	WT	WT	WT	WT	WT	WT	WT	WT	WT	WT	WT	WT
PT_1-2-2	PEN <= 0.03	0.03125	WT	WT	WT	WT	WT	WT	WT	WT	WT	WT	WT	WT
PT_1-2-2	PEN <= 0.03	0.03125	WT	WT	WT	WT	WT	WT	WT	WT	WT	WT	WT	WT
PT_1-2-2	PEN <= 0.03	0.03125	WT	WT	WT	WT	WT	WT	WT	WT	WT	WT	WT	WT
PT_1-2-2	PEN <= 0.03	0.03125	WT	WT	WT	WT	WT	WT	WT	WT	WT	WT	WT	WT
PT_1-2-2	PEN <= 0.03	0.03125	WT	WT	WT	WT	WT	WT	WT	WT	WT	WT	WT	WT
PT_1-2-2	PEN <= 0.03	0.03125	WT	WT	WT	WT	WT	WT	WT	WT	WT	WT	WT	WT
PT_1-2-2	PEN <= 0.03	0.03125	WT	WT	WT	WT	WT	WT	WT	WT	WT	WT	WT	WT
PT_1-2-2	PEN <= 0.03	0.03125	WT	WT	WT	WT	WT	WT	WT	WT	WT	WT	WT	WT
PT_1-2-2	PEN <= 0.03	0.03125	WT	WT	WT	WT	WT	WT	WT	WT	WT	WT	WT	WT
PT_1-2-2	PEN <= 0.03	0.03125	WT	WT	WT	WT	WT	WT	WT	WT	WT	WT	WT	WT
PT_1-2-2	PEN <= 0.03	0.03125	WT	WT	WT	WT	WT	WT	WT	WT	WT	WT	WT	WT
PT_1-2-2	PEN <= 0.03	0.03125	WT	WT	WT	WT	WT	WT	WT	WT	WT	WT	WT	WT
PT_1-2-2	PEN <= 0.03	0.03125	WT	WT	WT	WT	WT	WT	WT	WT	WT	WT	WT	WT
PT_1-2-2	PEN <= 0.03	0.03125	WT	WT	WT	WT	WT	WT	WT	WT	WT	WT	WT	WT
PT_1-2-2	PEN <= 0.03	0.03125	WT	WT	WT	WT	WT	WT	WT	WT	WT	WT	WT	WT
PT_1-2-2	PEN <= 0.03	0.03125	WT	WT	WT	WT	WT	WT	WT	WT	WT	WT	WT	WT
PT_1-2-2	PEN <= 0.03	0.03125	WT	WT	WT	WT	WT	WT	WT	WT	WT	WT	WT	WT
PT_1-2-2	PEN <= 0.03	0.03125	WT	WT	WT	WT	WT	WT	WT	WT	WT	WT	WT	WT
PT_1-2-2	PEN <= 0.03	0.03125	WT	WT	WT	WT	WT	WT	WT	WT	WT	WT	WT	WT
PT_1-2-2	PEN <= 0.03	0.03125	WT	WT	WT	WT	WT	WT	WT	WT	WT	WT	WT	WT
PT_1-2-2	PEN <= 0.03	0.03125	WT	WT	WT	WT	WT	WT	WT	WT	WT	WT	WT	WT
PT_1-2-2	PEN <= 0.03	0.03125	WT	WT	WT	WT	WT	WT	WT	WT	WT	WT	WT	WT
PT_1-2-2	PEN <= 0.03	0.03125	WT	WT	WT	WT	WT	WT	WT	WT	WT	WT	WT	WT
PT_1-2-2	PEN <= 0.03	0.03125	WT	WT	WT	WT	WT	WT	WT	WT	WT	WT	WT	WT
PT_1-2-2	PEN <= 0.03	0.03125	WT	WT	WT	WT	WT	WT	WT	WT	WT	WT	WT	WT
PT_1-2-2	PEN <= 0.03	0.03125	WT	WT	WT	WT	WT	WT	WT	WT	WT	WT	WT	WT
PT_1-2-2	PEN <= 0.03	0.03125	WT	WT	WT	WT	WT	WT	WT	WT	WT	WT	WT	WT
PT_1-2-2	PEN <= 0.03	0.03125	WT	WT	WT	WT	WT	WT	WT	WT	WT	WT	WT	WT
PT_1-2-2	PEN <= 0.03	0.03125	WT	WT	WT	WT	WT	WT	WT	WT	WT	WT	WT	WT
PT_1-2-2	PEN <= 0.03	0.03125	WT	WT	WT	WT	WT	WT	WT	WT	WT	WT	WT	WT
PT_1-2-2	PEN <= 0.03	0.03125	WT	WT	WT	WT	WT	WT	WT	WT	WT	WT	WT	WT
PT_1-2-2	PEN <= 0.03	0.03125	WT	WT	WT	WT	WT	WT	WT	WT	WT	WT	WT	WT
PT_1-2-2	PEN <= 0.03	0.03125	WT	WT	WT	WT	WT	WT	WT	WT	WT	WT	WT	WT
PT_1-2-2	PEN <= 0.03	0.03125	WT	WT	WT	WT	WT	WT	WT	WT	WT	WT	WT	WT
PT_1-2-2	PEN <= 0.03	0.03125	WT	WT	WT	WT	WT	WT	WT	WT	WT	WT	WT	WT
PT_1-2-2	PEN <= 0.03	0.03125	WT	WT	WT	WT	WT	WT	WT	WT	WT	WT	WT	WT
PT_1-2-2	PEN <= 0.03	0.03125	WT	WT	WT	WT	WT	WT	WT	WT	WT	WT	WT	WT
PT_1-2-2	PEN <= 0.03	0.03125	WT	WT	WT	WT	WT	WT	WT	WT	WT	WT	WT	WT
PT_1-2-2	PEN <= 0.03	0.03125	WT	WT	WT	WT	WT	WT	WT	WT	WT	WT	WT	WT
PT_1-2-2	PEN <= 0.03	0.03125	WT	WT	WT	WT	WT	WT	WT	WT	WT	WT	WT	WT
PT_1-2-2	PEN <= 0.03	0.03125	WT	WT	WT	WT	WT	WT	WT	WT	WT	WT	WT	WT
PT_1-2-2	PEN <= 0.03	0.03125	WT	WT	WT	WT	WT	WT	WT	WT	WT	WT	WT	WT
PT_1-2-2	PEN <= 0.03	0.03125	WT	WT	WT	WT	WT	WT	WT	WT	WT	WT	WT	WT
PT_1-2-2	PEN <= 0.03	0.03125	WT	WT	WT	WT	WT	WT	WT	WT	WT	WT	WT	WT
PT_1-2-2	PEN <= 0.03	0.03125	WT	WT	WT	WT	WT	WT	WT	WT	WT	WT	WT	WT
PT_1-2-2	PEN <= 0.03	0.03125	WT	WT	WT	WT	WT	WT	WT	WT	WT	WT	WT	WT
PT_1-2-2	PEN <= 0.03	0.03125	WT	WT	WT	WT	WT	WT	WT	WT	WT	WT	WT	WT
PT_1-2-2	PEN <= 0.03	0.03125	WT	WT	WT	WT	WT	WT	WT	WT	WT	WT	WT	WT
PT_1-2-2	PEN <= 0.03	0.03125	WT	WT	WT	WT	WT	WT	WT	WT	WT	WT	WT	WT
PT_1-2-2	PEN <= 0.03	0.03125	WT	WT	WT	WT	WT	WT	WT	WT	WT	WT	WT	WT
PT_1-2-2	PEN <= 0.03	0.03125	WT	WT	WT	WT	WT	WT	WT	WT	WT	WT	WT	WT
PT_1-2-2	PEN <= 0.03	0.03125	WT	WT	WT	WT	WT	WT	WT	WT	WT	WT	WT	WT
PT_1-2-2	PEN <= 0.03	0.03125	WT	WT	WT	WT	WT	WT	WT	WT	WT	WT	WT	WT
PT_1-2-2	PEN <= 0.03	0.03125	WT	WT	WT	WT	WT	WT	WT	WT	WT	WT	WT	WT
PT_1-2-2	PEN <= 0.03	0.03125	WT	WT	WT	WT	WT	WT	WT	WT	WT	WT	WT	WT
PT_1-2-2	PEN <= 0.03	0.03125	WT	WT	WT	WT	WT	WT	WT	WT	WT	WT	WT	WT
PT_1-2-2	PEN <= 0.03	0.03125	WT	WT	WT	WT	WT	WT	WT	WT	WT	WT	WT	WT
PT_1-2-2	PEN <= 0.03	0.03125	WT	WT	WT	WT	WT	WT	WT	WT	WT	WT	WT	WT
PT_1-2-2	PEN <= 0.03	0.03125	WT	WT	WT	WT	WT	WT	WT	WT	WT	WT	WT	WT
PT_1-2-2	PEN <= 0.03	0.03125	WT	WT	WT	WT	WT	WT	WT	WT	WT	WT	WT	WT
PT_1-2-2	PEN <= 0.03	0.03125	WT	WT	WT	WT	WT	WT	WT	WT	WT	WT	WT	WT
PT_1-2-2	PEN <= 0.03	0.03125	WT	WT	WT	WT	WT	WT	WT	WT	WT	WT	WT	WT
PT_1-2-2	PEN <= 0.03	0.03125	WT	WT	WT	WT	WT	WT	WT	WT	WT	WT	WT	WT
PT_1-2-2	PEN <= 0.03	0.03125	WT	WT	WT	WT	WT	WT	WT	WT	WT	WT	WT	WT
PT_1-2-2	PEN <= 0.03	0.03125	WT	WT	WT	WT	WT	WT	WT	WT	WT	WT	WT	WT
PT_1-2-2	PEN <= 0.03	0.03125	WT	WT	WT	WT	WT	WT	WT	WT	WT	WT	WT	WT
PT_1-2-2	PEN <= 0.03	0.03125	WT	WT	WT	WT	WT	WT	WT	WT	WT	WT	WT	WT
PT_1-2-2	PEN <= 0.03	0.03125	WT	WT	WT	WT	WT	WT	WT	WT	WT	WT	WT	WT
PT_1-2-2	PEN <= 0.03	0.03125	WT	WT	WT	WT	WT	WT	WT	WT	WT	WT	WT	WT
PT_1-2-2	PEN <= 0.03	0.03125	WT	WT	WT	WT	WT	WT	WT	WT	WT	WT	WT	WT
PT_1-2-2	PEN <= 0.25	0.25	WT	WT	WT	WT	WT	WT	WT	WT	WT	WT	WT	WT
PT_12-2-0	PEN <= 0.03	0.03125	WT	WT	WT	WT	WT	WT	WT	WT	WT	WT	WT	WT
PT_12-2-0	PEN <= 0.03	0.03125	WT	WT	WT	WT	WT	WT	WT	WT	WT	WT	WT	WT
PT_12-2-0	PEN <= 0.03	0.03125	WT	WT	WT	WT	WT	WT	WT	WT	WT	WT	WT	WT
PT_12-2-0	PEN <= 0.03	0.03125	WT	WT	WT	WT	WT	WT	WT	WT	WT	WT	WT	WT
PT_12-2-0	PEN <= 0.03	0.03125	WT	WT	WT	WT	WT	WT	WT	WT	WT	WT	WT	WT
PT_12-2-0	PEN <= 0.03	0.03125	WT	WT	WT	WT	WT	WT	WT	WT	WT	WT	WT	WT
PT_12-2-2	PEN <= 0.03	0.03125	WT	WT	WT	WT	WT	WT	WT	WT	WT	WT	WT	WT
PT_12-26-6	PEN <= 0.03	0.03125	WT	WT	WT	WT	WT	WT	WT	WT	WT	WT	WT	WT
PT_1-2-27	PEN <= 0.03	0.03125	WT	WT	WT	WT	WT	WT	WT	WT	WT	WT	WT	WT
PT_1-2-27	PEN <= 0.03	0.03125	WT	WT	WT	WT	WT	WT	WT	WT	WT	WT	WT	WT
PT_1-2-27	PEN <= 0.03	0.03125	WT	WT	WT	WT	WT	WT	WT	WT	WT	WT	WT	WT
PT_1-2-27	PEN <= 0.03	0.03125	WT	WT	WT	WT	WT	WT	WT	WT	WT	WT	WT	WT
PT_1-2-27	PEN <= 0.03	0.03125	WT	WT	WT	WT	WT	WT	WT	WT	WT	WT	WT	WT
PT_1-2-3	PEN <= 0.03	0.03125	WT	WT	WT	WT	WT	WT	WT	WT	WT	WT	WT	WT
PT_1-2-3	PEN <= 0.03	0.03125	WT	WT	WT	WT	WT	WT	WT	WT	WT	WT	WT	WT
PT_12-31-57	PEN = 0.12	0.125	WT	WT	WT	WT	WT	SSNA	WT	WT	WT	WT	WT	WT
PT_12-4-3	PEN <= 0.03	0.03125	WT	WT	WT	WT	WT	WT	WT	WT	WT	WT	WT	WT
PT_12-4-3	PEN <= 0.03	0.03125	WT	WT	WT	WT	WT	WT	WT	WT	WT	WT	WT	WT
PT_12-4-3	PEN <= 0.03	0.03125	WT	WT	WT	WT	WT	WT	WT	WT	WT	WT	WT	WT
PT_12-4-3	PEN <= 0.03	0.03125	WT	WT	WT	WT	WT	WT	WT	WT	WT	WT	WT	WT
PT_12-4-3	PEN <= 0.03	0.03125	WT	WT	WT	WT	WT	WT	WT	WT	WT	WT	WT	WT
PT_12-4-3	PEN <= 0.03	0.03125	WT	WT	WT	WT	WT	WT	WT	WT	WT	WT	WT	WT
PT_12-4-3	PEN <= 0.03	0.03125	WT	WT	WT	WT	WT	WT	WT	WT	WT	WT	WT	WT
PT_12-4-3	PEN <= 0.03	0.03125	WT	WT	WT	WT	WT	WT	WT	WT	WT	WT	WT	WT
PT_12-4-3	PEN <= 0.03	0.03125	WT	WT	WT	WT	WT	WT	WT	WT	WT	WT	WT	WT
PT_12-4-3	PEN <= 0.03	0.03125	WT	WT	WT	WT	WT	WT	WT	WT	WT	WT	WT	WT
PT_12-4-3	PEN <= 0.03	0.03125	WT	WT	WT	WT	WT	WT	WT	WT	WT	WT	WT	WT
PT_12-4-3	PEN <= 0.03	0.03125	WT	WT	WT	WT	WT	WT	WT	WT	WT	WT	WT	WT
PT_1-2-59	PEN <= 0.03	0.03125	WT	WT	WT	WT	WT	WT	WT	WT	WT	WT	WT	WT
PT_1-2-59	PEN <= 0.03	0.03125	WT	WT	WT	WT	WT	WT	WT	WT	WT	WT	WT	WT
PT_1-2-59	PEN <= 0.03	0.03125	WT	WT	WT	WT	WT	WT	WT	WT	WT	WT	WT	WT
PT_1-2-59	PEN <= 0.03	0.03125	WT	WT	WT	WT	WT	WT	WT	WT	WT	WT	WT	WT
PT_1-2-59	PEN <= 0.03	0.03125	WT	WT	WT	WT	WT	WT	WT	WT	WT	WT	WT	WT
PT_1-2-59	PEN <= 0.03	0.03125	WT	WT	WT	WT	WT	WT	WT	WT	WT	WT	WT	WT
PT_1-2-59	PEN <= 0.03	0.03125	WT	WT	WT	WT	WT	WT	WT	WT	WT	WT	WT	WT
PT_1-2-59	PEN <= 0.03	0.03125	WT	WT	WT	WT	WT	WT	WT	WT	WT	WT	WT	WT
PT_1-2-59	PEN <= 0.03	0.03125	WT	WT	WT	WT	WT	WT	WT	WT	WT	WT	WT	WT
PT_1-2-59	PEN <= 0.03	0.03125	WT	WT	WT	WT	WT	WT	WT	WT	WT	WT	WT	WT
PT_1-2-59	PEN <= 0.03	0.03125	WT	WT	WT	WT	WT	WT	WT	WT	WT	WT	WT	WT
PT_1-2-59	PEN <= 0.03	0.03125	WT	WT	WT	WT	WT	WT	WT	WT	WT	WT	WT	WT
PT_1-2-59	PEN <= 0.03	0.03125	WT	WT	WT	WT	WT	WT	WT	WT	WT	WT	WT	WT
PT_1-2-59	PEN <= 0.03	0.03125	WT	WT	WT	WT	WT	WT	WT	WT	WT	WT	WT	WT
PT_1-2-59	PEN <= 0.03	0.03125	WT	WT	WT	WT	WT	WT	WT	WT	WT	WT	WT	WT
PT_1-2-59	PEN <= 0.03	0.03125	WT	WT	WT	WT	WT	WT	WT	WT	WT	WT	WT	WT
PT_1-2-59	PEN <= 0.03	0.03125	WT	WT	WT	WT	WT	WT	WT	WT	WT	WT	WT	WT
PT_1-2-59	PEN <= 0.03	0.03125	WT	WT	WT	WT	WT	WT	WT	WT	WT	WT	WT	WT
PT_12-68-104	PEN = 0.12	0.125	WT	WT	WT	WT	WT	SSNA	SVETK	WT	WT	WT	KAA	WT
PT_12-71-0	PEN <= 0.03	0.03125	WT	WT	WT	WT	WT	WT	WT	WT	WT	WT	WT	WT
PT_1-2-75	PEN = 0.06	0.0625	WT	WT	WT	WT	WT	WT	WT	WT	STIK	WT	WT	WT
PT_12-82-2	PEN <= 0.03	0.03125	WT	WT	WT	WT	WT	WT	WT	WT	WT	WT	WT	WT
PT_13-11-113	PEN = 8	8	SSMK	WT	WT	NTGY	WT	SSNA	AIDTK	WT	SAFK	WT	KEA	VKSG
PT_13-11-118	PEN = 4	4	SSMK	WT	WT	NTGY	WT	SSNA	AIDTK	WT	SAMK	WT	EDT	VKSG
PT_13-11-127	PEN = 2	2	SSMK	WT	WT	NTGY	WT	SSNA	AIDTK	WT	SAMK	WT	EDT	VKSG
PT_13-11-127	PEN = 1	1	SSMK	WT	WT	NTGY	WT	SSNA	AIDTK	WT	SAMK	WT	EDT	VKSG
PT_13-11-127	PEN = 0.5	0.5	SSMK	WT	WT	NTGY	WT	SSNA	AIDTK	WT	SAMK	WT	EDT	VKSG
PT_13-11-127	PEN = 2	2	SSMK	WT	WT	NTGY	WT	SSNA	AIDTK	WT	SAMK	WT	EDT	VKSG
PT_13-11-16	PEN = 4	4	SSMK	WT	WT	NTGY	WT	SSNA	AIDTK	WT	SAMK	WT	EDT	VKSG
PT_13-11-16	PEN = 4	4	SSMK	WT	WT	NTGY	WT	SSNA	AIDTK	WT	SAMK	WT	EDT	VKSG
PT_13-11-16	PEN = 4	4	SSMK	WT	WT	NTGY	WT	SSNA	AIDTK	WT	SAMK	WT	EDT	VKSG
PT_13-11-16	PEN = 4	4	SSMK	WT	WT	NTGY	WT	SSNA	AIDTK	WT	SAMK	WT	EDT	VKSG
PT_13-11-16	PEN = 4	4	SSMK	WT	WT	NTGY	WT	SSNA	AIDTK	WT	SAMK	WT	EDT	VKSG
PT_13-11-16	PEN = 4	4	SSMK	WT	WT	NTGY	WT	SSNA	AIDTK	WT	SAMK	WT	EDT	VKSG
PT_13-11-16	PEN = 4	4	SSMK	WT	WT	NTGY	WT	SSNA	AIDTK	WT	SAMK	WT	EDT	VKSG
PT_13-11-16	PEN = 4	4	SSMK	WT	WT	NTGY	WT	SSNA	AIDTK	WT	SAMK	WT	EDT	VKSG
PT_13-11-16	PEN = 4	4	SSMK	WT	WT	NTGY	WT	SSNA	AIDTK	WT	SAMK	WT	EDT	VKSG
PT_13-11-16	PEN = 4	4	SSMK	WT	WT	NTGY	WT	SSNA	AIDTK	WT	SAMK	WT	EDT	VKSG
PT_13-11-16	PEN = 4	4	SSMK	WT	WT	NTGY	WT	SSNA	AIDTK	WT	SAMK	WT	EDT	VKSG
PT_13-11-16	PEN = 4	4	SSMK	WT	WT	NTGY	WT	SSNA	AIDTK	WT	SAMK	WT	EDT	VKSG
PT_13-11-16	PEN = 4	4	SSMK	WT	WT	NTGY	WT	SSNA	AIDTK	WT	SAMK	WT	EDT	VKSG
PT_13-11-16	PEN = 4	4	SSMK	WT	WT	NTGY	WT	SSNA	AIDTK	WT	SAMK	WT	EDT	VKSG
PT_13-11-16	PEN = 4	4	SSMK	WT	WT	NTGY	WT	SSNA	AIDTK	WT	SAMK	WT	EDT	VKSG
PT_13-11-16	PEN = 4	4	SSMK	WT	WT	NTGY	WT	SSNA	AIDTK	WT	SAMK	WT	EDT	VKSG
PT_13-11-16	PEN = 4	4	SSMK	WT	WT	NTGY	WT	SSNA	AIDTK	WT	SAMK	WT	EDT	VKSG
PT_13-11-16	PEN = 4	4	SSMK	WT	WT	NTGY	WT	SSNA	AIDTK	WT	SAMK	WT	EDT	VKSG
PT_13-11-16	PEN = 4	4	SSMK	WT	WT	NTGY	WT	SSNA	AIDTK	WT	SAMK	WT	EDT	VKSG
PT_13-11-16	PEN = 4	4	SSMK	WT	WT	NTGY	WT	SSNA	AIDTK	WT	SAMK	WT	EDT	VKSG
PT_13-11-16	PEN = 4	4	SSMK	WT	WT	NTGY	WT	SSNA	AIDTK	WT	SAMK	WT	EDT	VKSG
PT_13-11-16	PEN = 4	4	SSMK	WT	WT	NTGY	WT	SSNA	AIDTK	WT	SAMK	WT	EDT	VKSG
PT_13-11-16	PEN = 4	4	SSMK	WT	WT	NTGY	WT	SSNA	AIDTK	WT	SAMK	WT	EDT	VKSG
PT_13-11-16	PEN = 4	4	SSMK	WT	WT	NTGY	WT	SSNA	AIDTK	WT	SAMK	WT	EDT	VKSG
PT_13-11-16	PEN = 4	4	SSMK	WT	WT	NTGY	WT	SSNA	AIDTK	WT	SAMK	WT	EDT	VKSG
PT_13-11-16	PEN = 4	4	SSMK	WT	WT	NTGY	WT	SSNA	AIDTK	WT	SAMK	WT	EDT	VKSG
PT_13-11-16	PEN = 4	4	SSMK	WT	WT	NTGY	WT	SSNA	AIDTK	WT	SAMK	WT	EDT	VKSG
PT_13-11-16	PEN = 4	4	SSMK	WT	WT	NTGY	WT	SSNA	AIDTK	WT	SAMK	WT	EDT	VKSG
PT_13-11-16	PEN = 4	4	SSMK	WT	WT	NTGY	WT	SSNA	AIDTK	WT	SAMK	WT	EDT	VKSG
PT_13-11-16	PEN = 4	4	SSMK	WT	WT	NTGY	WT	SSNA	AIDTK	WT	SAMK	WT	EDT	VKSG
PT_13-11-16	PEN = 4	4	SSMK	WT	WT	NTGY	WT	SSNA	AIDTK	WT	SAMK	WT	EDT	VKSG
PT_13-11-16	PEN = 4	4	SSMK	WT	WT	NTGY	WT	SSNA	AIDTK	WT	SAMK	WT	EDT	VKSG
PT_13-11-16	PEN = 4	4	SSMK	WT	WT	NTGY	WT	SSNA	AIDTK	WT	SAMK	WT	EDT	VKSG
PT_13-11-16	PEN = 4	4	SSMK	WT	WT	NTGY	WT	SSNA	AIDTK	WT	SAMK	WT	EDT	VKSG
PT_13-11-16	PEN = 4	4	SSMK	WT	WT	NTGY	WT	SSNA	AIDTK	WT	SAMK	WT	EDT	VKSG
PT_13-11-16	PEN = 4	4	SSMK	WT	WT	NTGY	WT	SSNA	AIDTK	WT	SAMK	WT	EDT	VKSG
PT_13-11-16	PEN = 4	4	SSMK	WT	WT	NTGY	WT	SSNA	AIDTK	WT	SAMK	WT	EDT	VKSG
PT_13-11-16	PEN = 4	4	SSMK	WT	WT	NTGY	WT	SSNA	AIDTK	WT	SAMK	WT	EDT	VKSG
PT_13-11-16	PEN = 4	4	SSMK	WT	WT	NTGY	WT	SSNA	AIDTK	WT	SAMK	WT	EDT	VKSG
PT_13-11-16	PEN = 4	4	SSMK	WT	WT	NTGY	WT	SSNA	AIDTK	WT	SAMK	WT	EDT	VKSG
PT_13-11-16	PEN = 4	4	SSMK	WT	WT	NTGY	WT	SSNA	AIDTK	WT	SAMK	WT	EDT	VKSG
PT_13-11-16	PEN = 4	4	SSMK	WT	WT	NTGY	WT	SSNA	AIDTK	WT	SAMK	WT	EDT	VKSG
PT_13-11-16	PEN = 4	4	SSMK	WT	WT	NTGY	WT	SSNA	AIDTK	WT	SAMK	WT	EDT	VKSG
PT_13-11-16	PEN = 4	4	SSMK	WT	WT	NTGY	WT	SSNA	AIDTK	WT	SAMK	WT	EDT	VKSG
PT_13-11-16	PEN = 4	4	SSMK	WT	WT	NTGY	WT	SSNA	AIDTK	WT	SAMK	WT	EDT	VKSG
PT_13-11-16	PEN = 4	4	SSMK	WT	WT	NTGY	WT	SSNA	AIDTK	WT	SAMK	WT	EDT	VKSG
PT_13-11-16	PEN = 4	4	SSMK	WT	WT	NTGY	WT	SSNA	AIDTK	WT	SAMK	WT	EDT	VKSG
PT_13-11-16	PEN = 4	4	SSMK	WT	WT	NTGY	WT	SSNA	AIDTK	WT	SAMK	WT	EDT	VKSG
PT_13-11-16	PEN = 4	4	SSMK	WT	WT	NTGY	WT	SSNA	AIDTK	WT	SAMK	WT	EDT	VKSG
PT_13-11-16	PEN = 4	4	SSMK	WT	WT	NTGY	WT	SSNA	AIDTK	WT	SAMK	WT	EDT	VKSG
PT_13-11-16	PEN = 4	4	SSMK	WT	WT	NTGY	WT	SSNA	AIDTK	WT	SAMK	WT	EDT	VKSG
PT_13-11-16	PEN = 4	4	SSMK	WT	WT	NTGY	WT	SSNA	AIDTK	WT	SAMK	WT	EDT	VKSG
PT_13-11-16	PEN = 4	4	SSMK	WT	WT	NTGY	WT	SSNA	AIDTK	WT	SAMK	WT	EDT	VKSG
PT_13-11-16	PEN = 4	4	SSMK	WT	WT	NTGY	WT	SSNA	AIDTK	WT	SAMK	WT	EDT	VKSG
PT_13-11-16	PEN = 4	4	SSMK	WT	WT	NTGY	WT	SSNA	AIDTK	WT	SAMK	WT	EDT	VKSG
PT_13-11-16	PEN = 4	4	SSMK	WT	WT	NTGY	WT	SSNA	AIDTK	WT	SAMK	WT	EDT	VKSG
PT_13-11-16	PEN = 4	4	SSMK	WT	WT	NTGY	WT	SSNA	AIDTK	WT	SAMK	WT	EDT	VKSG
PT_13-11-16	PEN = 4	4	SSMK	WT	WT	NTGY	WT	SSNA	AIDTK	WT	SAMK	WT	EDT	VKSG
PT_13-11-16	PEN = 4	4	SSMK	WT	WT	NTGY	WT	SSNA	AIDTK	WT	SAMK	WT	EDT	VKSG
PT_13-11-16	PEN = 4	4	SSMK	WT	WT	NTGY	WT	SSNA	AIDTK	WT	SAMK	WT	EDT	VKSG
PT_13-11-16	PEN = 4	4	SSMK	WT	WT	NTGY	WT	SSNA	AIDTK	WT	SAMK	WT	EDT	VKSG
PT_13-11-16	PEN = 4	4	SSMK	WT	WT	NTGY	WT	SSNA	AIDTK	WT	SAMK	WT	EDT	VKSG
PT_13-11-16	PEN = 4	4	SSMK	WT	WT	NTGY	WT	SSNA	AIDTK	WT	SAMK	WT	EDT	VKSG
PT_13-11-16	PEN = 4	4	SSMK	WT	WT	NTGY	WT	SSNA	AIDTK	WT	SAMK	WT	EDT	VKSG
PT_13-11-16	PEN = 4	4	SSMK	WT	WT	NTGY	WT	SSNA	AIDTK	WT	SAMK	WT	EDT	VKSG
PT_13-11-16	PEN = 4	4	SSMK	WT	WT	NTGY	WT	SSNA	AIDTK	WT	SAMK	WT	EDT	VKSG
PT_13-11-16	PEN = 4	4	SSMK	WT	WT	NTGY	WT	SSNA	AIDTK	WT	SAMK	WT	EDT	VKSG
PT_13-11-16	PEN = 4	4	SSMK	WT	WT	NTGY	WT	SSNA	AIDTK	WT	SAMK	WT	EDT	VKSG
PT_13-11-16	PEN = 4	4	SSMK	WT	WT	NTGY	WT	SSNA	AIDTK	WT	SAMK	WT	EDT	VKSG
PT_13-11-16	PEN = 4	4	SSMK	WT	WT	NTGY	WT	SSNA	AIDTK	WT	SAMK	WT	EDT	VKSG
PT_13-11-16	PEN = 4	4	SSMK	WT	WT	NTGY	WT	SSNA	AIDTK	WT	SAMK	WT	EDT	VKSG
PT_13-11-16	PEN = 4	4	SSMK	WT	WT	NTGY	WT	SSNA	AIDTK	WT	SAMK	WT	EDT	VKSG
PT_13-11-16	PEN = 4	4	SSMK	WT	WT	NTGY	WT	SSNA	AIDTK	WT	SAMK	WT	EDT	VKSG
PT_13-11-16	PEN = 4	4	SSMK	WT	WT	NTGY	WT	SSNA	AIDTK	WT	SAMK	WT	EDT	VKSG
PT_13-11-16	PEN = 4	4	SSMK	WT	WT	NTGY	WT	SSNA	AIDTK	WT	SAMK	WT	EDT	VKSG
PT_13-11-16	PEN = 4	4	SSMK	WT	WT	NTGY	WT	SSNA	AIDTK	WT	SAMK	WT	EDT	VKSG
PT_13-11-16	PEN = 4	4	SSMK	WT	WT	NTGY	WT	SSNA	AIDTK	WT	SAMK	WT	EDT	VKSG
PT_13-11-16	PEN = 4	4	SSMK	WT	WT	NTGY	WT	SSNA	AIDTK	WT	SAMK	WT	EDT	VKSG
PT_13-11-16	PEN = 4	4	SSMK	WT	WT	NTGY	WT	SSNA	AIDTK	WT	SAMK	WT	EDT	VKSG
PT_13-11-16	PEN = 4	4	SSMK	WT	WT	NTGY	WT	SSNA	AIDTK	WT	SAMK	WT	EDT	VKSG
PT_13-11-16	PEN = 4	4	SSMK	WT	WT	NTGY	WT	SSNA	AIDTK	WT	SAMK	WT	EDT	VKSG
PT_13-11-16	PEN = 4	4	SSMK	WT	WT	NTGY	WT	SSNA	AIDTK	WT	SAMK	WT	EDT	VKSG
PT_13-11-16	PEN = 4	4	SSMK	WT	WT	NTGY	WT	SSNA	AIDTK	WT	SAMK	WT	EDT	VKSG
PT_13-11-16	PEN = 4	4	SSMK	WT	WT	NTGY	WT	SSNA	AIDTK	WT	SAMK	WT	EDT	VKSG
PT_13-11-16	PEN = 4	4	SSMK	WT	WT	NTGY	WT	SSNA	AIDTK	WT	SAMK	WT	EDT	VKSG
PT_13-11-16	PEN = 4	4	SSMK	WT	WT	NTGY	WT	SSNA	AIDTK	WT	SAMK	WT	EDT	VKSG
PT_13-11-16	PEN = 4	4	SSMK	WT	WT	NTGY	WT	SSNA	AIDTK	WT	SAMK	WT	EDT	VKSG
PT_13-11-16	PEN = 4	4	SSMK	WT	WT	NTGY	WT	SSNA	AIDTK	WT	SAMK	WT	EDT	VKSG
PT_13-11-16	PEN = 4	4	SSMK	WT	WT	NTGY	WT	SSNA	AIDTK	WT	SAMK	WT	EDT	VKSG
PT_13-11-16	PEN = 4	4	SSMK	WT	WT	NTGY	WT	SSNA	AIDTK	WT	SAMK	WT	EDT	VKSG
PT_13-11-16	PEN = 4	4	SSMK	WT	WT	NTGY	WT	SSNA	AIDTK	WT	SAMK	WT	EDT	VKSG
PT_13-11-16	PEN = 4	4	SSMK	WT	WT	NTGY	WT	SSNA	AIDTK	WT	SAMK	WT	EDT	VKSG
PT_13-11-16	PEN = 4	4	SSMK	WT	WT	NTGY	WT	SSNA	AIDTK	WT	SAMK	WT	EDT	VKSG
PT_13-11-16	PEN = 4	4	SSMK	WT	WT	NTGY	WT	SSNA	AIDTK	WT	SAMK	WT	EDT	VKSG
PT_13-11-16	PEN = 4	4	SSMK	WT	WT	NTGY	WT	SSNA	AIDTK	WT	SAMK	WT	EDT	VKSG
PT_13-11-16	PEN = 4	4	SSMK	WT	WT	NTGY	WT	SSNA	AIDTK	WT	SAMK	WT	EDT	VKSG
PT_13-11-16	PEN = 4	4	SSMK	WT	WT	NTGY	WT	SSNA	AIDTK	WT	SAMK	WT	EDT	VKSG
PT_13-11-16	PEN = 4	4	SSMK	WT	WT	NTGY	WT	SSNA	AIDTK	WT	SAMK	WT	EDT	VKSG
PT_13-11-16	PEN = 4	4	SSMK	WT	WT	NTGY	WT	SSNA	AIDTK	WT	SAMK	WT	EDT	VKSG
PT_13-11-16	PEN = 0.5	0.5	SSMK	WT	WT	NTGY	WT	SSNA	AIDTK	WT	SAMK	WT	EDT	VKSG
PT_13-11-16	PEN = 2	2	SSMK	WT	WT	NTGY	WT	SSNA	AIDTK	WT	SAMK	WT	EDT	VKSG
PT_13-11-16	PEN = 2	2	SSMK	WT	WT	NTGY	WT	SSNA	AIDTK	WT	SAMK	WT	EDT	VKSG
PT_13-11-16	PEN = 2	2	SSMK	WT	WT	NTGY	WT	SSNA	AIDTK	WT	SAMK	WT	EDT	VKSG
PT_13-11-16	PEN = 2	2	SSMK	WT	WT	NTGY	WT	SSNA	AIDTK	WT	SAMK	WT	EDT	VKSG
PT_13-11-16	PEN = 2	2	SSMK	WT	WT	NTGY	WT	SSNA	AIDTK	WT	SAMK	WT	EDT	VKSG
PT_13-11-16	PEN = 2	2	SSMK	WT	WT	NTGY	WT	SSNA	AIDTK	WT	SAMK	WT	EDT	VKSG
PT_13-11-16	PEN = 2	2	SSMK	WT	WT	NTGY	WT	SSNA	AIDTK	WT	SAMK	WT	EDT	VKSG
PT_13-11-16	PEN = 2	2	SSMK	WT	WT	NTGY	WT	SSNA	AIDTK	WT	SAMK	WT	EDT	VKSG
PT_13-11-16	PEN = 2	2	SSMK	WT	WT	NTGY	WT	SSNA	AIDTK	WT	SAMK	WT	EDT	VKSG
PT_13-11-16	PEN = 2	2	SSMK	WT	WT	NTGY	WT	SSNA	AIDTK	WT	SAMK	WT	EDT	VKSG
PT_13-11-16	PEN = 8	8	SSMK	WT	WT	NTGY	WT	SSNA	AIDTK	WT	SAMK	WT	EDT	VKSG
PT_13-11-16	PEN = 8	8	SSMK	WT	WT	NTGY	WT	SSNA	AIDTK	WT	SAMK	WT	EDT	VKSG
PT_13-11-16	PEN = 8	8	SSMK	WT	WT	NTGY	WT	SSNA	AIDTK	WT	SAMK	WT	EDT	VKSG
PT_13-11-16	PEN = 8	8	SSMK	WT	WT	NTGY	WT	SSNA	AIDTK	WT	SAMK	WT	EDT	VKSG
PT_13-11-16	PEN = 8	8	SSMK	WT	WT	NTGY	WT	SSNA	AIDTK	WT	SAMK	WT	EDT	VKSG
PT_13-11-16	PEN = 8	8	SSMK	WT	WT	NTGY	WT	SSNA	AIDTK	WT	SAMK	WT	EDT	VKSG
PT_13-11-16	PEN = 8	8	SSMK	WT	WT	NTGY	WT	SSNA	AIDTK	WT	SAMK	WT	EDT	VKSG
PT_13-11-16	PEN = 8	8	SSMK	WT	WT	NTGY	WT	SSNA	AIDTK	WT	SAMK	WT	EDT	VKSG
PT_13-11-16	PEN = 8	8	SSMK	WT	WT	NTGY	WT	SSNA	AIDTK	WT	SAMK	WT	EDT	VKSG
PT_13-11-16	PEN = 8	8	SSMK	WT	WT	NTGY	WT	SSNA	AIDTK	WT	SAMK	WT	EDT	VKSG
PT_13-11-16	PEN = 8	8	SSMK	WT	WT	NTGY	WT	SSNA	AIDTK	WT	SAMK	WT	EDT	VKSG
PT_13-11-16	PEN = 8	8	SSMK	WT	WT	NTGY	WT	SSNA	AIDTK	WT	SAMK	WT	EDT	VKSG
PT_13-11-16	PEN = 8	8	SSMK	WT	WT	NTGY	WT	SSNA	AIDTK	WT	SAMK	WT	EDT	VKSG
PT_13-11-16	PEN = 8	8	SSMK	WT	WT	NTGY	WT	SSNA	AIDTK	WT	SAMK	WT	EDT	VKSG
PT_13-11-16	PEN = 8	8	SSMK	WT	WT	NTGY	WT	SSNA	AIDTK	WT	SAMK	WT	EDT	VKSG
PT_13-11-16	PEN = 8	8	SSMK	WT	WT	NTGY	WT	SSNA	AIDTK	WT	SAMK	WT	EDT	VKSG
PT_13-11-16	PEN = 8	8	SSMK	WT	WT	NTGY	WT	SSNA	AIDTK	WT	SAMK	WT	EDT	VKSG
PT_13-11-16	PEN = 8	8	SSMK	WT	WT	NTGY	WT	SSNA	AIDTK	WT	SAMK	WT	EDT	VKSG
PT_13-11-16	PEN = 8	8	SSMK	WT	WT	NTGY	WT	SSNA	AIDTK	WT	SAMK	WT	EDT	VKSG
PT_13-11-16	PEN = 8	8	SSMK	WT	WT	NTGY	WT	SSNA	AIDTK	WT	SAMK	WT	EDT	VKSG
PT_13-11-16	PEN = 8	8	SSMK	WT	WT	NTGY	WT	SSNA	AIDTK	WT	SAMK	WT	EDT	VKSG
PT_13-11-16	PEN = 8	8	SSMK	WT	WT	NTGY	WT	SSNA	AIDTK	WT	SAMK	WT	EDT	VKSG
PT_13-11-16	PEN = 8	8	SSMK	WT	WT	NTGY	WT	SSNA	AIDTK	WT	SAMK	WT	EDT	VKSG
PT_13-11-16	PEN = 8	8	SSMK	WT	WT	NTGY	WT	SSNA	AIDTK	WT	SAMK	WT	EDT	VKSG
PT_13-11-16	PEN = 8	8	SSMK	WT	WT	NTGY	WT	SSNA	AIDTK	WT	SAMK	WT	EDT	VKSG
PT_13-11-16	PEN = 8	8	SSMK	WT	WT	NTGY	WT	SSNA	AIDTK	WT	SAMK	WT	EDT	VKSG
PT_13-11-16	PEN = 8	8	SSMK	WT	WT	NTGY	WT	SSNA	AIDTK	WT	SAMK	WT	EDT	VKSG
PT_13-11-16	PEN = 8	8	SSMK	WT	WT	NTGY	WT	SSNA	AIDTK	WT	SAMK	WT	EDT	VKSG
PT_13-11-16	PEN = 8	8	SSMK	WT	WT	NTGY	WT	SSNA	AIDTK	WT	SAMK	WT	EDT	VKSG
PT_13-11-16	PEN = 8	8	SSMK	WT	WT	NTGY	WT	SSNA	AIDTK	WT	SAMK	WT	EDT	VKSG
PT_13-11-16	PEN = 8	8	SSMK	WT	WT	NTGY	WT	SSNA	AIDTK	WT	SAMK	WT	EDT	VKSG
PT_13-11-16	PEN = 8	8	SSMK	WT	WT	NTGY	WT	SSNA	AIDTK	WT	SAMK	WT	EDT	VKSG
PT_13-11-16	PEN = 8	8	SSMK	WT	WT	NTGY	WT	SSNA	AIDTK	WT	SAMK	WT	EDT	VKSG
PT_13-11-16	PEN = 8	8	SSMK	WT	WT	NTGY	WT	SSNA	AIDTK	WT	SAMK	WT	EDT	VKSG
PT_13-11-16	PEN = 8	8	SSMK	WT	WT	NTGY	WT	SSNA	AIDTK	WT	SAMK	WT	EDT	VKSG
PT_13-11-16	PEN = 8	8	SSMK	WT	WT	NTGY	WT	SSNA	AIDTK	WT	SAMK	WT	EDT	VKSG
PT_13-11-16	PEN = 8	8	SSMK	WT	WT	NTGY	WT	SSNA	AIDTK	WT	SAMK	WT	EDT	VKSG
PT_13-11-16	PEN = 8	8	SSMK	WT	WT	NTGY	WT	SSNA	AIDTK	WT	SAMK	WT	EDT	VKSG
PT_13-11-16	PEN = 8	8	SSMK	WT	WT	NTGY	WT	SSNA	AIDTK	WT	SAMK	WT	EDT	VKSG
PT_13-11-26	PEN = 2	2	SSMK	WT	WT	NTGY	WT	SSNA	AIDTK	WT	SAFK	WT	KEA	VKSG
PT_13-11-26	PEN = 2	2	SSMK	WT	WT	NTGY	WT	SSNA	AIDTK	WT	SAFK	WT	KEA	VKSG
PT_13-11-26	PEN = 4	4	SSMK	WT	WT	NTGY	WT	SSNA	AIDTK	WT	SAFK	WT	KEA	VKSG
PT_13-11-26	PEN = 8	8	SSMK	WT	WT	NTGY	WT	SSNA	AIDTK	WT	SAFK	WT	KEA	VKSG
PT_13-11-26	PEN = 8	8	SSMK	WT	WT	NTGY	WT	SSNA	AIDTK	WT	SAFK	WT	KEA	VKSG
PT_13-11-26	PEN = 8	8	SSMK	WT	WT	NTGY	WT	SSNA	AIDTK	WT	SAFK	WT	KEA	VKSG
PT_13-11-33	PEN = 4	4	SSMK	WT	WT	NTGY	WT	SSNA	AIDTK	WT	SAFK	WT	KEA	VKSG
PT_13-11-33	PEN = 4	4	SSMK	WT	WT	NTGY	WT	SSNA	AIDTK	WT	SAFK	WT	KEA	VKSG
PT_13-11-33	PEN = 4	4	SSMK	WT	WT	NTGY	WT	SSNA	AIDTK	WT	SAFK	WT	KEA	VKSG
PT_13-11-33	PEN = 8	8	SSMK	WT	WT	NTGY	WT	SSNA	AIDTK	WT	SAFK	WT	KEA	VKSG
PT_13-11-33	PEN = 8	8	SSMK	WT	WT	NTGY	WT	SSNA	AIDTK	WT	SAFK	WT	KEA	VKSG
PT_13-11-36	PEN = 4	4	SSMK	WT	WT	NTGY	WT	SSNA	AIDTK	WT	SAMK	WT	KEA	VKSG
PT_13-11-8	PEN = 2	2	SSMK	WT	WT	NTGY	WT	SSNA	AIDTK	WT	SAMK	WT	KEA	VKSG
PT_13-14-115	PEN = 8	8	SSMK	WT	WT	NTGY	WT	SSNA	AIDTK	WT	SAFK	WT	KEA	VKSG
PT_13-14-144	PEN = 4	4	SSMK	WT	WT	NTGY	WT	SSNA	AIDTK	WT	SAFK	WT	KEA	VKSG
PT_13-14-16	PEN = 4	4	SSMK	WT	WT	NTGY	WT	SSNA	AIDTK	WT	SAMK	WT	EDT	VKSG
PT_13-14-16	PEN = 8	8	SSMK	WT	WT	NTGY	WT	SSNA	AIDTK	WT	SAMK	WT	EDT	VKSG
PT_13-14-20	PEN = 4	4	SSMK	WT	WT	NTGY	WT	SSNA	AIDTK	WT	SAMK	WT	KEA	VKSG
PT_13-14-20	PEN = 4	4	SSMK	WT	WT	NTGY	WT	SSNA	AIDTK	WT	SAMK	WT	KEA	VKSG
PT_13-14-20	PEN = 4	4	SSMK	WT	WT	NTGY	WT	SSNA	AIDTK	WT	SAMK	WT	KEA	VKSG
PT_13-14-20	PEN = 4	4	SSMK	WT	WT	NTGY	WT	SSNA	AIDTK	WT	SAMK	WT	KEA	VKSG
PT_13-14-20	PEN = 4	4	SSMK	WT	WT	NTGY	WT	SSNA	AIDTK	WT	SAMK	WT	KEA	VKSG
PT_13-14-20	PEN = 8	8	SSMK	WT	WT	NTGY	WT	SSNA	AIDTK	WT	SAMK	WT	KEA	VKSG
PT_13-14-26	PEN = 8	8	SSMK	WT	WT	NTGY	WT	SSNA	AIDTK	WT	SAFK	WT	KEA	VKSG
PT_13-14-26	PEN = 8	8	SSMK	WT	WT	NTGY	WT	SSNA	AIDTK	WT	SAFK	WT	KEA	VKSG
PT_13-14-26	PEN = 8	8	SSMK	WT	WT	NTGY	WT	SSNA	AIDTK	WT	SAFK	WT	KEA	VKSG
PT_13-14-26	PEN = 8	8	SSMK	WT	WT	NTGY	WT	SSNA	AIDTK	WT	SAFK	WT	KEA	VKSG
PT_13-14-26	PEN = 8	8	SSMK	WT	WT	NTGY	WT	SSNA	AIDTK	WT	SAFK	WT	KEA	VKSG
PT_13-14-26	PEN = 8	8	SSMK	WT	WT	NTGY	WT	SSNA	AIDTK	WT	SAFK	WT	KEA	VKSG
PT_13-14-26	PEN = 8	8	SSMK	WT	WT	NTGY	WT	SSNA	AIDTK	WT	SAFK	WT	KEA	VKSG
PT_13-14-26	PEN = 4	4	SSMK	WT	WT	NTGY	WT	SSNA	AIDTK	WT	SAFK	WT	KEA	VKSG
PT_13-14-26	PEN = 4	4	SSMK	WT	WT	NTGY	WT	SSNA	AIDTK	WT	SAFK	WT	KEA	VKSG
PT_13-16-20	PEN = 2	2	SSMK	WT	WT	NTGY	WT	SSNA	WT	WT	SAMK	WT	KEA	VKSG
PT_13-16-47	PEN = 1	1	SSMK	WT	WT	NTGY	WT	SSNA	WT	WT	SAMK	WT	KEA	VKSG
PT_13-16-47	PEN = 2	2	SSMK	WT	WT	NTGY	WT	SSNA	WT	WT	SAMK	WT	KEA	VKSG
PT_13-16-47	PEN = 2	2	SSMK	WT	WT	NTGY	WT	SSNA	WT	WT	SAMK	WT	KEA	VKSG
PT_13-16-47	PEN = 4	4	SSMK	WT	WT	NTGY	WT	SSNA	WT	WT	SAMK	WT	KEA	VKSG
PT_13-28-37	PEN = 16	16	SSMK	WT	WT	NTGY	WT	SSNA	AIDTK	WT	SAFK	WT	KEA	VKSG
PT_13-31-146	PEN = 2	2	SSMK	WT	WT	NTGY	WT	SSNA	WT	WT	SAMK	WT	KEA	VKSG
PT_13-31-73	PEN = 1	1	SSMK	WT	WT	NTGY	WT	SSNA	WT	WT	SAMK	WT	KEA	VKSG
PT_13-31-73	PEN = 2	2	SSMK	WT	WT	NTGY	WT	SSNA	WT	WT	SAMK	WT	KEA	VKSG
PT_13-31-73	PEN = 2	2	SSMK	WT	WT	NTGY	WT	SSNA	WT	WT	SAMK	WT	KEA	VKSG
PT_13-31-73	PEN = 2	2	SSMK	WT	WT	NTGY	WT	SSNA	WT	WT	SAMK	WT	KEA	VKSG
PT_13-39-46	PEN = 1	1	SSMK	WT	WT	NTGY	WT	SSNA	WT	WT	SAMK	WT	KEA	VKSG
PT_13-51-20	PEN = 4	4	SSMK	WT	WT	NTGY	WT	SSNA	AIDTK	WT	SAMK	WT	KEA	VKSG
PT_13-54-33	PEN = 8	8	SSMK	WT	WT	NTGY	WT	SSNA	AIDTK	WT	SAFK	WT	KEA	VKSG
PT_1-4-0	PEN <= 0.03	0.03125	WT	WT	WT	WT	WT	WT	WT	WT	WT	WT	WT	WT
PT_1-4-0	PEN <= 0.03	0.03125	WT	WT	WT	WT	WT	WT	WT	WT	WT	WT	WT	WT
PT_1-4-0	PEN <= 0.03	0.03125	WT	WT	WT	WT	WT	WT	WT	WT	WT	WT	WT	WT
PT_14-0-2	PEN <= 0.03	0.03125	WT	WT	WT	WT	WT	WT	WT	WT	WT	WT	WT	WT
PT_14-0-2	PEN <= 0.03	0.03125	WT	WT	WT	WT	WT	WT	WT	WT	WT	WT	WT	WT
PT_1-4-12	PEN <= 0.03	0.03125	WT	WT	WT	WT	WT	WT	WT	WT	WT	WT	WT	WT
PT_1-4-12	PEN <= 0.03	0.03125	WT	WT	WT	WT	WT	WT	WT	WT	WT	WT	WT	WT
PT_1-4-129	PEN = 0.12	0.125	WT	WT	WT	WT	WT	WT	WT	WT	WT	WT	WT	WT
PT_1-4-2	PEN <= 0.03	0.03125	WT	WT	WT	WT	WT	WT	WT	WT	WT	WT	WT	WT
PT_1-4-2	PEN <= 0.03	0.03125	WT	WT	WT	WT	WT	WT	WT	WT	WT	WT	WT	WT
PT_1-4-2	PEN <= 0.03	0.03125	WT	WT	WT	WT	WT	WT	WT	WT	WT	WT	WT	WT
PT_1-4-2	PEN <= 0.03	0.03125	WT	WT	WT	WT	WT	WT	WT	WT	WT	WT	WT	WT
PT_1-4-2	PEN <= 0.03	0.03125	WT	WT	WT	WT	WT	WT	WT	WT	WT	WT	WT	WT
PT_1-4-2	PEN <= 0.03	0.03125	WT	WT	WT	WT	WT	WT	WT	WT	WT	WT	WT	WT
PT_1-4-2	PEN <= 0.03	0.03125	WT	WT	WT	WT	WT	WT	WT	WT	WT	WT	WT	WT
PT_1-4-2	PEN <= 0.03	0.03125	WT	WT	WT	WT	WT	WT	WT	WT	WT	WT	WT	WT
PT_1-4-2	PEN <= 0.03	0.03125	WT	WT	WT	WT	WT	WT	WT	WT	WT	WT	WT	WT
PT_1-4-2	PEN <= 0.03	0.03125	WT	WT	WT	WT	WT	WT	WT	WT	WT	WT	WT	WT
PT_1-4-2	PEN <= 0.03	0.03125	WT	WT	WT	WT	WT	WT	WT	WT	WT	WT	WT	WT
PT_1-4-2	PEN <= 0.03	0.03125	WT	WT	WT	WT	WT	WT	WT	WT	WT	WT	WT	WT
PT_1-4-2	PEN <= 0.03	0.03125	WT	WT	WT	WT	WT	WT	WT	WT	WT	WT	WT	WT
PT_1-4-2	PEN <= 0.03	0.03125	WT	WT	WT	WT	WT	WT	WT	WT	WT	WT	WT	WT
PT_1-4-2	PEN <= 0.03	0.03125	WT	WT	WT	WT	WT	WT	WT	WT	WT	WT	WT	WT
PT_1-4-2	PEN <= 0.03	0.03125	WT	WT	WT	WT	WT	WT	WT	WT	WT	WT	WT	WT
PT_1-4-2	PEN <= 0.03	0.03125	WT	WT	WT	WT	WT	WT	WT	WT	WT	WT	WT	WT
PT_1-4-2	PEN <= 0.03	0.03125	WT	WT	WT	WT	WT	WT	WT	WT	WT	WT	WT	WT
PT_1-4-2	PEN <= 0.03	0.03125	WT	WT	WT	WT	WT	WT	WT	WT	WT	WT	WT	WT
PT_1-4-2	PEN <= 0.03	0.03125	WT	WT	WT	WT	WT	WT	WT	WT	WT	WT	WT	WT
PT_1-4-2	PEN <= 0.03	0.03125	WT	WT	WT	WT	WT	WT	WT	WT	WT	WT	WT	WT
PT_1-4-2	PEN <= 0.03	0.03125	WT	WT	WT	WT	WT	WT	WT	WT	WT	WT	WT	WT
PT_1-4-2	PEN <= 0.03	0.03125	WT	WT	WT	WT	WT	WT	WT	WT	WT	WT	WT	WT
PT_1-4-2	PEN <= 0.03	0.03125	WT	WT	WT	WT	WT	WT	WT	WT	WT	WT	WT	WT
PT_1-4-2	PEN <= 0.03	0.03125	WT	WT	WT	WT	WT	WT	WT	WT	WT	WT	WT	WT
PT_1-4-2	PEN <= 0.03	0.03125	WT	WT	WT	WT	WT	WT	WT	WT	WT	WT	WT	WT
PT_1-4-2	PEN <= 0.03	0.03125	WT	WT	WT	WT	WT	WT	WT	WT	WT	WT	WT	WT
PT_1-4-2	PEN <= 0.03	0.03125	WT	WT	WT	WT	WT	WT	WT	WT	WT	WT	WT	WT
PT_1-4-2	PEN <= 0.03	0.03125	WT	WT	WT	WT	WT	WT	WT	WT	WT	WT	WT	WT
PT_1-4-2	PEN <= 0.03	0.03125	WT	WT	WT	WT	WT	WT	WT	WT	WT	WT	WT	WT
PT_1-4-2	PEN <= 0.03	0.03125	WT	WT	WT	WT	WT	WT	WT	WT	WT	WT	WT	WT
PT_1-4-2	PEN <= 0.03	0.03125	WT	WT	WT	WT	WT	WT	WT	WT	WT	WT	WT	WT
PT_1-4-2	PEN <= 0.03	0.03125	WT	WT	WT	WT	WT	WT	WT	WT	WT	WT	WT	WT
PT_1-4-2	PEN <= 0.03	0.03125	WT	WT	WT	WT	WT	WT	WT	WT	WT	WT	WT	WT
PT_1-4-2	PEN <= 0.03	0.03125	WT	WT	WT	WT	WT	WT	WT	WT	WT	WT	WT	WT
PT_1-4-2	PEN <= 0.03	0.03125	WT	WT	WT	WT	WT	WT	WT	WT	WT	WT	WT	WT
PT_1-4-2	PEN <= 0.03	0.03125	WT	WT	WT	WT	WT	WT	WT	WT	WT	WT	WT	WT
PT_1-4-2	PEN <= 0.03	0.03125	WT	WT	WT	WT	WT	WT	WT	WT	WT	WT	WT	WT
PT_1-4-2	PEN <= 0.03	0.03125	WT	WT	WT	WT	WT	WT	WT	WT	WT	WT	WT	WT
PT_1-4-2	PEN <= 0.03	0.03125	WT	WT	WT	WT	WT	WT	WT	WT	WT	WT	WT	WT
PT_1-4-2	PEN <= 0.03	0.03125	WT	WT	WT	WT	WT	WT	WT	WT	WT	WT	WT	WT
PT_1-4-2	PEN <= 0.03	0.03125	WT	WT	WT	WT	WT	WT	WT	WT	WT	WT	WT	WT
PT_1-4-2	PEN <= 0.03	0.03125	WT	WT	WT	WT	WT	WT	WT	WT	WT	WT	WT	WT
PT_1-4-2	PEN <= 0.03	0.03125	WT	WT	WT	WT	WT	WT	WT	WT	WT	WT	WT	WT
PT_1-4-2	PEN <= 0.03	0.03125	WT	WT	WT	WT	WT	WT	WT	WT	WT	WT	WT	WT
PT_1-4-2	PEN <= 0.03	0.03125	WT	WT	WT	WT	WT	WT	WT	WT	WT	WT	WT	WT
PT_1-4-2	PEN <= 0.03	0.03125	WT	WT	WT	WT	WT	WT	WT	WT	WT	WT	WT	WT
PT_1-4-2	PEN <= 0.03	0.03125	WT	WT	WT	WT	WT	WT	WT	WT	WT	WT	WT	WT
PT_1-4-2	PEN <= 0.03	0.03125	WT	WT	WT	WT	WT	WT	WT	WT	WT	WT	WT	WT
PT_1-4-2	PEN <= 0.03	0.03125	WT	WT	WT	WT	WT	WT	WT	WT	WT	WT	WT	WT
PT_1-4-2	PEN <= 0.03	0.03125	WT	WT	WT	WT	WT	WT	WT	WT	WT	WT	WT	WT
PT_1-4-2	PEN <= 0.03	0.03125	WT	WT	WT	WT	WT	WT	WT	WT	WT	WT	WT	WT
PT_1-4-2	PEN <= 0.03	0.03125	WT	WT	WT	WT	WT	WT	WT	WT	WT	WT	WT	WT
PT_1-4-2	PEN <= 0.03	0.03125	WT	WT	WT	WT	WT	WT	WT	WT	WT	WT	WT	WT
PT_1-4-2	PEN <= 0.03	0.03125	WT	WT	WT	WT	WT	WT	WT	WT	WT	WT	WT	WT
PT_1-4-2	PEN <= 0.03	0.03125	WT	WT	WT	WT	WT	WT	WT	WT	WT	WT	WT	WT
PT_1-4-2	PEN <= 0.03	0.03125	WT	WT	WT	WT	WT	WT	WT	WT	WT	WT	WT	WT
PT_1-4-2	PEN <= 0.03	0.03125	WT	WT	WT	WT	WT	WT	WT	WT	WT	WT	WT	WT
PT_1-4-2	PEN <= 0.03	0.03125	WT	WT	WT	WT	WT	WT	WT	WT	WT	WT	WT	WT
PT_1-4-2	PEN <= 0.03	0.03125	WT	WT	WT	WT	WT	WT	WT	WT	WT	WT	WT	WT
PT_1-4-2	PEN <= 0.03	0.03125	WT	WT	WT	WT	WT	WT	WT	WT	WT	WT	WT	WT
PT_1-4-2	PEN <= 0.03	0.03125	WT	WT	WT	WT	WT	WT	WT	WT	WT	WT	WT	WT
PT_1-4-2	PEN <= 0.03	0.03125	WT	WT	WT	WT	WT	WT	WT	WT	WT	WT	WT	WT
PT_1-4-2	PEN <= 0.03	0.03125	WT	WT	WT	WT	WT	WT	WT	WT	WT	WT	WT	WT
PT_1-4-2	PEN <= 0.03	0.03125	WT	WT	WT	WT	WT	WT	WT	WT	WT	WT	WT	WT
PT_1-4-2	PEN <= 0.03	0.03125	WT	WT	WT	WT	WT	WT	WT	WT	WT	WT	WT	WT
PT_1-4-2	PEN <= 0.03	0.03125	WT	WT	WT	WT	WT	WT	WT	WT	WT	WT	WT	WT
PT_1-4-2	PEN <= 0.03	0.03125	WT	WT	WT	WT	WT	WT	WT	WT	WT	WT	WT	WT
PT_1-4-2	PEN <= 0.03	0.03125	WT	WT	WT	WT	WT	WT	WT	WT	WT	WT	WT	WT
PT_1-4-2	PEN <= 0.03	0.03125	WT	WT	WT	WT	WT	WT	WT	WT	WT	WT	WT	WT
PT_1-4-2	PEN <= 0.03	0.03125	WT	WT	WT	WT	WT	WT	WT	WT	WT	WT	WT	WT
PT_1-4-2	PEN <= 0.03	0.03125	WT	WT	WT	WT	WT	WT	WT	WT	WT	WT	WT	WT
PT_1-4-2	PEN <= 0.03	0.03125	WT	WT	WT	WT	WT	WT	WT	WT	WT	WT	WT	WT
PT_1-4-2	PEN <= 0.03	0.03125	WT	WT	WT	WT	WT	WT	WT	WT	WT	WT	WT	WT
PT_1-4-2	PEN <= 0.03	0.03125	WT	WT	WT	WT	WT	WT	WT	WT	WT	WT	WT	WT
PT_1-4-2	PEN <= 0.03	0.03125	WT	WT	WT	WT	WT	WT	WT	WT	WT	WT	WT	WT
PT_1-4-2	PEN <= 0.03	0.03125	WT	WT	WT	WT	WT	WT	WT	WT	WT	WT	WT	WT
PT_1-4-2	PEN <= 0.03	0.03125	WT	WT	WT	WT	WT	WT	WT	WT	WT	WT	WT	WT
PT_1-4-2	PEN <= 0.03	0.03125	WT	WT	WT	WT	WT	WT	WT	WT	WT	WT	WT	WT
PT_1-4-2	PEN <= 0.03	0.03125	WT	WT	WT	WT	WT	WT	WT	WT	WT	WT	WT	WT
PT_1-4-2	PEN <= 0.03	0.03125	WT	WT	WT	WT	WT	WT	WT	WT	WT	WT	WT	WT
PT_1-4-2	PEN <= 0.03	0.03125	WT	WT	WT	WT	WT	WT	WT	WT	WT	WT	WT	WT
PT_1-4-2	PEN <= 0.03	0.03125	WT	WT	WT	WT	WT	WT	WT	WT	WT	WT	WT	WT
PT_1-4-2	PEN <= 0.03	0.03125	WT	WT	WT	WT	WT	WT	WT	WT	WT	WT	WT	WT
PT_1-4-2	PEN <= 0.03	0.03125	WT	WT	WT	WT	WT	WT	WT	WT	WT	WT	WT	WT
PT_1-4-2	PEN <= 0.03	0.03125	WT	WT	WT	WT	WT	WT	WT	WT	WT	WT	WT	WT
PT_1-4-2	PEN <= 0.03	0.03125	WT	WT	WT	WT	WT	WT	WT	WT	WT	WT	WT	WT
PT_1-4-2	PEN <= 0.03	0.03125	WT	WT	WT	WT	WT	WT	WT	WT	WT	WT	WT	WT
PT_1-4-2	PEN <= 0.03	0.03125	WT	WT	WT	WT	WT	WT	WT	WT	WT	WT	WT	WT
PT_1-4-2	PEN <= 0.03	0.03125	WT	WT	WT	WT	WT	WT	WT	WT	WT	WT	WT	WT
PT_1-4-2	PEN <= 0.03	0.03125	WT	WT	WT	WT	WT	WT	WT	WT	WT	WT	WT	WT
PT_1-4-2	PEN <= 0.03	0.03125	WT	WT	WT	WT	WT	WT	WT	WT	WT	WT	WT	WT
PT_1-4-2	PEN <= 0.03	0.03125	WT	WT	WT	WT	WT	WT	WT	WT	WT	WT	WT	WT
PT_1-4-2	PEN <= 0.03	0.03125	WT	WT	WT	WT	WT	WT	WT	WT	WT	WT	WT	WT
PT_1-4-2	PEN <= 0.03	0.03125	WT	WT	WT	WT	WT	WT	WT	WT	WT	WT	WT	WT
PT_1-4-2	PEN <= 0.03	0.03125	WT	WT	WT	WT	WT	WT	WT	WT	WT	WT	WT	WT
PT_1-4-2	PEN <= 0.03	0.03125	WT	WT	WT	WT	WT	WT	WT	WT	WT	WT	WT	WT
PT_1-4-21	PEN = 0.06	0.0625	WT	WT	WT	WT	WT	WT	WT	WT	WT	WT	WT	WT
PT_1-4-21	PEN = 0.06	0.0625	WT	WT	WT	WT	WT	WT	WT	WT	WT	WT	WT	WT
PT_1-4-21	PEN = 0.06	0.0625	WT	WT	WT	WT	WT	WT	WT	WT	WT	WT	WT	WT
PT_1-4-21	PEN = 0.06	0.0625	WT	WT	WT	WT	WT	WT	WT	WT	WT	WT	WT	WT
PT_1-4-21	PEN = 0.06	0.0625	WT	WT	WT	WT	WT	WT	WT	WT	WT	WT	WT	WT
PT_1-4-21	PEN = 0.06	0.0625	WT	WT	WT	WT	WT	WT	WT	WT	WT	WT	WT	WT
PT_1-4-21	PEN = 0.06	0.0625	WT	WT	WT	WT	WT	WT	WT	WT	WT	WT	WT	WT
PT_1-4-21	PEN = 0.06	0.0625	WT	WT	WT	WT	WT	WT	WT	WT	WT	WT	WT	WT
PT_1-4-21	PEN = 0.06	0.0625	WT	WT	WT	WT	WT	WT	WT	WT	WT	WT	WT	WT
PT_1-4-21	PEN = 0.03	0.03125	WT	WT	WT	WT	WT	WT	WT	WT	WT	WT	WT	WT
PT_1-4-21	PEN = 0.03	0.03125	WT	WT	WT	WT	WT	WT	WT	WT	WT	WT	WT	WT
PT_1-4-21	PEN = 0.03	0.03125	WT	WT	WT	WT	WT	WT	WT	WT	WT	WT	WT	WT
PT_1-4-21	PEN = 0.12	0.125	WT	WT	WT	WT	WT	WT	WT	WT	WT	WT	WT	WT
PT_1-44-2	PEN <= 0.03	0.03125	WT	WT	WT	WT	WT	WT	WT	WT	WT	WT	WT	WT
PT_1-44-2	PEN <= 0.03	0.03125	WT	WT	WT	WT	WT	WT	WT	WT	WT	WT	WT	WT
PT_1-44-2	PEN <= 0.03	0.03125	WT	WT	WT	WT	WT	WT	WT	WT	WT	WT	WT	WT
PT_1-44-2	PEN <= 0.03	0.03125	WT	WT	WT	WT	WT	WT	WT	WT	WT	WT	WT	WT
PT_1-44-2	PEN <= 0.03	0.03125	WT	WT	WT	WT	WT	WT	WT	WT	WT	WT	WT	WT
PT_1-44-2	PEN <= 0.03	0.03125	WT	WT	WT	WT	WT	WT	WT	WT	WT	WT	WT	WT
PT_1-44-2	PEN <= 0.03	0.03125	WT	WT	WT	WT	WT	WT	WT	WT	WT	WT	WT	WT
PT_1-44-2	PEN <= 0.03	0.03125	WT	WT	WT	WT	WT	WT	WT	WT	WT	WT	WT	WT
PT_1-44-2	PEN <= 0.03	0.03125	WT	WT	WT	WT	WT	WT	WT	WT	WT	WT	WT	WT
PT_1-44-2	PEN <= 0.03	0.03125	WT	WT	WT	WT	WT	WT	WT	WT	WT	WT	WT	WT
PT_1-44-2	PEN <= 0.03	0.03125	WT	WT	WT	WT	WT	WT	WT	WT	WT	WT	WT	WT
PT_1-4-72	PEN = 1	1	WT	WT	WT	WT	WT	WT	WT	WT	WT	WT	WT	WT
PT_1-4-84	PEN <= 0.03	0.03125	WT	WT	WT	WT	WT	WT	WT	WT	WT	WT	WT	WT
PT_1-50-0	PEN = 0.12	0.125	WT	WT	WT	WT	WT	WT	WT	WT	WT	WT	WT	WT
PT_15-0-2	PEN = 1	1	SAMK	WT	WT	NTGY	WT	WT	WT	WT	WT	WT	WT	WT
PT_15-11-16	PEN = 4	4	SAMK	WT	WT	NTGY	WT	SSNA	AIDTK	WT	SAMK	WT	EDT	VKSG
PT_15-12-173	PEN = 1	1	SAMK	WT	WT	NTGY	WT	SSNA	WT	WT	SPMK	WT	WT	WT
PT_15-12-18	PEN = 0.12	0.125	SAMK	WT	WT	NTGY	WT	SSNA	WT	WT	SAMK	WT	KEA	VKSG
PT_15-12-18	PEN = 0.25	0.25	SAMK	WT	WT	NTGY	WT	SSNA	WT	WT	SAMK	WT	KEA	VKSG
PT_15-12-18	PEN = 0.5	0.5	SAMK	WT	WT	NTGY	WT	SSNA	WT	WT	SAMK	WT	KEA	VKSG
PT_15-12-18	PEN = 0.5	0.5	SAMK	WT	WT	NTGY	WT	SSNA	WT	WT	SAMK	WT	KEA	VKSG
PT_15-12-18	PEN = 1	1	SAMK	WT	WT	NTGY	WT	SSNA	WT	WT	SAMK	WT	KEA	VKSG
PT_15-12-18	PEN = 1	1	SAMK	WT	WT	NTGY	WT	SSNA	WT	WT	SAMK	WT	KEA	VKSG
PT_15-12-18	PEN = 1	1	SAMK	WT	WT	NTGY	WT	SSNA	WT	WT	SAMK	WT	KEA	VKSG
PT_15-12-18	PEN = 1	1	SAMK	WT	WT	NTGY	WT	SSNA	WT	WT	SAMK	WT	KEA	VKSG
PT_15-12-18	PEN = 1	1	SAMK	WT	WT	NTGY	WT	SSNA	WT	WT	SAMK	WT	KEA	VKSG
PT_15-12-18	PEN = 2	2	SAMK	WT	WT	NTGY	WT	SSNA	WT	WT	SAMK	WT	KEA	VKSG
PT_15-12-18	PEN = 2	2	SAMK	WT	WT	NTGY	WT	SSNA	WT	WT	SAMK	WT	KEA	VKSG
PT_15-12-18	PEN = 2	2	SAMK	WT	WT	NTGY	WT	SSNA	WT	WT	SAMK	WT	KEA	VKSG
PT_15-12-18	PEN = 2	2	SAMK	WT	WT	NTGY	WT	SSNA	WT	WT	SAMK	WT	KEA	VKSG
PT_15-12-18	PEN = 2	2	SAMK	WT	WT	NTGY	WT	SSNA	WT	WT	SAMK	WT	KEA	VKSG
PT_15-12-18	PEN = 2	2	SAMK	WT	WT	NTGY	WT	SSNA	WT	WT	SAMK	WT	KEA	VKSG
PT_15-12-18	PEN = 2	2	SAMK	WT	WT	NTGY	WT	SSNA	WT	WT	SAMK	WT	KEA	VKSG
PT_15-12-18	PEN = 2	2	SAMK	WT	WT	NTGY	WT	SSNA	WT	WT	SAMK	WT	KEA	VKSG
PT_15-12-18	PEN = 2	2	SAMK	WT	WT	NTGY	WT	SSNA	WT	WT	SAMK	WT	KEA	VKSG
PT_15-12-18	PEN = 2	2	SAMK	WT	WT	NTGY	WT	SSNA	WT	WT	SAMK	WT	KEA	VKSG
[truncated: 2,341 more rows]

## Sheet: Ceftriaxone_Training
Supplemental Dataset D3. Training data for multivariate linear regression analysis for MIC prediction of ceftriaxone.
Strain_ID	pbp1a	pbp2b	pbp2x	Ceftriaxone_Pheno_MIC	Exact_MIC	Log2(MIC)	pbp1a_motif_1	pbp1a_motif_2	pbp1a_motif_3	pbp1a_motif_4	pbp2b_motif_1	pbp2b_motif_2	pbp2b_motif_3	pbp2b_motif_4	pbp2x_motif_1	pbp2x_motif_2	pbp2x_motif_3	pbp2x_motif_4	pbp1a_motif_1	pbp1a_motif_2	pbp1a_motif_3	pbp1a_motif_4	pbp2b_motif_1	pbp2b_motif_2	pbp2b_motif_3	pbp2b_motif_4	pbp2x_motif_1	pbp2x_motif_2	pbp2x_motif_3	pbp2x_motif_4
SC10-0214-P	WT/WT/WT/WT	WT/WT/WT/WT	WT/WT/WT/WT	<=0.12	0.125	-3	WT	WT	WT	WT	WT	WT	WT	WT	WT	WT	WT	WT	WT	WT	WT	WT	WT	WT	WT	WT	WT	WT	WT	WT
SC10-0415-P	WT/WT/WT/WT	WT/WT/WT/WT	WT/WT/WT/WT	<=0.12	0.125	-3	WT	WT	WT	WT	WT	WT	WT	WT	WT	WT	WT	WT	WT	WT	WT	WT	WT	WT	WT	WT	WT	WT	WT	WT
SC10-0428-P	WT/WT/WT/WT	WT/WT/WT/WT	WT/WT/WT/WT	<=0.12	0.125	-3	WT	WT	WT	WT	WT	WT	WT	WT	WT	WT	WT	WT	WT	WT	WT	WT	WT	WT	WT	WT	WT	WT	WT	WT
SC10-0429-P	WT/WT/WT/WT	WT/WT/WT/WT	WT/WT/WT/WT	<=0.12	0.125	-3	WT	WT	WT	WT	WT	WT	WT	WT	WT	WT	WT	WT	WT	WT	WT	WT	WT	WT	WT	WT	WT	WT	WT	WT
SC10-0501-P	WT/WT/WT/WT	WT/WT/WT/WT	WT/WT/WT/WT	<=0.12	0.125	-3	WT	WT	WT	WT	WT	WT	WT	WT	WT	WT	WT	WT	WT	WT	WT	WT	WT	WT	WT	WT	WT	WT	WT	WT
SC10-0508-P	WT/WT/WT/WT	WT/WT/WT/WT	WT/WT/WT/WT	<=0.12	0.125	-3	WT	WT	WT	WT	WT	WT	WT	WT	WT	WT	WT	WT	WT	WT	WT	WT	WT	WT	WT	WT	WT	WT	WT	WT
SC10-0660-P	WT/WT/WT/WT	WT/WT/WT/WT	WT/WT/WT/WT	<=0.12	0.125	-3	WT	WT	WT	WT	WT	WT	WT	WT	WT	WT	WT	WT	WT	WT	WT	WT	WT	WT	WT	WT	WT	WT	WT	WT
SC10-0673-P	WT/WT/WT/WT	WT/WT/WT/WT	WT/WT/WT/WT	<=0.12	0.125	-3	WT	WT	WT	WT	WT	WT	WT	WT	WT	WT	WT	WT	WT	WT	WT	WT	WT	WT	WT	WT	WT	WT	WT	WT
SC10-0676-P	SAMK/WT/WT/NTGY	WT/SSNA/WT/WT	SAMK/WT/KEA/VKSG	1	1	0	SAMK	WT	WT	NTGY	WT	SSNA	WT	WT	SAMK	WT	KEA	VKSG	SAMK	WT	WT	NTGY	WT	SSNA	WT	WT	SAMK	WT	KEA	VKSG
SC10-0915-P	WT/WT/WT/WT	WT/WT/WT/WT	WT/WT/WT/WT	<=0.12	0.125	-3	WT	WT	WT	WT	WT	WT	WT	WT	WT	WT	WT	WT	WT	WT	WT	WT	WT	WT	WT	WT	WT	WT	WT	WT
SC10-0964-P	WT/WT/WT/WT	WT/WT/WT/WT	WT/WT/WT/WT	<=0.12	0.125	-3	WT	WT	WT	WT	WT	WT	WT	WT	WT	WT	WT	WT	WT	WT	WT	WT	WT	WT	WT	WT	WT	WT	WT	WT
SC10-1181-P	WT/WT/WT/WT	WT/WT/WT/WT	WT/WT/WT/WT	<=0.12	0.125	-3	WT	WT	WT	WT	WT	WT	WT	WT	WT	WT	WT	WT	WT	WT	WT	WT	WT	WT	WT	WT	WT	WT	WT	WT
SC10-1319-P	WT/WT/WT/WT	WT/WT/WT/WT	WT/WT/WT/WT	<=0.12	0.125	-3	WT	WT	WT	WT	WT	WT	WT	WT	WT	WT	WT	WT	WT	WT	WT	WT	WT	WT	WT	WT	WT	WT	WT	WT
SC10-1348-P	WT/WT/WT/WT	WT/WT/WT/WT	WT/WT/WT/WT	<=0.12	0.125	-3	WT	WT	WT	WT	WT	WT	WT	WT	WT	WT	WT	WT	WT	WT	WT	WT	WT	WT	WT	WT	WT	WT	WT	WT
SC10-1508-P	WT/WT/WT/WT	WT/WT/WT/WT	WT/WT/WT/WT	<=0.12	0.125	-3	WT	WT	WT	WT	WT	WT	WT	WT	WT	WT	WT	WT	WT	WT	WT	WT	WT	WT	WT	WT	WT	WT	WT	WT
SC10-1906-P	WT/WT/WT/NTGY	WT/SSNA/WT/WT	WT/WT/WT/WT	0.25	0.25	-2	WT	WT	WT	NTGY	WT	SSNA	WT	WT	WT	WT	WT	WT	WT	WT	WT	NTGY	WT	SSNA	WT	WT	WT	WT	WT	WT
SC10-1956-P	WT/WT/WT/WT	WT/WT/WT/WT	WT/WT/WT/WT	<=0.12	0.125	-3	WT	WT	WT	WT	WT	WT	WT	WT	WT	WT	WT	WT	WT	WT	WT	WT	WT	WT	WT	WT	WT	WT	WT	WT
SC10-2157-P	WT/WT/WT/WT	WT/WT/WT/WT	WT/WT/WT/WT	<=0.12	0.125	-3	WT	WT	WT	WT	WT	WT	WT	WT	WT	WT	WT	WT	WT	WT	WT	WT	WT	WT	WT	WT	WT	WT	WT	WT
SC10-2274-P	WT/WT/WT/WT	WT/WT/WT/WT	WT/WT/WT/WT	<=0.12	0.125	-3	WT	WT	WT	WT	WT	WT	WT	WT	WT	WT	WT	WT	WT	WT	WT	WT	WT	WT	WT	WT	WT	WT	WT	WT
SC10-2426-P	WT/WT/WT/WT	WT/WT/WT/WT	WT/WT/WT/WT	<=0.12	0.125	-3	WT	WT	WT	WT	WT	WT	WT	WT	WT	WT	WT	WT	WT	WT	WT	WT	WT	WT	WT	WT	WT	WT	WT	WT
SC10-2635-P	WT/WT/WT/WT	WT/WT/WT/WT	WT/WT/WT/WT	<=0.12	0.125	-3	WT	WT	WT	WT	WT	WT	WT	WT	WT	WT	WT	WT	WT	WT	WT	WT	WT	WT	WT	WT	WT	WT	WT	WT
SC10-2650-P	WT/WT/WT/WT	WT/WT/WT/WT	WT/WT/WT/WT	<=0.12	0.125	-3	WT	WT	WT	WT	WT	WT	WT	WT	WT	WT	WT	WT	WT	WT	WT	WT	WT	WT	WT	WT	WT	WT	WT	WT
SC10-2663-P	WT/WT/WT/WT	WT/WT/WT/WT	WT/WT/WT/WT	<=0.12	0.125	-3	WT	WT	WT	WT	WT	WT	WT	WT	WT	WT	WT	WT	WT	WT	WT	WT	WT	WT	WT	WT	WT	WT	WT	WT
SC10-2772-P	WT/WT/WT/WT	WT/SSNA/WT/WT	WT/WT/KAA/WT	<=0.12	0.125	-3	WT	WT	WT	WT	WT	SSNA	WT	WT	WT	WT	KAA	WT	WT	WT	WT	WT	WT	SSNA	WT	WT	WT	WT	KAA	WT
SC10-2828-P	WT/WT/WT/WT	WT/WT/WT/WT	WT/WT/WT/WT	<=0.12	0.125	-3	WT	WT	WT	WT	WT	WT	WT	WT	WT	WT	WT	WT	WT	WT	WT	WT	WT	WT	WT	WT	WT	WT	WT	WT
SC11-0040-P	WT/WT/WT/WT	WT/WT/WT/WT	WT/WT/WT/WT	<=0.12	0.125	-3	WT	WT	WT	WT	WT	WT	WT	WT	WT	WT	WT	WT	WT	WT	WT	WT	WT	WT	WT	WT	WT	WT	WT	WT
SC11-0099-P	SAMK/WT/WT/NTGY	WT/SSNA/WT/WT	SAMK/WT/KEA/VKSG	1	1	0	SAMK	WT	WT	NTGY	WT	SSNA	WT	WT	SAMK	WT	KEA	VKSG	SAMK	WT	WT	NTGY	WT	SSNA	WT	WT	SAMK	WT	KEA	VKSG
SC11-0196-P	WT/WT/WT/WT	WT/WT/WT/WT	WT/WT/WT/WT	<=0.12	0.125	-3	WT	WT	WT	WT	WT	WT	WT	WT	WT	WT	WT	WT	WT	WT	WT	WT	WT	WT	WT	WT	WT	WT	WT	WT
SC11-0242-P	WT/WT/WT/WT	WT/SSNA/WT/WT	WT/WT/KEA/WT	</= 0.12	0.125	-3	WT	WT	WT	WT	WT	SSNA	WT	WT	WT	WT	KEA	WT	WT	WT	WT	WT	WT	SSNA	WT	WT	WT	WT	KEA	WT
SC11-0288-P	WT/WT/WT/WT	WT/WT/WT/WT	WT/WT/WT/WT	</= 0.12	0.125	-3	WT	WT	WT	WT	WT	WT	WT	WT	WT	WT	WT	WT	WT	WT	WT	WT	WT	WT	WT	WT	WT	WT	WT	WT
SC11-0403-P	WT/WT/WT/WT	WT/SSNA/WT/WT	SAMK/WT/WT/WT	</= 0.12	0.125	-3	WT	WT	WT	WT	WT	SSNA	WT	WT	SAMK	WT	WT	WT	WT	WT	WT	WT	WT	SSNA	WT	WT	SAMK	WT	WT	WT
SC11-0537-P	WT/WT/WT/WT	WT/WT/WT/WT	WT/WT/WT/WT	<=0.12	0.125	-3	WT	WT	WT	WT	WT	WT	WT	WT	WT	WT	WT	WT	WT	WT	WT	WT	WT	WT	WT	WT	WT	WT	WT	WT
SC11-0633-P	WT/WT/WT/WT	WT/WT/WT/WT	WT/WT/WT/WT	<=0.12	0.125	-3	WT	WT	WT	WT	WT	WT	WT	WT	WT	WT	WT	WT	WT	WT	WT	WT	WT	WT	WT	WT	WT	WT	WT	WT
SC11-0667-P	WT/WT/WT/WT	WT/WT/WT/WT	WT/WT/WT/WT	<=0.12	0.125	-3	WT	WT	WT	WT	WT	WT	WT	WT	WT	WT	WT	WT	WT	WT	WT	WT	WT	WT	WT	WT	WT	WT	WT	WT
SC11-0720-P	WT/WT/WT/WT	WT/WT/WT/WT	WT/WT/WT/WT	</= 0.12	0.125	-3	WT	WT	WT	WT	WT	WT	WT	WT	WT	WT	WT	WT	WT	WT	WT	WT	WT	WT	WT	WT	WT	WT	WT	WT
SC11-0722-P	SSMK/WT/WT/NTGY	WT/SSNA/AIDTK/WT	SAMK/WT/EDT/VKSG	2	2	1	SSMK	WT	WT	NTGY	WT	SSNA	AIDTK	WT	SAMK	WT	EDT	VKSG	SSMK	WT	WT	NTGY	WT	SSNA	AIDTK	WT	SAMK	WT	EDT	VKSG
SC11-0858-P	WT/WT/WT/WT	WT/WT/WT/WT	WT/WT/WT/WT	</= 0.12	0.125	-3	WT	WT	WT	WT	WT	WT	WT	WT	WT	WT	WT	WT	WT	WT	WT	WT	WT	WT	WT	WT	WT	WT	WT	WT
SC11-0900-P	SSMK/WT/WT/NTGY	WT/SSNA/AIDTK/WT	SAMK/WT/EDT/VKSG	2	2	1	SSMK	WT	WT	NTGY	WT	SSNA	AIDTK	WT	SAMK	WT	EDT	VKSG	SSMK	WT	WT	NTGY	WT	SSNA	AIDTK	WT	SAMK	WT	EDT	VKSG
SC11-0902-P	SSMK/WT/WT/NTGY	WT/SSNA/WT/WT	SAMK/WT/EDT/VKSG	1	1	0	SSMK	WT	WT	NTGY	WT	SSNA	WT	WT	SAMK	WT	EDT	VKSG	SSMK	WT	WT	NTGY	WT	SSNA	WT	WT	SAMK	WT	EDT	VKSG
SC11-0909-P	SSMK/WT/WT/NTGY	WT/SSNA/AIDTK/WT	SAMK/WT/EDT/VKSG	1	1	0	SSMK	WT	WT	NTGY	WT	SSNA	AIDTK	WT	SAMK	WT	EDT	VKSG	SSMK	WT	WT	NTGY	WT	SSNA	AIDTK	WT	SAMK	WT	EDT	VKSG
SC11-0917-P	SSMK/WT/WT/NTGY	WT/SSNA/AIDTK/WT	SAMK/WT/EDT/VKSG	1	1	0	SSMK	WT	WT	NTGY	WT	SSNA	AIDTK	WT	SAMK	WT	EDT	VKSG	SSMK	WT	WT	NTGY	WT	SSNA	AIDTK	WT	SAMK	WT	EDT	VKSG
SC11-1119-P	WT/WT/WT/NTGY	WT/WT/WT/WT	SAMK/WT/WT/WT	</= 0.12	0.125	-3	WT	WT	WT	NTGY	WT	WT	WT	WT	SAMK	WT	WT	WT	WT	WT	WT	NTGY	WT	WT	WT	WT	SAMK	WT	WT	WT
SC11-1155-P	WT/WT/WT/WT	WT/WT/WT/WT	WT/WT/WT/WT	</= 0.12	0.125	-3	WT	WT	WT	WT	WT	WT	WT	WT	WT	WT	WT	WT	WT	WT	WT	WT	WT	WT	WT	WT	WT	WT	WT	WT
SC11-1200-P	SSMK/WT/WT/NTGY	WT/SSNA/AIDTK/WT	SAMK/WT/EDT/VKSG	>2	4	2	SSMK	WT	WT	NTGY	WT	SSNA	AIDTK	WT	SAMK	WT	EDT	VKSG	SSMK	WT	WT	NTGY	WT	SSNA	AIDTK	WT	SAMK	WT	EDT	VKSG
SC11-1406-P	WT/WT/WT/WT	WT/WT/WT/WT	WT/WT/WT/WT	</= 0.12	0.125	-3	WT	WT	WT	WT	WT	WT	WT	WT	WT	WT	WT	WT	WT	WT	WT	WT	WT	WT	WT	WT	WT	WT	WT	WT
SC11-1460-P	SSMK/WT/WT/NTGY	WT/SSNA/WT/WT	SAMK/WT/KEA/VKSG	0.5	0.5	-1	SSMK	WT	WT	NTGY	WT	SSNA	WT	WT	SAMK	WT	KEA	VKSG	SSMK	WT	WT	NTGY	WT	SSNA	WT	WT	SAMK	WT	KEA	VKSG
SC11-1481-P	SSMK/WT/WT/NTGY	WT/SSNA/AIDTK/WT	SAMK/WT/EDT/VKSG	2	2	1	SSMK	WT	WT	NTGY	WT	SSNA	AIDTK	WT	SAMK	WT	EDT	VKSG	SSMK	WT	WT	NTGY	WT	SSNA	AIDTK	WT	SAMK	WT	EDT	VKSG
SC11-1484-P	WT/WT/WT/WT	WT/WT/WT/WT	WT/WT/WT/WT	</= 0.12	0.125	-3	WT	WT	WT	WT	WT	WT	WT	WT	WT	WT	WT	WT	WT	WT	WT	WT	WT	WT	WT	WT	WT	WT	WT	WT
SC11-1491-P	WT/WT/WT/NTGY	WT/SSNA/WT/WT	WT/WT/WT/WT	</= 0.12	0.125	-3	WT	WT	WT	NTGY	WT	SSNA	WT	WT	WT	WT	WT	WT	WT	WT	WT	NTGY	WT	SSNA	WT	WT	WT	WT	WT	WT
SC11-1495-P	WT/WT/WT/WT	WT/WT/WT/WT	WT/WT/WT/WT	</= 0.12	0.125	-3	WT	WT	WT	WT	WT	WT	WT	WT	WT	WT	WT	WT	WT	WT	WT	WT	WT	WT	WT	WT	WT	WT	WT	WT
SC11-1539-P	WT/WT/WT/WT	WT/WT/WT/WT	WT/WT/WT/WT	</= 0.12	0.125	-3	WT	WT	WT	WT	WT	WT	WT	WT	WT	WT	WT	WT	WT	WT	WT	WT	WT	WT	WT	WT	WT	WT	WT	WT
SC11-1574-P	WT/WT/WT/WT	WT/WT/WT/WT	WT/WT/WT/WT	</= 0.12	0.125	-3	WT	WT	WT	WT	WT	WT	WT	WT	WT	WT	WT	WT	WT	WT	WT	WT	WT	WT	WT	WT	WT	WT	WT	WT
SC11-1576-P	WT/WT/WT/WT	WT/WT/WT/WT	WT/WT/WT/WT	</= 0.12	0.125	-3	WT	WT	WT	WT	WT	WT	WT	WT	WT	WT	WT	WT	WT	WT	WT	WT	WT	WT	WT	WT	WT	WT	WT	WT
SC11-1577-P	WT/WT/WT/WT	WT/WT/WT/WT	WT/WT/WT/WT	</= 0.12	0.125	-3	WT	WT	WT	WT	WT	WT	WT	WT	WT	WT	WT	WT	WT	WT	WT	WT	WT	WT	WT	WT	WT	WT	WT	WT
SC11-1672-P	WT/WT/WT/WT	WT/WT/WT/WT	WT/WT/WT/WT	<=0.12	0.125	-3	WT	WT	WT	WT	WT	WT	WT	WT	WT	WT	WT	WT	WT	WT	WT	WT	WT	WT	WT	WT	WT	WT	WT	WT
SC11-1824-P	SSMK/WT/WT/NTGY	WT/SSNA/WT/WT	SAMK/WT/KEA/VKSG	0.5	0.5	-1	SSMK	WT	WT	NTGY	WT	SSNA	WT	WT	SAMK	WT	KEA	VKSG	SSMK	WT	WT	NTGY	WT	SSNA	WT	WT	SAMK	WT	KEA	VKSG
SC11-1841-P	SSMK/WT/WT/NTGY	WT/SSNA/WT/WT	SAMK/WT/KEA/VKSG	1	1	0	SSMK	WT	WT	NTGY	WT	SSNA	WT	WT	SAMK	WT	KEA	VKSG	SSMK	WT	WT	NTGY	WT	SSNA	WT	WT	SAMK	WT	KEA	VKSG
SC11-1862-P	WT/WT/WT/NTGY	WT/SSNA/WT/WT	WT/WT/WT/WT	</= 0.12	0.125	-3	WT	WT	WT	NTGY	WT	SSNA	WT	WT	WT	WT	WT	WT	WT	WT	WT	NTGY	WT	SSNA	WT	WT	WT	WT	WT	WT
SC11-1929-P	SSMK/WT/WT/NTGY	WT/SSNA/AIDTK/WT	SAMK/WT/EDT/VKSG	1	1	0	SSMK	WT	WT	NTGY	WT	SSNA	AIDTK	WT	SAMK	WT	EDT	VKSG	SSMK	WT	WT	NTGY	WT	SSNA	AIDTK	WT	SAMK	WT	EDT	VKSG
SC11-2146-P	WT/WT/WT/NTGY	WT/WT/WT/WT	SAMK/WT/WT/WT	</= 0.12	0.125	-3	WT	WT	WT	NTGY	WT	WT	WT	WT	SAMK	WT	WT	WT	WT	WT	WT	NTGY	WT	WT	WT	WT	SAMK	WT	WT	WT
SC11-2192-P	SSMK/WT/WT/NTGY	WT/SSNA/WT/WT	SAMK/WT/KEA/VKSG	0.5	0.5	-1	SSMK	WT	WT	NTGY	WT	SSNA	WT	WT	SAMK	WT	KEA	VKSG	SSMK	WT	WT	NTGY	WT	SSNA	WT	WT	SAMK	WT	KEA	VKSG
SC11-2451-P	WT/WT/WT/WT	WT/WT/WT/WT	WT/WT/KEA/VKSG	</= 0.12	0.125	-3	WT	WT	WT	WT	WT	WT	WT	WT	WT	WT	KEA	VKSG	WT	WT	WT	WT	WT	WT	WT	WT	WT	WT	KEA	VKSG
SC11-2480-P	WT/WT/WT/NTGY	WT/SSNA/WT/WT	WT/WT/WT/WT	</= 0.12	0.125	-3	WT	WT	WT	NTGY	WT	SSNA	WT	WT	WT	WT	WT	WT	WT	WT	WT	NTGY	WT	SSNA	WT	WT	WT	WT	WT	WT
SC11-2649-P	WT/WT/WT/WT	WT/SSNA/WT/WT	WT/WT/KEA/WT	</= 0.12	0.125	-3	WT	WT	WT	WT	WT	SSNA	WT	WT	WT	WT	KEA	WT	WT	WT	WT	WT	WT	SSNA	WT	WT	WT	WT	KEA	WT
SC11-2658-P	SAMK/WT/WT/NTGY	WT/SSNA/WT/WT	SAMK/WT/KEA/VKSG	1	1	0	SAMK	WT	WT	NTGY	WT	SSNA	WT	WT	SAMK	WT	KEA	VKSG	SAMK	WT	WT	NTGY	WT	SSNA	WT	WT	SAMK	WT	KEA	VKSG
SC11-2662-P	WT/WT/WT/WT	WT/SSNA/WT/WT	WT/WT/KEA/WT	</= 0.12	0.125	-3	WT	WT	WT	WT	WT	SSNA	WT	WT	WT	WT	KEA	WT	WT	WT	WT	WT	WT	SSNA	WT	WT	WT	WT	KEA	WT
SC11-2703-P	WT/WT/WT/WT	WT/SSNA/WT/WT	SAMK/WT/WT/WT	</= 0.12	0.125	-3	WT	WT	WT	WT	WT	SSNA	WT	WT	SAMK	WT	WT	WT	WT	WT	WT	WT	WT	SSNA	WT	WT	SAMK	WT	WT	WT
SC11-2752-P	WT/WT/WT/WT	WT/SSNA/WT/WT	SAMK/WT/WT/WT	</= 0.12	0.125	-3	WT	WT	WT	WT	WT	SSNA	WT	WT	SAMK	WT	WT	WT	WT	WT	WT	WT	WT	SSNA	WT	WT	SAMK	WT	WT	WT
SC11-2895-P	SAMK/WT/WT/NTGY	WT/SSNA/AIDTK/WT	SAMK/WT/KEA/VKSG	0.5	0.5	-1	SAMK	WT	WT	NTGY	WT	SSNA	AIDTK	WT	SAMK	WT	KEA	VKSG	SAMK	WT	WT	NTGY	WT	SSNA	AIDTK	WT	SAMK	WT	KEA	VKSG
SC11-3271-P	SSMK/WT/WT/NTGY	WT/SSNA/AIDTK/WT	SAFK/WT/KEA/VKSG	>2	4	2	SSMK	WT	WT	NTGY	WT	SSNA	AIDTK	WT	SAFK	WT	KEA	VKSG	SSMK	WT	WT	NTGY	WT	SSNA	AIDTK	WT	SAFK	WT	KEA	VKSG
SC11-3593-P	SSMK/WT/WT/NTGY	WT/SSNA/WT/WT	SAMK/WT/KEA/VKSG	0.5	0.5	-1	SSMK	WT	WT	NTGY	WT	SSNA	WT	WT	SAMK	WT	KEA	VKSG	SSMK	WT	WT	NTGY	WT	SSNA	WT	WT	SAMK	WT	KEA	VKSG
SC11-3696-P	WT/WT/WT/NTGY	WT/SSNA/WT/WT	SAMK/WT/KEA/VKSG	0.5	0.5	-1	WT	WT	WT	NTGY	WT	SSNA	WT	WT	SAMK	WT	KEA	VKSG	WT	WT	WT	NTGY	WT	SSNA	WT	WT	SAMK	WT	KEA	VKSG
SC11-3753-P	SAMK/WT/WT/NTGY	WT/SSNA/WT/WT	SAMK/WT/KEA/VKSG	2	2	1	SAMK	WT	WT	NTGY	WT	SSNA	WT	WT	SAMK	WT	KEA	VKSG	SAMK	WT	WT	NTGY	WT	SSNA	WT	WT	SAMK	WT	KEA	VKSG
SC11-3864-P	WT/WT/WT/WT	WT/SSNA/WT/WT	SAMK/WT/WT/WT	</= 0.12	0.125	-3	WT	WT	WT	WT	WT	SSNA	WT	WT	SAMK	WT	WT	WT	WT	WT	WT	WT	WT	SSNA	WT	WT	SAMK	WT	WT	WT
SC11-3889-P	WT/WT/WT/WT	WT/SSNA/WT/WT	WT/WT/KEA/WT	</= 0.12	0.125	-3	WT	WT	WT	WT	WT	SSNA	WT	WT	WT	WT	KEA	WT	WT	WT	WT	WT	WT	SSNA	WT	WT	WT	WT	KEA	WT
SC11-3902-P	WT/WT/WT/WT	WT/SSNA/WT/WT	WT/WT/KEA/WT	</= 0.12	0.125	-3	WT	WT	WT	WT	WT	SSNA	WT	WT	WT	WT	KEA	WT	WT	WT	WT	WT	WT	SSNA	WT	WT	WT	WT	KEA	WT
SC11-3929-P	SAMK/WT/WT/NTGY	WT/SSNA/WT/WT	SAMK/WT/KEA/VKSG	1	1	0	SAMK	WT	WT	NTGY	WT	SSNA	WT	WT	SAMK	WT	KEA	VKSG	SAMK	WT	WT	NTGY	WT	SSNA	WT	WT	SAMK	WT	KEA	VKSG
SC11-4223-P	WT/WT/WT/WT	WT/SSNA/WT/WT	SAMK/WT/WT/WT	</= 0.12	0.125	-3	WT	WT	WT	WT	WT	SSNA	WT	WT	SAMK	WT	WT	WT	WT	WT	WT	WT	WT	SSNA	WT	WT	SAMK	WT	WT	WT
SC11-4254-P	WT/WT/WT/NTGY	WT/YSSN/QQLQP/GKT	WT/WT/WT/VKSG	</= 0.12	0.125	-3	WT	WT	WT	NTGY	WT	YSSN	QQLQP	GKT	WT	WT	WT	VKSG	WT	WT	WT	NTGY	WT	YSSN	QQLQP	GKT	WT	WT	WT	VKSG
SC11-4275-P	WT/WT/WT/WT	WT/SSNA/WT/WT	WT/WT/KEA/WT	</= 0.12	0.125	-3	WT	WT	WT	WT	WT	SSNA	WT	WT	WT	WT	KEA	WT	WT	WT	WT	WT	WT	SSNA	WT	WT	WT	WT	KEA	WT
SC11-4331-P	WT/WT/WT/WT	WT/SSNA/WT/WT	SAMK/WT/WT/WT	</= 0.12	0.125	-3	WT	WT	WT	WT	WT	SSNA	WT	WT	SAMK	WT	WT	WT	WT	WT	WT	WT	WT	SSNA	WT	WT	SAMK	WT	WT	WT
SC11-4398-P	WT/WT/WT/WT	WT/SSNA/WT/WT	SAMK/WT/WT/WT	</= 0.12	0.125	-3	WT	WT	WT	WT	WT	SSNA	WT	WT	SAMK	WT	WT	WT	WT	WT	WT	WT	WT	SSNA	WT	WT	SAMK	WT	WT	WT
SC11-4510-P	WT/WT/WT/WT	WT/SSNA/WT/WT	WT/WT/KEA/WT	</= 0.12	0.125	-3	WT	WT	WT	WT	WT	SSNA	WT	WT	WT	WT	KEA	WT	WT	WT	WT	WT	WT	SSNA	WT	WT	WT	WT	KEA	WT
SC11-4575-P	WT/WT/WT/WT	WT/WT/WT/WT	WT/WT/KET/VKSG	</= 0.12	0.125	-3	WT	WT	WT	WT	WT	WT	WT	WT	WT	WT	KET	VKSG	WT	WT	WT	WT	WT	WT	WT	WT	WT	WT	KET	VKSG
SC12-0299-P	WT/WT/WT/WT	WT/SSNA/WT/WT	WT/WT/KEA/WT	</= 0.12	0.125	-3	WT	WT	WT	WT	WT	SSNA	WT	WT	WT	WT	KEA	WT	WT	WT	WT	WT	WT	SSNA	WT	WT	WT	WT	KEA	WT
SC12-0322-P	SSMK/WT/WT/NTGY	WT/SSNA/AIDTK/WT	SAMK/WT/EDT/VKSG	2	2	1	SSMK	WT	WT	NTGY	WT	SSNA	AIDTK	WT	SAMK	WT	EDT	VKSG	SSMK	WT	WT	NTGY	WT	SSNA	AIDTK	WT	SAMK	WT	EDT	VKSG
SC12-0438-P	WT/WT/WT/WT	WT/SSNA/WT/WT	SAMK/WT/WT/WT	</= 0.12	0.125	-3	WT	WT	WT	WT	WT	SSNA	WT	WT	SAMK	WT	WT	WT	WT	WT	WT	WT	WT	SSNA	WT	WT	SAMK	WT	WT	WT
SC12-0446-P	WT/WT/WT/NTGY	WT/WT/WT/WT	SAMK/WT/WT/WT	</= 0.12	0.125	-3	WT	WT	WT	NTGY	WT	WT	WT	WT	SAMK	WT	WT	WT	WT	WT	WT	NTGY	WT	WT	WT	WT	SAMK	WT	WT	WT
SC12-0452-P	WT/WT/WT/WT	WT/SSNA/WT/WT	WT/WT/WT/WT	</= 0.12	0.125	-3	WT	WT	WT	WT	WT	SSNA	WT	WT	WT	WT	WT	WT	WT	WT	WT	WT	WT	SSNA	WT	WT	WT	WT	WT	WT
SC12-0734-P	WT/WT/WT/WT	WT/SSNA/WT/WT	WT/WT/WT/WT	0.25	0.25	-2	WT	WT	WT	WT	WT	SSNA	WT	WT	WT	WT	WT	WT	WT	WT	WT	WT	WT	SSNA	WT	WT	WT	WT	WT	WT
SC12-0739-P	SSMK/WT/WT/NTGY	WT/SSNA/WT/WT	SAMK/WT/KEA/VKSG	1	1	0	SSMK	WT	WT	NTGY	WT	SSNA	WT	WT	SAMK	WT	KEA	VKSG	SSMK	WT	WT	NTGY	WT	SSNA	WT	WT	SAMK	WT	KEA	VKSG
SC12-0740-P	WT/WT/WT/WT	WT/SSNA/WT/WT	WT/WT/KEA/WT	</= 0.12	0.125	-3	WT	WT	WT	WT	WT	SSNA	WT	WT	WT	WT	KEA	WT	WT	WT	WT	WT	WT	SSNA	WT	WT	WT	WT	KEA	WT
SC12-0774-P	WT/WT/WT/WT	WT/WT/WT/WT	WT/WT/WT/WT	</= 0.12	0.125	-3	WT	WT	WT	WT	WT	WT	WT	WT	WT	WT	WT	WT	WT	WT	WT	WT	WT	WT	WT	WT	WT	WT	WT	WT
SC12-0846-P	WT/WT/WT/WT	WT/WT/WT/WT	WT/WT/WT/WT	</= 0.12	0.125	-3	WT	WT	WT	WT	WT	WT	WT	WT	WT	WT	WT	WT	WT	WT	WT	WT	WT	WT	WT	WT	WT	WT	WT	WT
SC12-1048-P	WT/WT/WT/NTGY	WT/WT/WT/WT	SAMK/WT/WT/WT	</= 0.12	0.125	-3	WT	WT	WT	NTGY	WT	WT	WT	WT	SAMK	WT	WT	WT	WT	WT	WT	NTGY	WT	WT	WT	WT	SAMK	WT	WT	WT
SC12-1091-P	WT/WT/WT/WT	WT/WT/WT/WT	SAMK/WT/KAA/WT	</= 0.12	0.125	-3	WT	WT	WT	WT	WT	WT	WT	WT	SAMK	WT	KAA	WT	WT	WT	WT	WT	WT	WT	WT	WT	SAMK	WT	KAA	WT
SC12-1380-P	SAMK/WT/WT/NTGY	WT/SSNA/WT/WT	SAMK/WT/KEA/VKSG	1	1	0	SAMK	WT	WT	NTGY	WT	SSNA	WT	WT	SAMK	WT	KEA	VKSG	SAMK	WT	WT	NTGY	WT	SSNA	WT	WT	SAMK	WT	KEA	VKSG
SC12-1406-P	WT/WT/WT/NTGY	WT/SSNA/WT/WT	WT/WT/WT/WT	0.25	0.25	-2	WT	WT	WT	NTGY	WT	SSNA	WT	WT	WT	WT	WT	WT	WT	WT	WT	NTGY	WT	SSNA	WT	WT	WT	WT	WT	WT
SC12-1657-P	WT/WT/WT/WT	WT/WT/WT/WT	WT/WT/WT/WT	0.25	0.25	-2	WT	WT	WT	WT	WT	WT	WT	WT	WT	WT	WT	WT	WT	WT	WT	WT	WT	WT	WT	WT	WT	WT	WT	WT
SC12-1751-P	SSMK/WT/WT/NTGY	WT/WT/WT/WT	SAMK/WT/KEA/VKSG	1	1	0	SSMK	WT	WT	NTGY	WT	WT	WT	WT	SAMK	WT	KEA	VKSG	SSMK	WT	WT	NTGY	WT	WT	WT	WT	SAMK	WT	KEA	VKSG
SC12-1810-P	SSMK/WT/WT/NTGY	WT/SSNA/AIDTK/WT	SAMK/WT/EDT/VKSG	2	2	1	SSMK	WT	WT	NTGY	WT	SSNA	AIDTK	WT	SAMK	WT	EDT	VKSG	SSMK	WT	WT	NTGY	WT	SSNA	AIDTK	WT	SAMK	WT	EDT	VKSG
SC12-1880-P	WT/WT/WT/WT	WT/WT/WT/WT	WT/WT/WT/WT	</= 0.12	0.125	-3	WT	WT	WT	WT	WT	WT	WT	WT	WT	WT	WT	WT	WT	WT	WT	WT	WT	WT	WT	WT	WT	WT	WT	WT
SC12-1898-P	WT/WT/WT/NTGY	WT/SSNA/WT/WT	WT/WT/WT/WT	</= 0.12	0.125	-3	WT	WT	WT	NTGY	WT	SSNA	WT	WT	WT	WT	WT	WT	WT	WT	WT	NTGY	WT	SSNA	WT	WT	WT	WT	WT	WT
SC12-1906-P	SSMK/WT/WT/NTGY	WT/SSNA/WT/WT	SAMK/WT/KEA/VKSG	1	1	0	SSMK	WT	WT	NTGY	WT	SSNA	WT	WT	SAMK	WT	KEA	VKSG	SSMK	WT	WT	NTGY	WT	SSNA	WT	WT	SAMK	WT	KEA	VKSG
SC12-1958-P	SSMK/WT/WT/NTGY	WT/SSNA/AIDTK/WT	SAMK/WT/EDT/VKSG	2	2	1	SSMK	WT	WT	NTGY	WT	SSNA	AIDTK	WT	SAMK	WT	EDT	VKSG	SSMK	WT	WT	NTGY	WT	SSNA	AIDTK	WT	SAMK	WT	EDT	VKSG
SC12-1978-P	WT/WT/WT/WT	WT/SSNA/WT/WT	WT/WT/KEA/WT	</= 0.12	0.125	-3	WT	WT	WT	WT	WT	SSNA	WT	WT	WT	WT	KEA	WT	WT	WT	WT	WT	WT	SSNA	WT	WT	WT	WT	KEA	WT
SC12-1985-P	WT/WT/WT/WT	WT/SSNA/WT/WT	WT/WT/KEA/WT	</= 0.12	0.125	-3	WT	WT	WT	WT	WT	SSNA	WT	WT	WT	WT	KEA	WT	WT	WT	WT	WT	WT	SSNA	WT	WT	WT	WT	KEA	WT
SC12-2025-P	WT/WT/WT/WT	WT/SSNA/WT/WT	SAMK/WT/WT/WT	</= 0.12	0.125	-3	WT	WT	WT	WT	WT	SSNA	WT	WT	SAMK	WT	WT	WT	WT	WT	WT	WT	WT	SSNA	WT	WT	SAMK	WT	WT	WT
SC12-2051-P	SSMK/WT/WT/NTGY	WT/SSNA/AIDTK/WT	SAMK/WT/EDT/VKSG	2	2	1	SSMK	WT	WT	NTGY	WT	SSNA	AIDTK	WT	SAMK	WT	EDT	VKSG	SSMK	WT	WT	NTGY	WT	SSNA	AIDTK	WT	SAMK	WT	EDT	VKSG
SC12-2118-P	SSMK/WT/WT/NTGY	WT/SSNA/AIDTK/WT	SAMK/WT/EDA/VKSG	1	1	0	SSMK	WT	WT	NTGY	WT	SSNA	AIDTK	WT	SAMK	WT	EDA	VKSG	SSMK	WT	WT	NTGY	WT	SSNA	AIDTK	WT	SAMK	WT	EDA	VKSG
SC12-2839-P	WT/WT/WT/NTGY	WT/SSNA/WT/WT	WT/WT/WT/WT	0.25	0.25	-2	WT	WT	WT	NTGY	WT	SSNA	WT	WT	WT	WT	WT	WT	WT	WT	WT	NTGY	WT	SSNA	WT	WT	WT	WT	WT	WT
SC12-2899-P	WT/WT/WT/WT	WT/SSNA/WT/WT	WT/WT/KEA/WT	</= 0.12	0.125	-3	WT	WT	WT	WT	WT	SSNA	WT	WT	WT	WT	KEA	WT	WT	WT	WT	WT	WT	SSNA	WT	WT	WT	WT	KEA	WT
SC12-2902-P	SAMK/WT/WT/NTGY	WT/SSNA/WT/WT	SAMK/WT/KEA/VKSG	1	1	0	SAMK	WT	WT	NTGY	WT	SSNA	WT	WT	SAMK	WT	KEA	VKSG	SAMK	WT	WT	NTGY	WT	SSNA	WT	WT	SAMK	WT	KEA	VKSG
SC12-3012-P	SAMK/WT/WT/NTGY	WT/SSNA/WT/WT	SAMK/WT/KEA/VKSG	1	1	0	SAMK	WT	WT	NTGY	WT	SSNA	WT	WT	SAMK	WT	KEA	VKSG	SAMK	WT	WT	NTGY	WT	SSNA	WT	WT	SAMK	WT	KEA	VKSG
SC12-3070-P	SSMK/WT/WT/NTGY	WT/SSNA/AIDTK/WT	SAFK/WT/KEA/VKSG	8	8	3	SSMK	WT	WT	NTGY	WT	SSNA	AIDTK	WT	SAFK	WT	KEA	VKSG	SSMK	WT	WT	NTGY	WT	SSNA	AIDTK	WT	SAFK	WT	KEA	VKSG
SC12-3334-P	SSMK/WT/WT/NTGY	WT/SSNA/AIDTK/WT	SAMK/WT/EDT/VKSG	2	2	1	SSMK	WT	WT	NTGY	WT	SSNA	AIDTK	WT	SAMK	WT	EDT	VKSG	SSMK	WT	WT	NTGY	WT	SSNA	AIDTK	WT	SAMK	WT	EDT	VKSG
SC12-3340-P	WT/WT/WT/WT	WT/SSNA/TVDTK/WT	WT/WT/WT/WT	0.25	0.25	-2	WT	WT	WT	WT	WT	SSNA	TVDTK	WT	WT	WT	WT	WT	WT	WT	WT	WT	WT	SSNA	TVDTK	WT	WT	WT	WT	WT
SC12-3569-P	WT/WT/WT/WT	WT/WT/WT/WT	SAMK/WT/KAA/WT	</= 0.12	0.125	-3	WT	WT	WT	WT	WT	WT	WT	WT	SAMK	WT	KAA	WT	WT	WT	WT	WT	WT	WT	WT	WT	SAMK	WT	KAA	WT
SC12-3574-P	WT/WT/WT/WT	WT/SSNA/WT/WT	WT/WT/KEA/WT	</= 0.12	0.125	-3	WT	WT	WT	WT	WT	SSNA	WT	WT	WT	WT	KEA	WT	WT	WT	WT	WT	WT	SSNA	WT	WT	WT	WT	KEA	WT
SC12-3765-P	SAMK/WT/WT/NTGY	WT/SSNA/WT/WT	SAMK/WT/KEA/VKSG	1	1	0	SAMK	WT	WT	NTGY	WT	SSNA	WT	WT	SAMK	WT	KEA	VKSG	SAMK	WT	WT	NTGY	WT	SSNA	WT	WT	SAMK	WT	KEA	VKSG
SC12-3794-P	SSMK/WT/WT/NTGY	WT/SSNA/AIDTK/WT	SAMK/WT/EDT/VKSG	2	2	1	SSMK	WT	WT	NTGY	WT	SSNA	AIDTK	WT	SAMK	WT	EDT	VKSG	SSMK	WT	WT	NTGY	WT	SSNA	AIDTK	WT	SAMK	WT	EDT	VKSG
SC12-3836-P	WT/WT/WT/NTGY	WT/WT/WT/WT	SAMK/WT/WT/WT	</= 0.12	0.125	-3	WT	WT	WT	NTGY	WT	WT	WT	WT	SAMK	WT	WT	WT	WT	WT	WT	NTGY	WT	WT	WT	WT	SAMK	WT	WT	WT
SC12-3914-P	WT/WT/WT/WT	WT/WT/WT/WT	SAMK/WT/WT/WT	</= 0.12	0.125	-3	WT	WT	WT	WT	WT	WT	WT	WT	SAMK	WT	WT	WT	WT	WT	WT	WT	WT	WT	WT	WT	SAMK	WT	WT	WT
SC12-4014-P	SAMK/WT/WT/NTGY	WT/SSNA/WT/WT	SAMK/WT/KEA/VKSG	1	1	0	SAMK	WT	WT	NTGY	WT	SSNA	WT	WT	SAMK	WT	KEA	VKSG	SAMK	WT	WT	NTGY	WT	SSNA	WT	WT	SAMK	WT	KEA	VKSG
SC12-4143-P	WT/WT/WT/NTGY	WT/WT/WT/WT	SAMK/WT/WT/WT	</= 0.12	0.125	-3	WT	WT	WT	NTGY	WT	WT	WT	WT	SAMK	WT	WT	WT	WT	WT	WT	NTGY	WT	WT	WT	WT	SAMK	WT	WT	WT
SC13-0056-P	WT/WT/WT/WT	WT/SSNA/SVESK/WT	WT/WT/WT/WT	</= 0.12	0.125	-3	WT	WT	WT	WT	WT	SSNA	SVESK	WT	WT	WT	WT	WT	WT	WT	WT	WT	WT	SSNA	SVESK	WT	WT	WT	WT	WT
SC13-0094-P	WT/WT/WT/NTGY	WT/WT/WT/WT	SAMK/WT/WT/WT	</= 0.12	0.125	-3	WT	WT	WT	NTGY	WT	WT	WT	WT	SAMK	WT	WT	WT	WT	WT	WT	NTGY	WT	WT	WT	WT	SAMK	WT	WT	WT
SC13-0097-P	SSMK/WT/WT/NTGY	WT/SSNA/AIDTK/WT	SAMK/WT/EDT/VKSG	1	1	0	SSMK	WT	WT	NTGY	WT	SSNA	AIDTK	WT	SAMK	WT	EDT	VKSG	SSMK	WT	WT	NTGY	WT	SSNA	AIDTK	WT	SAMK	WT	EDT	VKSG
SC13-0337-P	WT/WT/WT/WT	WT/SSNA/WT/WT	SAMK/WT/WT/WT	<=0.12	0.125	-3	WT	WT	WT	WT	WT	SSNA	WT	WT	SAMK	WT	WT	WT	WT	WT	WT	WT	WT	SSNA	WT	WT	SAMK	WT	WT	WT
SC13-0525-P	SAMK/WT/WT/NTGY	WT/SSNA/WT/WT	SAMK/WT/KEA/VKSG	0.5	0.5	-1	SAMK	WT	WT	NTGY	WT	SSNA	WT	WT	SAMK	WT	KEA	VKSG	SAMK	WT	WT	NTGY	WT	SSNA	WT	WT	SAMK	WT	KEA	VKSG
SC13-0570-P	WT/WT/WT/WT	WT/SSNA/WT/WT	SAMK/WT/WT/WT	</= 0.12	0.125	-3	WT	WT	WT	WT	WT	SSNA	WT	WT	SAMK	WT	WT	WT	WT	WT	WT	WT	WT	SSNA	WT	WT	SAMK	WT	WT	WT
SC13-0571-P	WT/WT/WT/WT	WT/SSNA/WT/WT	SAMK/WT/WT/WT	</= 0.12	0.125	-3	WT	WT	WT	WT	WT	SSNA	WT	WT	SAMK	WT	WT	WT	WT	WT	WT	WT	WT	SSNA	WT	WT	SAMK	WT	WT	WT
SC13-0662-P	SAMK/WT/WT/NTGY	WT/SSNA/WT/WT	SAMK/WT/KEA/VKSG	0.25	0.25	-2	SAMK	WT	WT	NTGY	WT	SSNA	WT	WT	SAMK	WT	KEA	VKSG	SAMK	WT	WT	NTGY	WT	SSNA	WT	WT	SAMK	WT	KEA	VKSG
SC13-0990-P	WT/WT/WT/NTGY	WT/SSNA/WT/WT	SAMK/WT/KEA/VKSG	0.25	0.25	-2	WT	WT	WT	NTGY	WT	SSNA	WT	WT	SAMK	WT	KEA	VKSG	WT	WT	WT	NTGY	WT	SSNA	WT	WT	SAMK	WT	KEA	VKSG
SC13-1368-P	WT/WT/WT/WT	WT/WT/WT/WT	WT/WT/WT/WT	</= 0.12	0.125	-3	WT	WT	WT	WT	WT	WT	WT	WT	WT	WT	WT	WT	WT	WT	WT	WT	WT	WT	WT	WT	WT	WT	WT	WT
SC13-1642-P	SAMK/WT/WT/NTGY	WT/SSNA/WT/WT	SAMK/WT/KEA/VKSG	1	1	0	SAMK	WT	WT	NTGY	WT	SSNA	WT	WT	SAMK	WT	KEA	VKSG	SAMK	WT	WT	NTGY	WT	SSNA	WT	WT	SAMK	WT	KEA	VKSG
SC13-1734-P	WT/WT/WT/TSQY	WT/SSNA/SVESK/WT	WT/WT/WT/WT	</= 0.12	0.125	-3	WT	WT	WT	TSQY	WT	SSNA	SVESK	WT	WT	WT	WT	WT	WT	WT	WT	TSQY	WT	SSNA	SVESK	WT	WT	WT	WT	WT
SC13-1756-P	WT/WT/WT/NTGY	WT/WT/WT/WT	WT/WT/KEA/WT	</= 0.12	0.125	-3	WT	WT	WT	NTGY	WT	WT	WT	WT	WT	WT	KEA	WT	WT	WT	WT	NTGY	WT	WT	WT	WT	WT	WT	KEA	WT
SC13-1760-P	WT/WT/WT/NTGY	WT/SSNA/WT/WT	WT/WT/WT/WT	0.25	0.25	-2	WT	WT	WT	NTGY	WT	SSNA	WT	WT	WT	WT	WT	WT	WT	WT	WT	NTGY	WT	SSNA	WT	WT	WT	WT	WT	WT
SC13-1815-P	WT/WT/WT/WT	WT/WT/WT/WT	WT/WT/WT/WT	0.5	0.5	-1	WT	WT	WT	WT	WT	WT	WT	WT	WT	WT	WT	WT	WT	WT	WT	WT	WT	WT	WT	WT	WT	WT	WT	WT
SC13-2370-P	SAMK/WT/WT/NTGY	WT/SSNA/WT/WT	SAMK/WT/KEA/VKSG	1	1	0	SAMK	WT	WT	NTGY	WT	SSNA	WT	WT	SAMK	WT	KEA	VKSG	SAMK	WT	WT	NTGY	WT	SSNA	WT	WT	SAMK	WT	KEA	VKSG
SC13-2387-P	WT/WT/WT/NTGY	WT/WT/WT/WT	SAMK/WT/WT/WT	</= 0.12	0.125	-3	WT	WT	WT	NTGY	WT	WT	WT	WT	SAMK	WT	WT	WT	WT	WT	WT	NTGY	WT	WT	WT	WT	SAMK	WT	WT	WT
SC13-2414-P	WT/WT/WT/WT	WT/WT/WT/WT	WT/WT/WT/WT	1	1	0	WT	WT	WT	WT	WT	WT	WT	WT	WT	WT	WT	WT	WT	WT	WT	WT	WT	WT	WT	WT	WT	WT	WT	WT
SC13-2416-P	SAMK/WT/WT/NTGY	WT/SSNA/WT/WT	SAMK/WT/KEA/VKSG	1	1	0	SAMK	WT	WT	NTGY	WT	SSNA	WT	WT	SAMK	WT	KEA	VKSG	SAMK	WT	WT	NTGY	WT	SSNA	WT	WT	SAMK	WT	KEA	VKSG
SC13-2685-P	WT/WT/WT/WT	WT/WT/WT/WT	SAMK/WT/WT/WT	</= 0.12	0.125	-3	WT	WT	WT	WT	WT	WT	WT	WT	SAMK	WT	WT	WT	WT	WT	WT	WT	WT	WT	WT	WT	SAMK	WT	WT	WT
SC13-2690-P	WT/WT/WT/NTGY	WT/WT/WT/WT	SAMK/WT/WT/WT	</= 0.12	0.125	-3	WT	WT	WT	NTGY	WT	WT	WT	WT	SAMK	WT	WT	WT	WT	WT	WT	NTGY	WT	WT	WT	WT	SAMK	WT	WT	WT
SC13-2710-P	SSMK/WT/WT/NTGY	WT/SSNA/AIDTK/WT	SAMK/WT/EDT/VKSG	0.5	0.5	-1	SSMK	WT	WT	NTGY	WT	SSNA	AIDTK	WT	SAMK	WT	EDT	VKSG	SSMK	WT	WT	NTGY	WT	SSNA	AIDTK	WT	SAMK	WT	EDT	VKSG
SC13-2716-P	WT/WT/WT/WT	WT/SSNA/WT/WT	SAMK/WT/WT/WT	</= 0.12	0.125	-3	WT	WT	WT	WT	WT	SSNA	WT	WT	SAMK	WT	WT	WT	WT	WT	WT	WT	WT	SSNA	WT	WT	SAMK	WT	WT	WT
SC13-3015-P	WT/WT/WT/WT	WT/WT/WT/WT	SAMK/WT/KAA/WT	</= 0.12	0.125	-3	WT	WT	WT	WT	WT	WT	WT	WT	SAMK	WT	KAA	WT	WT	WT	WT	WT	WT	WT	WT	WT	SAMK	WT	KAA	WT
SC13-3068-P	WT/WT/WT/WT	WT/SSNA/SVESK/WT	WT/WT/WT/WT	</= 0.12	0.125	-3	WT	WT	WT	WT	WT	SSNA	SVESK	WT	WT	WT	WT	WT	WT	WT	WT	WT	WT	SSNA	SVESK	WT	WT	WT	WT	WT
SC13-3151-P	SAMK/WT/WT/NTGY	WT/SSNA/WT/WT	SAMK/WT/KEA/VKSG	1	1	0	SAMK	WT	WT	NTGY	WT	SSNA	WT	WT	SAMK	WT	KEA	VKSG	SAMK	WT	WT	NTGY	WT	SSNA	WT	WT	SAMK	WT	KEA	VKSG
SC13-3212-P	SSMK/WT/WT/NTGY	WT/SSNA/AIDTK/WT	SAMK/WT/EDT/VKSG	</= 0.12	0.125	-3	SSMK	WT	WT	NTGY	WT	SSNA	AIDTK	WT	SAMK	WT	EDT	VKSG	SSMK	WT	WT	NTGY	WT	SSNA	AIDTK	WT	SAMK	WT	EDT	VKSG
SC13-3293-P	SSMK/WT/WT/NTGY	WT/SSNA/WT/WT	SAMK/WT/KEA/VKSG	0.5	0.5	-1	SSMK	WT	WT	NTGY	WT	SSNA	WT	WT	SAMK	WT	KEA	VKSG	SSMK	WT	WT	NTGY	WT	SSNA	WT	WT	SAMK	WT	KEA	VKSG
SC13-3444-P	WT/WT/WT/WT	WT/SSNA/WT/WT	WT/WT/WT/WT	0.25	0.25	-2	WT	WT	WT	WT	WT	SSNA	WT	WT	WT	WT	WT	WT	WT	WT	WT	WT	WT	SSNA	WT	WT	WT	WT	WT	WT
SC13-3649-P	WT/WT/WT/WT	WT/SSNA/WT/WT	SAMK/WT/WT/WT	</= 0.12	0.125	-3	WT	WT	WT	WT	WT	SSNA	WT	WT	SAMK	WT	WT	WT	WT	WT	WT	WT	WT	SSNA	WT	WT	SAMK	WT	WT	WT
SC13-3846-P	WT/WT/WT/NTGY	WT/SSNA/WT/WT	SAMK/WT/KEA/VKSG	0.25	0.25	-2	WT	WT	WT	NTGY	WT	SSNA	WT	WT	SAMK	WT	KEA	VKSG	WT	WT	WT	NTGY	WT	SSNA	WT	WT	SAMK	WT	KEA	VKSG
SC13-4130-P	WT/WT/WT/WT	WT/WT/WT/WT	WT/WT/WT/WT	</= 0.12	0.125	-3	WT	WT	WT	WT	WT	WT	WT	WT	WT	WT	WT	WT	WT	WT	WT	WT	WT	WT	WT	WT	WT	WT	WT	WT
SC13-4131-P	SAMK/WT/WT/NTGY	WT/SSNA/WT/WT	SAMK/WT/KEA/VKSG	1	1	0	SAMK	WT	WT	NTGY	WT	SSNA	WT	WT	SAMK	WT	KEA	VKSG	SAMK	WT	WT	NTGY	WT	SSNA	WT	WT	SAMK	WT	KEA	VKSG
SC13-4496-P	WT/WT/WT/WT	WT/SSNA/SVESK/WT	WT/WT/WT/WT	</= 0.12	0.125	-3	WT	WT	WT	WT	WT	SSNA	SVESK	WT	WT	WT	WT	WT	WT	WT	WT	WT	WT	SSNA	SVESK	WT	WT	WT	WT	WT
SC13-4579-P	SSMK/WT/WT/NTGY	WT/SSNA/AIDTK/WT	SAMK/WT/EDT/VKSG	2	2	1	SSMK	WT	WT	NTGY	WT	SSNA	AIDTK	WT	SAMK	WT	EDT	VKSG	SSMK	WT	WT	NTGY	WT	SSNA	AIDTK	WT	SAMK	WT	EDT	VKSG
SC13-4733-P	WT/WT/WT/WT	WT/WT/WT/WT	WT/WT/WT/WT	</= 0.12	0.125	-3	WT	WT	WT	WT	WT	WT	WT	WT	WT	WT	WT	WT	WT	WT	WT	WT	WT	WT	WT	WT	WT	WT	WT	WT
SC13-4735-P	WT/WT/WT/WT	WT/WT/WT/WT	WT/WT/WT/WT	</= 0.12	0.125	-3	WT	WT	WT	WT	WT	WT	WT	WT	WT	WT	WT	WT	WT	WT	WT	WT	WT	WT	WT	WT	WT	WT	WT	WT
SC13-4782-P	WT/WT/WT/NTGY	WT/SSNA/WT/WT	WT/WT/WT/WT	0.25	0.25	-2	WT	WT	WT	NTGY	WT	SSNA	WT	WT	WT	WT	WT	WT	WT	WT	WT	NTGY	WT	SSNA	WT	WT	WT	WT	WT	WT
SC13-4808-P	WT/WT/WT/WT	WT/WT/WT/WT	WT/WT/WT/WT	</= 0.12	0.125	-3	WT	WT	WT	WT	WT	WT	WT	WT	WT	WT	WT	WT	WT	WT	WT	WT	WT	WT	WT	WT	WT	WT	WT	WT
SC13-4813-P	WT/WT/WT/NTGY	WT/WT/WT/WT	SAMK/WT/WT/WT	</= 0.12	0.125	-3	WT	WT	WT	NTGY	WT	WT	WT	WT	SAMK	WT	WT	WT	WT	WT	WT	NTGY	WT	WT	WT	WT	SAMK	WT	WT	WT
SC13-4822-P	WT/WT/WT/WT	WT/WT/WT/WT	WT/WT/WT/WT	</= 0.12	0.125	-3	WT	WT	WT	WT	WT	WT	WT	WT	WT	WT	WT	WT	WT	WT	WT	WT	WT	WT	WT	WT	WT	WT	WT	WT
SC13-4825-P	WT/WT/WT/NTGY	WT/SSNA/WT/WT	WT/WT/WT/WT	</= 0.12	0.125	-3	WT	WT	WT	NTGY	WT	SSNA	WT	WT	WT	WT	WT	WT	WT	WT	WT	NTGY	WT	SSNA	WT	WT	WT	WT	WT	WT
SC13-4834-P	WT/WT/WT/WT	WT/WT/WT/WT	WT/WT/WT/WT	</= 0.12	0.125	-3	WT	WT	WT	WT	WT	WT	WT	WT	WT	WT	WT	WT	WT	WT	WT	WT	WT	WT	WT	WT	WT	WT	WT	WT
SC13-4858-P	WT/WT/WT/NTGY	WT/SSNA/SVESK/WT	WT/WT/WT/WT	</= 0.12	0.125	-3	WT	WT	WT	NTGY	WT	SSNA	SVESK	WT	WT	WT	WT	WT	WT	WT	WT	NTGY	WT	SSNA	SVESK	WT	WT	WT	WT	WT
SC13-4859-P	WT/WT/WT/WT	WT/WT/WT/WT	WT/WT/WT/WT	</= 0.12	0.125	-3	WT	WT	WT	WT	WT	WT	WT	WT	WT	WT	WT	WT	WT	WT	WT	WT	WT	WT	WT	WT	WT	WT	WT	WT
SC13-4932-P	WT/WT/WT/WT	WT/WT/WT/WT	WT/WT/WT/WT	</= 0.12	0.125	-3	WT	WT	WT	WT	WT	WT	WT	WT	WT	WT	WT	WT	WT	WT	WT	WT	WT	WT	WT	WT	WT	WT	WT	WT
SC13-4935-P	WT/WT/WT/WT	WT/WT/WT/WT	WT/WT/WT/WT	</= 0.12	0.125	-3	WT	WT	WT	WT	WT	WT	WT	WT	WT	WT	WT	WT	WT	WT	WT	WT	WT	WT	WT	WT	WT	WT	WT	WT
SC13-4981-P	WT/WT/WT/WT	WT/WT/WT/WT	WT/WT/WT/WT	</= 0.12	0.125	-3	WT	WT	WT	WT	WT	WT	WT	WT	WT	WT	WT	WT	WT	WT	WT	WT	WT	WT	WT	WT	WT	WT	WT	WT
SC14-0090-P	SAMK/WT/WT/NTGY	WT/SSNA/WT/WT	SAMK/WT/KEA/VKSG	1	1	0	SAMK	WT	WT	NTGY	WT	SSNA	WT	WT	SAMK	WT	KEA	VKSG	SAMK	WT	WT	NTGY	WT	SSNA	WT	WT	SAMK	WT	KEA	VKSG
SC14-0214-P	SAMK/WT/WT/NTGY	WT/SSNA/WT/WT	SAMK/WT/KEA/VKSG	1	1	0	SAMK	WT	WT	NTGY	WT	SSNA	WT	WT	SAMK	WT	KEA	VKSG	SAMK	WT	WT	NTGY	WT	SSNA	WT	WT	SAMK	WT	KEA	VKSG
SC14-0291-P	SSMK/WT/WT/NTGY	WT/SSNA/AIDTK/WT	SAFK/WT/KEA/VKSG	>2	4	2	SSMK	WT	WT	NTGY	WT	SSNA	AIDTK	WT	SAFK	WT	KEA	VKSG	SSMK	WT	WT	NTGY	WT	SSNA	AIDTK	WT	SAFK	WT	KEA	VKSG
SC14-0428-P	SSMK/WT/WT/NTGY	WT/SSNA/AIDTK/WT	SAMK/WT/EDT/VKSG	1	1	0	SSMK	WT	WT	NTGY	WT	SSNA	AIDTK	WT	SAMK	WT	EDT	VKSG	SSMK	WT	WT	NTGY	WT	SSNA	AIDTK	WT	SAMK	WT	EDT	VKSG
SC14-0479-P	SSMK/WT/WT/NTGY	WT/SSNA/WT/WT	SAMK/WT/KEA/VKSG	0.5	0.5	-1	SSMK	WT	WT	NTGY	WT	SSNA	WT	WT	SAMK	WT	KEA	VKSG	SSMK	WT	WT	NTGY	WT	SSNA	WT	WT	SAMK	WT	KEA	VKSG
SC14-0633-P	SSMK/WT/WT/NTGY	WT/SSNA/AIDTK/WT	SAMK/WT/EDT/VKSG	1	1	0	SSMK	WT	WT	NTGY	WT	SSNA	AIDTK	WT	SAMK	WT	EDT	VKSG	SSMK	WT	WT	NTGY	WT	SSNA	AIDTK	WT	SAMK	WT	EDT	VKSG
SC14-0853-P	SAMK/WT/WT/NTGY	WT/SSNA/WT/WT	WT/WT/WT/WT	</= 0.12	0.125	-3	SAMK	WT	WT	NTGY	WT	SSNA	WT	WT	WT	WT	WT	WT	SAMK	WT	WT	NTGY	WT	SSNA	WT	WT	WT	WT	WT	WT
SC14-0880-P	SSMK/WT/WT/NTGY	WT/SSNA/WT/WT	SAMK/WT/KEA/VKSG	1	1	0	SSMK	WT	WT	NTGY	WT	SSNA	WT	WT	SAMK	WT	KEA	VKSG	SSMK	WT	WT	NTGY	WT	SSNA	WT	WT	SAMK	WT	KEA	VKSG
SC14-0911-P	SSMK/WT/WT/NTGY	WT/SSNA/AIDTK/WT	SAMK/WT/EDT/VKSG	2	2	1	SSMK	WT	WT	NTGY	WT	SSNA	AIDTK	WT	SAMK	WT	EDT	VKSG	SSMK	WT	WT	NTGY	WT	SSNA	AIDTK	WT	SAMK	WT	EDT	VKSG
SC14-0936-P	WT/WT/WT/WT	WT/WT/WT/WT	SAMK/WT/KAA/WT	</= 0.12	0.125	-3	WT	WT	WT	WT	WT	WT	WT	WT	SAMK	WT	KAA	WT	WT	WT	WT	WT	WT	WT	WT	WT	SAMK	WT	KAA	WT
SC14-1235-P	WT/WT/WT/WT	WT/SSNA/TVDTK/WT	WT/WT/WT/WT	0.25	0.25	-2	WT	WT	WT	WT	WT	SSNA	TVDTK	WT	WT	WT	WT	WT	WT	WT	WT	WT	WT	SSNA	TVDTK	WT	WT	WT	WT	WT
SC14-1327-P	SSMK/WT/WT/NTGY	WT/SSNA/WT/WT	SAMK/WT/KEA/VKSG	0.5	0.5	-1	SSMK	WT	WT	NTGY	WT	SSNA	WT	WT	SAMK	WT	KEA	VKSG	SSMK	WT	WT	NTGY	WT	SSNA	WT	WT	SAMK	WT	KEA	VKSG
SC14-1380-P	WT/WT/WT/WT	WT/SSNA/WT/WT	SAMK/WT/KEA/VKSG	0.5	0.5	-1	WT	WT	WT	WT	WT	SSNA	WT	WT	SAMK	WT	KEA	VKSG	WT	WT	WT	WT	WT	SSNA	WT	WT	SAMK	WT	KEA	VKSG
SC14-1542-P	SSMK/WT/WT/NTGY	WT/SSNA/AIDTK/WT	SAMK/WT/EDT/VKSG	0.5	0.5	-1	SSMK	WT	WT	NTGY	WT	SSNA	AIDTK	WT	SAMK	WT	EDT	VKSG	SSMK	WT	WT	NTGY	WT	SSNA	AIDTK	WT	SAMK	WT	EDT	VKSG
SC14-2976-P	SAMK/WT/WT/NTGY	WT/SSNA/WT/WT	SAMK/WT/KEA/VKSG	2	2	1	SAMK	WT	WT	NTGY	WT	SSNA	WT	WT	SAMK	WT	KEA	VKSG	SAMK	WT	WT	NTGY	WT	SSNA	WT	WT	SAMK	WT	KEA	VKSG
SC14-3062-P	SSMK/WT/WT/NTGY	WT/SSNA/WT/WT	SAMK/WT/KEA/VKSG	0.25	0.25	-2	SSMK	WT	WT	NTGY	WT	SSNA	WT	WT	SAMK	WT	KEA	VKSG	SSMK	WT	WT	NTGY	WT	SSNA	WT	WT	SAMK	WT	KEA	VKSG
SC14-3390-P	SAMK/WT/WT/NTGY	WT/SSNA/WT/WT	WT/WT/WT/WT	</= 0.12	0.125	-3	SAMK	WT	WT	NTGY	WT	SSNA	WT	WT	WT	WT	WT	WT	SAMK	WT	WT	NTGY	WT	SSNA	WT	WT	WT	WT	WT	WT
SC14-3436-P	WT/WT/WT/NTGY	WT/WT/WT/WT	SAMK/WT/WT/WT	</= 0.12	0.125	-3	WT	WT	WT	NTGY	WT	WT	WT	WT	SAMK	WT	WT	WT	WT	WT	WT	NTGY	WT	WT	WT	WT	SAMK	WT	WT	WT
SC14-3649-P	SAMK/WT/WT/NTGY	WT/SSNA/WT/WT	SAMK/WT/KEA/VKSG	1	1	0	SAMK	WT	WT	NTGY	WT	SSNA	WT	WT	SAMK	WT	KEA	VKSG	SAMK	WT	WT	NTGY	WT	SSNA	WT	WT	SAMK	WT	KEA	VKSG
SC14-3781-P	SSMK/WT/WT/NTGY	WT/SSNA/AIDTK/WT	SAMK/WT/EDT/VKSG	1	1	0	SSMK	WT	WT	NTGY	WT	SSNA	AIDTK	WT	SAMK	WT	EDT	VKSG	SSMK	WT	WT	NTGY	WT	SSNA	AIDTK	WT	SAMK	WT	EDT	VKSG
SC14-3783-P	SAMK/WT/WT/NTGY	WT/SSNA/WT/WT	SAMK/WT/KEA/VKSG	1	1	0	SAMK	WT	WT	NTGY	WT	SSNA	WT	WT	SAMK	WT	KEA	VKSG	SAMK	WT	WT	NTGY	WT	SSNA	WT	WT	SAMK	WT	KEA	VKSG
SC14-4115-P	WT/WT/WT/WT	WT/WT/WT/WT	WT/WT/KET/VKSG	</= 0.12	0.125	-3	WT	WT	WT	WT	WT	WT	WT	WT	WT	WT	KET	VKSG	WT	WT	WT	WT	WT	WT	WT	WT	WT	WT	KET	VKSG
SC14-4148-P	WT/WT/WT/NTGY	WT/WT/WT/WT	SAMK/WT/WT/WT	</= 0.12	0.125	-3	WT	WT	WT	NTGY	WT	WT	WT	WT	SAMK	WT	WT	WT	WT	WT	WT	NTGY	WT	WT	WT	WT	SAMK	WT	WT	WT
SC14-4157-P	SSMK/WT/WT/NTGY	WT/SSNS/WT/WT	SAMK/WT/KEA/VKSG	0.5	0.5	-1	SSMK	WT	WT	NTGY	WT	SSNS	WT	WT	SAMK	WT	KEA	VKSG	SSMK	WT	WT	NTGY	WT	SSNS	WT	WT	SAMK	WT	KEA	VKSG
SC15-0238-P	WT/WT/WT/WT	WT/SSNA/WT/WT	WT/WT/KEA/WT	</= 0.12	0.125	-3	WT	WT	WT	WT	WT	SSNA	WT	WT	WT	WT	KEA	WT	WT	WT	WT	WT	WT	SSNA	WT	WT	WT	WT	KEA	WT
SC15-0270-P	WT/WT/WT/NTGY	WT/SSNA/SVESK/WT	WT/WT/EDA/VKSG	</= 0.12	0.125	-3	WT	WT	WT	NTGY	WT	SSNA	SVESK	WT	WT	WT	EDA	VKSG	WT	WT	WT	NTGY	WT	SSNA	SVESK	WT	WT	WT	EDA	VKSG
SC15-0271-P	WT/WT/WT/NTGY	WT/SSNA/WT/WT	SAMK/WT/KEA/VKSG	0.25	0.25	-2	WT	WT	WT	NTGY	WT	SSNA	WT	WT	SAMK	WT	KEA	VKSG	WT	WT	WT	NTGY	WT	SSNA	WT	WT	SAMK	WT	KEA	VKSG
SC15-0372-P	WT/WT/WT/WT	WT/SSNA/WT/WT	WT/WT/KEA/WT	</= 0.12	0.125	-3	WT	WT	WT	WT	WT	SSNA	WT	WT	WT	WT	KEA	WT	WT	WT	WT	WT	WT	SSNA	WT	WT	WT	WT	KEA	WT
SC15-0746-P	WT/WT/WT/WT	WT/SSNA/WT/WT	WT/WT/KEA/WT	</= 0.12	0.125	-3	WT	WT	WT	WT	WT	SSNA	WT	WT	WT	WT	KEA	WT	WT	WT	WT	WT	WT	SSNA	WT	WT	WT	WT	KEA	WT
SC15-0755-P	WT/WT/WT/WT	WT/WT/WT/WT	WT/WT/WT/WT	<=0.12	0.125	-3	WT	WT	WT	WT	WT	WT	WT	WT	WT	WT	WT	WT	WT	WT	WT	WT	WT	WT	WT	WT	WT	WT	WT	WT
SC15-0817-P	WT/WT/WT/WT	WT/SSNA/WT/WT	WT/WT/KEA/WT	</= 0.12	0.125	-3	WT	WT	WT	WT	WT	SSNA	WT	WT	WT	WT	KEA	WT	WT	WT	WT	WT	WT	SSNA	WT	WT	WT	WT	KEA	WT
SC15-0874-P	SSMK/WT/WT/NTGY	WT/SSNA/AIDTK/WT	SAMK/WT/EDT/VKSG	1	1	0	SSMK	WT	WT	NTGY	WT	SSNA	AIDTK	WT	SAMK	WT	EDT	VKSG	SSMK	WT	WT	NTGY	WT	SSNA	AIDTK	WT	SAMK	WT	EDT	VKSG
SC15-0940-P	WT/WT/WT/NTGY	WT/WT/WT/WT	SAMK/WT/WT/WT	</= 0.12	0.125	-3	WT	WT	WT	NTGY	WT	WT	WT	WT	SAMK	WT	WT	WT	WT	WT	WT	NTGY	WT	WT	WT	WT	SAMK	WT	WT	WT
SC15-1203-P	WT/WT/WT/WT	WT/SSNA/WT/WT	WT/WT/KEA/WT	</= 0.12	0.125	-3	WT	WT	WT	WT	WT	SSNA	WT	WT	WT	WT	KEA	WT	WT	WT	WT	WT	WT	SSNA	WT	WT	WT	WT	KEA	WT
SC15-1222-P	WT/WT/WT/WT	WT/SSNA/SVESK/WT	SAMK/WT/WT/WT	</= 0.12	0.125	-3	WT	WT	WT	WT	WT	SSNA	SVESK	WT	SAMK	WT	WT	WT	WT	WT	WT	WT	WT	SSNA	SVESK	WT	SAMK	WT	WT	WT
SC15-1304-P	WT/WT/WT/WT	WT/SSNA/SVESK/WT	WT/WT/WT/WT	</= 0.12	0.125	-3	WT	WT	WT	WT	WT	SSNA	SVESK	WT	WT	WT	WT	WT	WT	WT	WT	WT	WT	SSNA	SVESK	WT	WT	WT	WT	WT
SC15-1308-P	WT/WT/WT/NTGY	WT/WT/WT/WT	SAMK/WT/WT/WT	</= 0.12	0.125	-3	WT	WT	WT	NTGY	WT	WT	WT	WT	SAMK	WT	WT	WT	WT	WT	WT	NTGY	WT	WT	WT	WT	SAMK	WT	WT	WT
SC15-1384-P	WT/WT/WT/NTGY	WT/SSNA/SVESK/WT	WT/WT/EDA/VKSG	</= 0.12	0.125	-3	WT	WT	WT	NTGY	WT	SSNA	SVESK	WT	WT	WT	EDA	VKSG	WT	WT	WT	NTGY	WT	SSNA	SVESK	WT	WT	WT	EDA	VKSG
SC15-1591-P	SAMK/WT/WT/NTGY	WT/SSNA/WT/WT	SAMK/WT/KEA/VKSG	1	1	0	SAMK	WT	WT	NTGY	WT	SSNA	WT	WT	SAMK	WT	KEA	VKSG	SAMK	WT	WT	NTGY	WT	SSNA	WT	WT	SAMK	WT	KEA	VKSG
SC15-1593-P	WT/WT/WT/WT	WT/SSNA/WT/WT	WT/WT/KAA/WT	</= 0.12	0.125	-3	WT	WT	WT	WT	WT	SSNA	WT	WT	WT	WT	KAA	WT	WT	WT	WT	WT	WT	SSNA	WT	WT	WT	WT	KAA	WT
SC15-1594-P	WT/WT/WT/WT	WT/SSNA/WT/WT	WT/WT/KEA/WT	</= 0.12	0.125	-3	WT	WT	WT	WT	WT	SSNA	WT	WT	WT	WT	KEA	WT	WT	WT	WT	WT	WT	SSNA	WT	WT	WT	WT	KEA	WT
SC15-1601-P	SSMK/WT/WT/NTGY	WT/SSNA/AIDTK/WT	SAMK/WT/EDT/VKSG	1	1	0	SSMK	WT	WT	NTGY	WT	SSNA	AIDTK	WT	SAMK	WT	EDT	VKSG	SSMK	WT	WT	NTGY	WT	SSNA	AIDTK	WT	SAMK	WT	EDT	VKSG
SC15-1917-P	WT/WT/WT/WT	WT/SSNA/SVESK/WT	WT/WT/WT/WT	</= 0.12	0.125	-3	WT	WT	WT	WT	WT	SSNA	SVESK	WT	WT	WT	WT	WT	WT	WT	WT	WT	WT	SSNA	SVESK	WT	WT	WT	WT	WT
SC15-2049-P	WT/WT/WT/WT	WT/SSNA/SVESK/WT	WT/WT/WT/WT	</= 0.12	0.125	-3	WT	WT	WT	WT	WT	SSNA	SVESK	WT	WT	WT	WT	WT	WT	WT	WT	WT	WT	SSNA	SVESK	WT	WT	WT	WT	WT
SC15-2119-P	SSMK/WT/WT/NTGY	WT/SSNA/AIDTK/WT	SAMK/WT/EDT/VKSG	1	1	0	SSMK	WT	WT	NTGY	WT	SSNA	AIDTK	WT	SAMK	WT	EDT	VKSG	SSMK	WT	WT	NTGY	WT	SSNA	AIDTK	WT	SAMK	WT	EDT	VKSG
SC15-2168-P	WT/WT/WT/WT	WT/WT/WT/WT	WT/WT/WT/WT	</= 0.12	0.125	-3	WT	WT	WT	WT	WT	WT	WT	WT	WT	WT	WT	WT	WT	WT	WT	WT	WT	WT	WT	WT	WT	WT	WT	WT
SC15-2169-P	WT/WT/WT/WT	WT/WT/WT/WT	WT/WT/WT/WT	</= 0.12	0.125	-3	WT	WT	WT	WT	WT	WT	WT	WT	WT	WT	WT	WT	WT	WT	WT	WT	WT	WT	WT	WT	WT	WT	WT	WT
SC15-2173-P	WT/WT/WT/WT	WT/SSNA/WT/WT	SAMK/WT/WT/WT	</= 0.12	0.125	-3	WT	WT	WT	WT	WT	SSNA	WT	WT	SAMK	WT	WT	WT	WT	WT	WT	WT	WT	SSNA	WT	WT	SAMK	WT	WT	WT
SC15-2187-P	SSMK/WT/WT/NTGY	WT/SSNA/WT/WT	SAMK/WT/KEA/VKSG	0.5	0.5	-1	SSMK	WT	WT	NTGY	WT	SSNA	WT	WT	SAMK	WT	KEA	VKSG	SSMK	WT	WT	NTGY	WT	SSNA	WT	WT	SAMK	WT	KEA	VKSG
SC15-2195-P	WT/WT/WT/WT	WT/WT/WT/WT	WT/WT/WT/WT	</= 0.12	0.125	-3	WT	WT	WT	WT	WT	WT	WT	WT	WT	WT	WT	WT	WT	WT	WT	WT	WT	WT	WT	WT	WT	WT	WT	WT
SC15-2233-P	WT/WT/WT/WT	WT/WT/WT/WT	WT/WT/WT/WT	</= 0.12	0.125	-3	WT	WT	WT	WT	WT	WT	WT	WT	WT	WT	WT	WT	WT	WT	WT	WT	WT	WT	WT	WT	WT	WT	WT	WT
SC15-2235-P	WT/WT/WT/WT	WT/WT/WT/WT	WT/WT/WT/WT	<=0.12	0.125	-3	WT	WT	WT	WT	WT	WT	WT	WT	WT	WT	WT	WT	WT	WT	WT	WT	WT	WT	WT	WT	WT	WT	WT	WT
SC15-2244-P	WT/WT/WT/WT	WT/WT/WT/WT	WT/WT/WT/WT	</= 0.12	0.125	-3	WT	WT	WT	WT	WT	WT	WT	WT	WT	WT	WT	WT	WT	WT	WT	WT	WT	WT	WT	WT	WT	WT	WT	WT
SC15-2245-P	WT/WT/WT/WT	WT/WT/WT/WT	WT/WT/WT/WT	</= 0.12	0.125	-3	WT	WT	WT	WT	WT	WT	WT	WT	WT	WT	WT	WT	WT	WT	WT	WT	WT	WT	WT	WT	WT	WT	WT	WT
SC15-2259-P	WT/WT/WT/WT	WT/WT/WT/WT	WT/WT/WT/WT	</= 0.12	0.125	-3	WT	WT	WT	WT	WT	WT	WT	WT	WT	WT	WT	WT	WT	WT	WT	WT	WT	WT	WT	WT	WT	WT	WT	WT
SC15-2302-P	WT/WT/WT/WT	WT/WT/WT/WT	WT/WT/WT/WT	</= 0.12	0.125	-3	WT	WT	WT	WT	WT	WT	WT	WT	WT	WT	WT	WT	WT	WT	WT	WT	WT	WT	WT	WT	WT	WT	WT	WT
SC15-2304-P	WT/WT/WT/WT	WT/WT/WT/WT	WT/WT/WT/WT	</= 0.12	0.125	-3	WT	WT	WT	WT	WT	WT	WT	WT	WT	WT	WT	WT	WT	WT	WT	WT	WT	WT	WT	WT	WT	WT	WT	WT
SC15-2312-P	SSMK/WT/WT/NTGY	WT/SSNA/AIDTK/WT	SAMK/WT/EDT/VKSG	1	1	0	SSMK	WT	WT	NTGY	WT	SSNA	AIDTK	WT	SAMK	WT	EDT	VKSG	SSMK	WT	WT	NTGY	WT	SSNA	AIDTK	WT	SAMK	WT	EDT	VKSG
SC15-2339-P	WT/WT/WT/WT	WT/WT/WT/WT	WT/WT/WT/WT	</= 0.12	0.125	-3	WT	WT	WT	WT	WT	WT	WT	WT	WT	WT	WT	WT	WT	WT	WT	WT	WT	WT	WT	WT	WT	WT	WT	WT
SC15-2340-P	WT/WT/WT/WT	WT/WT/WT/WT	WT/WT/WT/WT	<=0.12	0.125	-3	WT	WT	WT	WT	WT	WT	WT	WT	WT	WT	WT	WT	WT	WT	WT	WT	WT	WT	WT	WT	WT	WT	WT	WT
SC15-2357-P	WT/WT/WT/WT	WT/WT/WT/WT	WT/WT/WT/WT	</= 0.12	0.125	-3	WT	WT	WT	WT	WT	WT	WT	WT	WT	WT	WT	WT	WT	WT	WT	WT	WT	WT	WT	WT	WT	WT	WT	WT
SC15-2367-P	WT/WT/WT/WT	WT/WT/WT/WT	WT/WT/WT/WT	</= 0.12	0.125	-3	WT	WT	WT	WT	WT	WT	WT	WT	WT	WT	WT	WT	WT	WT	WT	WT	WT	WT	WT	WT	WT	WT	WT	WT
SC15-2370-P	WT/WT/WT/WT	WT/WT/WT/WT	WT/WT/WT/WT	</= 0.12	0.125	-3	WT	WT	WT	WT	WT	WT	WT	WT	WT	WT	WT	WT	WT	WT	WT	WT	WT	WT	WT	WT	WT	WT	WT	WT
SC15-2373-P	WT/WT/WT/NTGY	WT/SSNA/WT/WT	WT/WT/WT/WT	</= 0.12	0.125	-3	WT	WT	WT	NTGY	WT	SSNA	WT	WT	WT	WT	WT	WT	WT	WT	WT	NTGY	WT	SSNA	WT	WT	WT	WT	WT	WT
SC15-2381-P	SSMK/WT/WT/NTGY	WT/SSNA/AIDTK/WT	SAMK/WT/EDT/VKSG	1	1	0	SSMK	WT	WT	NTGY	WT	SSNA	AIDTK	WT	SAMK	WT	EDT	VKSG	SSMK	WT	WT	NTGY	WT	SSNA	AIDTK	WT	SAMK	WT	EDT	VKSG
SC15-2412-P	WT/WT/WT/WT	WT/WT/WT/WT	WT/WT/WT/WT	</= 0.12	0.125	-3	WT	WT	WT	WT	WT	WT	WT	WT	WT	WT	WT	WT	WT	WT	WT	WT	WT	WT	WT	WT	WT	WT	WT	WT
SC15-2418-P	WT/WT/WT/WT	WT/WT/WT/WT	WT/WT/WT/WT	</= 0.12	0.125	-3	WT	WT	WT	WT	WT	WT	WT	WT	WT	WT	WT	WT	WT	WT	WT	WT	WT	WT	WT	WT	WT	WT	WT	WT
SC15-2430-P	WT/WT/WT/WT	WT/WT/WT/WT	WT/WT/WT/WT	<=0.12	0.125	-3	WT	WT	WT	WT	WT	WT	WT	WT	WT	WT	WT	WT	WT	WT	WT	WT	WT	WT	WT	WT	WT	WT	WT	WT
SC15-2438-P	WT/WT/WT/WT	WT/SSNA/WT/WT	WT/WT/KEA/WT	</= 0.12	0.125	-3	WT	WT	WT	WT	WT	SSNA	WT	WT	WT	WT	KEA	WT	WT	WT	WT	WT	WT	SSNA	WT	WT	WT	WT	KEA	WT
SC15-2443-P	WT/WT/WT/WT	WT/WT/WT/WT	WT/WT/WT/WT	</= 0.12	0.125	-3	WT	WT	WT	WT	WT	WT	WT	WT	WT	WT	WT	WT	WT	WT	WT	WT	WT	WT	WT	WT	WT	WT	WT	WT
SC15-2446-P	WT/WT/WT/WT	WT/WT/WT/WT	WT/WT/WT/WT	</= 0.12	0.125	-3	WT	WT	WT	WT	WT	WT	WT	WT	WT	WT	WT	WT	WT	WT	WT	WT	WT	WT	WT	WT	WT	WT	WT	WT
SC15-2454-P	WT/WT/WT/WT	WT/WT/WT/WT	WT/WT/WT/WT	</= 0.12	0.125	-3	WT	WT	WT	WT	WT	WT	WT	WT	WT	WT	WT	WT	WT	WT	WT	WT	WT	WT	WT	WT	WT	WT	WT	WT
SC15-2459-P	WT/WT/WT/WT	WT/WT/WT/WT	WT/WT/WT/WT	</= 0.12	0.125	-3	WT	WT	WT	WT	WT	WT	WT	WT	WT	WT	WT	WT	WT	WT	WT	WT	WT	WT	WT	WT	WT	WT	WT	WT
SC15-2499-P	WT/WT/WT/WT	WT/WT/WT/WT	WT/WT/WT/WT	</= 0.12	0.125	-3	WT	WT	WT	WT	WT	WT	WT	WT	WT	WT	WT	WT	WT	WT	WT	WT	WT	WT	WT	WT	WT	WT	WT	WT
SC15-2505-P	WT/WT/WT/NTGY	WT/WT/WT/WT	SAMK/WT/WT/WT	</= 0.12	0.125	-3	WT	WT	WT	NTGY	WT	WT	WT	WT	SAMK	WT	WT	WT	WT	WT	WT	NTGY	WT	WT	WT	WT	SAMK	WT	WT	WT
SC15-2507-P	WT/WT/WT/WT	WT/WT/WT/WT	WT/WT/WT/WT	</= 0.12	0.125	-3	WT	WT	WT	WT	WT	WT	WT	WT	WT	WT	WT	WT	WT	WT	WT	WT	WT	WT	WT	WT	WT	WT	WT	WT
SC15-2510-P	WT/WT/WT/WT	WT/WT/WT/WT	WT/WT/WT/WT	</= 0.12	0.125	-3	WT	WT	WT	WT	WT	WT	WT	WT	WT	WT	WT	WT	WT	WT	WT	WT	WT	WT	WT	WT	WT	WT	WT	WT
SC15-2511-P	WT/WT/WT/WT	WT/WT/WT/WT	WT/WT/WT/WT	</= 0.12	0.125	-3	WT	WT	WT	WT	WT	WT	WT	WT	WT	WT	WT	WT	WT	WT	WT	WT	WT	WT	WT	WT	WT	WT	WT	WT
SC15-2519-P	WT/WT/WT/WT	WT/WT/WT/WT	WT/WT/WT/WT	</= 0.12	0.125	-3	WT	WT	WT	WT	WT	WT	WT	WT	WT	WT	WT	WT	WT	WT	WT	WT	WT	WT	WT	WT	WT	WT	WT	WT
SC15-2520-P	WT/WT/WT/WT	WT/WT/WT/WT	WT/WT/WT/WT	</= 0.12	0.125	-3	WT	WT	WT	WT	WT	WT	WT	WT	WT	WT	WT	WT	WT	WT	WT	WT	WT	WT	WT	WT	WT	WT	WT	WT
SC15-2538-P	WT/WT/WT/WT	WT/WT/WT/WT	WT/WT/WT/WT	</= 0.12	0.125	-3	WT	WT	WT	WT	WT	WT	WT	WT	WT	WT	WT	WT	WT	WT	WT	WT	WT	WT	WT	WT	WT	WT	WT	WT
SC15-2565-P	WT/WT/WT/WT	WT/WT/WT/WT	WT/WT/WT/WT	</= 0.12	0.125	-3	WT	WT	WT	WT	WT	WT	WT	WT	WT	WT	WT	WT	WT	WT	WT	WT	WT	WT	WT	WT	WT	WT	WT	WT
SC15-2567-P	WT/WT/WT/WT	WT/WT/WT/WT	WT/WT/WT/WT	</= 0.12	0.125	-3	WT	WT	WT	WT	WT	WT	WT	WT	WT	WT	WT	WT	WT	WT	WT	WT	WT	WT	WT	WT	WT	WT	WT	WT
SC15-2570-P	WT/WT/WT/WT	WT/WT/WT/WT	WT/WT/WT/WT	</= 0.12	0.125	-3	WT	WT	WT	WT	WT	WT	WT	WT	WT	WT	WT	WT	WT	WT	WT	WT	WT	WT	WT	WT	WT	WT	WT	WT
SC15-2589-P	WT/WT/WT/WT	WT/SSNA/WT/WT	SAMK/WT/KEA/VKSG	</= 0.12	0.125	-3	WT	WT	WT	WT	WT	SSNA	WT	WT	SAMK	WT	KEA	VKSG	WT	WT	WT	WT	WT	SSNA	WT	WT	SAMK	WT	KEA	VKSG
SC15-2607-P	WT/WT/WT/WT	WT/WT/WT/WT	WT/WT/WT/WT	</= 0.12	0.125	-3	WT	WT	WT	WT	WT	WT	WT	WT	WT	WT	WT	WT	WT	WT	WT	WT	WT	WT	WT	WT	WT	WT	WT	WT
SC15-2608-P	WT/WT/WT/TSQY	WT/YSSN/QQLQP/GKT	WT/WT/WT/WT	</= 0.12	0.125	-3	WT	WT	WT	TSQY	WT	YSSN	QQLQP	GKT	WT	WT	WT	WT	WT	WT	WT	TSQY	WT	YSSN	QQLQP	GKT	WT	WT	WT	WT
SC15-2609-P	WT/WT/WT/WT	WT/WT/WT/WT	WT/WT/WT/WT	</= 0.12	0.125	-3	WT	WT	WT	WT	WT	WT	WT	WT	WT	WT	WT	WT	WT	WT	WT	WT	WT	WT	WT	WT	WT	WT	WT	WT
SC15-2653-P	WT/WT/WT/WT	WT/WT/WT/WT	WT/WT/WT/WT	</= 0.12	0.125	-3	WT	WT	WT	WT	WT	WT	WT	WT	WT	WT	WT	WT	WT	WT	WT	WT	WT	WT	WT	WT	WT	WT	WT	WT
SC15-2703-P	WT/WT/WT/WT	WT/WT/WT/WT	WT/WT/WT/WT	</= 0.12	0.125	-3	WT	WT	WT	WT	WT	WT	WT	WT	WT	WT	WT	WT	WT	WT	WT	WT	WT	WT	WT	WT	WT	WT	WT	WT
SC15-2706-P	WT/WT/WT/WT	WT/WT/WT/WT	WT/WT/WT/WT	</= 0.12	0.125	-3	WT	WT	WT	WT	WT	WT	WT	WT	WT	WT	WT	WT	WT	WT	WT	WT	WT	WT	WT	WT	WT	WT	WT	WT
SC15-2813-P	WT/WT/WT/NTGY	WT/SSNA/WT/WT	WT/WT/WT/WT	</= 0.12	0.125	-3	WT	WT	WT	NTGY	WT	SSNA	WT	WT	WT	WT	WT	WT	WT	WT	WT	NTGY	WT	SSNA	WT	WT	WT	WT	WT	WT
SC15-2816-P	WT/WT/WT/WT	WT/WT/WT/WT	WT/WT/WT/WT	</= 0.12	0.125	-3	WT	WT	WT	WT	WT	WT	WT	WT	WT	WT	WT	WT	WT	WT	WT	WT	WT	WT	WT	WT	WT	WT	WT	WT
SC15-2829-P	SSMK/WT/WT/NTGY	WT/SSNA/AIDTK/WT	SAMK/WT/EDT/VKSG	1	1	0	SSMK	WT	WT	NTGY	WT	SSNA	AIDTK	WT	SAMK	WT	EDT	VKSG	SSMK	WT	WT	NTGY	WT	SSNA	AIDTK	WT	SAMK	WT	EDT	VKSG
SC15-2832-P	WT/WT/WT/WT	WT/WT/WT/WT	WT/WT/WT/WT	</= 0.12	0.125	-3	WT	WT	WT	WT	WT	WT	WT	WT	WT	WT	WT	WT	WT	WT	WT	WT	WT	WT	WT	WT	WT	WT	WT	WT
SC15-2983-P	WT/WT/WT/WT	WT/WT/WT/WT	WT/WT/WT/WT	</= 0.12	0.125	-3	WT	WT	WT	WT	WT	WT	WT	WT	WT	WT	WT	WT	WT	WT	WT	WT	WT	WT	WT	WT	WT	WT	WT	WT
SC15-3019-P	WT/WT/WT/WT	WT/WT/WT/WT	WT/WT/WT/WT	</= 0.12	0.125	-3	WT	WT	WT	WT	WT	WT	WT	WT	WT	WT	WT	WT	WT	WT	WT	WT	WT	WT	WT	WT	WT	WT	WT	WT
SC15-3047-P	WT/WT/WT/WT	WT/WT/WT/WT	WT/WT/KEA/WT	</= 0.12	0.125	-3	WT	WT	WT	WT	WT	WT	WT	WT	WT	WT	KEA	WT	WT	WT	WT	WT	WT	WT	WT	WT	WT	WT	KEA	WT
SC15-3048-P	WT/WT/WT/WT	WT/WT/WT/WT	WT/WT/WT/WT	</= 0.12	0.125	-3	WT	WT	WT	WT	WT	WT	WT	WT	WT	WT	WT	WT	WT	WT	WT	WT	WT	WT	WT	WT	WT	WT	WT	WT
SC15-3050-P	WT/WT/WT/WT	WT/WT/WT/WT	WT/WT/WT/WT	</= 0.12	0.125	-3	WT	WT	WT	WT	WT	WT	WT	WT	WT	WT	WT	WT	WT	WT	WT	WT	WT	WT	WT	WT	WT	WT	WT	WT
SC15-3129-P	WT/WT/WT/WT	WT/WT/WT/WT	WT/WT/WT/WT	</= 0.12	0.125	-3	WT	WT	WT	WT	WT	WT	WT	WT	WT	WT	WT	WT	WT	WT	WT	WT	WT	WT	WT	WT	WT	WT	WT	WT
SC15-3143-P	WT/WT/WT/WT	WT/WT/WT/WT	WT/WT/WT/WT	</= 0.12	0.125	-3	WT	WT	WT	WT	WT	WT	WT	WT	WT	WT	WT	WT	WT	WT	WT	WT	WT	WT	WT	WT	WT	WT	WT	WT
SC15-3151-P	WT/WT/WT/WT	WT/SSNA/WT/WT	WT/WT/KEA/WT	</= 0.12	0.125	-3	WT	WT	WT	WT	WT	SSNA	WT	WT	WT	WT	KEA	WT	WT	WT	WT	WT	WT	SSNA	WT	WT	WT	WT	KEA	WT
SC15-3154-P	WT/WT/WT/WT	WT/WT/WT/WT	WT/WT/WT/WT	</= 0.12	0.125	-3	WT	WT	WT	WT	WT	WT	WT	WT	WT	WT	WT	WT	WT	WT	WT	WT	WT	WT	WT	WT	WT	WT	WT	WT
SC15-3161-P	WT/WT/WT/WT	WT/WT/WT/WT	WT/WT/WT/WT	</= 0.12	0.125	-3	WT	WT	WT	WT	WT	WT	WT	WT	WT	WT	WT	WT	WT	WT	WT	WT	WT	WT	WT	WT	WT	WT	WT	WT
SC15-3163-P	SSMK/WT/WT/NTGY	WT/SSNA/AIDTK/WT	SAMK/WT/EDT/VKSG	1	1	0	SSMK	WT	WT	NTGY	WT	SSNA	AIDTK	WT	SAMK	WT	EDT	VKSG	SSMK	WT	WT	NTGY	WT	SSNA	AIDTK	WT	SAMK	WT	EDT	VKSG
SC15-3212-P	WT/WT/WT/WT	WT/WT/WT/WT	WT/WT/WT/WT	</= 0.12	0.125	-3	WT	WT	WT	WT	WT	WT	WT	WT	WT	WT	WT	WT	WT	WT	WT	WT	WT	WT	WT	WT	WT	WT	WT	WT
SC15-3213-P	WT/WT/WT/WT	WT/WT/WT/WT	WT/WT/WT/WT	</= 0.12	0.125	-3	WT	WT	WT	WT	WT	WT	WT	WT	WT	WT	WT	WT	WT	WT	WT	WT	WT	WT	WT	WT	WT	WT	WT	WT
SC15-3214-P	WT/WT/WT/WT	WT/WT/WT/WT	WT/WT/WT/WT	</= 0.12	0.125	-3	WT	WT	WT	WT	WT	WT	WT	WT	WT	WT	WT	WT	WT	WT	WT	WT	WT	WT	WT	WT	WT	WT	WT	WT
SC15-3218-P	WT/WT/WT/WT	WT/WT/WT/WT	WT/WT/WT/WT	</= 0.12	0.125	-3	WT	WT	WT	WT	WT	WT	WT	WT	WT	WT	WT	WT	WT	WT	WT	WT	WT	WT	WT	WT	WT	WT	WT	WT
SC15-3232-P	WT/WT/WT/WT	WT/WT/WT/WT	WT/WT/WT/WT	</= 0.12	0.125	-3	WT	WT	WT	WT	WT	WT	WT	WT	WT	WT	WT	WT	WT	WT	WT	WT	WT	WT	WT	WT	WT	WT	WT	WT
SC15-3256-P	WT/WT/WT/WT	WT/WT/WT/WT	WT/WT/WT/WT	</= 0.12	0.125	-3	WT	WT	WT	WT	WT	WT	WT	WT	WT	WT	WT	WT	WT	WT	WT	WT	WT	WT	WT	WT	WT	WT	WT	WT
SC15-3258-P	WT/WT/WT/WT	WT/WT/WT/WT	WT/WT/WT/WT	</= 0.12	0.125	-3	WT	WT	WT	WT	WT	WT	WT	WT	WT	WT	WT	WT	WT	WT	WT	WT	WT	WT	WT	WT	WT	WT	WT	WT
SC15-3260-P	WT/WT/WT/WT	WT/WT/WT/WT	WT/WT/WT/WT	</= 0.12	0.125	-3	WT	WT	WT	WT	WT	WT	WT	WT	WT	WT	WT	WT	WT	WT	WT	WT	WT	WT	WT	WT	WT	WT	WT	WT
SC15-3550-P	SSMK/WT/WT/NTGY	WT/SSNA/AIDTK/WT	SAMK/WT/EDT/VKSG	1	1	0	SSMK	WT	WT	NTGY	WT	SSNA	AIDTK	WT	SAMK	WT	EDT	VKSG	SSMK	WT	WT	NTGY	WT	SSNA	AIDTK	WT	SAMK	WT	EDT	VKSG
SC15-3567-P	WT/WT/WT/NTGY	WT/SSNA/SVESK/WT	WT/WT/EDA/VKSG	0.25	0.25	-2	WT	WT	WT	NTGY	WT	SSNA	SVESK	WT	WT	WT	EDA	VKSG	WT	WT	WT	NTGY	WT	SSNA	SVESK	WT	WT	WT	EDA	VKSG
SC15-3634-P	WT/WT/WT/WT	WT/SSNA/WT/WT	WT/WT/KAA/WT	</= 0.12	0.125	-3	WT	WT	WT	WT	WT	SSNA	WT	WT	WT	WT	KAA	WT	WT	WT	WT	WT	WT	SSNA	WT	WT	WT	WT	KAA	WT
SC15-3674-P	SAMK/WT/WT/NTGY	WT/SSNA/WT/WT	WT/WT/WT/WT	</= 0.12	0.125	-3	SAMK	WT	WT	NTGY	WT	SSNA	WT	WT	WT	WT	WT	WT	SAMK	WT	WT	NTGY	WT	SSNA	WT	WT	WT	WT	WT	WT
SC15-4061-P	WT/WT/WT/NTGY	WT/WT/WT/WT	SAMK/WT/WT/WT	</= 0.12	0.125	-3	WT	WT	WT	NTGY	WT	WT	WT	WT	SAMK	WT	WT	WT	WT	WT	WT	NTGY	WT	WT	WT	WT	SAMK	WT	WT	WT
SC15-4210-P	WT/WT/WT/WT	WT/SSNA/WT/WT	WT/WT/KAA/WT	</= 0.12	0.125	-3	WT	WT	WT	WT	WT	SSNA	WT	WT	WT	WT	KAA	WT	WT	WT	WT	WT	WT	SSNA	WT	WT	WT	WT	KAA	WT
SC15-4247-P	SSMK/WT/WT/NTGY	WT/SSNA/AIDTK/WT	SAFK/WT/KEA/VKSG	>2	4	2	SSMK	WT	WT	NTGY	WT	SSNA	AIDTK	WT	SAFK	WT	KEA	VKSG	SSMK	WT	WT	NTGY	WT	SSNA	AIDTK	WT	SAFK	WT	KEA	VKSG
SC16-0173-P	WT/WT/WT/WT	WT/SSNA/SVESK/WT	WT/WT/WT/WT	</= 0.12	0.125	-3	WT	WT	WT	WT	WT	SSNA	SVESK	WT	WT	WT	WT	WT	WT	WT	WT	WT	WT	SSNA	SVESK	WT	WT	WT	WT	WT
SC16-0435-P	WT/WT/WT/WT	WT/WT/WT/WT	WT/WT/WT/WT	0.25	0.25	-2	WT	WT	WT	WT	WT	WT	WT	WT	WT	WT	WT	WT	WT	WT	WT	WT	WT	WT	WT	WT	WT	WT	WT	WT
SC16-0506-P	SAMK/WT/WT/NTGY	WT/SSNA/WT/WT	SPMK/WT/WT/WT	</= 0.12	0.125	-3	SAMK	WT	WT	NTGY	WT	SSNA	WT	WT	SPMK	WT	WT	WT	SAMK	WT	WT	NTGY	WT	SSNA	WT	WT	SPMK	WT	WT	WT
SC16-1036-P	WT/WT/WT/NTGY	WT/SSNA/WT/WT	SAMK/WT/KEA/VKSG	0.5	0.5	-1	WT	WT	WT	NTGY	WT	SSNA	WT	WT	SAMK	WT	KEA	VKSG	WT	WT	WT	NTGY	WT	SSNA	WT	WT	SAMK	WT	KEA	VKSG
SC16-1075-P	WT/WT/WT/NTGY	WT/SSNA/WT/WT	WT/WT/WT/WT	0.25	0.25	-2	WT	WT	WT	NTGY	WT	SSNA	WT	WT	WT	WT	WT	WT	WT	WT	WT	NTGY	WT	SSNA	WT	WT	WT	WT	WT	WT
SC16-1076-P	WT/WT/WT/NTGY	WT/WT/WT/WT	SAMK/WT/WT/WT	0.25	0.25	-2	WT	WT	WT	NTGY	WT	WT	WT	WT	SAMK	WT	WT	WT	WT	WT	WT	NTGY	WT	WT	WT	WT	SAMK	WT	WT	WT
SC16-1244-P	WT/WT/WT/WT	WT/SSNA/SVESK/WT	WT/WT/WT/WT	</= 0.12	0.125	-3	WT	WT	WT	WT	WT	SSNA	SVESK	WT	WT	WT	WT	WT	WT	WT	WT	WT	WT	SSNA	SVESK	WT	WT	WT	WT	WT
SC16-1388-P	SAMK/WT/WT/NTGY	WT/SSNA/WT/WT	SAMK/WT/KEA/VKSG	0.25	0.25	-2	SAMK	WT	WT	NTGY	WT	SSNA	WT	WT	SAMK	WT	KEA	VKSG	SAMK	WT	WT	NTGY	WT	SSNA	WT	WT	SAMK	WT	KEA	VKSG
SC16-1690-P	SAMK/WT/WT/NTGY	WT/SSNA/WT/WT	WT/WT/WT/WT	</= 0.12	0.125	-3	SAMK	WT	WT	NTGY	WT	SSNA	WT	WT	WT	WT	WT	WT	SAMK	WT	WT	NTGY	WT	SSNA	WT	WT	WT	WT	WT	WT
SC16-1748-P	SAMK/WT/WT/NTGY	WT/SSNA/WT/WT	SAMK/WT/KEA/VKSG	1	1	0	SAMK	WT	WT	NTGY	WT	SSNA	WT	WT	SAMK	WT	KEA	VKSG	SAMK	WT	WT	NTGY	WT	SSNA	WT	WT	SAMK	WT	KEA	VKSG
SC16-1751-P	WT/WT/WT/NTGY	WT/SSNA/WT/WT	WT/WT/WT/WT	0.25	0.25	-2	WT	WT	WT	NTGY	WT	SSNA	WT	WT	WT	WT	WT	WT	WT	WT	WT	NTGY	WT	SSNA	WT	WT	WT	WT	WT	WT
SC16-1766-P	WT/WT/WT/WT	WT/SSNA/WT/WT	SAMK/WT/WT/WT	</= 0.12	0.125	-3	WT	WT	WT	WT	WT	SSNA	WT	WT	SAMK	WT	WT	WT	WT	WT	WT	WT	WT	SSNA	WT	WT	SAMK	WT	WT	WT
SC16-1767-P	SAMK/WT/WT/NTGY	WT/SSNA/WT/WT	SAMK/WT/KEA/VKSG	0.25	0.25	-2	SAMK	WT	WT	NTGY	WT	SSNA	WT	WT	SAMK	WT	KEA	VKSG	SAMK	WT	WT	NTGY	WT	SSNA	WT	WT	SAMK	WT	KEA	VKSG
SC16-1889-P	SSMK/WT/WT/NTGY	WT/SSNA/AIDTK/WT	SAMK/WT/KEA/VKSG	0.25	0.25	-2	SSMK	WT	WT	NTGY	WT	SSNA	AIDTK	WT	SAMK	WT	KEA	VKSG	SSMK	WT	WT	NTGY	WT	SSNA	AIDTK	WT	SAMK	WT	KEA	VKSG
SC16-1923-P	WT/WT/WT/NTGY	WT/WT/WT/WT	SAMK/WT/WT/WT	</= 0.12	0.125	-3	WT	WT	WT	NTGY	WT	WT	WT	WT	SAMK	WT	WT	WT	WT	WT	WT	NTGY	WT	WT	WT	WT	SAMK	WT	WT	WT
SC16-2219-P	WT/WT/WT/WT	WT/SSNA/SVESK/WT	WT/WT/WT/WT	</= 0.12	0.125	-3	WT	WT	WT	WT	WT	SSNA	SVESK	WT	WT	WT	WT	WT	WT	WT	WT	WT	WT	SSNA	SVESK	WT	WT	WT	WT	WT
SC16-3156-P	WT/WT/WT/WT	WT/SSNA/WT/WT	SAMK/WT/WT/WT	</= 0.12	0.125	-3	WT	WT	WT	WT	WT	SSNA	WT	WT	SAMK	WT	WT	WT	WT	WT	WT	WT	WT	SSNA	WT	WT	SAMK	WT	WT	WT
SC16-3704-P	WT/WT/WT/NTGY	WT/SSNA/WT/WT	WT/WT/WT/WT	0.25	0.25	-2	WT	WT	WT	NTGY	WT	SSNA	WT	WT	WT	WT	WT	WT	WT	WT	WT	NTGY	WT	SSNA	WT	WT	WT	WT	WT	WT
SC16-3711-P	SSMK/WT/WT/NTGY	WT/SSNA/AIDTK/WT	SAMK/WT/EDT/VKSG	1	1	0	SSMK	WT	WT	NTGY	WT	SSNA	AIDTK	WT	SAMK	WT	EDT	VKSG	SSMK	WT	WT	NTGY	WT	SSNA	AIDTK	WT	SAMK	WT	EDT	VKSG
SC16-3788-P	WT/WT/WT/WT	WT/SSNA/WT/WT	WT/WT/KEA/WT	</= 0.12	0.125	-3	WT	WT	WT	WT	WT	SSNA	WT	WT	WT	WT	KEA	WT	WT	WT	WT	WT	WT	SSNA	WT	WT	WT	WT	KEA	WT
SC16-3980-P	SSMK/WT/WT/NTGY	WT/SSNA/WT/WT	SAMK/WT/KEA/VKSG	0.5	0.5	-1	SSMK	WT	WT	NTGY	WT	SSNA	WT	WT	SAMK	WT	KEA	VKSG	SSMK	WT	WT	NTGY	WT	SSNA	WT	WT	SAMK	WT	KEA	VKSG
SC16-4179-P	WT/WT/WT/NTGY	WT/WT/WT/WT	SAMK/WT/WT/WT	</= 0.12	0.125	-3	WT	WT	WT	NTGY	WT	WT	WT	WT	SAMK	WT	WT	WT	WT	WT	WT	NTGY	WT	WT	WT	WT	SAMK	WT	WT	WT
SC16-4469-P	WT/WT/WT/WT	WT/SSNA/WT/WT	WT/WT/KEA/WT	</= 0.12	0.125	-3	WT	WT	WT	WT	WT	SSNA	WT	WT	WT	WT	KEA	WT	WT	WT	WT	WT	WT	SSNA	WT	WT	WT	WT	KEA	WT
SC16-4523-P	WT/WT/WT/WT	WT/WT/WT/WT	WT/WT/WT/WT	0.25	0.25	-2	WT	WT	WT	WT	WT	WT	WT	WT	WT	WT	WT	WT	WT	WT	WT	WT	WT	WT	WT	WT	WT	WT	WT	WT
SC16-4579-P	SSMK/WT/WT/NTGY	WT/SSNA/WT/WT	SAMK/WT/KEA/VKSG	0.5	0.5	-1	SSMK	WT	WT	NTGY	WT	SSNA	WT	WT	SAMK	WT	KEA	VKSG	SSMK	WT	WT	NTGY	WT	SSNA	WT	WT	SAMK	WT	KEA	VKSG
SC17-0131-P	WT/WT/WT/WT	WT/WT/WT/WT	WT/WT/KEA/VKSG	0.25	0.25	-2	WT	WT	WT	WT	WT	WT	WT	WT	WT	WT	KEA	VKSG	WT	WT	WT	WT	WT	WT	WT	WT	WT	WT	KEA	VKSG
SC17-1592-P	WT/WT/WT/TSQY	WT/SSNA/WT/WT	SAMK/WT/WT/WT	<=0.12	0.125	-3	WT	WT	WT	TSQY	WT	SSNA	WT	WT	SAMK	WT	WT	WT	WT	WT	WT	TSQY	WT	SSNA	WT	WT	SAMK	WT	WT	WT
SC17-2618-P	WT/WT/WT/WT	WT/WT/WT/WT	WT/WT/WT/WT	</= 0.12	0.125	-3	WT	WT	WT	WT	WT	WT	WT	WT	WT	WT	WT	WT	WT	WT	WT	WT	WT	WT	WT	WT	WT	WT	WT	WT
SC17-2721-P	WT/WT/WT/WT	WT/WT/WT/WT	WT/WT/WT/WT	</= 0.12	0.125	-3	WT	WT	WT	WT	WT	WT	WT	WT	WT	WT	WT	WT	WT	WT	WT	WT	WT	WT	WT	WT	WT	WT	WT	WT
SC17-2722-P	WT/WT/WT/WT	WT/WT/WT/WT	WT/WT/WT/WT	</= 0.12	0.125	-3	WT	WT	WT	WT	WT	WT	WT	WT	WT	WT	WT	WT	WT	WT	WT	WT	WT	WT	WT	WT	WT	WT	WT	WT
SC17-2737-P	WT/WT/WT/WT	WT/WT/WT/WT	WT/WT/WT/WT	</= 0.12	0.125	-3	WT	WT	WT	WT	WT	WT	WT	WT	WT	WT	WT	WT	WT	WT	WT	WT	WT	WT	WT	WT	WT	WT	WT	WT
SC17-2823-P	WT/WT/WT/WT	WT/WT/WT/WT	WT/WT/WT/WT	</= 0.12	0.125	-3	WT	WT	WT	WT	WT	WT	WT	WT	WT	WT	WT	WT	WT	WT	WT	WT	WT	WT	WT	WT	WT	WT	WT	WT
SC17-2827-P	SAMK/WT/WT/NTGY	WT/SSNA/WT/WT	SAMK/WT/KEA/VKSG	1	1	0	SAMK	WT	WT	NTGY	WT	SSNA	WT	WT	SAMK	WT	KEA	VKSG	SAMK	WT	WT	NTGY	WT	SSNA	WT	WT	SAMK	WT	KEA	VKSG
SC17-3128-P	WT/WT/WT/WT	WT/WT/WT/WT	WT/WT/WT/WT	</= 0.12	0.125	-3	WT	WT	WT	WT	WT	WT	WT	WT	WT	WT	WT	WT	WT	WT	WT	WT	WT	WT	WT	WT	WT	WT	WT	WT
SC17-3130-P	WT/WT/WT/WT	WT/WT/WT/WT	WT/WT/WT/WT	</= 0.12	0.125	-3	WT	WT	WT	WT	WT	WT	WT	WT	WT	WT	WT	WT	WT	WT	WT	WT	WT	WT	WT	WT	WT	WT	WT	WT
SC17-3150-P	WT/WT/WT/WT	WT/WT/WT/WT	WT/WT/WT/WT	</= 0.12	0.125	-3	WT	WT	WT	WT	WT	WT	WT	WT	WT	WT	WT	WT	WT	WT	WT	WT	WT	WT	WT	WT	WT	WT	WT	WT
SC17-3253-P	WT/WT/WT/WT	WT/WT/WT/WT	WT/WT/WT/WT	</= 0.12	0.125	-3	WT	WT	WT	WT	WT	WT	WT	WT	WT	WT	WT	WT	WT	WT	WT	WT	WT	WT	WT	WT	WT	WT	WT	WT
SC17-3369-P	WT/WT/WT/WT	WT/WT/WT/WT	WT/WT/WT/WT	</= 0.12	0.125	-3	WT	WT	WT	WT	WT	WT	WT	WT	WT	WT	WT	WT	WT	WT	WT	WT	WT	WT	WT	WT	WT	WT	WT	WT
SC17-3371-P	WT/WT/WT/WT	WT/WT/WT/WT	WT/WT/WT/WT	</= 0.12	0.125	-3	WT	WT	WT	WT	WT	WT	WT	WT	WT	WT	WT	WT	WT	WT	WT	WT	WT	WT	WT	WT	WT	WT	WT	WT
SC17-3441-P	WT/WT/WT/WT	WT/WT/WT/WT	WT/WT/WT/WT	</= 0.12	0.125	-3	WT	WT	WT	WT	WT	WT	WT	WT	WT	WT	WT	WT	WT	WT	WT	WT	WT	WT	WT	WT	WT	WT	WT	WT
SC17-3468-P	SAMK/WT/WT/NTGY	WT/SSNA/WT/WT	SAMK/WT/KEA/VKSG	1	1	0	SAMK	WT	WT	NTGY	WT	SSNA	WT	WT	SAMK	WT	KEA	VKSG	SAMK	WT	WT	NTGY	WT	SSNA	WT	WT	SAMK	WT	KEA	VKSG
SC17-3572-P	WT/WT/WT/WT	WT/WT/WT/WT	WT/WT/WT/WT	</= 0.12	0.125	-3	WT	WT	WT	WT	WT	WT	WT	WT	WT	WT	WT	WT	WT	WT	WT	WT	WT	WT	WT	WT	WT	WT	WT	WT
SC17-3598-P	SAMK/WT/WT/NTGY	WT/SSNA/SVESK/WT	WT/WT/WT/WT	</= 0.12	0.125	-3	SAMK	WT	WT	NTGY	WT	SSNA	SVESK	WT	WT	WT	WT	WT	SAMK	WT	WT	NTGY	WT	SSNA	SVESK	WT	WT	WT	WT	WT
SC17-3702-P	WT/WT/WT/WT	WT/WT/WT/WT	WT/WT/WT/WT	</= 0.12	0.125	-3	WT	WT	WT	WT	WT	WT	WT	WT	WT	WT	WT	WT	WT	WT	WT	WT	WT	WT	WT	WT	WT	WT	WT	WT
SC17-3820-P	WT/WT/WT/WT	WT/WT/WT/WT	WT/WT/WT/WT	</= 0.12	0.125	-3	WT	WT	WT	WT	WT	WT	WT	WT	WT	WT	WT	WT	WT	WT	WT	WT	WT	WT	WT	WT	WT	WT	WT	WT
SC17-4106-P	WT/WT/WT/WT	WT/WT/WT/WT	WT/WT/WT/WT	</= 0.12	0.125	-3	WT	WT	WT	WT	WT	WT	WT	WT	WT	WT	WT	WT	WT	WT	WT	WT	WT	WT	WT	WT	WT	WT	WT	WT
SC17-4186-P	WT/WT/WT/WT	WT/WT/WT/WT	WT/WT/WT/WT	</= 0.12	0.125	-3	WT	WT	WT	WT	WT	WT	WT	WT	WT	WT	WT	WT	WT	WT	WT	WT	WT	WT	WT	WT	WT	WT	WT	WT
SC17-4261-P	WT/WT/WT/WT	WT/WT/WT/WT	WT/WT/WT/WT	</= 0.12	0.125	-3	WT	WT	WT	WT	WT	WT	WT	WT	WT	WT	WT	WT	WT	WT	WT	WT	WT	WT	WT	WT	WT	WT	WT	WT
SC17-4267-P	WT/WT/WT/WT	WT/WT/WT/WT	WT/WT/WT/WT	</= 0.12	0.125	-3	WT	WT	WT	WT	WT	WT	WT	WT	WT	WT	WT	WT	WT	WT	WT	WT	WT	WT	WT	WT	WT	WT	WT	WT
SC17-4369-P	WT/WT/WT/WT	WT/WT/WT/WT	WT/WT/WT/WT	</= 0.12	0.125	-3	WT	WT	WT	WT	WT	WT	WT	WT	WT	WT	WT	WT	WT	WT	WT	WT	WT	WT	WT	WT	WT	WT	WT	WT
SC17-4487-P	WT/WT/WT/WT	WT/WT/WT/WT	WT/WT/WT/WT	</= 0.12	0.125	-3	WT	WT	WT	WT	WT	WT	WT	WT	WT	WT	WT	WT	WT	WT	WT	WT	WT	WT	WT	WT	WT	WT	WT	WT
SC17-4586-P	WT/WT/WT/WT	WT/WT/WT/WT	WT/WT/WT/WT	</= 0.12	0.125	-3	WT	WT	WT	WT	WT	WT	WT	WT	WT	WT	WT	WT	WT	WT	WT	WT	WT	WT	WT	WT	WT	WT	WT	WT
SC17-4591-P	WT/WT/WT/WT	WT/WT/WT/WT	WT/WT/WT/WT	</= 0.12	0.125	-3	WT	WT	WT	WT	WT	WT	WT	WT	WT	WT	WT	WT	WT	WT	WT	WT	WT	WT	WT	WT	WT	WT	WT	WT
SC17-4704-P	WT/WT/WT/WT	WT/WT/WT/WT	WT/WT/WT/WT	</= 0.12	0.125	-3	WT	WT	WT	WT	WT	WT	WT	WT	WT	WT	WT	WT	WT	WT	WT	WT	WT	WT	WT	WT	WT	WT	WT	WT
SC18-0131-P	WT/WT/WT/WT	WT/WT/WT/WT	WT/WT/WT/WT	</= 0.12	0.125	-3	WT	WT	WT	WT	WT	WT	WT	WT	WT	WT	WT	WT	WT	WT	WT	WT	WT	WT	WT	WT	WT	WT	WT	WT
SC18-0168-P	WT/WT/WT/WT	WT/WT/WT/WT	WT/WT/WT/WT	</= 0.12	0.125	-3	WT	WT	WT	WT	WT	WT	WT	WT	WT	WT	WT	WT	WT	WT	WT	WT	WT	WT	WT	WT	WT	WT	WT	WT
SC18-0181-P	WT/WT/WT/WT	WT/WT/WT/WT	WT/WT/WT/WT	</= 0.12	0.125	-3	WT	WT	WT	WT	WT	WT	WT	WT	WT	WT	WT	WT	WT	WT	WT	WT	WT	WT	WT	WT	WT	WT	WT	WT
SC18-0184-P	WT/WT/WT/WT	WT/WT/WT/WT	WT/WT/WT/WT	</= 0.12	0.125	-3	WT	WT	WT	WT	WT	WT	WT	WT	WT	WT	WT	WT	WT	WT	WT	WT	WT	WT	WT	WT	WT	WT	WT	WT
SC18-0186-P	WT/WT/WT/WT	WT/WT/WT/WT	WT/WT/WT/WT	</= 0.12	0.125	-3	WT	WT	WT	WT	WT	WT	WT	WT	WT	WT	WT	WT	WT	WT	WT	WT	WT	WT	WT	WT	WT	WT	WT	WT
SC18-0190-P	WT/WT/WT/WT	WT/WT/WT/WT	WT/WT/WT/WT	</= 0.12	0.125	-3	WT	WT	WT	WT	WT	WT	WT	WT	WT	WT	WT	WT	WT	WT	WT	WT	WT	WT	WT	WT	WT	WT	WT	WT
SC18-0253-P	WT/WT/WT/WT	WT/WT/WT/WT	WT/WT/WT/WT	</= 0.12	0.125	-3	WT	WT	WT	WT	WT	WT	WT	WT	WT	WT	WT	WT	WT	WT	WT	WT	WT	WT	WT	WT	WT	WT	WT	WT
SC18-0362-P	WT/WT/WT/WT	WT/WT/WT/WT	WT/WT/WT/WT	</= 0.12	0.125	-3	WT	WT	WT	WT	WT	WT	WT	WT	WT	WT	WT	WT	WT	WT	WT	WT	WT	WT	WT	WT	WT	WT	WT	WT
SC18-0366-P	WT/WT/WT/WT	WT/WT/WT/WT	WT/WT/WT/WT	</= 0.12	0.125	-3	WT	WT	WT	WT	WT	WT	WT	WT	WT	WT	WT	WT	WT	WT	WT	WT	WT	WT	WT	WT	WT	WT	WT	WT
SC18-0377-P	WT/WT/WT/WT	WT/WT/WT/WT	WT/WT/WT/WT	</= 0.12	0.125	-3	WT	WT	WT	WT	WT	WT	WT	WT	WT	WT	WT	WT	WT	WT	WT	WT	WT	WT	WT	WT	WT	WT	WT	WT
SC18-0521-P	WT/WT/WT/WT	WT/WT/WT/WT	WT/WT/WT/WT	</= 0.12	0.125	-3	WT	WT	WT	WT	WT	WT	WT	WT	WT	WT	WT	WT	WT	WT	WT	WT	WT	WT	WT	WT	WT	WT	WT	WT
SC18-0525-P	WT/WT/WT/WT	WT/WT/WT/WT	WT/WT/WT/WT	</= 0.12	0.125	-3	WT	WT	WT	WT	WT	WT	WT	WT	WT	WT	WT	WT	WT	WT	WT	WT	WT	WT	WT	WT	WT	WT	WT	WT
SC18-0642-P	WT/WT/WT/WT	WT/WT/WT/WT	WT/WT/WT/WT	</= 0.12	0.125	-3	WT	WT	WT	WT	WT	WT	WT	WT	WT	WT	WT	WT	WT	WT	WT	WT	WT	WT	WT	WT	WT	WT	WT	WT
SC18-0651-P	WT/WT/WT/WT	WT/WT/WT/WT	WT/WT/WT/WT	</= 0.12	0.125	-3	WT	WT	WT	WT	WT	WT	WT	WT	WT	WT	WT	WT	WT	WT	WT	WT	WT	WT	WT	WT	WT	WT	WT	WT
SC18-0787-P	WT/WT/WT/WT	WT/WT/WT/WT	WT/WT/WT/WT	</= 0.12	0.125	-3	WT	WT	WT	WT	WT	WT	WT	WT	WT	WT	WT	WT	WT	WT	WT	WT	WT	WT	WT	WT	WT	WT	WT	WT
SC18-0839-P	WT/WT/WT/WT	WT/WT/WT/WT	WT/WT/WT/WT	</= 0.12	0.125	-3	WT	WT	WT	WT	WT	WT	WT	WT	WT	WT	WT	WT	WT	WT	WT	WT	WT	WT	WT	WT	WT	WT	WT	WT
SC18-1954-P	WT/WT/WT/WT	WT/SSNA/WT/WT	WT/WT/KAA/WT	</= 0.12	0.125	-3	WT	WT	WT	WT	WT	SSNA	WT	WT	WT	WT	KAA	WT	WT	WT	WT	WT	WT	SSNA	WT	WT	WT	WT	KAA	WT
SC18-3304-P	WT/WT/WT/NTGY	WT/SSNA/WT/WT	WT/WT/WT/WT	0.25	0.25	-2	WT	WT	WT	NTGY	WT	SSNA	WT	WT	WT	WT	WT	WT	WT	WT	WT	NTGY	WT	SSNA	WT	WT	WT	WT	WT	WT
SC18-4613-P	WT/WT/WT/WT	WT/WT/WT/WT	WT/WT/WT/WT	</= 0.12	0.125	-3	WT	WT	WT	WT	WT	WT	WT	WT	WT	WT	WT	WT	WT	WT	WT	WT	WT	WT	WT	WT	WT	WT	WT	WT
SC18-5243-P	SAMK/WT/WT/NTGY	WT/SSNA/WT/WT	SAMK/WT/KEA/VKSG	1	1	0	SAMK	WT	WT	NTGY	WT	SSNA	WT	WT	SAMK	WT	KEA	VKSG	SAMK	WT	WT	NTGY	WT	SSNA	WT	WT	SAMK	WT	KEA	VKSG
SC18-5645-P	WT/WT/WT/TSQY	WT/SSNA/SVESK/WT	SAMK/WT/WT/WT	<=0.12	0.125	-3	WT	WT	WT	TSQY	WT	SSNA	SVESK	WT	SAMK	WT	WT	WT	WT	WT	WT	TSQY	WT	SSNA	SVESK	WT	SAMK	WT	WT	WT
SC18-5648-P	WT/WT/WT/NTGY	WT/WT/WT/WT	WT/WT/WT/WT	0.25	0.25	-2	WT	WT	WT	NTGY	WT	WT	WT	WT	WT	WT	WT	WT	WT	WT	WT	NTGY	WT	WT	WT	WT	WT	WT	WT	WT
SC18-5649-P	WT/WT/WT/WT	WT/SSNA/SVESK/WT	SAMK/WT/WT/WT	<=0.12	0.125	-3	WT	WT	WT	WT	WT	SSNA	SVESK	WT	SAMK	WT	WT	WT	WT	WT	WT	WT	WT	SSNA	SVESK	WT	SAMK	WT	WT	WT
SC19-0709-P	WT/WT/WT/WT	WT/WT/WT/WT	WT/WT/WT/WT	</= 0.06	0.125	-3	WT	WT	WT	WT	WT	WT	WT	WT	WT	WT	WT	WT	WT	WT	WT	WT	WT	WT	WT	WT	WT	WT	WT	WT
SC19-0710-P	WT/WT/WT/WT	WT/WT/WT/WT	WT/WT/WT/WT	</= 0.06	0.125	-3	WT	WT	WT	WT	WT	WT	WT	WT	WT	WT	WT	WT	WT	WT	WT	WT	WT	WT	WT	WT	WT	WT	WT	WT
SC19-0713-P	WT/WT/WT/WT	WT/WT/WT/WT	WT/WT/WT/WT	</= 0.06	0.125	-3	WT	WT	WT	WT	WT	WT	WT	WT	WT	WT	WT	WT	WT	WT	WT	WT	WT	WT	WT	WT	WT	WT	WT	WT
SC19-0718-P	WT/WT/WT/WT	WT/SSNA/WT/WT	WT/WT/KEA/WT	</= 0.06	0.125	-3	WT	WT	WT	WT	WT	SSNA	WT	WT	WT	WT	KEA	WT	WT	WT	WT	WT	WT	SSNA	WT	WT	WT	WT	KEA	WT
SC19-0719-P	WT/WT/WT/WT	WT/WT/WT/WT	WT/WT/KET/VKSG	</= 0.06	0.125	-3	WT	WT	WT	WT	WT	WT	WT	WT	WT	WT	KET	VKSG	WT	WT	WT	WT	WT	WT	WT	WT	WT	WT	KET	VKSG
SC19-0722-P	WT/WT/WT/NTGY	WT/SSNA/WT/WT	WT/WT/WT/WT	0.12	0.125	-3	WT	WT	WT	NTGY	WT	SSNA	WT	WT	WT	WT	WT	WT	WT	WT	WT	NTGY	WT	SSNA	WT	WT	WT	WT	WT	WT
SC19-0723-P	WT/WT/WT/WT	WT/WT/WT/WT	WT/WT/WT/WT	</= 0.06	0.125	-3	WT	WT	WT	WT	WT	WT	WT	WT	WT	WT	WT	WT	WT	WT	WT	WT	WT	WT	WT	WT	WT	WT	WT	WT
SC19-0725-P	WT/WT/WT/WT	WT/WT/WT/WT	WT/WT/WT/WT	</= 0.06	0.125	-3	WT	WT	WT	WT	WT	WT	WT	WT	WT	WT	WT	WT	WT	WT	WT	WT	WT	WT	WT	WT	WT	WT	WT	WT
SC19-0726-P	SAMK/WT/WT/NTGY	WT/SSNA/SVESK/WT	WT/WT/EDA/VKSG	0.12	0.125	-3	SAMK	WT	WT	NTGY	WT	SSNA	SVESK	WT	WT	WT	EDA	VKSG	SAMK	WT	WT	NTGY	WT	SSNA	SVESK	WT	WT	WT	EDA	VKSG
SC19-0733-P	WT/WT/WT/WT	WT/SSNA/WT/WT	WT/WT/KEA/WT	</= 0.06	0.125	-3	WT	WT	WT	WT	WT	SSNA	WT	WT	WT	WT	KEA	WT	WT	WT	WT	WT	WT	SSNA	WT	WT	WT	WT	KEA	WT
SC19-0734-P	WT/WT/WT/WT	WT/WT/WT/WT	WT/WT/WT/WT	</= 0.06	0.125	-3	WT	WT	WT	WT	WT	WT	WT	WT	WT	WT	WT	WT	WT	WT	WT	WT	WT	WT	WT	WT	WT	WT	WT	WT
SC19-0737-P	WT/WT/WT/WT	WT/WT/WT/WT	WT/WT/WT/WT	</= 0.06	0.125	-3	WT	WT	WT	WT	WT	WT	WT	WT	WT	WT	WT	WT	WT	WT	WT	WT	WT	WT	WT	WT	WT	WT	WT	WT
SC19-0739-P	WT/WT/WT/WT	WT/WT/WT/WT	WT/WT/WT/WT	</= 0.06	0.125	-3	WT	WT	WT	WT	WT	WT	WT	WT	WT	WT	WT	WT	WT	WT	WT	WT	WT	WT	WT	WT	WT	WT	WT	WT
SC19-0740-P	WT/WT/WT/WT	WT/WT/WT/WT	WT/WT/WT/WT	0.25	0.25	-2	WT	WT	WT	WT	WT	WT	WT	WT	WT	WT	WT	WT	WT	WT	WT	WT	WT	WT	WT	WT	WT	WT	WT	WT
SC19-0742-P	WT/WT/WT/WT	WT/WT/WT/WT	WT/WT/WT/WT	</= 0.06	0.125	-3	WT	WT	WT	WT	WT	WT	WT	WT	WT	WT	WT	WT	WT	WT	WT	WT	WT	WT	WT	WT	WT	WT	WT	WT
SC19-0743-P	WT/WT/WT/WT	WT/WT/WT/WT	WT/WT/WT/WT	</= 0.06	0.125	-3	WT	WT	WT	WT	WT	WT	WT	WT	WT	WT	WT	WT	WT	WT	WT	WT	WT	WT	WT	WT	WT	WT	WT	WT
SC19-0744-P	WT/WT/WT/NTGY	WT/SSNA/SVETK/WT	SPMK/WT/WT/WT	</= 0.06	0.125	-3	WT	WT	WT	NTGY	WT	SSNA	SVETK	WT	SPMK	WT	WT	WT	WT	WT	WT	NTGY	WT	SSNA	SVETK	WT	SPMK	WT	WT	WT
SC19-0746-P	WT/WT/WT/WT	WT/WT/WT/WT	WT/WT/WT/WT	</= 0.06	0.125	-3	WT	WT	WT	WT	WT	WT	WT	WT	WT	WT	WT	WT	WT	WT	WT	WT	WT	WT	WT	WT	WT	WT	WT	WT
SC19-0747-P	WT/WT/WT/WT	WT/WT/WT/WT	WT/WT/WT/WT	</= 0.06	0.125	-3	WT	WT	WT	WT	WT	WT	WT	WT	WT	WT	WT	WT	WT	WT	WT	WT	WT	WT	WT	WT	WT	WT	WT	WT
SC19-0748-P	WT/WT/WT/WT	WT/WT/WT/WT	WT/WT/WT/WT	</= 0.06	0.125	-3	WT	WT	WT	WT	WT	WT	WT	WT	WT	WT	WT	WT	WT	WT	WT	WT	WT	WT	WT	WT	WT	WT	WT	WT
SC19-0749-P	WT/WT/WT/WT	WT/WT/WT/WT	WT/WT/WT/WT	</= 0.06	0.125	-3	WT	WT	WT	WT	WT	WT	WT	WT	WT	WT	WT	WT	WT	WT	WT	WT	WT	WT	WT	WT	WT	WT	WT	WT
SC19-0751-P	WT/WT/WT/WT	WT/WT/WT/WT	WT/WT/WT/WT	</= 0.06	0.125	-3	WT	WT	WT	WT	WT	WT	WT	WT	WT	WT	WT	WT	WT	WT	WT	WT	WT	WT	WT	WT	WT	WT	WT	WT
SC19-0753-P	WT/WT/WT/WT	WT/WT/WT/WT	WT/WT/WT/WT	</= 0.06	0.125	-3	WT	WT	WT	WT	WT	WT	WT	WT	WT	WT	WT	WT	WT	WT	WT	WT	WT	WT	WT	WT	WT	WT	WT	WT
SC19-0754-P	WT/WT/WT/WT	WT/WT/WT/WT	WT/WT/WT/WT	</= 0.06	0.125	-3	WT	WT	WT	WT	WT	WT	WT	WT	WT	WT	WT	WT	WT	WT	WT	WT	WT	WT	WT	WT	WT	WT	WT	WT
SC19-0756-P	WT/WT/WT/WT	WT/WT/WT/WT	WT/WT/WT/WT	</= 0.06	0.125	-3	WT	WT	WT	WT	WT	WT	WT	WT	WT	WT	WT	WT	WT	WT	WT	WT	WT	WT	WT	WT	WT	WT	WT	WT
SC19-0757-P	WT/WT/WT/WT	WT/WT/WT/WT	WT/WT/WT/WT	</= 0.06	0.125	-3	WT	WT	WT	WT	WT	WT	WT	WT	WT	WT	WT	WT	WT	WT	WT	WT	WT	WT	WT	WT	WT	WT	WT	WT
SC19-0758-P	WT/WT/WT/WT	WT/WT/WT/WT	WT/WT/WT/WT	</= 0.06	0.125	-3	WT	WT	WT	WT	WT	WT	WT	WT	WT	WT	WT	WT	WT	WT	WT	WT	WT	WT	WT	WT	WT	WT	WT	WT
SC19-0759-P	WT/WT/WT/NTGY	WT/SSNA/WT/WT	WT/WT/WT/WT	0.12	0.125	-3	WT	WT	WT	NTGY	WT	SSNA	WT	WT	WT	WT	WT	WT	WT	WT	WT	NTGY	WT	SSNA	WT	WT	WT	WT	WT	WT
SC19-0760-P	WT/WT/WT/WT	WT/WT/WT/WT	WT/WT/WT/WT	</= 0.06	0.125	-3	WT	WT	WT	WT	WT	WT	WT	WT	WT	WT	WT	WT	WT	WT	WT	WT	WT	WT	WT	WT	WT	WT	WT	WT
SC19-0761-P	WT/WT/WT/WT	WT/WT/WT/WT	WT/WT/WT/WT	</= 0.06	0.125	-3	WT	WT	WT	WT	WT	WT	WT	WT	WT	WT	WT	WT	WT	WT	WT	WT	WT	WT	WT	WT	WT	WT	WT	WT
SC19-0763-P	WT/WT/WT/WT	WT/WT/WT/WT	WT/WT/WT/WT	</= 0.06	0.125	-3	WT	WT	WT	WT	WT	WT	WT	WT	WT	WT	WT	WT	WT	WT	WT	WT	WT	WT	WT	WT	WT	WT	WT	WT
SC19-0764-P	WT/WT/WT/WT	WT/WT/WT/WT	WT/WT/WT/WT	</= 0.06	0.125	-3	WT	WT	WT	WT	WT	WT	WT	WT	WT	WT	WT	WT	WT	WT	WT	WT	WT	WT	WT	WT	WT	WT	WT	WT
SC19-0765-P	WT/WT/WT/WT	WT/WT/WT/WT	WT/WT/WT/WT	</= 0.06	0.125	-3	WT	WT	WT	WT	WT	WT	WT	WT	WT	WT	WT	WT	WT	WT	WT	WT	WT	WT	WT	WT	WT	WT	WT	WT
SC19-0766-P	WT/WT/WT/WT	WT/WT/WT/WT	WT/WT/WT/WT	</= 0.06	0.125	-3	WT	WT	WT	WT	WT	WT	WT	WT	WT	WT	WT	WT	WT	WT	WT	WT	WT	WT	WT	WT	WT	WT	WT	WT
SC19-0767-P	WT/WT/WT/WT	WT/WT/WT/WT	WT/WT/WT/WT	</= 0.06	0.125	-3	WT	WT	WT	WT	WT	WT	WT	WT	WT	WT	WT	WT	WT	WT	WT	WT	WT	WT	WT	WT	WT	WT	WT	WT
SC19-0768-P	WT/WT/WT/WT	WT/WT/WT/WT	WT/WT/WT/WT	</= 0.06	0.125	-3	WT	WT	WT	WT	WT	WT	WT	WT	WT	WT	WT	WT	WT	WT	WT	WT	WT	WT	WT	WT	WT	WT	WT	WT
SC19-0769-P	WT/WT/WT/WT	WT/WT/WT/WT	WT/WT/WT/WT	</= 0.06	0.125	-3	WT	WT	WT	WT	WT	WT	WT	WT	WT	WT	WT	WT	WT	WT	WT	WT	WT	WT	WT	WT	WT	WT	WT	WT
SC19-0770-P	WT/WT/WT/WT	WT/WT/WT/WT	WT/WT/WT/WT	</= 0.06	0.125	-3	WT	WT	WT	WT	WT	WT	WT	WT	WT	WT	WT	WT	WT	WT	WT	WT	WT	WT	WT	WT	WT	WT	WT	WT
SC19-0771-P	WT/WT/WT/WT	WT/WT/WT/WT	WT/WT/WT/WT	</= 0.06	0.125	-3	WT	WT	WT	WT	WT	WT	WT	WT	WT	WT	WT	WT	WT	WT	WT	WT	WT	WT	WT	WT	WT	WT	WT	WT
SC19-0783-P	WT/WT/WT/WT	WT/WT/WT/WT	WT/WT/WT/WT	</= 0.06	0.125	-3	WT	WT	WT	WT	WT	WT	WT	WT	WT	WT	WT	WT	WT	WT	WT	WT	WT	WT	WT	WT	WT	WT	WT	WT
SC19-1076-P	WT/WT/WT/NTGY	WT/SSNA/WT/WT	WT/WT/WT/WT	0.25	0.25	-2	WT	WT	WT	NTGY	WT	SSNA	WT	WT	WT	WT	WT	WT	WT	WT	WT	NTGY	WT	SSNA	WT	WT	WT	WT	WT	WT
SC19-1149-P	WT/WT/WT/WT	WT/WT/WT/WT	WT/WT/WT/WT	<=0.12	0.125	-3	WT	WT	WT	WT	WT	WT	WT	WT	WT	WT	WT	WT	WT	WT	WT	WT	WT	WT	WT	WT	WT	WT	WT	WT
SC19-1701-P	WT/WT/WT/WT	WT/WT/WT/WT	WT/WT/WT/WT	<=0.12	0.125	-3	WT	WT	WT	WT	WT	WT	WT	WT	WT	WT	WT	WT	WT	WT	WT	WT	WT	WT	WT	WT	WT	WT	WT	WT
SC19-1709-P	WT/WT/WT/WT	WT/WT/WT/WT	WT/WT/WT/WT	<=0.12	0.125	-3	WT	WT	WT	WT	WT	WT	WT	WT	WT	WT	WT	WT	WT	WT	WT	WT	WT	WT	WT	WT	WT	WT	WT	WT
SC19-1716-P	WT/WT/WT/WT	WT/WT/WT/WT	WT/WT/WT/WT	<=0.12	0.125	-3	WT	WT	WT	WT	WT	WT	WT	WT	WT	WT	WT	WT	WT	WT	WT	WT	WT	WT	WT	WT	WT	WT	WT	WT
SC19-3762-P	WT/WT/WT/WT	WT/WT/WT/WT	WT/WT/WT/WT	<=0.12	0.125	-3	WT	WT	WT	WT	WT	WT	WT	WT	WT	WT	WT	WT	WT	WT	WT	WT	WT	WT	WT	WT	WT	WT	WT	WT
SC19-3763-P	WT/WT/WT/WT	WT/WT/WT/WT	WT/WT/WT/WT	<=0.12	0.125	-3	WT	WT	WT	WT	WT	WT	WT	WT	WT	WT	WT	WT	WT	WT	WT	WT	WT	WT	WT	WT	WT	WT	WT	WT
SC19-3764-P	WT/WT/WT/WT	WT/WT/WT/WT	WT/WT/WT/WT	<=0.12	0.125	-3	WT	WT	WT	WT	WT	WT	WT	WT	WT	WT	WT	WT	WT	WT	WT	WT	WT	WT	WT	WT	WT	WT	WT	WT
SC19-3765-P	WT/WT/WT/WT	WT/WT/WT/WT	WT/WT/WT/WT	<=0.12	0.125	-3	WT	WT	WT	WT	WT	WT	WT	WT	WT	WT	WT	WT	WT	WT	WT	WT	WT	WT	WT	WT	WT	WT	WT	WT
SC19-3766-P	WT/WT/WT/WT	WT/WT/WT/WT	WT/WT/WT/WT	<=0.12	0.125	-3	WT	WT	WT	WT	WT	WT	WT	WT	WT	WT	WT	WT	WT	WT	WT	WT	WT	WT	WT	WT	WT	WT	WT	WT
SC19-3767-P	WT/WT/WT/WT	WT/WT/WT/WT	WT/WT/WT/WT	<=0.12	0.125	-3	WT	WT	WT	WT	WT	WT	WT	WT	WT	WT	WT	WT	WT	WT	WT	WT	WT	WT	WT	WT	WT	WT	WT	WT
SC19-3768-P	WT/WT/WT/WT	WT/WT/WT/WT	WT/WT/WT/WT	<=0.12	0.125	-3	WT	WT	WT	WT	WT	WT	WT	WT	WT	WT	WT	WT	WT	WT	WT	WT	WT	WT	WT	WT	WT	WT	WT	WT
SC19-3769-P	WT/WT/WT/WT	WT/WT/WT/WT	WT/WT/WT/WT	<=0.12	0.125	-3	WT	WT	WT	WT	WT	WT	WT	WT	WT	WT	WT	WT	WT	WT	WT	WT	WT	WT	WT	WT	WT	WT	WT	WT
SC19-3770-P	WT/WT/WT/WT	WT/WT/WT/WT	WT/WT/WT/WT	<=0.12	0.125	-3	WT	WT	WT	WT	WT	WT	WT	WT	WT	WT	WT	WT	WT	WT	WT	WT	WT	WT	WT	WT	WT	WT	WT	WT
SC19-3771-P	WT/WT/WT/WT	WT/WT/WT/WT	WT/WT/WT/WT	<=0.12	0.125	-3	WT	WT	WT	WT	WT	WT	WT	WT	WT	WT	WT	WT	WT	WT	WT	WT	WT	WT	WT	WT	WT	WT	WT	WT
SC19-3772-P	WT/WT/WT/WT	WT/WT/WT/WT	WT/WT/WT/WT	<=0.12	0.125	-3	WT	WT	WT	WT	WT	WT	WT	WT	WT	WT	WT	WT	WT	WT	WT	WT	WT	WT	WT	WT	WT	WT	WT	WT
SC19-3773-P	WT/WT/WT/WT	WT/WT/WT/WT	WT/WT/WT/WT	<=0.12	0.125	-3	WT	WT	WT	WT	WT	WT	WT	WT	WT	WT	WT	WT	WT	WT	WT	WT	WT	WT	WT	WT	WT	WT	WT	WT
SC19-3774-P	WT/WT/WT/WT	WT/WT/WT/WT	WT/WT/WT/WT	<=0.12	0.125	-3	WT	WT	WT	WT	WT	WT	WT	WT	WT	WT	WT	WT	WT	WT	WT	WT	WT	WT	WT	WT	WT	WT	WT	WT
SC19-3775-P	WT/WT/WT/WT	WT/WT/WT/WT	WT/WT/WT/WT	<=0.12	0.125	-3	WT	WT	WT	WT	WT	WT	WT	WT	WT	WT	WT	WT	WT	WT	WT	WT	WT	WT	WT	WT	WT	WT	WT	WT
SC19-3776-P	WT/WT/WT/WT	WT/WT/WT/WT	WT/WT/WT/WT	<=0.12	0.125	-3	WT	WT	WT	WT	WT	WT	WT	WT	WT	WT	WT	WT	WT	WT	WT	WT	WT	WT	WT	WT	WT	WT	WT	WT
SC19-3777-P	WT/WT/WT/WT	WT/WT/WT/WT	WT/WT/WT/WT	<=0.12	0.125	-3	WT	WT	WT	WT	WT	WT	WT	WT	WT	WT	WT	WT	WT	WT	WT	WT	WT	WT	WT	WT	WT	WT	WT	WT
SC19-3778-P	WT/WT/WT/WT	WT/WT/WT/WT	WT/WT/WT/WT	<=0.12	0.125	-3	WT	WT	WT	WT	WT	WT	WT	WT	WT	WT	WT	WT	WT	WT	WT	WT	WT	WT	WT	WT	WT	WT	WT	WT
SC19-3779-P	WT/WT/WT/WT	WT/WT/WT/WT	WT/WT/WT/WT	<=0.12	0.125	-3	WT	WT	WT	WT	WT	WT	WT	WT	WT	WT	WT	WT	WT	WT	WT	WT	WT	WT	WT	WT	WT	WT	WT	WT
SC19-3780-P	WT/WT/WT/WT	WT/WT/WT/WT	WT/WT/WT/WT	<=0.12	0.125	-3	WT	WT	WT	WT	WT	WT	WT	WT	WT	WT	WT	WT	WT	WT	WT	WT	WT	WT	WT	WT	WT	WT	WT	WT
SC19-3781-P	WT/WT/WT/WT	WT/WT/WT/WT	WT/WT/WT/WT	<=0.12	0.125	-3	WT	WT	WT	WT	WT	WT	WT	WT	WT	WT	WT	WT	WT	WT	WT	WT	WT	WT	WT	WT	WT	WT	WT	WT
SC19-3782-P	WT/WT/WT/WT	WT/WT/WT/WT	WT/WT/WT/WT	<=0.12	0.125	-3	WT	WT	WT	WT	WT	WT	WT	WT	WT	WT	WT	WT	WT	WT	WT	WT	WT	WT	WT	WT	WT	WT	WT	WT
SC19-3783-P	WT/WT/WT/WT	WT/WT/WT/WT	WT/WT/WT/WT	<=0.12	0.125	-3	WT	WT	WT	WT	WT	WT	WT	WT	WT	WT	WT	WT	WT	WT	WT	WT	WT	WT	WT	WT	WT	WT	WT	WT
SC19-3784-P	WT/WT/WT/WT	WT/WT/WT/WT	WT/WT/WT/WT	<=0.12	0.125	-3	WT	WT	WT	WT	WT	WT	WT	WT	WT	WT	WT	WT	WT	WT	WT	WT	WT	WT	WT	WT	WT	WT	WT	WT
SC19-3786-P	WT/WT/WT/WT	WT/WT/WT/WT	WT/WT/WT/WT	<=0.12	0.125	-3	WT	WT	WT	WT	WT	WT	WT	WT	WT	WT	WT	WT	WT	WT	WT	WT	WT	WT	WT	WT	WT	WT	WT	WT
SC19-3787-P	WT/WT/WT/WT	WT/WT/WT/WT	WT/WT/WT/WT	<=0.12	0.125	-3	WT	WT	WT	WT	WT	WT	WT	WT	WT	WT	WT	WT	WT	WT	WT	WT	WT	WT	WT	WT	WT	WT	WT	WT
SC19-3788-P	WT/WT/WT/WT	WT/WT/WT/WT	WT/WT/WT/WT	<=0.12	0.125	-3	WT	WT	WT	WT	WT	WT	WT	WT	WT	WT	WT	WT	WT	WT	WT	WT	WT	WT	WT	WT	WT	WT	WT	WT
SC19-3789-P	WT/WT/WT/WT	WT/WT/WT/WT	WT/WT/WT/WT	<=0.12	0.125	-3	WT	WT	WT	WT	WT	WT	WT	WT	WT	WT	WT	WT	WT	WT	WT	WT	WT	WT	WT	WT	WT	WT	WT	WT
SC19-3790-P	WT/WT/WT/WT	WT/WT/WT/WT	WT/WT/WT/WT	<=0.12	0.125	-3	WT	WT	WT	WT	WT	WT	WT	WT	WT	WT	WT	WT	WT	WT	WT	WT	WT	WT	WT	WT	WT	WT	WT	WT
SC19-3791-P	WT/WT/WT/WT	WT/WT/WT/WT	WT/WT/WT/WT	<=0.12	0.125	-3	WT	WT	WT	WT	WT	WT	WT	WT	WT	WT	WT	WT	WT	WT	WT	WT	WT	WT	WT	WT	WT	WT	WT	WT
SC19-3792-P	WT/WT/WT/WT	WT/WT/WT/WT	WT/WT/WT/WT	<=0.12	0.125	-3	WT	WT	WT	WT	WT	WT	WT	WT	WT	WT	WT	WT	WT	WT	WT	WT	WT	WT	WT	WT	WT	WT	WT	WT
SC19-3793-P	WT/WT/WT/WT	WT/WT/WT/WT	WT/WT/WT/WT	<=0.12	0.125	-3	WT	WT	WT	WT	WT	WT	WT	WT	WT	WT	WT	WT	WT	WT	WT	WT	WT	WT	WT	WT	WT	WT	WT	WT
SC19-3803-P	WT/WT/WT/WT	WT/WT/WT/WT	WT/WT/WT/WT	<=0.12	0.125	-3	WT	WT	WT	WT	WT	WT	WT	WT	WT	WT	WT	WT	WT	WT	WT	WT	WT	WT	WT	WT	WT	WT	WT	WT
SC19-3804-P	WT/WT/WT/WT	WT/WT/WT/WT	WT/WT/WT/WT	<=0.12	0.125	-3	WT	WT	WT	WT	WT	WT	WT	WT	WT	WT	WT	WT	WT	WT	WT	WT	WT	WT	WT	WT	WT	WT	WT	WT
SC19-3808-P	WT/WT/WT/WT	WT/WT/WT/WT	WT/WT/WT/WT	<=0.12	0.125	-3	WT	WT	WT	WT	WT	WT	WT	WT	WT	WT	WT	WT	WT	WT	WT	WT	WT	WT	WT	WT	WT	WT	WT	WT
SC19-4383-P	WT/WT/WT/WT	WT/WT/WT/WT	WT/WT/WT/WT	<=0.12	0.125	-3	WT	WT	WT	WT	WT	WT	WT	WT	WT	WT	WT	WT	WT	WT	WT	WT	WT	WT	WT	WT	WT	WT	WT	WT
SC19-4384-P	WT/WT/WT/NTGY	WT/WT/WT/WT	SAMK/WT/WT/WT	<=0.12	0.125	-3	WT	WT	WT	NTGY	WT	WT	WT	WT	SAMK	WT	WT	WT	WT	WT	WT	NTGY	WT	WT	WT	WT	SAMK	WT	WT	WT
SC19-5062-P	WT/WT/WT/WT	WT/WT/WT/WT	WT/WT/WT/WT	0.06	0.125	-3	WT	WT	WT	WT	WT	WT	WT	WT	WT	WT	WT	WT	WT	WT	WT	WT	WT	WT	WT	WT	WT	WT	WT	WT
SC19-5063-P	WT/WT/WT/WT	WT/WT/WT/WT	WT/WT/WT/WT	0.06	0.125	-3	WT	WT	WT	WT	WT	WT	WT	WT	WT	WT	WT	WT	WT	WT	WT	WT	WT	WT	WT	WT	WT	WT	WT	WT
SC19-5064-P	WT/WT/WT/WT	WT/WT/WT/WT	WT/WT/WT/WT	0.03	0.125	-3	WT	WT	WT	WT	WT	WT	WT	WT	WT	WT	WT	WT	WT	WT	WT	WT	WT	WT	WT	WT	WT	WT	WT	WT
SC19-5065-P	WT/WT/WT/WT	WT/WT/WT/WT	WT/WT/WT/WT	0.03	0.125	-3	WT	WT	WT	WT	WT	WT	WT	WT	WT	WT	WT	WT	WT	WT	WT	WT	WT	WT	WT	WT	WT	WT	WT	WT
SC19-5066-P	WT/WT/WT/WT	WT/WT/WT/WT	WT/WT/WT/WT	0.03	0.125	-3	WT	WT	WT	WT	WT	WT	WT	WT	WT	WT	WT	WT	WT	WT	WT	WT	WT	WT	WT	WT	WT	WT	WT	WT
SC19-5067-P	WT/WT/WT/WT	WT/WT/WT/WT	WT/WT/WT/WT	0.03	0.125	-3	WT	WT	WT	WT	WT	WT	WT	WT	WT	WT	WT	WT	WT	WT	WT	WT	WT	WT	WT	WT	WT	WT	WT	WT
SC19-5068-P	WT/WT/WT/WT	WT/WT/WT/WT	WT/WT/WT/WT	0.03	0.125	-3	WT	WT	WT	WT	WT	WT	WT	WT	WT	WT	WT	WT	WT	WT	WT	WT	WT	WT	WT	WT	WT	WT	WT	WT
SC19-5069-P	WT/WT/WT/WT	WT/WT/WT/WT	WT/WT/WT/WT	0.03	0.125	-3	WT	WT	WT	WT	WT	WT	WT	WT	WT	WT	WT	WT	WT	WT	WT	WT	WT	WT	WT	WT	WT	WT	WT	WT
SC19-5070-P	WT/WT/WT/WT	WT/WT/WT/WT	WT/WT/WT/WT	0.03	0.125	-3	WT	WT	WT	WT	WT	WT	WT	WT	WT	WT	WT	WT	WT	WT	WT	WT	WT	WT	WT	WT	WT	WT	WT	WT
SC19-5071-P	WT/WT/WT/WT	WT/WT/WT/WT	WT/WT/WT/WT	0.03	0.125	-3	WT	WT	WT	WT	WT	WT	WT	WT	WT	WT	WT	WT	WT	WT	WT	WT	WT	WT	WT	WT	WT	WT	WT	WT
SC19-5072-P	SSMK/WT/WT/NTGY	WT/SSNA/WT/WT	SAMK/WT/KEA/VKSG	1	1	0	SSMK	WT	WT	NTGY	WT	SSNA	WT	WT	SAMK	WT	KEA	VKSG	SSMK	WT	WT	NTGY	WT	SSNA	WT	WT	SAMK	WT	KEA	VKSG
SC19-5073-P	WT/WT/WT/WT	WT/WT/WT/WT	WT/WT/WT/WT	0.03	0.125	-3	WT	WT	WT	WT	WT	WT	WT	WT	WT	WT	WT	WT	WT	WT	WT	WT	WT	WT	WT	WT	WT	WT	WT	WT
SC19-5074-P	WT/WT/WT/WT	WT/WT/WT/WT	WT/WT/WT/WT	0.03	0.125	-3	WT	WT	WT	WT	WT	WT	WT	WT	WT	WT	WT	WT	WT	WT	WT	WT	WT	WT	WT	WT	WT	WT	WT	WT
SC19-5075-P	WT/WT/WT/WT	WT/WT/WT/WT	WT/WT/WT/WT	0.03	0.125	-3	WT	WT	WT	WT	WT	WT	WT	WT	WT	WT	WT	WT	WT	WT	WT	WT	WT	WT	WT	WT	WT	WT	WT	WT
SC19-5076-P	WT/WT/WT/WT	WT/WT/WT/WT	WT/WT/WT/WT	0.03	0.125	-3	WT	WT	WT	WT	WT	WT	WT	WT	WT	WT	WT	WT	WT	WT	WT	WT	WT	WT	WT	WT	WT	WT	WT	WT
SC19-5077-P	WT/WT/WT/WT	WT/WT/WT/WT	WT/WT/WT/WT	0.03	0.125	-3	WT	WT	WT	WT	WT	WT	WT	WT	WT	WT	WT	WT	WT	WT	WT	WT	WT	WT	WT	WT	WT	WT	WT	WT
SC19-5078-P	WT/WT/WT/WT	WT/WT/WT/WT	WT/WT/WT/WT	0.03	0.125	-3	WT	WT	WT	WT	WT	WT	WT	WT	WT	WT	WT	WT	WT	WT	WT	WT	WT	WT	WT	WT	WT	WT	WT	WT
SC19-5079-P	WT/WT/WT/WT	WT/WT/WT/WT	WT/WT/WT/WT	0.03	0.125	-3	WT	WT	WT	WT	WT	WT	WT	WT	WT	WT	WT	WT	WT	WT	WT	WT	WT	WT	WT	WT	WT	WT	WT	WT
SC19-5080-P	WT/WT/WT/WT	WT/WT/WT/WT	WT/WT/WT/WT	0.03	0.125	-3	WT	WT	WT	WT	WT	WT	WT	WT	WT	WT	WT	WT	WT	WT	WT	WT	WT	WT	WT	WT	WT	WT	WT	WT
SC19-5081-P	WT/WT/WT/WT	WT/WT/WT/WT	WT/WT/WT/WT	0.03	0.125	-3	WT	WT	WT	WT	WT	WT	WT	WT	WT	WT	WT	WT	WT	WT	WT	WT	WT	WT	WT	WT	WT	WT	WT	WT
SC19-5082-P	WT/WT/WT/WT	WT/WT/WT/WT	WT/WT/WT/WT	0.03	0.125	-3	WT	WT	WT	WT	WT	WT	WT	WT	WT	WT	WT	WT	WT	WT	WT	WT	WT	WT	WT	WT	WT	WT	WT	WT
SC19-5083-P	WT/WT/WT/WT	WT/WT/WT/WT	WT/WT/WT/WT	0.03	0.125	-3	WT	WT	WT	WT	WT	WT	WT	WT	WT	WT	WT	WT	WT	WT	WT	WT	WT	WT	WT	WT	WT	WT	WT	WT
SC19-5084-P	WT/WT/WT/WT	WT/WT/WT/WT	WT/WT/WT/WT	0.03	0.125	-3	WT	WT	WT	WT	WT	WT	WT	WT	WT	WT	WT	WT	WT	WT	WT	WT	WT	WT	WT	WT	WT	WT	WT	WT
SC19-5085-P	WT/WT/WT/WT	WT/WT/WT/WT	WT/WT/WT/WT	0.03	0.125	-3	WT	WT	WT	WT	WT	WT	WT	WT	WT	WT	WT	WT	WT	WT	WT	WT	WT	WT	WT	WT	WT	WT	WT	WT
SC19-5086-P	WT/WT/WT/WT	WT/WT/WT/WT	WT/WT/WT/WT	0.03	0.125	-3	WT	WT	WT	WT	WT	WT	WT	WT	WT	WT	WT	WT	WT	WT	WT	WT	WT	WT	WT	WT	WT	WT	WT	WT
SC19-5087-P	WT/WT/WT/WT	WT/WT/WT/WT	WT/WT/WT/WT	0.03	0.125	-3	WT	WT	WT	WT	WT	WT	WT	WT	WT	WT	WT	WT	WT	WT	WT	WT	WT	WT	WT	WT	WT	WT	WT	WT
SC19-5088-P	WT/WT/WT/WT	WT/WT/WT/WT	WT/WT/WT/WT	0.03	0.125	-3	WT	WT	WT	WT	WT	WT	WT	WT	WT	WT	WT	WT	WT	WT	WT	WT	WT	WT	WT	WT	WT	WT	WT	WT
SC19-5089-P	WT/WT/WT/WT	WT/WT/WT/WT	WT/WT/WT/WT	0.03	0.125	-3	WT	WT	WT	WT	WT	WT	WT	WT	WT	WT	WT	WT	WT	WT	WT	WT	WT	WT	WT	WT	WT	WT	WT	WT
SC19-5090-P	SSMK/WT/WT/NTGY	WT/SSNA/WT/WT	SAMK/WT/KEA/VKSG	1	1	0	SSMK	WT	WT	NTGY	WT	SSNA	WT	WT	SAMK	WT	KEA	VKSG	SSMK	WT	WT	NTGY	WT	SSNA	WT	WT	SAMK	WT	KEA	VKSG
SC19-5091-P	WT/WT/WT/WT	WT/WT/WT/WT	WT/WT/WT/WT	0.03	0.125	-3	WT	WT	WT	WT	WT	WT	WT	WT	WT	WT	WT	WT	WT	WT	WT	WT	WT	WT	WT	WT	WT	WT	WT	WT
SC19-5092-P	WT/WT/WT/WT	WT/SSNA/SVESK/WT	WT/WT/WT/WT	0.06	0.125	-3	WT	WT	WT	WT	WT	SSNA	SVESK	WT	WT	WT	WT	WT	WT	WT	WT	WT	WT	SSNA	SVESK	WT	WT	WT	WT	WT
SC19-5093-P	WT/WT/WT/WT	WT/WT/WT/WT	WT/WT/WT/WT	0.03	0.125	-3	WT	WT	WT	WT	WT	WT	WT	WT	WT	WT	WT	WT	WT	WT	WT	WT	WT	WT	WT	WT	WT	WT	WT	WT
SC19-5094-P	WT/WT/WT/WT	WT/WT/WT/WT	WT/WT/WT/WT	0.03	0.125	-3	WT	WT	WT	WT	WT	WT	WT	WT	WT	WT	WT	WT	WT	WT	WT	WT	WT	WT	WT	WT	WT	WT	WT	WT
SC19-5095-P	WT/WT/WT/WT	WT/WT/WT/WT	WT/WT/WT/WT	0.03	0.125	-3	WT	WT	WT	WT	WT	WT	WT	WT	WT	WT	WT	WT	WT	WT	WT	WT	WT	WT	WT	WT	WT	WT	WT	WT
SC19-5096-P	WT/WT/WT/WT	WT/WT/WT/WT	WT/WT/WT/WT	0.03	0.125	-3	WT	WT	WT	WT	WT	WT	WT	WT	WT	WT	WT	WT	WT	WT	WT	WT	WT	WT	WT	WT	WT	WT	WT	WT
SC19-5097-P	WT/WT/WT/WT	WT/WT/WT/WT	WT/WT/WT/WT	0.03	0.125	-3	WT	WT	WT	WT	WT	WT	WT	WT	WT	WT	WT	WT	WT	WT	WT	WT	WT	WT	WT	WT	WT	WT	WT	WT
SC19-5098-P	WT/WT/WT/WT	WT/WT/WT/WT	WT/WT/WT/WT	0.03	0.125	-3	WT	WT	WT	WT	WT	WT	WT	WT	WT	WT	WT	WT	WT	WT	WT	WT	WT	WT	WT	WT	WT	WT	WT	WT
SC19-5099-P	WT/WT/WT/WT	WT/WT/WT/WT	WT/WT/WT/WT	0.03	0.125	-3	WT	WT	WT	WT	WT	WT	WT	WT	WT	WT	WT	WT	WT	WT	WT	WT	WT	WT	WT	WT	WT	WT	WT	WT
SC19-5100-P	WT/WT/WT/WT	WT/WT/WT/WT	WT/WT/WT/WT	0.03	0.125	-3	WT	WT	WT	WT	WT	WT	WT	WT	WT	WT	WT	WT	WT	WT	WT	WT	WT	WT	WT	WT	WT	WT	WT	WT
SC19-5101-P	WT/WT/WT/WT	WT/WT/WT/WT	WT/WT/WT/WT	0.03	0.125	-3	WT	WT	WT	WT	WT	WT	WT	WT	WT	WT	WT	WT	WT	WT	WT	WT	WT	WT	WT	WT	WT	WT	WT	WT
SC19-5102-P	WT/WT/WT/WT	WT/WT/WT/WT	WT/WT/WT/WT	0.03	0.125	-3	WT	WT	WT	WT	WT	WT	WT	WT	WT	WT	WT	WT	WT	WT	WT	WT	WT	WT	WT	WT	WT	WT	WT	WT
SC19-5103-P	WT/WT/WT/WT	WT/WT/WT/WT	WT/WT/WT/WT	0.03	0.125	-3	WT	WT	WT	WT	WT	WT	WT	WT	WT	WT	WT	WT	WT	WT	WT	WT	WT	WT	WT	WT	WT	WT	WT	WT
SC19-5104-P	WT/WT/WT/WT	WT/WT/WT/WT	WT/WT/WT/WT	0.03	0.125	-3	WT	WT	WT	WT	WT	WT	WT	WT	WT	WT	WT	WT	WT	WT	WT	WT	WT	WT	WT	WT	WT	WT	WT	WT
SC19-5105-P	WT/WT/WT/WT	WT/WT/WT/WT	WT/WT/WT/WT	0.03	0.125	-3	WT	WT	WT	WT	WT	WT	WT	WT	WT	WT	WT	WT	WT	WT	WT	WT	WT	WT	WT	WT	WT	WT	WT	WT
SC19-5106-P	WT/WT/WT/WT	WT/WT/WT/WT	WT/WT/WT/WT	0.5	0.5	-1	WT	WT	WT	WT	WT	WT	WT	WT	WT	WT	WT	WT	WT	WT	WT	WT	WT	WT	WT	WT	WT	WT	WT	WT
SC19-5107-P	WT/WT/WT/WT	WT/WT/WT/WT	WT/WT/WT/WT	0.03	0.125	-3	WT	WT	WT	WT	WT	WT	WT	WT	WT	WT	WT	WT	WT	WT	WT	WT	WT	WT	WT	WT	WT	WT	WT	WT
SC19-5108-P	WT/WT/WT/WT	WT/WT/WT/WT	WT/WT/WT/WT	0.03	0.125	-3	WT	WT	WT	WT	WT	WT	WT	WT	WT	WT	WT	WT	WT	WT	WT	WT	WT	WT	WT	WT	WT	WT	WT	WT
SC19-5109-P	WT/WT/WT/WT	WT/WT/WT/WT	WT/WT/WT/WT	0.03	0.125	-3	WT	WT	WT	WT	WT	WT	WT	WT	WT	WT	WT	WT	WT	WT	WT	WT	WT	WT	WT	WT	WT	WT	WT	WT
SC19-5110-P	WT/WT/WT/WT	WT/WT/WT/WT	WT/WT/WT/WT	0.03	0.125	-3	WT	WT	WT	WT	WT	WT	WT	WT	WT	WT	WT	WT	WT	WT	WT	WT	WT	WT	WT	WT	WT	WT	WT	WT
SC19-5111-P	WT/WT/WT/WT	WT/WT/WT/WT	WT/WT/WT/WT	0.03	0.125	-3	WT	WT	WT	WT	WT	WT	WT	WT	WT	WT	WT	WT	WT	WT	WT	WT	WT	WT	WT	WT	WT	WT	WT	WT
SC19-5112-P	WT/WT/WT/WT	WT/WT/WT/WT	WT/WT/WT/WT	0.03	0.125	-3	WT	WT	WT	WT	WT	WT	WT	WT	WT	WT	WT	WT	WT	WT	WT	WT	WT	WT	WT	WT	WT	WT	WT	WT
SC19-5113-P	SSMK/WT/WT/NTGY	WT/SSNA/WT/WT	WT/WT/WT/WT	0.25	0.25	-2	SSMK	WT	WT	NTGY	WT	SSNA	WT	WT	WT	WT	WT	WT	SSMK	WT	WT	NTGY	WT	SSNA	WT	WT	WT	WT	WT	WT
SC19-5114-P	WT/WT/WT/WT	WT/WT/WT/WT	WT/WT/WT/WT	0.03	0.125	-3	WT	WT	WT	WT	WT	WT	WT	WT	WT	WT	WT	WT	WT	WT	WT	WT	WT	WT	WT	WT	WT	WT	WT	WT
SC19-5115-P	WT/WT/WT/WT	WT/WT/WT/WT	WT/WT/WT/WT	0.03	0.125	-3	WT	WT	WT	WT	WT	WT	WT	WT	WT	WT	WT	WT	WT	WT	WT	WT	WT	WT	WT	WT	WT	WT	WT	WT
SC19-5116-P	SSMK/WT/WT/NTGY	WT/SSNA/WT/WT	SAMK/WT/KEA/VKSG	0.12	0.125	-3	SSMK	WT	WT	NTGY	WT	SSNA	WT	WT	SAMK	WT	KEA	VKSG	SSMK	WT	WT	NTGY	WT	SSNA	WT	WT	SAMK	WT	KEA	VKSG
SC19-5117-P	WT/WT/WT/WT	WT/WT/WT/WT	WT/WT/WT/WT	0.03	0.125	-3	WT	WT	WT	WT	WT	WT	WT	WT	WT	WT	WT	WT	WT	WT	WT	WT	WT	WT	WT	WT	WT	WT	WT	WT
SC19-5118-P	WT/WT/WT/WT	WT/WT/WT/WT	WT/WT/WT/WT	0.03	0.125	-3	WT	WT	WT	WT	WT	WT	WT	WT	WT	WT	WT	WT	WT	WT	WT	WT	WT	WT	WT	WT	WT	WT	WT	WT
SC19-5119-P	WT/WT/WT/WT	WT/WT/WT/WT	WT/WT/WT/WT	0.03	0.125	-3	WT	WT	WT	WT	WT	WT	WT	WT	WT	WT	WT	WT	WT	WT	WT	WT	WT	WT	WT	WT	WT	WT	WT	WT
SC19-5120-P	SAMK/WT/WT/NTGY	WT/SSNA/WT/WT	SAMK/WT/KEA/VKSG	2	2	1	SAMK	WT	WT	NTGY	WT	SSNA	WT	WT	SAMK	WT	KEA	VKSG	SAMK	WT	WT	NTGY	WT	SSNA	WT	WT	SAMK	WT	KEA	VKSG
SC19-5121-P	WT/WT/WT/WT	WT/WT/WT/WT	WT/WT/WT/WT	0.03	0.125	-3	WT	WT	WT	WT	WT	WT	WT	WT	WT	WT	WT	WT	WT	WT	WT	WT	WT	WT	WT	WT	WT	WT	WT	WT
SC19-5122-P	WT/WT/WT/WT	WT/WT/WT/WT	WT/WT/WT/WT	0.03	0.125	-3	WT	WT	WT	WT	WT	WT	WT	WT	WT	WT	WT	WT	WT	WT	WT	WT	WT	WT	WT	WT	WT	WT	WT	WT
SC19-5123-P	WT/WT/WT/WT	WT/WT/WT/WT	WT/WT/WT/WT	0.03	0.125	-3	WT	WT	WT	WT	WT	WT	WT	WT	WT	WT	WT	WT	WT	WT	WT	WT	WT	WT	WT	WT	WT	WT	WT	WT
SC19-5124-P	WT/WT/WT/WT	WT/WT/WT/WT	WT/WT/WT/WT	0.03	0.125	-3	WT	WT	WT	WT	WT	WT	WT	WT	WT	WT	WT	WT	WT	WT	WT	WT	WT	WT	WT	WT	WT	WT	WT	WT
SC19-5125-P	WT/WT/WT/WT	WT/WT/WT/WT	WT/WT/WT/WT	0.03	0.125	-3	WT	WT	WT	WT	WT	WT	WT	WT	WT	WT	WT	WT	WT	WT	WT	WT	WT	WT	WT	WT	WT	WT	WT	WT
SC19-5126-P	WT/WT/WT/WT	WT/SSNA/WT/WT	WT/WT/WT/WT	0.06	0.125	-3	WT	WT	WT	WT	WT	SSNA	WT	WT	WT	WT	WT	WT	WT	WT	WT	WT	WT	SSNA	WT	WT	WT	WT	WT	WT
SC19-5127-P	WT/WT/WT/WT	WT/WT/WT/WT	WT/WT/WT/WT	0.03	0.125	-3	WT	WT	WT	WT	WT	WT	WT	WT	WT	WT	WT	WT	WT	WT	WT	WT	WT	WT	WT	WT	WT	WT	WT	WT
SC19-5128-P	WT/WT/WT/WT	WT/WT/WT/WT	WT/WT/WT/WT	0.5	0.5	-1	WT	WT	WT	WT	WT	WT	WT	WT	WT	WT	WT	WT	WT	WT	WT	WT	WT	WT	WT	WT	WT	WT	WT	WT
SC19-5129-P	WT/WT/WT/NTGY	WT/SSNA/WT/WT	SAMK/WT/KEA/VKSG	0.5	0.5	-1	WT	WT	WT	NTGY	WT	SSNA	WT	WT	SAMK	WT	KEA	VKSG	WT	WT	WT	NTGY	WT	SSNA	WT	WT	SAMK	WT	KEA	VKSG
SC19-5130-P	WT/WT/WT/WT	WT/WT/WT/WT	WT/WT/WT/WT	0.5	0.5	-1	WT	WT	WT	WT	WT	WT	WT	WT	WT	WT	WT	WT	WT	WT	WT	WT	WT	WT	WT	WT	WT	WT	WT	WT
SC19-5131-P	WT/WT/WT/WT	WT/WT/WT/WT	WT/WT/WT/WT	0.5	0.5	-1	WT	WT	WT	WT	WT	WT	WT	WT	WT	WT	WT	WT	WT	WT	WT	WT	WT	WT	WT	WT	WT	WT	WT	WT
SC19-5132-P	WT/WT/WT/WT	WT/WT/WT/WT	WT/WT/WT/WT	0.25	0.25	-2	WT	WT	WT	WT	WT	WT	WT	WT	WT	WT	WT	WT	WT	WT	WT	WT	WT	WT	WT	WT	WT	WT	WT	WT
SC19-5133-P	WT/WT/WT/WT	WT/WT/WT/WT	WT/WT/WT/WT	0.25	0.25	-2	WT	WT	WT	WT	WT	WT	WT	WT	WT	WT	WT	WT	WT	WT	WT	WT	WT	WT	WT	WT	WT	WT	WT	WT
SC19-5134-P	WT/WT/WT/WT	WT/WT/WT/WT	WT/WT/WT/WT	0.25	0.25	-2	WT	WT	WT	WT	WT	WT	WT	WT	WT	WT	WT	WT	WT	WT	WT	WT	WT	WT	WT	WT	WT	WT	WT	WT
SC19-5135-P	WT/WT/WT/WT	WT/WT/WT/WT	WT/WT/WT/WT	0.25	0.25	-2	WT	WT	WT	WT	WT	WT	WT	WT	WT	WT	WT	WT	WT	WT	WT	WT	WT	WT	WT	WT	WT	WT	WT	WT
SC19-5136-P	WT/WT/WT/WT	WT/WT/WT/WT	WT/WT/WT/WT	0.25	0.25	-2	WT	WT	WT	WT	WT	WT	WT	WT	WT	WT	WT	WT	WT	WT	WT	WT	WT	WT	WT	WT	WT	WT	WT	WT
SC19-5137-P	WT/WT/WT/WT	WT/WT/WT/WT	WT/WT/WT/WT	0.25	0.25	-2	WT	WT	WT	WT	WT	WT	WT	WT	WT	WT	WT	WT	WT	WT	WT	WT	WT	WT	WT	WT	WT	WT	WT	WT
SC19-5138-P	WT/WT/WT/WT	WT/WT/WT/WT	WT/WT/WT/WT	0.25	0.25	-2	WT	WT	WT	WT	WT	WT	WT	WT	WT	WT	WT	WT	WT	WT	WT	WT	WT	WT	WT	WT	WT	WT	WT	WT
SC19-5139-P	WT/WT/WT/WT	WT/WT/WT/WT	WT/WT/WT/WT	0.25	0.25	-2	WT	WT	WT	WT	WT	WT	WT	WT	WT	WT	WT	WT	WT	WT	WT	WT	WT	WT	WT	WT	WT	WT	WT	WT
SC19-5140-P	WT/WT/WT/WT	WT/WT/WT/WT	WT/WT/WT/WT	0.25	0.25	-2	WT	WT	WT	WT	WT	WT	WT	WT	WT	WT	WT	WT	WT	WT	WT	WT	WT	WT	WT	WT	WT	WT	WT	WT
SC19-5141-P	WT/WT/WT/WT	WT/WT/WT/WT	WT/WT/WT/WT	0.25	0.25	-2	WT	WT	WT	WT	WT	WT	WT	WT	WT	WT	WT	WT	WT	WT	WT	WT	WT	WT	WT	WT	WT	WT	WT	WT
SC19-5142-P	WT/WT/WT/WT	WT/WT/WT/WT	WT/WT/WT/WT	0.25	0.25	-2	WT	WT	WT	WT	WT	WT	WT	WT	WT	WT	WT	WT	WT	WT	WT	WT	WT	WT	WT	WT	WT	WT	WT	WT
SC19-5143-P	WT/WT/WT/WT	WT/WT/WT/WT	WT/WT/WT/WT	0.25	0.25	-2	WT	WT	WT	WT	WT	WT	WT	WT	WT	WT	WT	WT	WT	WT	WT	WT	WT	WT	WT	WT	WT	WT	WT	WT
SC19-5145-P	WT/WT/WT/WT	WT/WT/WT/WT	WT/WT/WT/WT	0.25	0.25	-2	WT	WT	WT	WT	WT	WT	WT	WT	WT	WT	WT	WT	WT	WT	WT	WT	WT	WT	WT	WT	WT	WT	WT	WT
SC19-5146-P	WT/WT/WT/WT	WT/WT/WT/WT	WT/WT/WT/WT	0.25	0.25	-2	WT	WT	WT	WT	WT	WT	WT	WT	WT	WT	WT	WT	WT	WT	WT	WT	WT	WT	WT	WT	WT	WT	WT	WT
SC19-5147-P	WT/WT/WT/WT	WT/WT/WT/WT	WT/WT/WT/WT	0.25	0.25	-2	WT	WT	WT	WT	WT	WT	WT	WT	WT	WT	WT	WT	WT	WT	WT	WT	WT	WT	WT	WT	WT	WT	WT	WT
SC19-5148-P	WT/WT/WT/WT	WT/WT/WT/WT	WT/WT/WT/WT	0.25	0.25	-2	WT	WT	WT	WT	WT	WT	WT	WT	WT	WT	WT	WT	WT	WT	WT	WT	WT	WT	WT	WT	WT	WT	WT	WT
SC19-5149-P	WT/WT/WT/WT	WT/WT/WT/WT	WT/WT/WT/WT	0.25	0.25	-2	WT	WT	WT	WT	WT	WT	WT	WT	WT	WT	WT	WT	WT	WT	WT	WT	WT	WT	WT	WT	WT	WT	WT	WT
SC19-5150-P	WT/WT/WT/WT	WT/WT/WT/WT	WT/WT/WT/WT	0.25	0.25	-2	WT	WT	WT	WT	WT	WT	WT	WT	WT	WT	WT	WT	WT	WT	WT	WT	WT	WT	WT	WT	WT	WT	WT	WT
SC19-5151-P	WT/WT/WT/WT	WT/WT/WT/WT	WT/WT/WT/WT	0.25	0.25	-2	WT	WT	WT	WT	WT	WT	WT	WT	WT	WT	WT	WT	WT	WT	WT	WT	WT	WT	WT	WT	WT	WT	WT	WT
SC19-5153-P	WT/WT/WT/WT	WT/WT/WT/WT	WT/WT/WT/WT	0.25	0.25	-2	WT	WT	WT	WT	WT	WT	WT	WT	WT	WT	WT	WT	WT	WT	WT	WT	WT	WT	WT	WT	WT	WT	WT	WT
SC19-5154-P	WT/WT/WT/WT	WT/WT/WT/WT	WT/WT/WT/WT	0.25	0.25	-2	WT	WT	WT	WT	WT	WT	WT	WT	WT	WT	WT	WT	WT	WT	WT	WT	WT	WT	WT	WT	WT	WT	WT	WT
SC19-5155-P	WT/WT/WT/WT	WT/WT/WT/WT	WT/WT/WT/WT	0.25	0.25	-2	WT	WT	WT	WT	WT	WT	WT	WT	WT	WT	WT	WT	WT	WT	WT	WT	WT	WT	WT	WT	WT	WT	WT	WT
SC19-5156-P	WT/WT/WT/WT	WT/WT/WT/WT	WT/WT/WT/WT	0.25	0.25	-2	WT	WT	WT	WT	WT	WT	WT	WT	WT	WT	WT	WT	WT	WT	WT	WT	WT	WT	WT	WT	WT	WT	WT	WT
SC19-5157-P	WT/WT/WT/WT	WT/WT/WT/WT	WT/WT/WT/WT	0.25	0.25	-2	WT	WT	WT	WT	WT	WT	WT	WT	WT	WT	WT	WT	WT	WT	WT	WT	WT	WT	WT	WT	WT	WT	WT	WT
SC19-5158-P	WT/WT/WT/WT	WT/WT/WT/WT	WT/WT/WT/WT	0.25	0.25	-2	WT	WT	WT	WT	WT	WT	WT	WT	WT	WT	WT	WT	WT	WT	WT	WT	WT	WT	WT	WT	WT	WT	WT	WT
SC19-5159-P	WT/WT/WT/WT	WT/WT/WT/WT	WT/WT/WT/WT	0.25	0.25	-2	WT	WT	WT	WT	WT	WT	WT	WT	WT	WT	WT	WT	WT	WT	WT	WT	WT	WT	WT	WT	WT	WT	WT	WT
SC19-5160-P	WT/WT/WT/WT	WT/WT/WT/WT	WT/WT/WT/WT	0.25	0.25	-2	WT	WT	WT	WT	WT	WT	WT	WT	WT	WT	WT	WT	WT	WT	WT	WT	WT	WT	WT	WT	WT	WT	WT	WT
SC19-5161-P	WT/WT/WT/WT	WT/WT/WT/WT	WT/WT/WT/WT	0.25	0.25	-2	WT	WT	WT	WT	WT	WT	WT	WT	WT	WT	WT	WT	WT	WT	WT	WT	WT	WT	WT	WT	WT	WT	WT	WT
SC19-5162-P	WT/WT/WT/WT	WT/WT/WT/WT	WT/WT/WT/WT	0.25	0.25	-2	WT	WT	WT	WT	WT	WT	WT	WT	WT	WT	WT	WT	WT	WT	WT	WT	WT	WT	WT	WT	WT	WT	WT	WT
SC19-5164-P	WT/WT/WT/WT	WT/WT/WT/WT	WT/WT/WT/WT	0.25	0.25	-2	WT	WT	WT	WT	WT	WT	WT	WT	WT	WT	WT	WT	WT	WT	WT	WT	WT	WT	WT	WT	WT	WT	WT	WT
SC19-5165-P	WT/WT/WT/WT	WT/WT/WT/WT	WT/WT/WT/WT	0.25	0.25	-2	WT	WT	WT	WT	WT	WT	WT	WT	WT	WT	WT	WT	WT	WT	WT	WT	WT	WT	WT	WT	WT	WT	WT	WT
SC19-5166-P	WT/WT/WT/WT	WT/WT/WT/WT	WT/WT/WT/WT	0.25	0.25	-2	WT	WT	WT	WT	WT	WT	WT	WT	WT	WT	WT	WT	WT	WT	WT	WT	WT	WT	WT	WT	WT	WT	WT	WT
SC19-5167-P	SAMK/WT/WT/NTGY	WT/SSNA/WT/WT	SAMK/WT/KEA/VKSG	2	2	1	SAMK	WT	WT	NTGY	WT	SSNA	WT	WT	SAMK	WT	KEA	VKSG	SAMK	WT	WT	NTGY	WT	SSNA	WT	WT	SAMK	WT	KEA	VKSG
SC19-5168-P	WT/WT/WT/WT	WT/WT/WT/WT	WT/WT/WT/WT	0.25	0.25	-2	WT	WT	WT	WT	WT	WT	WT	WT	WT	WT	WT	WT	WT	WT	WT	WT	WT	WT	WT	WT	WT	WT	WT	WT
SC19-5169-P	WT/WT/WT/WT	WT/WT/WT/WT	WT/WT/WT/WT	0.25	0.25	-2	WT	WT	WT	WT	WT	WT	WT	WT	WT	WT	WT	WT	WT	WT	WT	WT	WT	WT	WT	WT	WT	WT	WT	WT
SC19-5170-P	WT/WT/WT/WT	WT/WT/WT/WT	WT/WT/WT/WT	0.25	0.25	-2	WT	WT	WT	WT	WT	WT	WT	WT	WT	WT	WT	WT	WT	WT	WT	WT	WT	WT	WT	WT	WT	WT	WT	WT
SC19-5171-P	WT/WT/WT/WT	WT/WT/WT/WT	WT/WT/WT/WT	0.25	0.25	-2	WT	WT	WT	WT	WT	WT	WT	WT	WT	WT	WT	WT	WT	WT	WT	WT	WT	WT	WT	WT	WT	WT	WT	WT
SC19-5172-P	WT/WT/WT/WT	WT/WT/WT/WT	WT/WT/WT/WT	0.25	0.25	-2	WT	WT	WT	WT	WT	WT	WT	WT	WT	WT	WT	WT	WT	WT	WT	WT	WT	WT	WT	WT	WT	WT	WT	WT
SC19-5173-P	WT/WT/WT/WT	WT/WT/WT/WT	WT/WT/WT/WT	0.25	0.25	-2	WT	WT	WT	WT	WT	WT	WT	WT	WT	WT	WT	WT	WT	WT	WT	WT	WT	WT	WT	WT	WT	WT	WT	WT
SC19-5174-P	WT/WT/WT/WT	WT/WT/WT/WT	WT/WT/WT/WT	0.25	0.25	-2	WT	WT	WT	WT	WT	WT	WT	WT	WT	WT	WT	WT	WT	WT	WT	WT	WT	WT	WT	WT	WT	WT	WT	WT
SC19-5175-P	WT/WT/WT/WT	WT/WT/WT/WT	WT/WT/WT/WT	0.25	0.25	-2	WT	WT	WT	WT	WT	WT	WT	WT	WT	WT	WT	WT	WT	WT	WT	WT	WT	WT	WT	WT	WT	WT	WT	WT
SC19-5176-P	WT/WT/WT/WT	WT/WT/WT/WT	WT/WT/WT/WT	0.25	0.25	-2	WT	WT	WT	WT	WT	WT	WT	WT	WT	WT	WT	WT	WT	WT	WT	WT	WT	WT	WT	WT	WT	WT	WT	WT
SC19-5177-P	WT/WT/WT/WT	WT/WT/WT/WT	WT/WT/WT/WT	0.25	0.25	-2	WT	WT	WT	WT	WT	WT	WT	WT	WT	WT	WT	WT	WT	WT	WT	WT	WT	WT	WT	WT	WT	WT	WT	WT
SC19-5178-P	WT/WT/WT/WT	WT/WT/WT/WT	WT/WT/WT/WT	0.25	0.25	-2	WT	WT	WT	WT	WT	WT	WT	WT	WT	WT	WT	WT	WT	WT	WT	WT	WT	WT	WT	WT	WT	WT	WT	WT
SC19-5179-P	WT/WT/WT/WT	WT/WT/WT/WT	WT/WT/WT/WT	0.25	0.25	-2	WT	WT	WT	WT	WT	WT	WT	WT	WT	WT	WT	WT	WT	WT	WT	WT	WT	WT	WT	WT	WT	WT	WT	WT
SC19-5180-P	SSMK/WT/WT/NTGY	WT/SSNA/WT/WT	SAMK/WT/KEA/VKSG	1	1	0	SSMK	WT	WT	NTGY	WT	SSNA	WT	WT	SAMK	WT	KEA	VKSG	SSMK	WT	WT	NTGY	WT	SSNA	WT	WT	SAMK	WT	KEA	VKSG
SC19-5181-P	WT/WT/WT/WT	WT/WT/WT/WT	WT/WT/WT/WT	0.25	0.25	-2	WT	WT	WT	WT	WT	WT	WT	WT	WT	WT	WT	WT	WT	WT	WT	WT	WT	WT	WT	WT	WT	WT	WT	WT
SC19-5182-P	WT/WT/WT/WT	WT/WT/WT/WT	WT/WT/WT/WT	0.25	0.25	-2	WT	WT	WT	WT	WT	WT	WT	WT	WT	WT	WT	WT	WT	WT	WT	WT	WT	WT	WT	WT	WT	WT	WT	WT
SC19-5183-P	WT/WT/WT/WT	WT/SSNA/WT/WT	WT/WT/KAA/WT	0.25	0.25	-2	WT	WT	WT	WT	WT	SSNA	WT	WT	WT	WT	KAA	WT	WT	WT	WT	WT	WT	SSNA	WT	WT	WT	WT	KAA	WT
SC19-5184-P	WT/WT/WT/WT	WT/WT/WT/WT	WT/WT/WT/WT	0.25	0.25	-2	WT	WT	WT	WT	WT	WT	WT	WT	WT	WT	WT	WT	WT	WT	WT	WT	WT	WT	WT	WT	WT	WT	WT	WT
SC19-5185-P	WT/WT/WT/WT	WT/WT/WT/WT	WT/WT/WT/WT	0.25	0.25	-2	WT	WT	WT	WT	WT	WT	WT	WT	WT	WT	WT	WT	WT	WT	WT	WT	WT	WT	WT	WT	WT	WT	WT	WT
SC19-5186-P	WT/WT/WT/WT	WT/SSNA/WT/WT	WT/WT/KAA/WT	0.25	0.25	-2	WT	WT	WT	WT	WT	SSNA	WT	WT	WT	WT	KAA	WT	WT	WT	WT	WT	WT	SSNA	WT	WT	WT	WT	KAA	WT
SC19-5187-P	WT/WT/WT/WT	WT/WT/WT/WT	WT/WT/WT/WT	0.25	0.25	-2	WT	WT	WT	WT	WT	WT	WT	WT	WT	WT	WT	WT	WT	WT	WT	WT	WT	WT	WT	WT	WT	WT	WT	WT
SC19-5188-P	WT/WT/WT/WT	WT/WT/WT/WT	SAMK/WT/WT/WT	0.25	0.25	-2	WT	WT	WT	WT	WT	WT	WT	WT	SAMK	WT	WT	WT	WT	WT	WT	WT	WT	WT	WT	WT	SAMK	WT	WT	WT
SC19-5189-P	SSMK/WT/WT/NTGY	WT/SSNA/WT/WT	SAMK/WT/KEA/VKSG	1	1	0	SSMK	WT	WT	NTGY	WT	SSNA	WT	WT	SAMK	WT	KEA	VKSG	SSMK	WT	WT	NTGY	WT	SSNA	WT	WT	SAMK	WT	KEA	VKSG
SC19-5190-P	WT/WT/WT/WT	WT/WT/WT/WT	WT/WT/WT/WT	0.25	0.25	-2	WT	WT	WT	WT	WT	WT	WT	WT	WT	WT	WT	WT	WT	WT	WT	WT	WT	WT	WT	WT	WT	WT	WT	WT
SC19-5191-P	WT/WT/WT/WT	WT/WT/WT/WT	WT/WT/WT/WT	0.25	0.25	-2	WT	WT	WT	WT	WT	WT	WT	WT	WT	WT	WT	WT	WT	WT	WT	WT	WT	WT	WT	WT	WT	WT	WT	WT
SC19-5192-P	WT/WT/WT/WT	WT/WT/WT/WT	WT/WT/WT/WT	0.25	0.25	-2	WT	WT	WT	WT	WT	WT	WT	WT	WT	WT	WT	WT	WT	WT	WT	WT	WT	WT	WT	WT	WT	WT	WT	WT
SC19-5193-P	WT/WT/WT/WT	WT/SSNA/WT/WT	WT/WT/KAA/WT	0.25	0.25	-2	WT	WT	WT	WT	WT	SSNA	WT	WT	WT	WT	KAA	WT	WT	WT	WT	WT	WT	SSNA	WT	WT	WT	WT	KAA	WT
SC19-5194-P	WT/WT/WT/WT	WT/SSNA/WT/WT	WT/WT/KAA/WT	0.25	0.25	-2	WT	WT	WT	WT	WT	SSNA	WT	WT	WT	WT	KAA	WT	WT	WT	WT	WT	WT	SSNA	WT	WT	WT	WT	KAA	WT
SC19-5195-P	WT/WT/WT/WT	WT/WT/WT/WT	WT/WT/WT/WT	0.25	0.25	-2	WT	WT	WT	WT	WT	WT	WT	WT	WT	WT	WT	WT	WT	WT	WT	WT	WT	WT	WT	WT	WT	WT	WT	WT
SC19-5196-P	WT/WT/WT/WT	WT/WT/WT/WT	WT/WT/WT/WT	0.25	0.25	-2	WT	WT	WT	WT	WT	WT	WT	WT	WT	WT	WT	WT	WT	WT	WT	WT	WT	WT	WT	WT	WT	WT	WT	WT
SC19-5197-P	WT/WT/WT/WT	WT/WT/WT/WT	WT/WT/WT/WT	0.25	0.25	-2	WT	WT	WT	WT	WT	WT	WT	WT	WT	WT	WT	WT	WT	WT	WT	WT	WT	WT	WT	WT	WT	WT	WT	WT
SC19-5198-P	WT/WT/WT/WT	WT/WT/WT/WT	WT/WT/WT/WT	0.25	0.25	-2	WT	WT	WT	WT	WT	WT	WT	WT	WT	WT	WT	WT	WT	WT	WT	WT	WT	WT	WT	WT	WT	WT	WT	WT
SC19-5199-P	WT/WT/WT/WT	WT/WT/WT/WT	WT/WT/WT/WT	0.25	0.25	-2	WT	WT	WT	WT	WT	WT	WT	WT	WT	WT	WT	WT	WT	WT	WT	WT	WT	WT	WT	WT	WT	WT	WT	WT
SC19-5200-P	WT/WT/WT/WT	WT/WT/WT/WT	WT/WT/WT/WT	0.25	0.25	-2	WT	WT	WT	WT	WT	WT	WT	WT	WT	WT	WT	WT	WT	WT	WT	WT	WT	WT	WT	WT	WT	WT	WT	WT
SC19-5201-P	WT/WT/WT/WT	WT/WT/WT/WT	WT/WT/WT/WT	0.25	0.25	-2	WT	WT	WT	WT	WT	WT	WT	WT	WT	WT	WT	WT	WT	WT	WT	WT	WT	WT	WT	WT	WT	WT	WT	WT
SC19-5202-P	WT/WT/WT/WT	WT/WT/WT/WT	WT/WT/WT/WT	0.25	0.25	-2	WT	WT	WT	WT	WT	WT	WT	WT	WT	WT	WT	WT	WT	WT	WT	WT	WT	WT	WT	WT	WT	WT	WT	WT
SC19-5203-P	WT/WT/WT/WT	WT/WT/WT/WT	WT/WT/WT/WT	0.25	0.25	-2	WT	WT	WT	WT	WT	WT	WT	WT	WT	WT	WT	WT	WT	WT	WT	WT	WT	WT	WT	WT	WT	WT	WT	WT
SC19-5204-P	WT/WT/WT/WT	WT/WT/WT/WT	WT/WT/WT/WT	0.25	0.25	-2	WT	WT	WT	WT	WT	WT	WT	WT	WT	WT	WT	WT	WT	WT	WT	WT	WT	WT	WT	WT	WT	WT	WT	WT
SC19-5205-P	WT/WT/WT/WT	WT/WT/WT/WT	WT/WT/WT/WT	0.25	0.25	-2	WT	WT	WT	WT	WT	WT	WT	WT	WT	WT	WT	WT	WT	WT	WT	WT	WT	WT	WT	WT	WT	WT	WT	WT
SC19-5206-P	SAMK/WT/WT/NTGY	WT/SSNA/WT/WT	SAMK/WT/KEA/VKSG	1	1	0	SAMK	WT	WT	NTGY	WT	SSNA	WT	WT	SAMK	WT	KEA	VKSG	SAMK	WT	WT	NTGY	WT	SSNA	WT	WT	SAMK	WT	KEA	VKSG
SC19-5207-P	WT/WT/WT/WT	WT/WT/WT/WT	WT/WT/WT/WT	0.25	0.25	-2	WT	WT	WT	WT	WT	WT	WT	WT	WT	WT	WT	WT	WT	WT	WT	WT	WT	WT	WT	WT	WT	WT	WT	WT
SC19-5208-P	WT/WT/WT/WT	WT/WT/WT/WT	WT/WT/WT/WT	0.25	0.25	-2	WT	WT	WT	WT	WT	WT	WT	WT	WT	WT	WT	WT	WT	WT	WT	WT	WT	WT	WT	WT	WT	WT	WT	WT
SC19-5209-P	WT/WT/WT/WT	WT/WT/WT/WT	WT/WT/WT/WT	0.25	0.25	-2	WT	WT	WT	WT	WT	WT	WT	WT	WT	WT	WT	WT	WT	WT	WT	WT	WT	WT	WT	WT	WT	WT	WT	WT
SC19-5210-P	WT/WT/WT/WT	WT/WT/WT/WT	WT/WT/WT/WT	0.25	0.25	-2	WT	WT	WT	WT	WT	WT	WT	WT	WT	WT	WT	WT	WT	WT	WT	WT	WT	WT	WT	WT	WT	WT	WT	WT
SC19-5211-P	WT/WT/WT/WT	WT/WT/WT/WT	WT/WT/WT/WT	0.25	0.25	-2	WT	WT	WT	WT	WT	WT	WT	WT	WT	WT	WT	WT	WT	WT	WT	WT	WT	WT	WT	WT	WT	WT	WT	WT
SC19-5212-P	WT/WT/WT/WT	WT/WT/WT/WT	WT/WT/WT/WT	0.25	0.25	-2	WT	WT	WT	WT	WT	WT	WT	WT	WT	WT	WT	WT	WT	WT	WT	WT	WT	WT	WT	WT	WT	WT	WT	WT
SC19-5213-P	SAMK/WT/WT/NTGY	WT/SSNA/WT/WT	WT/WT/WT/WT	0.25	0.25	-2	SAMK	WT	WT	NTGY	WT	SSNA	WT	WT	WT	WT	WT	WT	SAMK	WT	WT	NTGY	WT	SSNA	WT	WT	WT	WT	WT	WT
SC19-5214-P	WT/WT/WT/WT	WT/WT/WT/WT	WT/WT/WT/WT	0.25	0.25	-2	WT	WT	WT	WT	WT	WT	WT	WT	WT	WT	WT	WT	WT	WT	WT	WT	WT	WT	WT	WT	WT	WT	WT	WT
SC19-5215-P	SSMK/WT/WT/NTGY	WT/SSNA/AIDTK/WT	SAMK/WT/EDT/VKSG	2	2	1	SSMK	WT	WT	NTGY	WT	SSNA	AIDTK	WT	SAMK	WT	EDT	VKSG	SSMK	WT	WT	NTGY	WT	SSNA	AIDTK	WT	SAMK	WT	EDT	VKSG
SC19-5216-P	WT/WT/WT/WT	WT/WT/WT/WT	WT/WT/WT/WT	0.25	0.25	-2	WT	WT	WT	WT	WT	WT	WT	WT	WT	WT	WT	WT	WT	WT	WT	WT	WT	WT	WT	WT	WT	WT	WT	WT
SC19-5217-P	WT/WT/WT/WT	WT/WT/WT/WT	WT/WT/WT/WT	0.25	0.25	-2	WT	WT	WT	WT	WT	WT	WT	WT	WT	WT	WT	WT	WT	WT	WT	WT	WT	WT	WT	WT	WT	WT	WT	WT
SC19-5218-P	WT/WT/WT/WT	WT/WT/WT/WT	WT/WT/WT/WT	0.25	0.25	-2	WT	WT	WT	WT	WT	WT	WT	WT	WT	WT	WT	WT	WT	WT	WT	WT	WT	WT	WT	WT	WT	WT	WT	WT
SC19-5219-P	WT/WT/WT/WT	WT/WT/WT/WT	WT/WT/WT/WT	0.25	0.25	-2	WT	WT	WT	WT	WT	WT	WT	WT	WT	WT	WT	WT	WT	WT	WT	WT	WT	WT	WT	WT	WT	WT	WT	WT
SC19-5220-P	WT/WT/WT/WT	WT/WT/WT/WT	WT/WT/WT/WT	0.25	0.25	-2	WT	WT	WT	WT	WT	WT	WT	WT	WT	WT	WT	WT	WT	WT	WT	WT	WT	WT	WT	WT	WT	WT	WT	WT
SC19-5221-P	WT/WT/WT/WT	WT/WT/WT/WT	WT/WT/WT/WT	0.25	0.25	-2	WT	WT	WT	WT	WT	WT	WT	WT	WT	WT	WT	WT	WT	WT	WT	WT	WT	WT	WT	WT	WT	WT	WT	WT
SC19-5222-P	WT/WT/WT/WT	WT/WT/WT/WT	WT/WT/WT/WT	0.25	0.25	-2	WT	WT	WT	WT	WT	WT	WT	WT	WT	WT	WT	WT	WT	WT	WT	WT	WT	WT	WT	WT	WT	WT	WT	WT
SC19-5223-P	WT/WT/WT/WT	WT/WT/WT/WT	WT/WT/WT/WT	0.25	0.25	-2	WT	WT	WT	WT	WT	WT	WT	WT	WT	WT	WT	WT	WT	WT	WT	WT	WT	WT	WT	WT	WT	WT	WT	WT
SC19-5224-P	WT/WT/WT/WT	WT/WT/WT/WT	WT/WT/WT/WT	0.25	0.25	-2	WT	WT	WT	WT	WT	WT	WT	WT	WT	WT	WT	WT	WT	WT	WT	WT	WT	WT	WT	WT	WT	WT	WT	WT
SC19-5225-P	WT/WT/WT/WT	WT/WT/WT/WT	WT/WT/WT/WT	0.25	0.25	-2	WT	WT	WT	WT	WT	WT	WT	WT	WT	WT	WT	WT	WT	WT	WT	WT	WT	WT	WT	WT	WT	WT	WT	WT
SC19-5226-P	WT/WT/WT/WT	WT/WT/WT/WT	WT/WT/WT/WT	0.25	0.25	-2	WT	WT	WT	WT	WT	WT	WT	WT	WT	WT	WT	WT	WT	WT	WT	WT	WT	WT	WT	WT	WT	WT	WT	WT
SC19-5227-P	WT/WT/WT/WT	WT/WT/WT/WT	WT/WT/WT/WT	0.25	0.25	-2	WT	WT	WT	WT	WT	WT	WT	WT	WT	WT	WT	WT	WT	WT	WT	WT	WT	WT	WT	WT	WT	WT	WT	WT
SC19-5228-P	WT/WT/WT/WT	WT/WT/WT/WT	WT/WT/WT/WT	0.25	0.25	-2	WT	WT	WT	WT	WT	WT	WT	WT	WT	WT	WT	WT	WT	WT	WT	WT	WT	WT	WT	WT	WT	WT	WT	WT
SC19-5229-P	WT/WT/WT/WT	WT/WT/WT/WT	WT/WT/WT/WT	0.25	0.25	-2	WT	WT	WT	WT	WT	WT	WT	WT	WT	WT	WT	WT	WT	WT	WT	WT	WT	WT	WT	WT	WT	WT	WT	WT
SC19-5230-P	WT/WT/WT/WT	WT/WT/WT/WT	WT/WT/WT/WT	0.25	0.25	-2	WT	WT	WT	WT	WT	WT	WT	WT	WT	WT	WT	WT	WT	WT	WT	WT	WT	WT	WT	WT	WT	WT	WT	WT
SC19-5231-P	WT/WT/WT/WT	WT/WT/WT/WT	WT/WT/WT/WT	0.25	0.25	-2	WT	WT	WT	WT	WT	WT	WT	WT	WT	WT	WT	WT	WT	WT	WT	WT	WT	WT	WT	WT	WT	WT	WT	WT
SC19-5232-P	WT/WT/WT/WT	WT/WT/WT/WT	WT/WT/WT/WT	0.25	0.25	-2	WT	WT	WT	WT	WT	WT	WT	WT	WT	WT	WT	WT	WT	WT	WT	WT	WT	WT	WT	WT	WT	WT	WT	WT
SC19-5233-P	SAMK/WT/WT/NTGY	WT/SSNA/WT/WT	SAMK/WT/KEA/VKSG	1	1	0	SAMK	WT	WT	NTGY	WT	SSNA	WT	WT	SAMK	WT	KEA	VKSG	SAMK	WT	WT	NTGY	WT	SSNA	WT	WT	SAMK	WT	KEA	VKSG
SC19-5234-P	SAMK/WT/WT/NTGY	WT/SSNA/WT/WT	SAMK/WT/KEA/VKSG	1	1	0	SAMK	WT	WT	NTGY	WT	SSNA	WT	WT	SAMK	WT	KEA	VKSG	SAMK	WT	WT	NTGY	WT	SSNA	WT	WT	SAMK	WT	KEA	VKSG
SC19-5235-P	WT/WT/WT/WT	WT/WT/WT/WT	WT/WT/WT/WT	0.25	0.25	-2	WT	WT	WT	WT	WT	WT	WT	WT	WT	WT	WT	WT	WT	WT	WT	WT	WT	WT	WT	WT	WT	WT	WT	WT
SC19-5236-P	WT/WT/WT/WT	WT/WT/WT/WT	SAMK/WT/KAA/WT	0.25	0.25	-2	WT	WT	WT	WT	WT	WT	WT	WT	SAMK	WT	KAA	WT	WT	WT	WT	WT	WT	WT	WT	WT	SAMK	WT	KAA	WT
SC19-5237-P	WT/WT/WT/WT	WT/WT/WT/WT	WT/WT/WT/WT	0.25	0.25	-2	WT	WT	WT	WT	WT	WT	WT	WT	WT	WT	WT	WT	WT	WT	WT	WT	WT	WT	WT	WT	WT	WT	WT	WT
SC19-5238-P	WT/WT/WT/WT	WT/WT/WT/WT	WT/WT/WT/WT	0.25	0.25	-2	WT	WT	WT	WT	WT	WT	WT	WT	WT	WT	WT	WT	WT	WT	WT	WT	WT	WT	WT	WT	WT	WT	WT	WT
SC19-5239-P	SSMK/WT/WT/NTGY	WT/SSNA/WT/WT	SAMK/WT/KEA/VKSG	1	1	0	SSMK	WT	WT	NTGY	WT	SSNA	WT	WT	SAMK	WT	KEA	VKSG	SSMK	WT	WT	NTGY	WT	SSNA	WT	WT	SAMK	WT	KEA	VKSG
SC19-5240-P	WT/WT/WT/WT	WT/WT/WT/WT	WT/WT/WT/WT	0.25	0.25	-2	WT	WT	WT	WT	WT	WT	WT	WT	WT	WT	WT	WT	WT	WT	WT	WT	WT	WT	WT	WT	WT	WT	WT	WT
SC19-5242-P	SAMK/WT/WT/NTGY	WT/SSNA/TVDTK/WT	SAMK/WT/KEA/VKSG	2	2	1	SAMK	WT	WT	NTGY	WT	SSNA	TVDTK	WT	SAMK	WT	KEA	VKSG	SAMK	WT	WT	NTGY	WT	SSNA	TVDTK	WT	SAMK	WT	KEA	VKSG
SC19-5243-P	WT/WT/WT/WT	WT/WT/WT/WT	WT/WT/WT/WT	0.25	0.25	-2	WT	WT	WT	WT	WT	WT	WT	WT	WT	WT	WT	WT	WT	WT	WT	WT	WT	WT	WT	WT	WT	WT	WT	WT
SC19-5244-P	WT/WT/WT/WT	WT/WT/WT/WT	WT/WT/WT/WT	0.25	0.25	-2	WT	WT	WT	WT	WT	WT	WT	WT	WT	WT	WT	WT	WT	WT	WT	WT	WT	WT	WT	WT	WT	WT	WT	WT
SC19-5245-P	WT/WT/WT/WT	WT/WT/WT/WT	WT/WT/WT/WT	0.25	0.25	-2	WT	WT	WT	WT	WT	WT	WT	WT	WT	WT	WT	WT	WT	WT	WT	WT	WT	WT	WT	WT	WT	WT	WT	WT
SC19-5246-P	WT/WT/WT/WT	WT/WT/WT/WT	WT/WT/WT/WT	0.25	0.25	-2	WT	WT	WT	WT	WT	WT	WT	WT	WT	WT	WT	WT	WT	WT	WT	WT	WT	WT	WT	WT	WT	WT	WT	WT
SC19-5247-P	WT/WT/WT/WT	WT/WT/WT/WT	WT/WT/WT/WT	0.25	0.25	-2	WT	WT	WT	WT	WT	WT	WT	WT	WT	WT	WT	WT	WT	WT	WT	WT	WT	WT	WT	WT	WT	WT	WT	WT
SC19-5248-P	WT/WT/WT/WT	WT/WT/WT/WT	WT/WT/WT/WT	0.25	0.25	-2	WT	WT	WT	WT	WT	WT	WT	WT	WT	WT	WT	WT	WT	WT	WT	WT	WT	WT	WT	WT	WT	WT	WT	WT
SC19-5249-P	SSMK/WT/WT/NTGY	WT/SSNA/WT/WT	SAMK/WT/KEA/VKSG	0.5	0.5	-1	SSMK	WT	WT	NTGY	WT	SSNA	WT	WT	SAMK	WT	KEA	VKSG	SSMK	WT	WT	NTGY	WT	SSNA	WT	WT	SAMK	WT	KEA	VKSG
SC19-5250-P	WT/WT/WT/WT	WT/WT/WT/WT	WT/WT/WT/WT	0.25	0.25	-2	WT	WT	WT	WT	WT	WT	WT	WT	WT	WT	WT	WT	WT	WT	WT	WT	WT	WT	WT	WT	WT	WT	WT	WT
SC19-5251-P	SAMK/WT/WT/NTGY	WT/SSNA/WT/WT	WT/WT/WT/WT	0.25	0.25	-2	SAMK	WT	WT	NTGY	WT	SSNA	WT	WT	WT	WT	WT	WT	SAMK	WT	WT	NTGY	WT	SSNA	WT	WT	WT	WT	WT	WT
SC19-5252-P	WT/WT/WT/WT	WT/WT/WT/WT	WT/WT/WT/WT	0.25	0.25	-2	WT	WT	WT	WT	WT	WT	WT	WT	WT	WT	WT	WT	WT	WT	WT	WT	WT	WT	WT	WT	WT	WT	WT	WT
SC19-5253-P	WT/WT/WT/WT	WT/WT/WT/WT	WT/WT/WT/WT	0.25	0.25	-2	WT	WT	WT	WT	WT	WT	WT	WT	WT	WT	WT	WT	WT	WT	WT	WT	WT	WT	WT	WT	WT	WT	WT	WT
SC19-5254-P	SSMK/WT/WT/NTGY	WT/SSNA/WT/WT	SAMK/WT/KEA/VKSG	1	1	0	SSMK	WT	WT	NTGY	WT	SSNA	WT	WT	SAMK	WT	KEA	VKSG	SSMK	WT	WT	NTGY	WT	SSNA	WT	WT	SAMK	WT	KEA	VKSG
SC19-5255-P	SAMK/WT/WT/NTGY	WT/SSNA/WT/WT	SAMK/WT/KEA/VKSG	1	1	0	SAMK	WT	WT	NTGY	WT	SSNA	WT	WT	SAMK	WT	KEA	VKSG	SAMK	WT	WT	NTGY	WT	SSNA	WT	WT	SAMK	WT	KEA	VKSG
SC19-5256-P	WT/WT/WT/WT	WT/WT/WT/WT	WT/WT/WT/WT	0.25	0.25	-2	WT	WT	WT	WT	WT	WT	WT	WT	WT	WT	WT	WT	WT	WT	WT	WT	WT	WT	WT	WT	WT	WT	WT	WT
SC19-5257-P	WT/WT/WT/WT	WT/WT/WT/WT	WT/WT/WT/WT	0.25	0.25	-2	WT	WT	WT	WT	WT	WT	WT	WT	WT	WT	WT	WT	WT	WT	WT	WT	WT	WT	WT	WT	WT	WT	WT	WT
SC19-5258-P	WT/WT/WT/WT	WT/WT/WT/WT	WT/WT/WT/WT	0.25	0.25	-2	WT	WT	WT	WT	WT	WT	WT	WT	WT	WT	WT	WT	WT	WT	WT	WT	WT	WT	WT	WT	WT	WT	WT	WT
SC19-5259-P	WT/WT/WT/WT	WT/WT/WT/WT	WT/WT/WT/WT	0.25	0.25	-2	WT	WT	WT	WT	WT	WT	WT	WT	WT	WT	WT	WT	WT	WT	WT	WT	WT	WT	WT	WT	WT	WT	WT	WT
SC19-5260-P	WT/WT/WT/WT	WT/WT/WT/WT	WT/WT/WT/WT	0.25	0.25	-2	WT	WT	WT	WT	WT	WT	WT	WT	WT	WT	WT	WT	WT	WT	WT	WT	WT	WT	WT	WT	WT	WT	WT	WT
SC19-5261-P	WT/WT/WT/WT	WT/WT/WT/WT	WT/WT/WT/WT	0.25	0.25	-2	WT	WT	WT	WT	WT	WT	WT	WT	WT	WT	WT	WT	WT	WT	WT	WT	WT	WT	WT	WT	WT	WT	WT	WT
SC19-5262-P	WT/WT/WT/WT	WT/WT/WT/WT	WT/WT/WT/WT	0.25	0.25	-2	WT	WT	WT	WT	WT	WT	WT	WT	WT	WT	WT	WT	WT	WT	WT	WT	WT	WT	WT	WT	WT	WT	WT	WT
SC19-5263-P	WT/WT/WT/WT	WT/WT/WT/WT	WT/WT/WT/WT	0.25	0.25	-2	WT	WT	WT	WT	WT	WT	WT	WT	WT	WT	WT	WT	WT	WT	WT	WT	WT	WT	WT	WT	WT	WT	WT	WT
SC19-5264-P	WT/WT/WT/WT	WT/WT/WT/WT	WT/WT/WT/WT	0.25	0.25	-2	WT	WT	WT	WT	WT	WT	WT	WT	WT	WT	WT	WT	WT	WT	WT	WT	WT	WT	WT	WT	WT	WT	WT	WT
SC19-5265-P	WT/WT/WT/WT	WT/WT/WT/WT	WT/WT/WT/WT	0.25	0.25	-2	WT	WT	WT	WT	WT	WT	WT	WT	WT	WT	WT	WT	WT	WT	WT	WT	WT	WT	WT	WT	WT	WT	WT	WT
SC19-5266-P	WT/WT/WT/WT	WT/WT/WT/WT	WT/WT/WT/WT	0.25	0.25	-2	WT	WT	WT	WT	WT	WT	WT	WT	WT	WT	WT	WT	WT	WT	WT	WT	WT	WT	WT	WT	WT	WT	WT	WT
SC19-5267-P	SSMK/WT/WT/NTGY	WT/SSNA/WT/WT	SAMK/WT/KEA/VKSG	1	1	0	SSMK	WT	WT	NTGY	WT	SSNA	WT	WT	SAMK	WT	KEA	VKSG	SSMK	WT	WT	NTGY	WT	SSNA	WT	WT	SAMK	WT	KEA	VKSG
SC19-5268-P	WT/WT/WT/WT	WT/WT/WT/WT	WT/WT/WT/WT	0.25	0.25	-2	WT	WT	WT	WT	WT	WT	WT	WT	WT	WT	WT	WT	WT	WT	WT	WT	WT	WT	WT	WT	WT	WT	WT	WT
SC19-5269-P	SAMK/WT/WT/NTGY	WT/SSNA/AIDTK/WT	SAMK/WT/KEA/VKSG	2	2	1	SAMK	WT	WT	NTGY	WT	SSNA	AIDTK	WT	SAMK	WT	KEA	VKSG	SAMK	WT	WT	NTGY	WT	SSNA	AIDTK	WT	SAMK	WT	KEA	VKSG
SC19-5270-P	WT/WT/WT/WT	WT/WT/WT/WT	WT/WT/WT/WT	0.25	0.25	-2	WT	WT	WT	WT	WT	WT	WT	WT	WT	WT	WT	WT	WT	WT	WT	WT	WT	WT	WT	WT	WT	WT	WT	WT
SC19-5271-P	WT/WT/WT/WT	WT/WT/WT/WT	WT/WT/WT/WT	0.25	0.25	-2	WT	WT	WT	WT	WT	WT	WT	WT	WT	WT	WT	WT	WT	WT	WT	WT	WT	WT	WT	WT	WT	WT	WT	WT
SC19-5272-P	WT/WT/WT/WT	WT/WT/WT/WT	WT/WT/WT/WT	0.25	0.25	-2	WT	WT	WT	WT	WT	WT	WT	WT	WT	WT	WT	WT	WT	WT	WT	WT	WT	WT	WT	WT	WT	WT	WT	WT
SC19-5273-P	WT/WT/WT/WT	WT/WT/WT/WT	WT/WT/WT/WT	0.25	0.25	-2	WT	WT	WT	WT	WT	WT	WT	WT	WT	WT	WT	WT	WT	WT	WT	WT	WT	WT	WT	WT	WT	WT	WT	WT
SC19-5274-P	SSMK/WT/WT/NTGY	WT/SSNA/WT/WT	SAMK/WT/KEA/VKSG	2	2	1	SSMK	WT	WT	NTGY	WT	SSNA	WT	WT	SAMK	WT	KEA	VKSG	SSMK	WT	WT	NTGY	WT	SSNA	WT	WT	SAMK	WT	KEA	VKSG
SC19-5275-P	WT/WT/WT/WT	WT/WT/WT/WT	WT/WT/WT/WT	0.25	0.25	-2	WT	WT	WT	WT	WT	WT	WT	WT	WT	WT	WT	WT	WT	WT	WT	WT	WT	WT	WT	WT	WT	WT	WT	WT
SC19-5276-P	WT/WT/WT/WT	WT/SSNA/WT/WT	SAMK/WT/WT/WT	0.25	0.25	-2	WT	WT	WT	WT	WT	SSNA	WT	WT	SAMK	WT	WT	WT	WT	WT	WT	WT	WT	SSNA	WT	WT	SAMK	WT	WT	WT
SC19-5277-P	WT/WT/WT/WT	WT/WT/WT/WT	WT/WT/WT/WT	0.25	0.25	-2	WT	WT	WT	WT	WT	WT	WT	WT	WT	WT	WT	WT	WT	WT	WT	WT	WT	WT	WT	WT	WT	WT	WT	WT
SC19-5278-P	WT/WT/WT/WT	WT/WT/WT/WT	WT/WT/WT/WT	0.25	0.25	-2	WT	WT	WT	WT	WT	WT	WT	WT	WT	WT	WT	WT	WT	WT	WT	WT	WT	WT	WT	WT	WT	WT	WT	WT
SC19-5279-P	SSMK/WT/WT/NTGY	WT/SSNA/WT/WT	SAMK/WT/KEA/VKSG	1	1	0	SSMK	WT	WT	NTGY	WT	SSNA	WT	WT	SAMK	WT	KEA	VKSG	SSMK	WT	WT	NTGY	WT	SSNA	WT	WT	SAMK	WT	KEA	VKSG
SC19-5280-P	WT/WT/WT/WT	WT/WT/WT/WT	WT/WT/WT/WT	0.25	0.25	-2	WT	WT	WT	WT	WT	WT	WT	WT	WT	WT	WT	WT	WT	WT	WT	WT	WT	WT	WT	WT	WT	WT	WT	WT
SC19-5281-P	WT/WT/WT/WT	WT/WT/WT/WT	WT/WT/WT/WT	0.25	0.25	-2	WT	WT	WT	WT	WT	WT	WT	WT	WT	WT	WT	WT	WT	WT	WT	WT	WT	WT	WT	WT	WT	WT	WT	WT
SC19-5282-P	WT/WT/WT/WT	WT/WT/WT/WT	WT/WT/WT/WT	0.25	0.25	-2	WT	WT	WT	WT	WT	WT	WT	WT	WT	WT	WT	WT	WT	WT	WT	WT	WT	WT	WT	WT	WT	WT	WT	WT
SC19-5284-P	WT/WT/WT/WT	WT/WT/WT/WT	WT/WT/WT/WT	0.25	0.25	-2	WT	WT	WT	WT	WT	WT	WT	WT	WT	WT	WT	WT	WT	WT	WT	WT	WT	WT	WT	WT	WT	WT	WT	WT
SC19-5285-P	WT/WT/WT/WT	WT/WT/WT/WT	WT/WT/WT/WT	0.25	0.25	-2	WT	WT	WT	WT	WT	WT	WT	WT	WT	WT	WT	WT	WT	WT	WT	WT	WT	WT	WT	WT	WT	WT	WT	WT
SC19-5286-P	WT/WT/WT/WT	WT/WT/WT/WT	WT/WT/WT/WT	0.25	0.25	-2	WT	WT	WT	WT	WT	WT	WT	WT	WT	WT	WT	WT	WT	WT	WT	WT	WT	WT	WT	WT	WT	WT	WT	WT
SC19-5287-P	WT/WT/WT/WT	WT/WT/WT/WT	WT/WT/WT/WT	0.25	0.25	-2	WT	WT	WT	WT	WT	WT	WT	WT	WT	WT	WT	WT	WT	WT	WT	WT	WT	WT	WT	WT	WT	WT	WT	WT
SC19-5288-P	WT/WT/WT/WT	WT/WT/WT/WT	WT/WT/WT/WT	0.25	0.25	-2	WT	WT	WT	WT	WT	WT	WT	WT	WT	WT	WT	WT	WT	WT	WT	WT	WT	WT	WT	WT	WT	WT	WT	WT
SC19-5289-P	WT/WT/WT/WT	WT/WT/WT/WT	WT/WT/WT/WT	0.25	0.25	-2	WT	WT	WT	WT	WT	WT	WT	WT	WT	WT	WT	WT	WT	WT	WT	WT	WT	WT	WT	WT	WT	WT	WT	WT
SC19-5290-P	WT/WT/WT/WT	WT/WT/WT/WT	WT/WT/WT/WT	0.25	0.25	-2	WT	WT	WT	WT	WT	WT	WT	WT	WT	WT	WT	WT	WT	WT	WT	WT	WT	WT	WT	WT	WT	WT	WT	WT
SC19-5291-P	SAMK/WT/WT/NTGY	WT/SSNA/WT/WT	SAMK/WT/KEA/VKSG	2	2	1	SAMK	WT	WT	NTGY	WT	SSNA	WT	WT	SAMK	WT	KEA	VKSG	SAMK	WT	WT	NTGY	WT	SSNA	WT	WT	SAMK	WT	KEA	VKSG
SC19-5293-P	WT/WT/WT/WT	WT/SSNA/SVESK/WT	WT/WT/WT/WT	0.25	0.25	-2	WT	WT	WT	WT	WT	SSNA	SVESK	WT	WT	WT	WT	WT	WT	WT	WT	WT	WT	SSNA	SVESK	WT	WT	WT	WT	WT
SC19-5294-P	WT/WT/WT/WT	WT/WT/WT/WT	WT/WT/WT/WT	0.25	0.25	-2	WT	WT	WT	WT	WT	WT	WT	WT	WT	WT	WT	WT	WT	WT	WT	WT	WT	WT	WT	WT	WT	WT	WT	WT
SC19-5295-P	WT/WT/WT/WT	WT/WT/WT/WT	WT/WT/WT/WT	0.25	0.25	-2	WT	WT	WT	WT	WT	WT	WT	WT	WT	WT	WT	WT	WT	WT	WT	WT	WT	WT	WT	WT	WT	WT	WT	WT
SC19-5296-P	WT/WT/WT/WT	WT/WT/WT/WT	WT/WT/WT/WT	0.25	0.25	-2	WT	WT	WT	WT	WT	WT	WT	WT	WT	WT	WT	WT	WT	WT	WT	WT	WT	WT	WT	WT	WT	WT	WT	WT
SC19-5297-P	WT/WT/WT/WT	WT/WT/WT/WT	WT/WT/WT/WT	0.25	0.25	-2	WT	WT	WT	WT	WT	WT	WT	WT	WT	WT	WT	WT	WT	WT	WT	WT	WT	WT	WT	WT	WT	WT	WT	WT
SC19-5298-P	WT/WT/WT/WT	WT/WT/WT/WT	WT/WT/WT/WT	0.25	0.25	-2	WT	WT	WT	WT	WT	WT	WT	WT	WT	WT	WT	WT	WT	WT	WT	WT	WT	WT	WT	WT	WT	WT	WT	WT
SC19-5299-P	SAMK/WT/WT/NTGY	WT/SSNA/WT/WT	SAMK/WT/KEA/VKSG	1	1	0	SAMK	WT	WT	NTGY	WT	SSNA	WT	WT	SAMK	WT	KEA	VKSG	SAMK	WT	WT	NTGY	WT	SSNA	WT	WT	SAMK	WT	KEA	VKSG
SC19-5300-P	WT/WT/WT/WT	WT/SSNA/SVESK/WT	WT/WT/WT/WT	0.25	0.25	-2	WT	WT	WT	WT	WT	SSNA	SVESK	WT	WT	WT	WT	WT	WT	WT	WT	WT	WT	SSNA	SVESK	WT	WT	WT	WT	WT
SC19-5301-P	SAMK/WT/WT/NTGY	WT/SSNA/WT/WT	SAMK/WT/KEA/VKSG	1	1	0	SAMK	WT	WT	NTGY	WT	SSNA	WT	WT	SAMK	WT	KEA	VKSG	SAMK	WT	WT	NTGY	WT	SSNA	WT	WT	SAMK	WT	KEA	VKSG
SC19-5302-P	WT/WT/WT/WT	WT/WT/WT/WT	WT/WT/WT/WT	0.25	0.25	-2	WT	WT	WT	WT	WT	WT	WT	WT	WT	WT	WT	WT	WT	WT	WT	WT	WT	WT	WT	WT	WT	WT	WT	WT
SC19-5304-P	WT/WT/WT/WT	WT/WT/WT/WT	WT/WT/WT/WT	0.25	0.25	-2	WT	WT	WT	WT	WT	WT	WT	WT	WT	WT	WT	WT	WT	WT	WT	WT	WT	WT	WT	WT	WT	WT	WT	WT
SC19-5305-P	WT/WT/WT/WT	WT/WT/WT/WT	WT/WT/WT/WT	0.25	0.25	-2	WT	WT	WT	WT	WT	WT	WT	WT	WT	WT	WT	WT	WT	WT	WT	WT	WT	WT	WT	WT	WT	WT	WT	WT
SC19-5306-P	WT/WT/WT/WT	WT/WT/WT/WT	WT/WT/WT/WT	0.25	0.25	-2	WT	WT	WT	WT	WT	WT	WT	WT	WT	WT	WT	WT	WT	WT	WT	WT	WT	WT	WT	WT	WT	WT	WT	WT
SC19-5307-P	SAMK/WT/WT/NTGY	WT/SSNA/WT/WT	SAMK/WT/KEA/VKSG	2	2	1	SAMK	WT	WT	NTGY	WT	SSNA	WT	WT	SAMK	WT	KEA	VKSG	SAMK	WT	WT	NTGY	WT	SSNA	WT	WT	SAMK	WT	KEA	VKSG
SC19-5308-P	WT/WT/WT/WT	WT/WT/WT/WT	WT/WT/WT/WT	0.25	0.25	-2	WT	WT	WT	WT	WT	WT	WT	WT	WT	WT	WT	WT	WT	WT	WT	WT	WT	WT	WT	WT	WT	WT	WT	WT
SC19-5309-P	WT/WT/WT/NTGY	WT/SSNA/WT/WT	WT/WT/WT/WT	0.25	0.25	-2	WT	WT	WT	NTGY	WT	SSNA	WT	WT	WT	WT	WT	WT	WT	WT	WT	NTGY	WT	SSNA	WT	WT	WT	WT	WT	WT
SC19-5310-P	WT/WT/WT/WT	WT/WT/WT/WT	WT/WT/WT/WT	0.25	0.25	-2	WT	WT	WT	WT	WT	WT	WT	WT	WT	WT	WT	WT	WT	WT	WT	WT	WT	WT	WT	WT	WT	WT	WT	WT
SC19-5311-P	WT/WT/WT/WT	WT/WT/WT/WT	WT/WT/WT/WT	0.25	0.25	-2	WT	WT	WT	WT	WT	WT	WT	WT	WT	WT	WT	WT	WT	WT	WT	WT	WT	WT	WT	WT	WT	WT	WT	WT
SC19-5312-P	SSMK/WT/WT/NTGY	WT/SSNA/SVESK/WT	SSMK/WT/KEA/VKSG	0.5	0.5	-1	SSMK	WT	WT	NTGY	WT	SSNA	SVESK	WT	SSMK	WT	KEA	VKSG	SSMK	WT	WT	NTGY	WT	SSNA	SVESK	WT	SSMK	WT	KEA	VKSG
SC19-5313-P	WT/WT/WT/NTGY	WT/SSNA/WT/WT	WT/WT/WT/WT	0.25	0.25	-2	WT	WT	WT	NTGY	WT	SSNA	WT	WT	WT	WT	WT	WT	WT	WT	WT	NTGY	WT	SSNA	WT	WT	WT	WT	WT	WT
SC19-5314-P	WT/WT/WT/NTGY	WT/SSNA/WT/WT	WT/WT/WT/WT	0.25	0.25	-2	WT	WT	WT	NTGY	WT	SSNA	WT	WT	WT	WT	WT	WT	WT	WT	WT	NTGY	WT	SSNA	WT	WT	WT	WT	WT	WT
SC19-5316-P	WT/WT/WT/WT	WT/WT/WT/WT	WT/WT/WT/WT	0.25	0.25	-2	WT	WT	WT	WT	WT	WT	WT	WT	WT	WT	WT	WT	WT	WT	WT	WT	WT	WT	WT	WT	WT	WT	WT	WT
SC19-5317-P	WT/WT/WT/NTGY	WT/SSNA/WT/WT	WT/WT/WT/WT	0.25	0.25	-2	WT	WT	WT	NTGY	WT	SSNA	WT	WT	WT	WT	WT	WT	WT	WT	WT	NTGY	WT	SSNA	WT	WT	WT	WT	WT	WT
SC19-5318-P	WT/WT/WT/WT	WT/WT/WT/WT	WT/WT/WT/WT	0.25	0.25	-2	WT	WT	WT	WT	WT	WT	WT	WT	WT	WT	WT	WT	WT	WT	WT	WT	WT	WT	WT	WT	WT	WT	WT	WT
SC19-5319-P	WT/WT/WT/WT	WT/WT/WT/WT	WT/WT/WT/WT	0.25	0.25	-2	WT	WT	WT	WT	WT	WT	WT	WT	WT	WT	WT	WT	WT	WT	WT	WT	WT	WT	WT	WT	WT	WT	WT	WT
SC19-5320-P	WT/WT/WT/NTGY	WT/SSNA/WT/WT	WT/WT/WT/WT	0.25	0.25	-2	WT	WT	WT	NTGY	WT	SSNA	WT	WT	WT	WT	WT	WT	WT	WT	WT	NTGY	WT	SSNA	WT	WT	WT	WT	WT	WT
SC19-5321-P	WT/WT/WT/WT	WT/WT/WT/WT	WT/WT/WT/WT	0.25	0.25	-2	WT	WT	WT	WT	WT	WT	WT	WT	WT	WT	WT	WT	WT	WT	WT	WT	WT	WT	WT	WT	WT	WT	WT	WT
SC19-5322-P	SAMK/WT/WT/NTGY	WT/SSNA/WT/WT	SAMK/WT/KEA/VKSG	1	1	0	SAMK	WT	WT	NTGY	WT	SSNA	WT	WT	SAMK	WT	KEA	VKSG	SAMK	WT	WT	NTGY	WT	SSNA	WT	WT	SAMK	WT	KEA	VKSG
SC19-5323-P	WT/WT/WT/WT	WT/WT/WT/WT	WT/WT/WT/WT	0.25	0.25	-2	WT	WT	WT	WT	WT	WT	WT	WT	WT	WT	WT	WT	WT	WT	WT	WT	WT	WT	WT	WT	WT	WT	WT	WT
SC19-5415-P	WT/WT/WT/WT	WT/WT/WT/WT	WT/WT/WT/WT	</= 0.06	0.125	-3	WT	WT	WT	WT	WT	WT	WT	WT	WT	WT	WT	WT	WT	WT	WT	WT	WT	WT	WT	WT	WT	WT	WT	WT
SC19-5416-P	WT/WT/WT/WT	WT/WT/WT/WT	WT/WT/WT/WT	</= 0.06	0.125	-3	WT	WT	WT	WT	WT	WT	WT	WT	WT	WT	WT	WT	WT	WT	WT	WT	WT	WT	WT	WT	WT	WT	WT	WT
SC19-5417-P	WT/WT/WT/WT	WT/WT/WT/WT	WT/WT/WT/WT	</= 0.06	0.125	-3	WT	WT	WT	WT	WT	WT	WT	WT	WT	WT	WT	WT	WT	WT	WT	WT	WT	WT	WT	WT	WT	WT	WT	WT
SC19-5418-P	WT/WT/WT/WT	WT/WT/WT/WT	WT/WT/WT/WT	</= 0.06	0.125	-3	WT	WT	WT	WT	WT	WT	WT	WT	WT	WT	WT	WT	WT	WT	WT	WT	WT	WT	WT	WT	WT	WT	WT	WT
SC19-5419-P	WT/WT/WT/WT	WT/WT/WT/WT	WT/WT/WT/WT	</= 0.06	0.125	-3	WT	WT	WT	WT	WT	WT	WT	WT	WT	WT	WT	WT	WT	WT	WT	WT	WT	WT	WT	WT	WT	WT	WT	WT
SC19-5420-P	WT/WT/WT/WT	WT/WT/WT/WT	WT/WT/WT/WT	</= 0.06	0.125	-3	WT	WT	WT	WT	WT	WT	WT	WT	WT	WT	WT	WT	WT	WT	WT	WT	WT	WT	WT	WT	WT	WT	WT	WT
SC19-5421-P	WT/WT/WT/WT	WT/WT/WT/WT	WT/WT/KET/VKSG	</= 0.06	0.125	-3	WT	WT	WT	WT	WT	WT	WT	WT	WT	WT	KET	VKSG	WT	WT	WT	WT	WT	WT	WT	WT	WT	WT	KET	VKSG
SC19-5422-P	WT/WT/WT/WT	WT/WT/WT/WT	WT/WT/WT/WT	</= 0.06	0.125	-3	WT	WT	WT	WT	WT	WT	WT	WT	WT	WT	WT	WT	WT	WT	WT	WT	WT	WT	WT	WT	WT	WT	WT	WT
SC19-5423-P	WT/WT/WT/WT	WT/WT/WT/WT	WT/WT/WT/WT	</= 0.06	0.125	-3	WT	WT	WT	WT	WT	WT	WT	WT	WT	WT	WT	WT	WT	WT	WT	WT	WT	WT	WT	WT	WT	WT	WT	WT
SC19-5424-P	WT/WT/WT/WT	WT/WT/WT/WT	WT/WT/WT/WT	</= 0.06	0.125	-3	WT	WT	WT	WT	WT	WT	WT	WT	WT	WT	WT	WT	WT	WT	WT	WT	WT	WT	WT	WT	WT	WT	WT	WT
SC19-5425-P	WT/WT/WT/WT	WT/WT/WT/WT	WT/WT/WT/WT	</= 0.06	0.125	-3	WT	WT	WT	WT	WT	WT	WT	WT	WT	WT	WT	WT	WT	WT	WT	WT	WT	WT	WT	WT	WT	WT	WT	WT
SC19-5426-P	WT/WT/WT/WT	WT/WT/WT/WT	WT/WT/WT/WT	0.12	0.125	-3	WT	WT	WT	WT	WT	WT	WT	WT	WT	WT	WT	WT	WT	WT	WT	WT	WT	WT	WT	WT	WT	WT	WT	WT
SC19-5427-P	WT/WT/WT/WT	WT/SSNA/WT/WT	SAMK/WT/WT/WT	</= 0.06	0.125	-3	WT	WT	WT	WT	WT	SSNA	WT	WT	SAMK	WT	WT	WT	WT	WT	WT	WT	WT	SSNA	WT	WT	SAMK	WT	WT	WT
SC19-5428-P	WT/WT/WT/WT	WT/WT/WT/WT	WT/WT/WT/WT	</= 0.06	0.125	-3	WT	WT	WT	WT	WT	WT	WT	WT	WT	WT	WT	WT	WT	WT	WT	WT	WT	WT	WT	WT	WT	WT	WT	WT
SC19-5429-P	WT/WT/WT/WT	WT/WT/WT/WT	WT/WT/WT/WT	</= 0.06	0.125	-3	WT	WT	WT	WT	WT	WT	WT	WT	WT	WT	WT	WT	WT	WT	WT	WT	WT	WT	WT	WT	WT	WT	WT	WT
SC19-5430-P	WT/WT/WT/WT	WT/WT/WT/WT	WT/WT/WT/WT	</= 0.06	0.125	-3	WT	WT	WT	WT	WT	WT	WT	WT	WT	WT	WT	WT	WT	WT	WT	WT	WT	WT	WT	WT	WT	WT	WT	WT
SC19-5431-P	WT/WT/WT/WT	WT/SSNA/WT/WT	SAMK/WT/WT/WT	</= 0.06	0.125	-3	WT	WT	WT	WT	WT	SSNA	WT	WT	SAMK	WT	WT	WT	WT	WT	WT	WT	WT	SSNA	WT	WT	SAMK	WT	WT	WT
SC19-5432-P	WT/WT/WT/NTGY	WT/WT/WT/WT	SAMK/WT/WT/WT	</= 0.06	0.125	-3	WT	WT	WT	NTGY	WT	WT	WT	WT	SAMK	WT	WT	WT	WT	WT	WT	NTGY	WT	WT	WT	WT	SAMK	WT	WT	WT
SC19-5433-P	SAMK/WT/WT/NTGY	WT/SSNA/WT/WT	SAMK/WT/KEA/VKSG	0.5	0.5	-1	SAMK	WT	WT	NTGY	WT	SSNA	WT	WT	SAMK	WT	KEA	VKSG	SAMK	WT	WT	NTGY	WT	SSNA	WT	WT	SAMK	WT	KEA	VKSG
SC19-5434-P	WT/WT/WT/WT	WT/WT/WT/WT	WT/WT/WT/WT	</= 0.06	0.125	-3	WT	WT	WT	WT	WT	WT	WT	WT	WT	WT	WT	WT	WT	WT	WT	WT	WT	WT	WT	WT	WT	WT	WT	WT
SC19-5435-P	WT/WT/WT/WT	WT/WT/WT/WT	WT/WT/WT/WT	</= 0.06	0.125	-3	WT	WT	WT	WT	WT	WT	WT	WT	WT	WT	WT	WT	WT	WT	WT	WT	WT	WT	WT	WT	WT	WT	WT	WT
SC19-5437-P	WT/WT/WT/WT	WT/WT/WT/WT	WT/WT/WT/WT	</= 0.06	0.125	-3	WT	WT	WT	WT	WT	WT	WT	WT	WT	WT	WT	WT	WT	WT	WT	WT	WT	WT	WT	WT	WT	WT	WT	WT
SC19-5438-P	WT/WT/WT/WT	WT/WT/WT/WT	WT/WT/WT/WT	</= 0.06	0.125	-3	WT	WT	WT	WT	WT	WT	WT	WT	WT	WT	WT	WT	WT	WT	WT	WT	WT	WT	WT	WT	WT	WT	WT	WT
SC19-5439-P	WT/WT/WT/WT	WT/WT/WT/WT	WT/WT/KET/VKSG	</= 0.06	0.125	-3	WT	WT	WT	WT	WT	WT	WT	WT	WT	WT	KET	VKSG	WT	WT	WT	WT	WT	WT	WT	WT	WT	WT	KET	VKSG
SC19-5440-P	WT/WT/WT/WT	WT/WT/WT/WT	WT/WT/WT/WT	</= 0.06	0.125	-3	WT	WT	WT	WT	WT	WT	WT	WT	WT	WT	WT	WT	WT	WT	WT	WT	WT	WT	WT	WT	WT	WT	WT	WT
SC19-5441-P	WT/WT/WT/WT	WT/WT/WT/WT	WT/WT/WT/WT	</= 0.06	0.125	-3	WT	WT	WT	WT	WT	WT	WT	WT	WT	WT	WT	WT	WT	WT	WT	WT	WT	WT	WT	WT	WT	WT	WT	WT
SC19-5442-P	WT/WT/WT/WT	WT/SSNA/WT/WT	SAMK/WT/WT/WT	</= 0.06	0.125	-3	WT	WT	WT	WT	WT	SSNA	WT	WT	SAMK	WT	WT	WT	WT	WT	WT	WT	WT	SSNA	WT	WT	SAMK	WT	WT	WT
SC19-5443-P	WT/WT/WT/WT	WT/WT/WT/WT	WT/WT/WT/WT	</= 0.06	0.125	-3	WT	WT	WT	WT	WT	WT	WT	WT	WT	WT	WT	WT	WT	WT	WT	WT	WT	WT	WT	WT	WT	WT	WT	WT
SC19-5444-P	WT/WT/WT/WT	WT/WT/WT/WT	WT/WT/WT/WT	</= 0.06	0.125	-3	WT	WT	WT	WT	WT	WT	WT	WT	WT	WT	WT	WT	WT	WT	WT	WT	WT	WT	WT	WT	WT	WT	WT	WT
SC19-5446-P	WT/WT/WT/NTGY	WT/SSNA/WT/WT	WT/WT/WT/WT	</= 0.06	0.125	-3	WT	WT	WT	NTGY	WT	SSNA	WT	WT	WT	WT	WT	WT	WT	WT	WT	NTGY	WT	SSNA	WT	WT	WT	WT	WT	WT
SC19-5447-P	WT/WT/WT/WT	WT/SSNA/WT/WT	SAMK/WT/WT/WT	</= 0.06	0.125	-3	WT	WT	WT	WT	WT	SSNA	WT	WT	SAMK	WT	WT	WT	WT	WT	WT	WT	WT	SSNA	WT	WT	SAMK	WT	WT	WT
SC19-5448-P	WT/WT/WT/WT	WT/WT/WT/WT	WT/WT/WT/WT	</= 0.06	0.125	-3	WT	WT	WT	WT	WT	WT	WT	WT	WT	WT	WT	WT	WT	WT	WT	WT	WT	WT	WT	WT	WT	WT	WT	WT
SC19-5449-P	WT/WT/WT/NTGY	WT/SSNA/WT/WT	WT/WT/WT/WT	</= 0.06	0.125	-3	WT	WT	WT	NTGY	WT	SSNA	WT	WT	WT	WT	WT	WT	WT	WT	WT	NTGY	WT	SSNA	WT	WT	WT	WT	WT	WT
SC19-5450-P	WT/WT/WT/WT	WT/SSNA/WT/WT	WT/WT/KEA/WT	</= 0.06	0.125	-3	WT	WT	WT	WT	WT	SSNA	WT	WT	WT	WT	KEA	WT	WT	WT	WT	WT	WT	SSNA	WT	WT	WT	WT	KEA	WT
SC19-5451-P	WT/WT/WT/WT	WT/WT/WT/WT	WT/WT/WT/WT	</= 0.06	0.125	-3	WT	WT	WT	WT	WT	WT	WT	WT	WT	WT	WT	WT	WT	WT	WT	WT	WT	WT	WT	WT	WT	WT	WT	WT
SC19-5452-P	WT/WT/WT/WT	WT/WT/WT/WT	WT/WT/WT/WT	</= 0.06	0.125	-3	WT	WT	WT	WT	WT	WT	WT	WT	WT	WT	WT	WT	WT	WT	WT	WT	WT	WT	WT	WT	WT	WT	WT	WT
SC19-5453-P	WT/WT/WT/WT	WT/WT/WT/WT	WT/WT/WT/WT	</= 0.06	0.125	-3	WT	WT	WT	WT	WT	WT	WT	WT	WT	WT	WT	WT	WT	WT	WT	WT	WT	WT	WT	WT	WT	WT	WT	WT
SC19-5454-P	WT/WT/WT/WT	WT/WT/WT/WT	WT/WT/WT/WT	</= 0.06	0.125	-3	WT	WT	WT	WT	WT	WT	WT	WT	WT	WT	WT	WT	WT	WT	WT	WT	WT	WT	WT	WT	WT	WT	WT	WT
SC19-5455-P	WT/WT/WT/WT	WT/WT/WT/WT	WT/WT/WT/WT	</= 0.06	0.125	-3	WT	WT	WT	WT	WT	WT	WT	WT	WT	WT	WT	WT	WT	WT	WT	WT	WT	WT	WT	WT	WT	WT	WT	WT
SC19-5456-P	WT/WT/WT/WT	WT/WT/WT/WT	WT/WT/WT/WT	</= 0.06	0.125	-3	WT	WT	WT	WT	WT	WT	WT	WT	WT	WT	WT	WT	WT	WT	WT	WT	WT	WT	WT	WT	WT	WT	WT	WT
SC19-5458-P	WT/WT/WT/WT	WT/WT/WT/WT	WT/WT/WT/WT	</= 0.06	0.125	-3	WT	WT	WT	WT	WT	WT	WT	WT	WT	WT	WT	WT	WT	WT	WT	WT	WT	WT	WT	WT	WT	WT	WT	WT
SC19-5460-P	WT/WT/WT/WT	WT/WT/WT/WT	WT/WT/WT/WT	</= 0.06	0.125	-3	WT	WT	WT	WT	WT	WT	WT	WT	WT	WT	WT	WT	WT	WT	WT	WT	WT	WT	WT	WT	WT	WT	WT	WT
SC19-5461-P	WT/WT/WT/WT	WT/WT/WT/WT	WT/WT/WT/WT	</= 0.06	0.125	-3	WT	WT	WT	WT	WT	WT	WT	WT	WT	WT	WT	WT	WT	WT	WT	WT	WT	WT	WT	WT	WT	WT	WT	WT
SC19-5462-P	WT/WT/WT/WT	WT/WT/WT/WT	WT/WT/WT/WT	</= 0.06	0.125	-3	WT	WT	WT	WT	WT	WT	WT	WT	WT	WT	WT	WT	WT	WT	WT	WT	WT	WT	WT	WT	WT	WT	WT	WT
SC19-5463-P	WT/WT/WT/WT	WT/WT/WT/WT	WT/WT/WT/WT	</= 0.06	0.125	-3	WT	WT	WT	WT	WT	WT	WT	WT	WT	WT	WT	WT	WT	WT	WT	WT	WT	WT	WT	WT	WT	WT	WT	WT
SC19-5464-P	WT/WT/WT/WT	WT/WT/WT/WT	WT/WT/WT/WT	</= 0.06	0.125	-3	WT	WT	WT	WT	WT	WT	WT	WT	WT	WT	WT	WT	WT	WT	WT	WT	WT	WT	WT	WT	WT	WT	WT	WT
SC19-5465-P	WT/WT/WT/WT	WT/WT/WT/WT	WT/WT/WT/WT	</= 0.06	0.125	-3	WT	WT	WT	WT	WT	WT	WT	WT	WT	WT	WT	WT	WT	WT	WT	WT	WT	WT	WT	WT	WT	WT	WT	WT
SC19-5466-P	WT/WT/WT/WT	WT/WT/WT/WT	WT/WT/WT/WT	</= 0.06	0.125	-3	WT	WT	WT	WT	WT	WT	WT	WT	WT	WT	WT	WT	WT	WT	WT	WT	WT	WT	WT	WT	WT	WT	WT	WT
SC19-5468-P	SAMK/WT/WT/NTGY	WT/SSNA/WT/WT	SAMK/WT/KEA/VKSG	</= 0.06	0.125	-3	SAMK	WT	WT	NTGY	WT	SSNA	WT	WT	SAMK	WT	KEA	VKSG	SAMK	WT	WT	NTGY	WT	SSNA	WT	WT	SAMK	WT	KEA	VKSG
SC19-5469-P	WT/WT/WT/WT	WT/SSNA/SVESK/WT	WT/WT/WT/WT	</= 0.06	0.125	-3	WT	WT	WT	WT	WT	SSNA	SVESK	WT	WT	WT	WT	WT	WT	WT	WT	WT	WT	SSNA	SVESK	WT	WT	WT	WT	WT
SC19-5470-P	WT/WT/WT/WT	WT/WT/WT/WT	WT/WT/WT/WT	</= 0.06	0.125	-3	WT	WT	WT	WT	WT	WT	WT	WT	WT	WT	WT	WT	WT	WT	WT	WT	WT	WT	WT	WT	WT	WT	WT	WT
SC19-5471-P	SAMK/WT/WT/NTGY	WT/SSNA/WT/WT	SAMK/WT/KEA/VKSG	1	1	0	SAMK	WT	WT	NTGY	WT	SSNA	WT	WT	SAMK	WT	KEA	VKSG	SAMK	WT	WT	NTGY	WT	SSNA	WT	WT	SAMK	WT	KEA	VKSG
SC19-5557-P	WT/WT/WT/WT	WT/WT/WT/WT	WT/WT/WT/WT	<=0.12	0.125	-3	WT	WT	WT	WT	WT	WT	WT	WT	WT	WT	WT	WT	WT	WT	WT	WT	WT	WT	WT	WT	WT	WT	WT	WT
SC19-5830-P	WT/WT/WT/WT	WT/SSNA/SVESK/WT	WT/WT/WT/WT	<=0.12	0.125	-3	WT	WT	WT	WT	WT	SSNA	SVESK	WT	WT	WT	WT	WT	WT	WT	WT	WT	WT	SSNA	SVESK	WT	WT	WT	WT	WT
SC19-6466-P	WT/WT/WT/WT	WT/WT/WT/WT	WT/WT/WT/WT	<=0.12	0.125	-3	WT	WT	WT	WT	WT	WT	WT	WT	WT	WT	WT	WT	WT	WT	WT	WT	WT	WT	WT	WT	WT	WT	WT	WT
SC19-6467-P	SSMK/WT/WT/NTGY	WT/SSNA/AIDTK/WT	SAMK/WT/EDT/VKSG	2	2	1	SSMK	WT	WT	NTGY	WT	SSNA	AIDTK	WT	SAMK	WT	EDT	VKSG	SSMK	WT	WT	NTGY	WT	SSNA	AIDTK	WT	SAMK	WT	EDT	VKSG
SC19-6574-P	SSMK/WT/WT/NTGY	WT/SSNA/WT/WT	SAMK/WT/KEA/VKSG	1	1	0	SSMK	WT	WT	NTGY	WT	SSNA	WT	WT	SAMK	WT	KEA	VKSG	SSMK	WT	WT	NTGY	WT	SSNA	WT	WT	SAMK	WT	KEA	VKSG
SC19-6575-P	WT/WT/WT/WT	WT/SSNA/WT/WT	SAMK/WT/WT/WT	<=0.12	0.125	-3	WT	WT	WT	WT	WT	SSNA	WT	WT	SAMK	WT	WT	WT	WT	WT	WT	WT	WT	SSNA	WT	WT	SAMK	WT	WT	WT
SC19-6576-P	WT/WT/WT/WT	WT/SSNA/WT/WT	WT/WT/WT/VKSG	0.25	0.25	-2	WT	WT	WT	WT	WT	SSNA	WT	WT	WT	WT	WT	VKSG	WT	WT	WT	WT	WT	SSNA	WT	WT	WT	WT	WT	VKSG
SC19-6577-P	WT/WT/WT/WT	WT/WT/WT/WT	WT/WT/WT/WT	<=0.12	0.125	-3	WT	WT	WT	WT	WT	WT	WT	WT	WT	WT	WT	WT	WT	WT	WT	WT	WT	WT	WT	WT	WT	WT	WT	WT
SC19-6578-P	WT/WT/WT/WT	WT/WT/WT/WT	WT/WT/WT/WT	<=0.12	0.125	-3	WT	WT	WT	WT	WT	WT	WT	WT	WT	WT	WT	WT	WT	WT	WT	WT	WT	WT	WT	WT	WT	WT	WT	WT
SC19-6579-P	WT/WT/WT/WT	WT/WT/WT/WT	WT/WT/WT/WT	<=0.12	0.125	-3	WT	WT	WT	WT	WT	WT	WT	WT	WT	WT	WT	WT	WT	WT	WT	WT	WT	WT	WT	WT	WT	WT	WT	WT
SC19-6580-P	WT/WT/WT/NTGY	WT/SSNA/WT/WT	SAMK/WT/KEA/VKSG	0.5	0.5	-1	WT	WT	WT	NTGY	WT	SSNA	WT	WT	SAMK	WT	KEA	VKSG	WT	WT	WT	NTGY	WT	SSNA	WT	WT	SAMK	WT	KEA	VKSG
SC19-7030-P	WT/WT/WT/WT	WT/WT/WT/WT	WT/WT/WT/WT	<=0.12	0.125	-3	WT	WT	WT	WT	WT	WT	WT	WT	WT	WT	WT	WT	WT	WT	WT	WT	WT	WT	WT	WT	WT	WT	WT	WT
SC19-7031-P	WT/WT/WT/WT	WT/WT/WT/WT	WT/WT/WT/WT	<=0.12	0.125	-3	WT	WT	WT	WT	WT	WT	WT	WT	WT	WT	WT	WT	WT	WT	WT	WT	WT	WT	WT	WT	WT	WT	WT	WT
SC19-7058-P	WT/WT/WT/WT	WT/WT/WT/WT	WT/WT/WT/WT	<=0.12	0.125	-3	WT	WT	WT	WT	WT	WT	WT	WT	WT	WT	WT	WT	WT	WT	WT	WT	WT	WT	WT	WT	WT	WT	WT	WT

## Sheet: Erythromycin_Training
Supplemental Dataset D4. Training data for multivariate linear regression analysis for MIC prediction of erythromycin.
Strain_ID	Erythromycin_Pheno_MIC	Exact_MIC	Log2(MIC)	23S_rRNA_A2059G	23S_rRNA_C2611T	ermB	ermTR	mefAE	mefAE_promoter_mutation	mefAE_intergenic_deletion
SC10-0566-P	≥256	256	8	4	0	Negative	Negative	Negative	NA	NA
SC10-0676-P	8	8	3	0	0	Negative	Negative	Positive	WT	Del
SC10-2772-P	≥256	256	8	0	0	Positive	Negative	Negative	NA	NA
SC11-2146-P	16	16	4	0	0	Negative	Negative	Positive	-364T	Del
SC11-2627-P	1	1	0	0	0	Negative	Negative	Negative	NA	NA
SC11-2911-P	16	16	4	0	0	Negative	Negative	Positive	-364T	WT
SC11-2927-P	16	16	4	0	0	Negative	Negative	Positive	-364T	Del
SC11-3328-P	2	2	1	0	0	Negative	Negative	Positive	WT	WT
SC11-3712-P	2	2	1	2	0	Negative	Negative	Negative	NA	NA
SC11-3753-P	≥256	256	8	0	0	Positive	Negative	Negative	NA	NA
SC11-4538-P	≥256	256	8	0	0	Positive	Negative	Negative	NA	NA
SC12-0446-P	16	16	4	0	0	Negative	Negative	Positive	-364T	Del
SC12-0739-P	32	32	5	0	0	Negative	Negative	Positive	-364T	Del
SC12-1048-P	16	16	4	0	0	Negative	Negative	Positive	-364T	Del
SC12-1091-P	≥256	256	8	0	0	Positive	Negative	Negative	NA	NA
SC12-1291-P	16	16	4	0	0	Negative	Negative	Positive	WT	Del
SC12-1517-P	16	16	4	0	0	Negative	Negative	Positive	WT	Del
SC12-2025-P	≥256	256	8	4	0	Negative	Negative	Negative	NA	NA
SC12-3012-P	≥256	256	8	0	0	Positive	Negative	Negative	NA	NA
SC12-3421-P	1	1	0	0	0	Negative	Negative	Positive	WT	WT
SC12-3836-P	8	8	3	0	0	Negative	Negative	Positive	-364T	Del
SC12-4143-P	8	8	3	0	0	Negative	Negative	Positive	-364T	Del
SC13-0464-P	8	8	3	0	0	Negative	Negative	Positive	WT	Del
SC13-0662-P	2	2	1	0	4	Negative	Negative	Negative	NA	NA
SC13-2370-P	≥256	256	8	0	0	Positive	Negative	Negative	NA	NA
SC13-2391-P	2	2	1	0	0	Negative	Negative	Positive	WT	WT
SC13-3422-P	≥256	256	8	2	0	Negative	Negative	Negative	NA	NA
SC13-3634-P	≥256	256	8	4	0	Negative	Negative	Negative	NA	NA
SC13-4859-P	1	1	0	0	0	Negative	Negative	Negative	NA	NA
SC14-0155-P	8	8	3	0	0	Negative	Negative	Positive	WT	Del
SC14-0344-P	16	16	4	2	0	Negative	Negative	Negative	NA	NA
SC14-0908-P	16	16	4	0	0	Negative	Negative	Positive	WT	Del
SC14-3062-P	16	16	4	0	0	Negative	Negative	Positive	-364T	Del
SC15-2589-P	≥256	256	8	0	0	Positive	Negative	Negative	NA	NA
SC15-3050-P	≥256	256	8	4	0	Negative	Negative	Negative	NA	NA
SC16-1746-P	0.5	0.5	-1	0	0	Negative	Negative	Negative	NA	NA
SC16-1748-P	64	64	6	0	0	Positive	Negative	Negative	NA	NA
SC16-2500-P	1	1	0	0	2	Negative	Negative	Negative	NA	NA
SC16-2558-P	8	8	3	0	0	Negative	Negative	Positive	WT	WT
SC16-4478-P	16	16	4	0	0	Negative	Negative	Positive	WT	Del
SC17-2721-P	8	8	3	0	0	Negative	Negative	Positive	WT	WT
SC17-3130-P	0.5	0.5	-1	0	0	Negative	Negative	Negative	NA	NA
SC17-4540-P	≥256	256	8	0	0	Positive	Negative	Negative	NA	NA
SC18-1688-P	16	16	4	0	0	Negative	Negative	Positive	WT	Del
SC18-4187-P	4	4	2	0	0	Negative	Negative	Positive	WT	WT
SC18-4233-P	16	16	4	0	0	Negative	Negative	Positive	WT	Del
SC18-5646-P	≥256	256	8	0	0	Positive	Negative	Negative	NA	NA
SC18-5648-P	16	16	4	0	0	Negative	Negative	Positive	WT	WT
SC19-1568-P	64	64	6	0	0	Negative	Negative	Positive	-364T	Del
SC19-2674-P	32	32	5	0	0	Negative	Negative	Positive	-364T	Del
SC19-4751-P	64	64	6	0	0	Negative	Negative	Positive	-364T	Del
SC19-5057-P	≤0.125	0.125	-3	0	0	Negative	Negative	Negative	NA	NA
SC19-5058-P	≤0.125	0.125	-3	0	0	Negative	Negative	Negative	NA	NA
SC19-5059-P	≤0.125	0.125	-3	0	0	Negative	Negative	Negative	NA	NA
SC19-5060-P	4	4	2	0	0	Negative	Negative	Positive	WT	Del
SC19-5061-P	≤0.125	0.125	-3	0	0	Negative	Negative	Negative	NA	NA
SC19-5062-P	≤0.125	0.125	-3	0	0	Negative	Negative	Negative	NA	NA
SC19-5063-P	≤0.125	0.125	-3	0	0	Negative	Negative	Negative	NA	NA
SC19-5064-P	≤0.125	0.125	-3	0	0	Negative	Negative	Negative	NA	NA
SC19-5065-P	≤0.125	0.125	-3	0	0	Negative	Negative	Negative	NA	NA
SC19-5066-P	≤0.125	0.125	-3	0	0	Negative	Negative	Negative	NA	NA
SC19-5067-P	≤0.125	0.125	-3	0	0	Negative	Negative	Negative	NA	NA
SC19-5068-P	≤0.125	0.125	-3	0	0	Negative	Negative	Negative	NA	NA
SC19-5069-P	≤0.125	0.125	-3	0	0	Negative	Negative	Negative	NA	NA
SC19-5070-P	≤0.125	0.125	-3	0	0	Negative	Negative	Negative	NA	NA
SC19-5071-P	≤0.125	0.125	-3	0	0	Negative	Negative	Negative	NA	NA
SC19-5073-P	≤0.125	0.125	-3	0	0	Negative	Negative	Negative	NA	NA
SC19-5074-P	≤0.125	0.125	-3	0	0	Negative	Negative	Negative	NA	NA
SC19-5075-P	≤0.125	0.125	-3	0	0	Negative	Negative	Negative	NA	NA
SC19-5076-P	≤0.125	0.125	-3	0	0	Negative	Negative	Negative	NA	NA
SC19-5077-P	≤0.125	0.125	-3	0	0	Negative	Negative	Negative	NA	NA
SC19-5078-P	≤0.125	0.125	-3	0	0	Negative	Negative	Negative	NA	NA
SC19-5079-P	≤0.125	0.125	-3	0	0	Negative	Negative	Negative	NA	NA
SC19-5080-P	≤0.125	0.125	-3	0	0	Negative	Negative	Negative	NA	NA
SC19-5081-P	≤0.125	0.125	-3	0	0	Negative	Negative	Negative	NA	NA
SC19-5082-P	≤0.125	0.125	-3	0	0	Negative	Negative	Negative	NA	NA
SC19-5083-P	≤0.125	0.125	-3	0	0	Negative	Negative	Negative	NA	NA
SC19-5084-P	≤0.125	0.125	-3	0	0	Negative	Negative	Negative	NA	NA
SC19-5085-P	≤0.125	0.125	-3	0	0	Negative	Negative	Negative	NA	NA
SC19-5086-P	≤0.125	0.125	-3	0	0	Negative	Negative	Negative	NA	NA
SC19-5087-P	≤0.125	0.125	-3	0	0	Negative	Negative	Negative	NA	NA
SC19-5088-P	≤0.125	0.125	-3	0	0	Negative	Negative	Negative	NA	NA
SC19-5089-P	8	8	3	0	0	Negative	Negative	Positive	WT	WT
SC19-5090-P	8	8	3	0	0	Negative	Negative	Positive	WT	Del
SC19-5091-P	≤0.125	0.125	-3	0	0	Negative	Negative	Negative	NA	NA
SC19-5092-P	≤0.125	0.125	-3	0	0	Negative	Negative	Negative	NA	NA
SC19-5093-P	≤0.125	0.125	-3	0	0	Negative	Negative	Negative	NA	NA
SC19-5094-P	≤0.125	0.125	-3	0	0	Negative	Negative	Negative	NA	NA
SC19-5095-P	≤0.125	0.125	-3	0	0	Negative	Negative	Negative	NA	NA
SC19-5096-P	≤0.125	0.125	-3	0	0	Negative	Negative	Negative	NA	NA
SC19-5097-P	≤0.125	0.125	-3	0	0	Negative	Negative	Negative	NA	NA
SC19-5098-P	4	4	2	0	0	Negative	Negative	Positive	WT	WT
SC19-5099-P	≤0.125	0.125	-3	0	0	Negative	Negative	Negative	NA	NA
SC19-5100-P	≤0.125	0.125	-3	0	0	Negative	Negative	Negative	NA	NA
SC19-5101-P	≤0.125	0.125	-3	0	0	Negative	Negative	Negative	NA	NA
SC19-5102-P	≤0.125	0.125	-3	0	0	Negative	Negative	Negative	NA	NA
SC19-5103-P	≤0.125	0.125	-3	0	0	Negative	Negative	Negative	NA	NA
SC19-5104-P	≤0.125	0.125	-3	0	0	Negative	Negative	Negative	NA	NA
SC19-5105-P	≤0.125	0.125	-3	0	0	Negative	Negative	Negative	NA	NA
SC19-5106-P	≤0.125	0.125	-3	0	0	Negative	Negative	Negative	NA	NA
SC19-5107-P	≤0.125	0.125	-3	0	0	Negative	Negative	Negative	NA	NA
SC19-5108-P	≤0.125	0.125	-3	0	0	Negative	Negative	Negative	NA	NA
SC19-5109-P	≤0.125	0.125	-3	0	0	Negative	Negative	Negative	NA	NA
SC19-5110-P	≤0.125	0.125	-3	0	0	Negative	Negative	Negative	NA	NA
SC19-5111-P	≤0.125	0.125	-3	0	0	Negative	Negative	Negative	NA	NA
SC19-5112-P	≤0.125	0.125	-3	0	0	Negative	Negative	Negative	NA	NA
SC19-5113-P	128	128	7	0	0	Positive	Negative	Negative	NA	NA
SC19-5114-P	≤0.125	0.125	-3	0	0	Negative	Negative	Negative	NA	NA
SC19-5115-P	≤0.125	0.125	-3	0	0	Negative	Negative	Negative	NA	NA
SC19-5116-P	4	4	2	0	0	Negative	Negative	Positive	WT	Del
SC19-5117-P	≤0.125	0.125	-3	0	0	Negative	Negative	Negative	NA	NA
SC19-5118-P	≤0.125	0.125	-3	0	0	Negative	Negative	Negative	NA	NA
SC19-5119-P	≤0.125	0.125	-3	0	0	Negative	Negative	Negative	NA	NA
SC19-5120-P	2	2	1	0	0	Negative	Negative	Positive	WT	WT
SC19-5121-P	≤0.125	0.125	-3	0	0	Negative	Negative	Negative	NA	NA
SC19-5122-P	≤0.125	0.125	-3	0	0	Negative	Negative	Negative	NA	NA
SC19-5123-P	≤0.125	0.125	-3	0	0	Negative	Negative	Negative	NA	NA
SC19-5124-P	≤0.125	0.125	-3	0	0	Negative	Negative	Negative	NA	NA
SC19-5125-P	≤0.125	0.125	-3	0	0	Negative	Negative	Negative	NA	NA
SC19-5126-P	128	128	7	0	0	Positive	Negative	Negative	NA	NA
SC19-5127-P	≤0.125	0.125	-3	0	0	Negative	Negative	Negative	NA	NA
SC19-5128-P	≤0.125	0.125	-3	0	0	Negative	Negative	Negative	NA	NA
SC19-5129-P	32	32	5	0	0	Negative	Negative	Positive	WT	Del
SC19-5130-P	≤0.125	0.125	-3	0	0	Negative	Negative	Negative	NA	NA
SC19-5131-P	≤0.125	0.125	-3	0	0	Negative	Negative	Negative	NA	NA
SC19-5132-P	≤0.125	0.125	-3	0	0	Negative	Negative	Negative	NA	NA
SC19-5133-P	≤0.125	0.125	-3	0	0	Negative	Negative	Negative	NA	NA
SC19-5134-P	≤0.125	0.125	-3	0	0	Negative	Negative	Negative	NA	NA
SC19-5135-P	≤0.125	0.125	-3	0	0	Negative	Negative	Negative	NA	NA
SC19-5136-P	≤0.125	0.125	-3	0	0	Negative	Negative	Negative	NA	NA
SC19-5137-P	≤0.125	0.125	-3	0	0	Negative	Negative	Negative	NA	NA
SC19-5138-P	≤0.125	0.125	-3	0	0	Negative	Negative	Negative	NA	NA
SC19-5139-P	≤0.125	0.125	-3	0	0	Negative	Negative	Negative	NA	NA
SC19-5140-P	≤0.125	0.125	-3	0	0	Negative	Negative	Negative	NA	NA
SC19-5141-P	≤0.125	0.125	-3	0	0	Negative	Negative	Negative	NA	NA
SC19-5142-P	≤0.125	0.125	-3	0	0	Negative	Negative	Negative	NA	NA
SC19-5143-P	≤0.125	0.125	-3	0	0	Negative	Negative	Negative	NA	NA
SC19-5145-P	≤0.125	0.125	-3	0	0	Negative	Negative	Negative	NA	NA
SC19-5146-P	≤0.125	0.125	-3	0	0	Negative	Negative	Negative	NA	NA
SC19-5147-P	≤0.125	0.125	-3	0	0	Negative	Negative	Negative	NA	NA
SC19-5148-P	≤0.125	0.125	-3	0	0	Negative	Negative	Negative	NA	NA
SC19-5149-P	≤0.125	0.125	-3	0	0	Negative	Negative	Negative	NA	NA
SC19-5150-P	≤0.125	0.125	-3	0	0	Negative	Negative	Negative	NA	NA
SC19-5151-P	8	8	3	0	0	Negative	Negative	Positive	WT	WT
SC19-5153-P	≤0.125	0.125	-3	0	0	Negative	Negative	Negative	NA	NA
SC19-5154-P	≤0.125	0.125	-3	0	0	Negative	Negative	Negative	NA	NA
SC19-5155-P	≤0.125	0.125	-3	0	0	Negative	Negative	Negative	NA	NA
SC19-5156-P	≤0.125	0.125	-3	0	0	Negative	Negative	Negative	NA	NA
SC19-5157-P	≤0.125	0.125	-3	0	0	Negative	Negative	Negative	NA	NA
SC19-5158-P	≤0.125	0.125	-3	0	0	Negative	Negative	Negative	NA	NA
SC19-5159-P	≤0.125	0.125	-3	0	0	Negative	Negative	Negative	NA	NA
SC19-5160-P	≤0.125	0.125	-3	0	0	Negative	Negative	Negative	NA	NA
SC19-5161-P	≤0.125	0.125	-3	0	0	Negative	Negative	Negative	NA	NA
SC19-5162-P	≤0.125	0.125	-3	0	0	Negative	Negative	Negative	NA	NA
SC19-5163-P	≤0.125	0.125	-3	0	0	Negative	Negative	Negative	NA	NA
SC19-5164-P	≤0.125	0.125	-3	0	0	Negative	Negative	Negative	NA	NA
SC19-5165-P	≤0.125	0.125	-3	0	0	Negative	Negative	Negative	NA	NA
SC19-5166-P	≤0.125	0.125	-3	0	0	Negative	Negative	Negative	NA	NA
SC19-5167-P	≤0.125	0.125	-3	0	0	Negative	Negative	Negative	NA	NA
SC19-5168-P	≤0.125	0.125	-3	0	0	Negative	Negative	Negative	NA	NA
SC19-5169-P	≤0.125	0.125	-3	0	0	Negative	Negative	Negative	NA	NA
SC19-5170-P	≤0.125	0.125	-3	0	0	Negative	Negative	Negative	NA	NA
SC19-5171-P	≤0.125	0.125	-3	0	0	Negative	Negative	Negative	NA	NA
SC19-5172-P	≤0.125	0.125	-3	0	0	Negative	Negative	Negative	NA	NA
SC19-5173-P	≤0.125	0.125	-3	0	0	Negative	Negative	Negative	NA	NA
SC19-5174-P	≤0.125	0.125	-3	0	0	Negative	Negative	Negative	NA	NA
SC19-5175-P	≤0.125	0.125	-3	0	0	Negative	Negative	Negative	NA	NA
SC19-5176-P	≤0.125	0.125	-3	0	0	Negative	Negative	Negative	NA	NA
SC19-5177-P	≤0.125	0.125	-3	0	0	Negative	Negative	Negative	NA	NA
SC19-5178-P	≤0.125	0.125	-3	0	0	Negative	Negative	Negative	NA	NA
SC19-5179-P	≤0.125	0.125	-3	0	0	Negative	Negative	Negative	NA	NA
SC19-5180-P	≤0.125	0.125	-3	0	0	Negative	Negative	Negative	NA	NA
SC19-5181-P	≤0.125	0.125	-3	0	0	Negative	Negative	Negative	NA	NA
SC19-5182-P	≤0.125	0.125	-3	0	0	Negative	Negative	Negative	NA	NA
SC19-5183-P	64	64	6	0	0	Positive	Negative	Negative	NA	NA
SC19-5184-P	≤0.125	0.125	-3	0	0	Negative	Negative	Negative	NA	NA
SC19-5185-P	≤0.125	0.125	-3	0	0	Negative	Negative	Negative	NA	NA
SC19-5187-P	≤0.125	0.125	-3	0	0	Negative	Negative	Negative	NA	NA
SC19-5188-P	≤0.125	0.125	-3	0	0	Negative	Negative	Negative	NA	NA
SC19-5189-P	≤0.125	0.125	-3	0	0	Negative	Negative	Negative	NA	NA
SC19-5190-P	≤0.125	0.125	-3	0	0	Negative	Negative	Negative	NA	NA
SC19-5191-P	≤0.125	0.125	-3	0	0	Negative	Negative	Negative	NA	NA
SC19-5192-P	≤0.125	0.125	-3	0	0	Negative	Negative	Negative	NA	NA
SC19-5193-P	64	64	6	0	0	Positive	Negative	Negative	NA	NA
SC19-5194-P	64	64	6	0	0	Positive	Negative	Negative	NA	NA
SC19-5195-P	≤0.125	0.125	-3	0	0	Negative	Negative	Negative	NA	NA
SC19-5196-P	≤0.125	0.125	-3	0	0	Negative	Negative	Negative	NA	NA
SC19-5197-P	≤0.125	0.125	-3	0	0	Negative	Negative	Negative	NA	NA
SC19-5198-P	2	2	1	0	0	Negative	Negative	Positive	WT	WT
SC19-5199-P	≤0.125	0.125	-3	0	0	Negative	Negative	Negative	NA	NA
SC19-5200-P	≤0.125	0.125	-3	0	0	Negative	Negative	Negative	NA	NA
SC19-5201-P	≤0.125	0.125	-3	0	0	Negative	Negative	Negative	NA	NA
SC19-5202-P	≤0.125	0.125	-3	0	0	Negative	Negative	Negative	NA	NA
SC19-5203-P	16	16	4	0	0	Negative	Negative	Positive	WT	WT
SC19-5204-P	≤0.125	0.125	-3	0	0	Negative	Negative	Negative	NA	NA
SC19-5205-P	≤0.125	0.125	-3	0	0	Negative	Negative	Negative	NA	NA
SC19-5206-P	32	32	5	0	0	Positive	Negative	Negative	NA	NA
SC19-5207-P	≤0.125	0.125	-3	0	0	Negative	Negative	Negative	NA	NA
SC19-5208-P	≤0.125	0.125	-3	0	0	Negative	Negative	Negative	NA	NA
SC19-5209-P	≤0.125	0.125	-3	0	0	Negative	Negative	Negative	NA	NA
SC19-5210-P	≤0.125	0.125	-3	0	0	Negative	Negative	Negative	NA	NA
SC19-5211-P	≤0.125	0.125	-3	0	0	Negative	Negative	Negative	NA	NA
SC19-5212-P	≤0.125	0.125	-3	0	0	Negative	Negative	Negative	NA	NA
SC19-5213-P	≤0.125	0.125	-3	0	0	Negative	Negative	Negative	NA	NA
SC19-5214-P	≤0.125	0.125	-3	0	0	Negative	Negative	Negative	NA	NA
SC19-5216-P	≤0.125	0.125	-3	0	0	Negative	Negative	Negative	NA	NA
SC19-5217-P	≤0.125	0.125	-3	0	0	Negative	Negative	Negative	NA	NA
SC19-5218-P	≤0.125	0.125	-3	0	0	Negative	Negative	Negative	NA	NA
SC19-5221-P	≤0.125	0.125	-3	0	0	Negative	Negative	Negative	NA	NA
SC19-5222-P	≥256	256	8	4	0	Negative	Negative	Negative	NA	NA
SC19-5223-P	≤0.125	0.125	-3	0	0	Negative	Negative	Negative	NA	NA
SC19-5224-P	≤0.125	0.125	-3	0	0	Negative	Negative	Negative	NA	NA
SC19-5225-P	≤0.125	0.125	-3	0	0	Negative	Negative	Negative	NA	NA
SC19-5226-P	≤0.125	0.125	-3	0	0	Negative	Negative	Negative	NA	NA
SC19-5227-P	≤0.125	0.125	-3	0	0	Negative	Negative	Negative	NA	NA
SC19-5228-P	≤0.125	0.125	-3	0	0	Negative	Negative	Negative	NA	NA
SC19-5229-P	≤0.125	0.125	-3	0	0	Negative	Negative	Negative	NA	NA
SC19-5230-P	≤0.125	0.125	-3	0	0	Negative	Negative	Negative	NA	NA
SC19-5231-P	≤0.125	0.125	-3	0	0	Negative	Negative	Negative	NA	NA
SC19-5232-P	≤0.125	0.125	-3	0	0	Negative	Negative	Negative	NA	NA
SC19-5233-P	≤0.125	0.125	-3	0	0	Negative	Negative	Negative	NA	NA
SC19-5234-P	32	32	5	0	0	Positive	Negative	Negative	NA	NA
SC19-5235-P	≤0.125	0.125	-3	0	0	Negative	Negative	Negative	NA	NA
SC19-5236-P	32	32	5	0	0	Positive	Negative	Negative	NA	NA
SC19-5237-P	≤0.125	0.125	-3	0	0	Negative	Negative	Negative	NA	NA
SC19-5238-P	≤0.125	0.125	-3	0	0	Negative	Negative	Negative	NA	NA
SC19-5239-P	16	16	4	0	0	Negative	Negative	Positive	WT	Del
SC19-5240-P	≤0.125	0.125	-3	0	0	Negative	Negative	Negative	NA	NA
SC19-5242-P	≤0.125	0.125	-3	0	0	Negative	Negative	Negative	NA	NA
SC19-5243-P	≤0.125	0.125	-3	0	0	Negative	Negative	Negative	NA	NA
SC19-5244-P	16	16	4	0	0	Negative	Negative	Positive	WT	WT
SC19-5245-P	≤0.125	0.125	-3	0	0	Negative	Negative	Negative	NA	NA
SC19-5246-P	≤0.125	0.125	-3	0	0	Negative	Negative	Negative	NA	NA
SC19-5247-P	≤0.125	0.125	-3	0	0	Negative	Negative	Negative	NA	NA
SC19-5248-P	≤0.125	0.125	-3	0	0	Negative	Negative	Negative	NA	NA
SC19-5249-P	≤0.125	0.125	-3	0	0	Negative	Negative	Negative	NA	NA
SC19-5250-P	≤0.125	0.125	-3	0	0	Negative	Negative	Negative	NA	NA
SC19-5251-P	≤0.125	0.125	-3	0	0	Negative	Negative	Negative	NA	NA
SC19-5252-P	0.25	0.25	-2	0	0	Negative	Negative	Negative	NA	NA
SC19-5253-P	≤0.125	0.125	-3	0	0	Negative	Negative	Negative	NA	NA
SC19-5254-P	8	8	3	0	0	Negative	Negative	Positive	WT	Del
SC19-5255-P	32	32	5	0	0	Positive	Negative	Negative	NA	NA
SC19-5256-P	≤0.125	0.125	-3	0	0	Negative	Negative	Negative	NA	NA
SC19-5257-P	≤0.125	0.125	-3	0	0	Negative	Negative	Negative	NA	NA
SC19-5258-P	≤0.125	0.125	-3	0	0	Negative	Negative	Negative	NA	NA
SC19-5259-P	≤0.125	0.125	-3	0	0	Negative	Negative	Negative	NA	NA
SC19-5260-P	≤0.125	0.125	-3	0	0	Negative	Negative	Negative	NA	NA
SC19-5261-P	16	16	4	0	0	Negative	Negative	Positive	WT	WT
SC19-5262-P	≤0.125	0.125	-3	0	0	Negative	Negative	Negative	NA	NA
SC19-5263-P	≤0.125	0.125	-3	0	0	Negative	Negative	Negative	NA	NA
SC19-5264-P	≤0.125	0.125	-3	0	0	Negative	Negative	Negative	NA	NA
SC19-5265-P	≤0.125	0.125	-3	0	0	Negative	Negative	Negative	NA	NA
SC19-5266-P	≤0.125	0.125	-3	0	0	Negative	Negative	Negative	NA	NA
SC19-5267-P	≤0.125	0.125	-3	0	0	Negative	Negative	Negative	NA	NA
SC19-5268-P	≤0.125	0.125	-3	0	0	Negative	Negative	Negative	NA	NA
SC19-5269-P	32	32	5	0	0	Positive	Negative	Negative	NA	NA
SC19-5270-P	≤0.125	0.125	-3	0	0	Negative	Negative	Negative	NA	NA
SC19-5271-P	8	8	3	0	0	Negative	Negative	Positive	WT	WT
SC19-5272-P	≤0.125	0.125	-3	0	0	Negative	Negative	Negative	NA	NA
SC19-5273-P	≤0.125	0.125	-3	0	0	Negative	Negative	Negative	NA	NA
SC19-5274-P	32	32	5	0	0	Positive	Negative	Negative	NA	NA
SC19-5275-P	≤0.125	0.125	-3	0	0	Negative	Negative	Negative	NA	NA
SC19-5276-P	≥256	256	8	0	0	Positive	Negative	Negative	NA	NA
SC19-5278-P	≤0.125	0.125	-3	0	0	Negative	Negative	Negative	NA	NA
SC19-5279-P	8	8	3	0	0	Negative	Negative	Positive	WT	Del
SC19-5280-P	≤0.125	0.125	-3	0	0	Negative	Negative	Negative	NA	NA
SC19-5281-P	≤0.125	0.125	-3	0	0	Negative	Negative	Negative	NA	NA
SC19-5282-P	≤0.125	0.125	-3	0	0	Negative	Negative	Negative	NA	NA
SC19-5284-P	≤0.125	0.125	-3	0	0	Negative	Negative	Negative	NA	NA
SC19-5285-P	≤0.125	0.125	-3	0	0	Negative	Negative	Negative	NA	NA
SC19-5286-P	≤0.125	0.125	-3	0	0	Negative	Negative	Negative	NA	NA
SC19-5288-P	≤0.125	0.125	-3	0	0	Negative	Negative	Negative	NA	NA
SC19-5289-P	≤0.125	0.125	-3	0	0	Negative	Negative	Negative	NA	NA
SC19-5290-P	≤0.125	0.125	-3	0	0	Negative	Negative	Negative	NA	NA
SC19-5291-P	32	32	5	0	0	Positive	Negative	Negative	NA	NA
SC19-5293-P	≤0.125	0.125	-3	0	0	Negative	Negative	Negative	NA	NA
SC19-5294-P	≤0.125	0.125	-3	0	0	Negative	Negative	Negative	NA	NA
SC19-5295-P	≤0.125	0.125	-3	0	0	Negative	Negative	Negative	NA	NA
SC19-5296-P	≤0.125	0.125	-3	0	0	Negative	Negative	Negative	NA	NA
SC19-5297-P	≤0.125	0.125	-3	0	0	Negative	Negative	Negative	NA	NA
SC19-5298-P	≤0.125	0.125	-3	0	0	Negative	Negative	Negative	NA	NA
SC19-5299-P	32	32	5	0	0	Positive	Negative	Negative	NA	NA
SC19-5300-P	≤0.125	0.125	-3	0	0	Negative	Negative	Negative	NA	NA
SC19-5301-P	32	32	5	0	0	Positive	Negative	Negative	NA	NA
SC19-5302-P	≤0.125	0.125	-3	0	0	Negative	Negative	Negative	NA	NA
SC19-5304-P	≤0.125	0.125	-3	0	0	Negative	Negative	Negative	NA	NA
SC19-5305-P	≤0.125	0.125	-3	0	0	Negative	Negative	Negative	NA	NA
SC19-5306-P	32	32	5	0	0	Positive	Negative	Negative	NA	NA
SC19-5307-P	4	4	2	0	0	Negative	Negative	Positive	WT	WT
SC19-5308-P	≤0.125	0.125	-3	0	0	Negative	Negative	Negative	NA	NA
SC19-5309-P	2	2	1	0	0	Negative	Negative	Positive	WT	WT
SC19-5310-P	≤0.125	0.125	-3	0	0	Negative	Negative	Negative	NA	NA
SC19-5311-P	≤0.125	0.125	-3	0	0	Negative	Negative	Negative	NA	NA
SC19-5312-P	32	32	5	0	0	Positive	Negative	Negative	NA	NA
SC19-5313-P	4	4	2	0	0	Negative	Negative	Positive	WT	WT
SC19-5314-P	4	4	2	0	0	Negative	Negative	Positive	WT	WT
SC19-5316-P	≤0.125	0.125	-3	0	0	Negative	Negative	Negative	NA	NA
SC19-5317-P	4	4	2	0	0	Negative	Negative	Positive	WT	WT
SC19-5318-P	≤0.125	0.125	-3	0	0	Negative	Negative	Negative	NA	NA
SC19-5319-P	≤0.125	0.125	-3	0	0	Negative	Negative	Negative	NA	NA
SC19-5320-P	4	4	2	0	0	Negative	Negative	Positive	WT	WT
SC19-5321-P	≤0.125	0.125	-3	0	0	Negative	Negative	Negative	NA	NA
SC19-5322-P	64	64	6	0	0	Positive	Negative	Negative	NA	NA
SC19-5323-P	≤0.125	0.125	-3	0	0	Negative	Negative	Negative	NA	NA
SC19-5557-P	16	16	4	0	0	Negative	Negative	Positive	WT	Del
SC19-6467-P	8	8	3	0	0	Negative	Negative	Positive	WT	WT
SC19-6574-P	16	16	4	0	0	Negative	Negative	Positive	WT	Del
SC19-6575-P	64	64	6	0	0	Negative	Negative	Positive	-364T	WT
SC19-6576-P	≥256	256	8	0	0	Positive	Negative	Negative	NA	NA
SC19-6578-P	16	16	4	0	0	Negative	Negative	Positive	WT	WT
SC19-7030-P	8	8	3	0	0	Negative	Negative	Positive	WT	WT
SC20-1570-P	16	16	4	0	0	Negative	Negative	Positive	-364T	WT
SC20-2006-P	16	16	4	0	0	Negative	Negative	Positive	-364T	WT
SC20-2097-P	16	16	4	0	0	Negative	Negative	Positive	-364T	WT
SC20-2557-P	16	16	4	2	0	Negative	Negative	Negative	NA	NA
SC20-3729-P	32	32	5	0	0	Negative	Negative	Positive	-364T	WT
SC20-4210-P	≥256	256	8	0	0	Positive	Negative	Negative	NA	NA
SC20-4211-P	16	16	4	0	0	Negative	Negative	Positive	WT	WT
SC20-4214-P	8	8	3	0	0	Negative	Negative	Positive	WT	WT
SC20-4541-P	32	32	5	0	0	Negative	Negative	Positive	-364T	WT
SC20-4542-P	8	8	3	0	0	Negative	Negative	Positive	-364T	WT
SC20-4812-P	16	16	4	0	0	Negative	Negative	Positive	-364T	WT
SC20-4833-P	16	16	4	0	0	Negative	Negative	Positive	-364T	WT
SC20-4928-P	≥256	256	8	0	0	Positive	Negative	Negative	NA	NA

## Sheet: Clarithromycin
Supplemental Dataset D5. Training data for multivariate linear regression analysis for MIC prediction of clarithromycin.
NML Number	Clarithromycin_Pheno_MIC	Exact_MIC	Log2(MIC)	WGS SPN A2059G	WGS SPN C2611T	WGS SPN ermB	WGS SPN ermTR	WGS SPN mefA/E	mefEp	mefEi	Provile
SC11-0099-P	1	1	0	0	0	Negative	Negative	Positive	G135T	WT	00_NegativeNegativePositive_G135T_WT
SC11-0242-P	> 32	64	6	0	0	Positive	Negative	Negative	NA	NA	00_PositiveNegativeNegative_NA_NA
SC11-0288-P	</= 0.03	0.03125	-5	0	0	Negative	Negative	Negative	NA	NA	00_NegativeNegativeNegative_NA_NA
SC11-0403-P	</= 0.03	0.03125	-5	0	0	Negative	Negative	Negative	NA	NA	00_NegativeNegativeNegative_NA_NA
SC11-0720-P	</= 0.03	0.03125	-5	0	0	Negative	Negative	Negative	NA	NA	00_NegativeNegativeNegative_NA_NA
SC11-0858-P	</= 0.03	0.03125	-5	0	0	Negative	Negative	Negative	NA	NA	00_NegativeNegativeNegative_NA_NA
SC11-1119-P	2	2	1	0	0	Negative	Negative	Positive	G135T	WT	00_NegativeNegativePositive_G135T_WT
SC11-1155-P	</= 0.03	0.03125	-5	0	0	Negative	Negative	Negative	NA	NA	00_NegativeNegativeNegative_NA_NA
SC11-1406-P	</= 0.03	0.03125	-5	0	0	Negative	Negative	Negative	NA	NA	00_NegativeNegativeNegative_NA_NA
SC11-1460-P	</= 0.03	0.03125	-5	0	0	Negative	Negative	Negative	NA	NA	00_NegativeNegativeNegative_NA_NA
SC11-1484-P	</= 0.03	0.03125	-5	0	0	Negative	Negative	Negative	NA	NA	00_NegativeNegativeNegative_NA_NA
SC11-1491-P	</= 0.03	0.03125	-5	0	0	Negative	Negative	Negative	NA	NA	00_NegativeNegativeNegative_NA_NA
SC11-1495-P	4	4	2	0	0	Negative	Negative	Positive	WT	WT	00_NegativeNegativePositive_WT_WT
SC11-1539-P	</= 0.03	0.03125	-5	0	0	Negative	Negative	Negative	NA	NA	00_NegativeNegativeNegative_NA_NA
SC11-1574-P	</= 0.03	0.03125	-5	0	0	Negative	Negative	Negative	NA	NA	00_NegativeNegativeNegative_NA_NA
SC11-1576-P	</= 0.03	0.03125	-5	0	0	Negative	Negative	Negative	NA	NA	00_NegativeNegativeNegative_NA_NA
SC11-1577-P	</= 0.03	0.03125	-5	0	0	Negative	Negative	Negative	NA	NA	00_NegativeNegativeNegative_NA_NA
SC11-1746-P	</= 0.03	0.03125	-5	0	0	Negative	Negative	Negative	NA	NA	00_NegativeNegativeNegative_NA_NA
SC11-1779-P	</= 0.03	0.03125	-5	0	0	Negative	Negative	Negative	NA	NA	00_NegativeNegativeNegative_NA_NA
SC11-1809-P	</= 0.03	0.03125	-5	0	0	Negative	Negative	Negative	NA	NA	00_NegativeNegativeNegative_NA_NA
SC11-1824-P	</= 0.03	0.03125	-5	0	0	Negative	Negative	Negative	NA	NA	00_NegativeNegativeNegative_NA_NA
SC11-1841-P	4	4	2	0	0	Negative	Negative	Positive	G135T	WT	00_NegativeNegativePositive_G135T_WT
SC11-1862-P	1	1	0	0	0	Negative	Negative	Positive	WT	WT	00_NegativeNegativePositive_WT_WT
SC11-1866-P	</= 0.03	0.03125	-5	0	0	Negative	Negative	Negative	NA	NA	00_NegativeNegativeNegative_NA_NA
SC11-1892-P	</= 0.03	0.03125	-5	0	0	Negative	Negative	Negative	NA	NA	00_NegativeNegativeNegative_NA_NA
SC11-1930-P	</= 0.03	0.03125	-5	0	0	Negative	Negative	Negative	NA	NA	00_NegativeNegativeNegative_NA_NA
SC11-2024-P	</= 0.03	0.03125	-5	0	0	Negative	Negative	Negative	NA	NA	00_NegativeNegativeNegative_NA_NA
SC11-2053-P	</= 0.03	0.03125	-5	0	0	Negative	Negative	Negative	NA	NA	00_NegativeNegativeNegative_NA_NA
SC11-2094-P	</= 0.03	0.03125	-5	0	0	Negative	Negative	Negative	NA	NA	00_NegativeNegativeNegative_NA_NA
SC11-2110-P	</= 0.03	0.03125	-5	0	0	Negative	Negative	Negative	NA	NA	00_NegativeNegativeNegative_NA_NA
SC11-2116-P	</= 0.03	0.03125	-5	0	0	Negative	Negative	Negative	NA	NA	00_NegativeNegativeNegative_NA_NA
SC11-2146-P	4	4	2	0	0	Negative	Negative	Positive	G135T	WT	00_NegativeNegativePositive_G135T_WT
SC11-2176-P	</= 0.03	0.03125	-5	0	0	Negative	Negative	Negative	NA	NA	00_NegativeNegativeNegative_NA_NA
SC11-2189-P	</= 0.03	0.03125	-5	0	0	Negative	Negative	Negative	NA	NA	00_NegativeNegativeNegative_NA_NA
SC11-2230-P	</= 0.03	0.03125	-5	0	0	Negative	Negative	Negative	NA	NA	00_NegativeNegativeNegative_NA_NA
SC11-2316-P	</= 0.03	0.03125	-5	0	0	Negative	Negative	Negative	NA	NA	00_NegativeNegativeNegative_NA_NA
SC11-2318-P	</= 0.03	0.03125	-5	0	0	Negative	Negative	Negative	NA	NA	00_NegativeNegativeNegative_NA_NA
SC11-2325-P	</= 0.03	0.03125	-5	0	0	Negative	Negative	Negative	NA	NA	00_NegativeNegativeNegative_NA_NA
SC11-2356-P	</= 0.03	0.03125	-5	0	0	Negative	Negative	Negative	NA	NA	00_NegativeNegativeNegative_NA_NA
SC11-2451-P	</= 0.03	0.03125	-5	0	0	Negative	Negative	Negative	NA	NA	00_NegativeNegativeNegative_NA_NA
SC11-2478-P	</= 0.03	0.03125	-5	0	0	Negative	Negative	Negative	NA	NA	00_NegativeNegativeNegative_NA_NA
SC11-2572-P	</= 0.03	0.03125	-5	0	0	Negative	Negative	Negative	NA	NA	00_NegativeNegativeNegative_NA_NA
SC11-2649-P	> 32	64	6	0	0	Positive	Negative	Negative	NA	NA	00_PositiveNegativeNegative_NA_NA
SC11-2658-P	> 32	64	6	0	0	Positive	Negative	Negative	NA	NA	00_PositiveNegativeNegative_NA_NA
SC11-2661-P	</= 0.03	0.03125	-5	0	0	Negative	Negative	Negative	NA	NA	00_NegativeNegativeNegative_NA_NA
SC11-2662-P	> 32	64	6	0	0	Positive	Negative	Negative	NA	NA	00_PositiveNegativeNegative_NA_NA
SC11-2691-P	</= 0.03	0.03125	-5	0	0	Negative	Negative	Negative	NA	NA	00_NegativeNegativeNegative_NA_NA
SC11-2703-P	> 32	64	6	0	0	Positive	Negative	Negative	NA	NA	00_PositiveNegativeNegative_NA_NA
SC11-2752-P	</= 0.03	0.03125	-5	0	0	Negative	Negative	Negative	NA	NA	00_NegativeNegativeNegative_NA_NA
SC11-2814-P	</= 0.03	0.03125	-5	0	0	Negative	Negative	Negative	NA	NA	00_NegativeNegativeNegative_NA_NA
SC11-2895-P	4	4	2	0	0	Negative	Negative	Positive	WT	Del	00_NegativeNegativePositive_WT_Del
SC11-3328-P	2	2	1	0	0	Negative	Negative	Positive	WT	WT	00_NegativeNegativePositive_WT_WT
SC11-3339-P	</= 0.03	0.03125	-5	0	0	Negative	Negative	Negative	NA	NA	00_NegativeNegativeNegative_NA_NA
SC11-3593-P	</= 0.03	0.03125	-5	0	0	Negative	Negative	Negative	NA	NA	00_NegativeNegativeNegative_NA_NA
SC11-3603-P	</= 0.03	0.03125	-5	0	0	Negative	Negative	Negative	NA	NA	00_NegativeNegativeNegative_NA_NA
SC11-3712-P	0.12	0.125	-3	2	0	Negative	Negative	Negative	NA	NA	20_NegativeNegativeNegative_NA_NA
SC11-3845-P	</= 0.03	0.03125	-5	0	0	Negative	Negative	Negative	NA	NA	00_NegativeNegativeNegative_NA_NA
SC11-3864-P	</= 0.03	0.03125	-5	0	0	Negative	Negative	Negative	NA	NA	00_NegativeNegativeNegative_NA_NA
SC11-3889-P	> 32	64	6	0	0	Positive	Negative	Negative	NA	NA	00_PositiveNegativeNegative_NA_NA
SC11-3902-P	> 32	64	6	0	0	Positive	Negative	Negative	NA	NA	00_PositiveNegativeNegative_NA_NA
SC11-3929-P	> 32	64	6	0	0	Positive	Negative	Negative	NA	NA	00_PositiveNegativeNegative_NA_NA
SC11-3960-P	</= 0.03	0.03125	-5	0	0	Negative	Negative	Negative	NA	NA	00_NegativeNegativeNegative_NA_NA
SC11-4071-P	</= 0.03	0.03125	-5	0	0	Negative	Negative	Negative	NA	NA	00_NegativeNegativeNegative_NA_NA
SC11-4123-P	</= 0.03	0.03125	-5	0	0	Negative	Negative	Negative	NA	NA	00_NegativeNegativeNegative_NA_NA
SC11-4141-P	</= 0.03	0.03125	-5	0	0	Negative	Negative	Negative	NA	NA	00_NegativeNegativeNegative_NA_NA
SC11-4183-P	</= 0.03	0.03125	-5	0	0	Negative	Negative	Negative	NA	NA	00_NegativeNegativeNegative_NA_NA
SC11-4223-P	</= 0.03	0.03125	-5	0	0	Negative	Negative	Negative	NA	NA	00_NegativeNegativeNegative_NA_NA
SC11-4254-P	> 32	64	6	0	0	Positive	Negative	Negative	NA	NA	00_PositiveNegativeNegative_NA_NA
SC11-4275-P	> 32	64	6	0	0	Positive	Negative	Negative	NA	NA	00_PositiveNegativeNegative_NA_NA
SC11-4277-P	</= 0.03	0.03125	-5	0	0	Negative	Negative	Negative	NA	NA	00_NegativeNegativeNegative_NA_NA
SC11-4291-P	</= 0.03	0.03125	-5	0	0	Negative	Negative	Negative	NA	NA	00_NegativeNegativeNegative_NA_NA
SC11-4331-P	8	8	3	0	0	Negative	Negative	Positive	G135T	WT	00_NegativeNegativePositive_G135T_WT
SC11-4375-P	</= 0.03	0.03125	-5	0	0	Negative	Negative	Negative	NA	NA	00_NegativeNegativeNegative_NA_NA
SC11-4398-P	</= 0.03	0.03125	-5	0	0	Negative	Negative	Negative	NA	NA	00_NegativeNegativeNegative_NA_NA
SC11-4490-P	</= 0.03	0.03125	-5	0	0	Negative	Negative	Negative	NA	NA	00_NegativeNegativeNegative_NA_NA
SC11-4502-P	</= 0.03	0.03125	-5	0	0	Negative	Negative	Negative	NA	NA	00_NegativeNegativeNegative_NA_NA
SC11-4510-P	> 32	64	6	0	0	Positive	Negative	Negative	NA	NA	00_PositiveNegativeNegative_NA_NA
SC11-4519-P	</= 0.03	0.03125	-5	0	0	Negative	Negative	Negative	NA	NA	00_NegativeNegativeNegative_NA_NA
SC11-4554-P	</= 0.03	0.03125	-5	0	0	Negative	Negative	Negative	NA	NA	00_NegativeNegativeNegative_NA_NA
SC11-4567-P	</= 0.03	0.03125	-5	0	0	Negative	Negative	Negative	NA	NA	00_NegativeNegativeNegative_NA_NA
SC11-4569-P	</= 0.03	0.03125	-5	0	0	Negative	Negative	Negative	NA	NA	00_NegativeNegativeNegative_NA_NA
SC11-4575-P	2	2	1	0	0	Negative	Negative	Positive	WT	Del	00_NegativeNegativePositive_WT_Del
SC11-4599-P	> 32	64	6	0	0	Positive	Negative	Negative	NA	NA	00_PositiveNegativeNegative_NA_NA
SC12-0299-P	> 32	64	6	0	0	Positive	Negative	Negative	NA	NA	00_PositiveNegativeNegative_NA_NA
SC12-0438-P	</= 0.03	0.03125	-5	0	0	Negative	Negative	Negative	NA	NA	00_NegativeNegativeNegative_NA_NA
SC12-0446-P	1	1	0	0	0	Negative	Negative	Positive	G135T	WT	00_NegativeNegativePositive_G135T_WT
SC12-0573-P	</= 0.03	0.03125	-5	0	0	Negative	Negative	Negative	NA	NA	00_NegativeNegativeNegative_NA_NA
SC12-0654-P	</= 0.03	0.03125	-5	0	0	Negative	Negative	Negative	NA	NA	00_NegativeNegativeNegative_NA_NA
SC12-0686-P	</= 0.03	0.03125	-5	0	0	Negative	Negative	Negative	NA	NA	00_NegativeNegativeNegative_NA_NA
SC12-0710-P	</= 0.03	0.03125	-5	0	0	Negative	Negative	Negative	NA	NA	00_NegativeNegativeNegative_NA_NA
SC12-0734-P	1	1	0	0	0	Negative	Negative	Positive	WT	WT	00_NegativeNegativePositive_WT_WT
SC12-0739-P	4	4	2	0	0	Negative	Negative	Positive	G135T	WT	00_NegativeNegativePositive_G135T_WT
SC12-0779-P	</= 0.03	0.03125	-5	0	0	Negative	Negative	Negative	NA	NA	00_NegativeNegativeNegative_NA_NA
SC12-0790-P	</= 0.03	0.03125	-5	0	0	Negative	Negative	Negative	NA	NA	00_NegativeNegativeNegative_NA_NA
SC12-0793-P	</= 0.03	0.03125	-5	0	0	Negative	Negative	Negative	NA	NA	00_NegativeNegativeNegative_NA_NA
SC12-0846-P	</= 0.03	0.03125	-5	0	0	Negative	Negative	Negative	NA	NA	00_NegativeNegativeNegative_NA_NA
SC12-0954-P	</= 0.03	0.03125	-5	0	0	Negative	Negative	Negative	NA	NA	00_NegativeNegativeNegative_NA_NA
SC12-1048-P	2	2	1	0	0	Negative	Negative	Positive	G135T	WT	00_NegativeNegativePositive_G135T_WT
SC12-1049-P	</= 0.03	0.03125	-5	0	0	Negative	Negative	Negative	NA	NA	00_NegativeNegativeNegative_NA_NA
SC12-1050-P	</= 0.03	0.03125	-5	0	0	Negative	Negative	Negative	NA	NA	00_NegativeNegativeNegative_NA_NA
SC12-1054-P	</= 0.03	0.03125	-5	0	0	Negative	Negative	Negative	NA	NA	00_NegativeNegativeNegative_NA_NA
SC12-1056-P	</= 0.03	0.03125	-5	0	0	Negative	Negative	Negative	NA	NA	00_NegativeNegativeNegative_NA_NA
SC12-1088-P	</= 0.03	0.03125	-5	0	0	Negative	Negative	Negative	NA	NA	00_NegativeNegativeNegative_NA_NA
SC12-1140-P	</= 0.03	0.03125	-5	0	0	Negative	Negative	Negative	NA	NA	00_NegativeNegativeNegative_NA_NA
SC12-1166-P	</= 0.03	0.03125	-5	0	0	Negative	Negative	Negative	NA	NA	00_NegativeNegativeNegative_NA_NA
SC12-1177-P	</= 0.03	0.03125	-5	0	0	Negative	Negative	Negative	NA	NA	00_NegativeNegativeNegative_NA_NA
SC12-1225-P	</= 0.03	0.03125	-5	0	0	Negative	Negative	Negative	NA	NA	00_NegativeNegativeNegative_NA_NA
SC12-1291-P	16	16	4	0	0	Negative	Negative	Positive	WT	Del	00_NegativeNegativePositive_WT_Del
SC12-1300-P	</= 0.03	0.03125	-5	0	0	Negative	Negative	Negative	NA	NA	00_NegativeNegativeNegative_NA_NA
SC12-1374-P	</= 0.03	0.03125	-5	0	0	Negative	Negative	Negative	NA	NA	00_NegativeNegativeNegative_NA_NA
SC12-1380-P	> 32	64	6	0	0	Positive	Negative	Negative	NA	NA	00_PositiveNegativeNegative_NA_NA
SC12-1395-P	</= 0.03	0.03125	-5	0	0	Negative	Negative	Negative	NA	NA	00_NegativeNegativeNegative_NA_NA
SC12-1406-P	1	1	0	0	0	Negative	Negative	Positive	WT	WT	00_NegativeNegativePositive_WT_WT
SC12-1475-P	</= 0.03	0.03125	-5	0	0	Negative	Negative	Negative	NA	NA	00_NegativeNegativeNegative_NA_NA
SC12-1506-P	</= 0.03	0.03125	-5	0	0	Negative	Negative	Negative	NA	NA	00_NegativeNegativeNegative_NA_NA
SC12-1517-P	4	4	2	0	0	Negative	Negative	Positive	WT	Del	00_NegativeNegativePositive_WT_Del
SC12-1657-P	</= 0.03	0.03125	-5	0	0	Negative	Negative	Negative	NA	NA	00_NegativeNegativeNegative_NA_NA
SC12-1692-P	</= 0.03	0.03125	-5	0	0	Negative	Negative	Negative	NA	NA	00_NegativeNegativeNegative_NA_NA
SC12-1744-P	</= 0.03	0.03125	-5	0	0	Negative	Negative	Negative	NA	NA	00_NegativeNegativeNegative_NA_NA
SC12-1751-P	4	4	2	0	0	Negative	Negative	Positive	WT	Del	00_NegativeNegativePositive_WT_Del
SC12-1880-P	</= 0.03	0.03125	-5	0	0	Negative	Negative	Negative	NA	NA	00_NegativeNegativeNegative_NA_NA
SC12-1898-P	0.5	0.5	-1	0	0	Negative	Negative	Positive	WT	WT	00_NegativeNegativePositive_WT_WT
SC12-1902-P	</= 0.03	0.03125	-5	0	0	Negative	Negative	Negative	NA	NA	00_NegativeNegativeNegative_NA_NA
SC12-1906-P	4	4	2	0	0	Negative	Negative	Positive	WT	WT	00_NegativeNegativePositive_WT_WT
SC12-1990-P	</= 0.03	0.03125	-5	0	0	Negative	Negative	Negative	NA	NA	00_NegativeNegativeNegative_NA_NA
SC12-1997-P	32	32	5	0	0	Positive	Negative	Negative	NA	NA	00_PositiveNegativeNegative_NA_NA
SC12-1999-P	</= 0.03	0.03125	-5	0	0	Negative	Negative	Negative	NA	NA	00_NegativeNegativeNegative_NA_NA
SC12-2025-P	8	8	3	4	0	Negative	Negative	Negative	NA	NA	40_NegativeNegativeNegative_NA_NA
SC12-2045-P	</= 0.03	0.03125	-5	0	0	Negative	Negative	Negative	NA	NA	00_NegativeNegativeNegative_NA_NA
SC12-2050-P	</= 0.03	0.03125	-5	0	0	Negative	Negative	Negative	NA	NA	00_NegativeNegativeNegative_NA_NA
SC12-2054-P	</= 0.03	0.03125	-5	0	0	Negative	Negative	Negative	NA	NA	00_NegativeNegativeNegative_NA_NA
SC12-2128-P	</= 0.03	0.03125	-5	0	0	Negative	Negative	Negative	NA	NA	00_NegativeNegativeNegative_NA_NA
SC12-2839-P	> 32	64	6	0	0	Positive	Negative	Negative	NA	NA	00_PositiveNegativeNegative_NA_NA
SC12-2857-P	2	2	1	0	0	Negative	Negative	Positive	WT	Del	00_NegativeNegativePositive_WT_Del
SC12-2902-P	> 32	64	6	0	0	Positive	Negative	Negative	NA	NA	00_PositiveNegativeNegative_NA_NA
SC12-2904-P	</= 0.03	0.03125	-5	0	0	Negative	Negative	Negative	NA	NA	00_NegativeNegativeNegative_NA_NA
SC12-2905-P	</= 0.03	0.03125	-5	0	0	Negative	Negative	Negative	NA	NA	00_NegativeNegativeNegative_NA_NA
SC12-2911-P	</= 0.03	0.03125	-5	0	0	Negative	Negative	Negative	NA	NA	00_NegativeNegativeNegative_NA_NA
SC12-3012-P	> 32	64	6	0	0	Positive	Negative	Negative	NA	NA	00_PositiveNegativeNegative_NA_NA
SC12-3017-P	</= 0.03	0.03125	-5	0	0	Negative	Negative	Negative	NA	NA	00_NegativeNegativeNegative_NA_NA
SC12-3268-P	4	4	2	0	0	Negative	Negative	Positive	WT	Del	00_NegativeNegativePositive_WT_Del
SC12-3340-P	> 32	64	6	0	0	Positive	Negative	Negative	NA	NA	00_PositiveNegativeNegative_NA_NA
SC12-3371-P	0.5	0.5	-1	0	0	Negative	Negative	Positive	WT	WT	00_NegativeNegativePositive_WT_WT
SC12-3384-P	4	4	2	0	0	Negative	Negative	Positive	WT	Del	00_NegativeNegativePositive_WT_Del
SC12-3483-P	0.5	0.5	-1	0	0	Negative	Negative	Positive	WT	WT	00_NegativeNegativePositive_WT_WT
SC12-3513-P	</= 0.03	0.03125	-5	0	0	Negative	Negative	Negative	NA	NA	00_NegativeNegativeNegative_NA_NA
SC12-3569-P	32	32	5	0	0	Positive	Negative	Negative	NA	NA	00_PositiveNegativeNegative_NA_NA
SC12-3574-P	32	32	5	0	0	Positive	Negative	Negative	NA	NA	00_PositiveNegativeNegative_NA_NA
SC12-3606-P	</= 0.03	0.03125	-5	0	0	Negative	Negative	Negative	NA	NA	00_NegativeNegativeNegative_NA_NA
SC12-3629-P	</= 0.03	0.03125	-5	0	0	Negative	Negative	Negative	NA	NA	00_NegativeNegativeNegative_NA_NA
SC12-3637-P	</= 0.03	0.03125	-5	0	0	Negative	Negative	Negative	NA	NA	00_NegativeNegativeNegative_NA_NA
SC12-3753-P	2	2	1	0	0	Negative	Negative	Positive	WT	WT	00_NegativeNegativePositive_WT_WT
SC12-3765-P	</= 0.03	0.03125	-5	0	0	Negative	Negative	Negative	NA	NA	00_NegativeNegativeNegative_NA_NA
SC12-3836-P	4	4	2	0	0	Negative	Negative	Positive	G135T	WT	00_NegativeNegativePositive_G135T_WT
SC12-3914-P	0.06	0.0625	-4	0	0	Negative	Negative	Negative	NA	NA	00_NegativeNegativeNegative_NA_NA
SC12-3916-P	</= 0.03	0.03125	-5	0	0	Negative	Negative	Negative	NA	NA	00_NegativeNegativeNegative_NA_NA
SC12-4032-P	</= 0.03	0.03125	-5	0	0	Negative	Negative	Negative	NA	NA	00_NegativeNegativeNegative_NA_NA
SC12-4037-P	</= 0.03	0.03125	-5	0	0	Negative	Negative	Negative	NA	NA	00_NegativeNegativeNegative_NA_NA
SC12-4039-P	4	4	2	0	0	Negative	Negative	Positive	WT	Del	00_NegativeNegativePositive_WT_Del
SC12-4085-P	</= 0.03	0.03125	-5	0	0	Negative	Negative	Negative	NA	NA	00_NegativeNegativeNegative_NA_NA
SC12-4143-P	2	2	1	0	0	Negative	Negative	Positive	G135T	WT	00_NegativeNegativePositive_G135T_WT
SC12-4269-P	</= 0.03	0.03125	-5	0	0	Negative	Negative	Negative	NA	NA	00_NegativeNegativeNegative_NA_NA
SC12-4328-P	</= 0.03	0.03125	-5	0	0	Negative	Negative	Negative	NA	NA	00_NegativeNegativeNegative_NA_NA
SC13-0016-P	</= 0.03	0.03125	-5	0	0	Negative	Negative	Negative	NA	NA	00_NegativeNegativeNegative_NA_NA
SC13-0056-P	</= 0.03	0.03125	-5	0	0	Negative	Negative	Negative	NA	NA	00_NegativeNegativeNegative_NA_NA
SC13-0094-P	</= 0.03	0.03125	-5	0	0	Negative	Negative	Negative	NA	NA	00_NegativeNegativeNegative_NA_NA
SC13-0116-P	</= 0.03	0.03125	-5	0	0	Negative	Negative	Negative	NA	NA	00_NegativeNegativeNegative_NA_NA
SC13-0142-P	</= 0.03	0.03125	-5	0	0	Negative	Negative	Negative	NA	NA	00_NegativeNegativeNegative_NA_NA
SC13-0446-P	</= 0.03	0.03125	-5	0	0	Negative	Negative	Negative	NA	NA	00_NegativeNegativeNegative_NA_NA
SC13-0464-P	0.5	0.5	-1	0	0	Negative	Negative	Positive	WT	Del	00_NegativeNegativePositive_WT_Del
SC13-0566-P	</= 0.03	0.03125	-5	0	0	Negative	Negative	Negative	NA	NA	00_NegativeNegativeNegative_NA_NA
SC13-0570-P	</= 0.03	0.03125	-5	0	0	Negative	Negative	Negative	NA	NA	00_NegativeNegativeNegative_NA_NA
SC13-0571-P	</= 0.03	0.03125	-5	0	0	Negative	Negative	Negative	NA	NA	00_NegativeNegativeNegative_NA_NA
SC13-0652-P	0.06	0.0625	-4	0	0	Negative	Negative	Negative	NA	NA	00_NegativeNegativeNegative_NA_NA
SC13-0662-P	1	1	0	0	4	Negative	Negative	Negative	NA	NA	04_NegativeNegativeNegative_NA_NA
SC13-0809-P	</= 0.03	0.03125	-5	0	0	Negative	Negative	Negative	NA	NA	00_NegativeNegativeNegative_NA_NA
SC13-0990-P	1	1	0	0	0	Negative	Negative	Positive	WT	WT	00_NegativeNegativePositive_WT_WT
SC13-1044-P	</= 0.03	0.03125	-5	0	0	Negative	Negative	Negative	NA	NA	00_NegativeNegativeNegative_NA_NA
SC13-1198-P	</= 0.03	0.03125	-5	0	0	Negative	Negative	Negative	NA	NA	00_NegativeNegativeNegative_NA_NA
SC13-1199-P	</= 0.03	0.03125	-5	0	0	Negative	Negative	Negative	NA	NA	00_NegativeNegativeNegative_NA_NA
SC13-1368-P	</= 0.03	0.03125	-5	0	0	Negative	Negative	Negative	NA	NA	00_NegativeNegativeNegative_NA_NA
SC13-1642-P	> 32	64	6	0	0	Positive	Negative	Negative	NA	NA	00_PositiveNegativeNegative_NA_NA
SC13-1734-P	</= 0.03	0.03125	-5	0	0	Negative	Negative	Negative	NA	NA	00_NegativeNegativeNegative_NA_NA
SC13-1749-P	</= 0.03	0.03125	-5	0	0	Negative	Negative	Negative	NA	NA	00_NegativeNegativeNegative_NA_NA
SC13-1756-P	32	32	5	0	0	Positive	Negative	Negative	NA	NA	00_PositiveNegativeNegative_NA_NA
SC13-1760-P	0.5	0.5	-1	0	0	Negative	Negative	Positive	WT	WT	00_NegativeNegativePositive_WT_WT
SC13-2358-P	2	2	1	0	0	Negative	Negative	Positive	WT	Del	00_NegativeNegativePositive_WT_Del
SC13-2375-P	4	4	2	0	0	Negative	Negative	Positive	WT	WT	00_NegativeNegativePositive_WT_WT
SC13-2387-P	2	2	1	0	0	Negative	Negative	Positive	G135T	WT	00_NegativeNegativePositive_G135T_WT
SC13-2416-P	> 32	64	6	0	0	Positive	Negative	Negative	NA	NA	00_PositiveNegativeNegative_NA_NA
SC13-2464-P	</= 0.03	0.03125	-5	0	0	Negative	Negative	Negative	NA	NA	00_NegativeNegativeNegative_NA_NA
SC13-2507-P	</= 0.03	0.03125	-5	0	0	Negative	Negative	Negative	NA	NA	00_NegativeNegativeNegative_NA_NA
SC13-2521-P	</= 0.03	0.03125	-5	0	0	Negative	Negative	Negative	NA	NA	00_NegativeNegativeNegative_NA_NA
SC13-2525-P	</= 0.03	0.03125	-5	0	0	Negative	Negative	Negative	NA	NA	00_NegativeNegativeNegative_NA_NA
SC13-2679-P	1	1	0	0	0	Negative	Negative	Positive	WT	WT	00_NegativeNegativePositive_WT_WT
SC13-2685-P	</= 0.03	0.03125	-5	0	0	Negative	Negative	Negative	NA	NA	00_NegativeNegativeNegative_NA_NA
SC13-2686-P	</= 0.03	0.03125	-5	0	0	Negative	Negative	Negative	NA	NA	00_NegativeNegativeNegative_NA_NA
SC13-2690-P	2	2	1	0	0	Negative	Negative	Positive	G135T	WT	00_NegativeNegativePositive_G135T_WT
SC13-2714-P	</= 0.03	0.03125	-5	0	0	Negative	Negative	Negative	NA	NA	00_NegativeNegativeNegative_NA_NA
SC13-2716-P	</= 0.03	0.03125	-5	0	0	Negative	Negative	Negative	NA	NA	00_NegativeNegativeNegative_NA_NA
SC13-2717-P	</= 0.03	0.03125	-5	0	0	Negative	Negative	Negative	NA	NA	00_NegativeNegativeNegative_NA_NA
SC13-2731-P	</= 0.03	0.03125	-5	0	0	Negative	Negative	Negative	NA	NA	00_NegativeNegativeNegative_NA_NA
SC13-2733-P	</= 0.03	0.03125	-5	0	0	Negative	Negative	Negative	NA	NA	00_NegativeNegativeNegative_NA_NA
SC13-3062-P	</= 0.03	0.03125	-5	0	0	Negative	Negative	Negative	NA	NA	00_NegativeNegativeNegative_NA_NA
SC13-3068-P	</= 0.03	0.03125	-5	0	0	Negative	Negative	Negative	NA	NA	00_NegativeNegativeNegative_NA_NA
SC13-3149-P	</= 0.03	0.03125	-5	0	0	Negative	Negative	Negative	NA	NA	00_NegativeNegativeNegative_NA_NA
SC13-3151-P	32	32	5	0	0	Positive	Negative	Negative	NA	NA	00_PositiveNegativeNegative_NA_NA
SC13-3157-P	</= 0.03	0.03125	-5	0	0	Negative	Negative	Negative	NA	NA	00_NegativeNegativeNegative_NA_NA
SC13-3165-P	</= 0.03	0.03125	-5	0	0	Negative	Negative	Negative	NA	NA	00_NegativeNegativeNegative_NA_NA
SC13-3293-P	2	2	1	0	0	Negative	Negative	Positive	WT	WT	00_NegativeNegativePositive_WT_WT
SC13-3418-P	</= 0.03	0.03125	-5	0	0	Negative	Negative	Negative	NA	NA	00_NegativeNegativeNegative_NA_NA
SC13-3422-P	4	4	2	4	0	Negative	Negative	Negative	NA	NA	40_NegativeNegativeNegative_NA_NA
SC13-3444-P	1	1	0	0	0	Negative	Negative	Positive	WT	WT	00_NegativeNegativePositive_WT_WT
SC13-3634-P	8	8	3	4	0	Negative	Negative	Negative	NA	NA	40_NegativeNegativeNegative_NA_NA
SC13-3649-P	</= 0.03	0.03125	-5	0	0	Negative	Negative	Negative	NA	NA	00_NegativeNegativeNegative_NA_NA
SC13-3846-P	1	1	0	0	0	Negative	Negative	Positive	WT	WT	00_NegativeNegativePositive_WT_WT
SC13-3849-P	2	2	1	0	0	Negative	Negative	Positive	WT	Del	00_NegativeNegativePositive_WT_Del
SC13-4130-P	</= 0.03	0.03125	-5	0	0	Negative	Negative	Negative	NA	NA	00_NegativeNegativeNegative_NA_NA
SC13-4131-P	</= 0.03	0.03125	-5	0	0	Negative	Negative	Negative	NA	NA	00_NegativeNegativeNegative_NA_NA
SC13-4463-P	</= 0.03	0.03125	-5	0	0	Negative	Negative	Negative	NA	NA	00_NegativeNegativeNegative_NA_NA
SC13-4496-P	</= 0.03	0.03125	-5	0	0	Negative	Negative	Negative	NA	NA	00_NegativeNegativeNegative_NA_NA
SC13-4497-P	</= 0.03	0.03125	-5	0	0	Negative	Negative	Negative	NA	NA	00_NegativeNegativeNegative_NA_NA
SC13-4591-P	4	4	2	0	0	Negative	Negative	Positive	WT	Del	00_NegativeNegativePositive_WT_Del
SC13-4652-P	2	2	1	0	0	Negative	Negative	Positive	WT	Del	00_NegativeNegativePositive_WT_Del
SC13-4733-P	4	4	2	0	0	Negative	Negative	Positive	WT	WT	00_NegativeNegativePositive_WT_WT
SC13-4735-P	</= 0.03	0.03125	-5	0	0	Negative	Negative	Negative	NA	NA	00_NegativeNegativeNegative_NA_NA
SC13-4808-P	</= 0.03	0.03125	-5	0	0	Negative	Negative	Negative	NA	NA	00_NegativeNegativeNegative_NA_NA
SC13-4813-P	2	2	1	0	0	Negative	Negative	Positive	G135T	WT	00_NegativeNegativePositive_G135T_WT
SC13-4822-P	</= 0.03	0.03125	-5	0	0	Negative	Negative	Negative	NA	NA	00_NegativeNegativeNegative_NA_NA
SC13-4825-P	32	32	5	0	0	Positive	Negative	Negative	NA	NA	00_PositiveNegativeNegative_NA_NA
SC13-4834-P	</= 0.03	0.03125	-5	0	0	Negative	Negative	Negative	NA	NA	00_NegativeNegativeNegative_NA_NA
SC13-4858-P	</= 0.03	0.03125	-5	0	0	Negative	Negative	Negative	NA	NA	00_NegativeNegativeNegative_NA_NA
SC13-4859-P	</= 0.03	0.03125	-5	0	0	Negative	Negative	Negative	NA	NA	00_NegativeNegativeNegative_NA_NA
SC13-4932-P	</= 0.03	0.03125	-5	0	0	Negative	Negative	Negative	NA	NA	00_NegativeNegativeNegative_NA_NA
SC13-4935-P	</= 0.03	0.03125	-5	0	0	Negative	Negative	Negative	NA	NA	00_NegativeNegativeNegative_NA_NA
SC13-4981-P	</= 0.03	0.03125	-5	0	0	Negative	Negative	Negative	NA	NA	00_NegativeNegativeNegative_NA_NA
SC14-0079-P	</= 0.03	0.03125	-5	0	0	Negative	Negative	Negative	NA	NA	00_NegativeNegativeNegative_NA_NA
SC14-0090-P	</= 0.03	0.03125	-5	0	0	Negative	Negative	Negative	NA	NA	00_NegativeNegativeNegative_NA_NA
SC14-0155-P	2	2	1	0	0	Negative	Negative	Positive	WT	Del	00_NegativeNegativePositive_WT_Del
SC14-0171-P	</= 0.03	0.03125	-5	0	0	Negative	Negative	Negative	NA	NA	00_NegativeNegativeNegative_NA_NA
SC14-0214-P	2	2	1	0	0	Negative	Negative	Positive	G135T	WT	00_NegativeNegativePositive_G135T_WT
SC14-0404-P	</= 0.03	0.03125	-5	0	0	Negative	Negative	Negative	NA	NA	00_NegativeNegativeNegative_NA_NA
SC14-0409-P	</= 0.03	0.03125	-5	0	0	Negative	Negative	Negative	NA	NA	00_NegativeNegativeNegative_NA_NA
SC14-0474-P	</= 0.03	0.03125	-5	0	0	Negative	Negative	Negative	NA	NA	00_NegativeNegativeNegative_NA_NA
SC14-0479-P	</= 0.03	0.03125	-5	0	0	Negative	Negative	Negative	NA	NA	00_NegativeNegativeNegative_NA_NA
SC14-0566-P	</= 0.03	0.03125	-5	0	0	Negative	Negative	Negative	NA	NA	00_NegativeNegativeNegative_NA_NA
SC14-0574-P	2	2	1	0	0	Negative	Negative	Positive	G135T	WT	00_NegativeNegativePositive_G135T_WT
SC14-0594-P	</= 0.03	0.03125	-5	0	0	Negative	Negative	Negative	NA	NA	00_NegativeNegativeNegative_NA_NA
SC14-0663-P	</= 0.03	0.03125	-5	0	0	Negative	Negative	Negative	NA	NA	00_NegativeNegativeNegative_NA_NA
SC14-0878-P	</= 0.03	0.03125	-5	0	0	Negative	Negative	Negative	NA	NA	00_NegativeNegativeNegative_NA_NA
SC14-0880-P	4	4	2	0	0	Negative	Negative	Positive	WT	Del	00_NegativeNegativePositive_WT_Del
SC14-0908-P	4	4	2	0	0	Negative	Negative	Positive	WT	Del	00_NegativeNegativePositive_WT_Del
SC14-0930-P	</= 0.03	0.03125	-5	0	0	Negative	Negative	Negative	NA	NA	00_NegativeNegativeNegative_NA_NA
SC14-1101-P	</= 0.03	0.03125	-5	0	0	Negative	Negative	Negative	NA	NA	00_NegativeNegativeNegative_NA_NA
SC14-1117-P	</= 0.03	0.03125	-5	0	0	Negative	Negative	Negative	NA	NA	00_NegativeNegativeNegative_NA_NA
SC14-1120-P	</= 0.03	0.03125	-5	0	0	Negative	Negative	Negative	NA	NA	00_NegativeNegativeNegative_NA_NA
SC14-1132-P	</= 0.03	0.03125	-5	0	0	Negative	Negative	Negative	NA	NA	00_NegativeNegativeNegative_NA_NA
SC14-1235-P	</= 0.03	0.03125	-5	0	0	Negative	Negative	Negative	NA	NA	00_NegativeNegativeNegative_NA_NA
SC14-1327-P	1	1	0	0	0	Negative	Negative	Positive	WT	Del	00_NegativeNegativePositive_WT_Del
SC14-1346-P	</= 0.03	0.03125	-5	0	0	Negative	Negative	Negative	NA	NA	00_NegativeNegativeNegative_NA_NA
SC14-1380-P	> 32	64	6	0	0	Positive	Negative	Negative	NA	NA	00_PositiveNegativeNegative_NA_NA
SC14-1401-P	</= 0.03	0.03125	-5	0	0	Negative	Negative	Negative	NA	NA	00_NegativeNegativeNegative_NA_NA
SC14-1411-P	</= 0.03	0.03125	-5	0	0	Negative	Negative	Negative	NA	NA	00_NegativeNegativeNegative_NA_NA
SC14-1508-P	</= 0.03	0.03125	-5	0	0	Negative	Negative	Negative	NA	NA	00_NegativeNegativeNegative_NA_NA
SC14-1569-P	</= 0.03	0.03125	-5	0	0	Negative	Negative	Negative	NA	NA	00_NegativeNegativeNegative_NA_NA
SC14-1599-P	</= 0.03	0.03125	-5	0	0	Negative	Negative	Negative	NA	NA	00_NegativeNegativeNegative_NA_NA
SC14-1635-P	</= 0.03	0.03125	-5	0	0	Negative	Negative	Negative	NA	NA	00_NegativeNegativeNegative_NA_NA
SC14-1645-P	</= 0.03	0.03125	-5	0	0	Negative	Negative	Negative	NA	NA	00_NegativeNegativeNegative_NA_NA
SC14-1752-P	</= 0.03	0.03125	-5	0	0	Negative	Negative	Negative	NA	NA	00_NegativeNegativeNegative_NA_NA
SC14-1869-P	</= 0.03	0.03125	-5	0	0	Negative	Negative	Negative	NA	NA	00_NegativeNegativeNegative_NA_NA
SC14-1915-P	</= 0.03	0.03125	-5	0	0	Negative	Negative	Negative	NA	NA	00_NegativeNegativeNegative_NA_NA
SC14-1969-P	1	1	0	0	0	Negative	Negative	Positive	WT	WT	00_NegativeNegativePositive_WT_WT
SC14-1974-P	</= 0.03	0.03125	-5	0	0	Negative	Negative	Negative	NA	NA	00_NegativeNegativeNegative_NA_NA
SC14-2030-P	</= 0.03	0.03125	-5	0	0	Negative	Negative	Negative	NA	NA	00_NegativeNegativeNegative_NA_NA
SC14-2045-P	</= 0.03	0.03125	-5	0	0	Negative	Negative	Negative	NA	NA	00_NegativeNegativeNegative_NA_NA
SC14-2419-P	</= 0.03	0.03125	-5	0	0	Negative	Negative	Negative	NA	NA	00_NegativeNegativeNegative_NA_NA
SC14-2777-P	2	2	1	0	0	Negative	Negative	Positive	WT	WT	00_NegativeNegativePositive_WT_WT
SC14-2815-P	</= 0.03	0.03125	-5	0	0	Negative	Negative	Negative	NA	NA	00_NegativeNegativeNegative_NA_NA
SC14-2981-P	</= 0.03	0.03125	-5	0	0	Negative	Negative	Negative	NA	NA	00_NegativeNegativeNegative_NA_NA
SC14-2996-P	</= 0.03	0.03125	-5	0	0	Negative	Negative	Negative	NA	NA	00_NegativeNegativeNegative_NA_NA
SC14-3031-P	</= 0.03	0.03125	-5	0	0	Negative	Negative	Negative	NA	NA	00_NegativeNegativeNegative_NA_NA
SC14-3062-P	4	4	2	0	0	Negative	Negative	Positive	G135T	Del	00_NegativeNegativePositive_G135T_Del
SC14-3066-P	</= 0.03	0.03125	-5	0	0	Negative	Negative	Negative	NA	NA	00_NegativeNegativeNegative_NA_NA
SC14-3252-P	</= 0.03	0.03125	-5	0	0	Negative	Negative	Negative	NA	NA	00_NegativeNegativeNegative_NA_NA
SC14-3370-P	</= 0.03	0.03125	-5	0	0	Negative	Negative	Negative	NA	NA	00_NegativeNegativeNegative_NA_NA
SC14-3436-P	4	4	2	0	0	Negative	Negative	Positive	G135T	WT	00_NegativeNegativePositive_G135T_WT
SC14-3489-P	2	2	1	0	0	Negative	Negative	Positive	WT	WT	00_NegativeNegativePositive_WT_WT
SC14-3494-P	</= 0.03	0.03125	-5	0	0	Negative	Negative	Negative	NA	NA	00_NegativeNegativeNegative_NA_NA
SC14-3643-P	</= 0.03	0.03125	-5	0	0	Negative	Negative	Negative	NA	NA	00_NegativeNegativeNegative_NA_NA
SC14-3649-P	4	4	2	0	0	Negative	Negative	Positive	WT	Del	00_NegativeNegativePositive_WT_Del
SC14-3702-P	</= 0.03	0.03125	-5	0	0	Negative	Negative	Negative	NA	NA	00_NegativeNegativeNegative_NA_NA
SC14-3703-P	</= 0.03	0.03125	-5	0	0	Negative	Negative	Negative	NA	NA	00_NegativeNegativeNegative_NA_NA
SC14-3741-P	1	1	0	0	0	Negative	Negative	Positive	WT	WT	00_NegativeNegativePositive_WT_WT
SC14-3766-P	</= 0.03	0.03125	-5	0	0	Negative	Negative	Negative	NA	NA	00_NegativeNegativeNegative_NA_NA
SC14-3783-P	> 32	64	6	0	0	Positive	Negative	Negative	NA	NA	00_PositiveNegativeNegative_NA_NA
SC14-3844-P	</= 0.03	0.03125	-5	0	0	Negative	Negative	Negative	NA	NA	00_NegativeNegativeNegative_NA_NA
SC14-3964-P	</= 0.03	0.03125	-5	0	0	Negative	Negative	Negative	NA	NA	00_NegativeNegativeNegative_NA_NA
SC14-3974-P	</= 0.03	0.03125	-5	0	0	Negative	Negative	Negative	NA	NA	00_NegativeNegativeNegative_NA_NA
SC14-4056-P	</= 0.03	0.03125	-5	0	0	Negative	Negative	Negative	NA	NA	00_NegativeNegativeNegative_NA_NA
SC14-4061-P	</= 0.03	0.03125	-5	0	0	Negative	Negative	Negative	NA	NA	00_NegativeNegativeNegative_NA_NA
SC14-4115-P	2	2	1	0	0	Negative	Negative	Positive	WT	Del	00_NegativeNegativePositive_WT_Del
SC14-4121-P	</= 0.03	0.03125	-5	0	0	Negative	Negative	Negative	NA	NA	00_NegativeNegativeNegative_NA_NA
SC14-4148-P	</= 0.03	0.03125	-5	0	0	Negative	Negative	Negative	NA	NA	00_NegativeNegativeNegative_NA_NA
SC14-4157-P	</= 0.03	0.03125	-5	0	0	Negative	Negative	Negative	NA	NA	00_NegativeNegativeNegative_NA_NA
SC14-4228-P	</= 0.03	0.03125	-5	0	0	Negative	Negative	Negative	NA	NA	00_NegativeNegativeNegative_NA_NA
SC14-4364-P	</= 0.03	0.03125	-5	0	0	Negative	Negative	Negative	NA	NA	00_NegativeNegativeNegative_NA_NA
SC14-4402-P	</= 0.03	0.03125	-5	0	0	Negative	Negative	Negative	NA	NA	00_NegativeNegativeNegative_NA_NA
SC14-4407-P	0.12	0.125	-3	0	0	Negative	Negative	Positive	WT	WT	00_NegativeNegativePositive_WT_WT
SC15-0224-P	</= 0.03	0.03125	-5	0	0	Negative	Negative	Negative	NA	NA	00_NegativeNegativeNegative_NA_NA
SC15-0232-P	</= 0.03	0.03125	-5	0	0	Negative	Negative	Negative	NA	NA	00_NegativeNegativeNegative_NA_NA
SC15-0236-P	</= 0.03	0.03125	-5	0	0	Negative	Negative	Negative	NA	NA	00_NegativeNegativeNegative_NA_NA
SC15-0240-P	</= 0.03	0.03125	-5	0	0	Negative	Negative	Negative	NA	NA	00_NegativeNegativeNegative_NA_NA
SC15-0248-P	</= 0.03	0.03125	-5	0	0	Negative	Negative	Negative	NA	NA	00_NegativeNegativeNegative_NA_NA
SC15-0255-P	</= 0.03	0.03125	-5	0	0	Negative	Negative	Negative	NA	NA	00_NegativeNegativeNegative_NA_NA
SC15-0278-P	</= 0.03	0.03125	-5	0	0	Negative	Negative	Negative	NA	NA	00_NegativeNegativeNegative_NA_NA
SC15-0279-P	</= 0.03	0.03125	-5	0	0	Negative	Negative	Negative	NA	NA	00_NegativeNegativeNegative_NA_NA
SC15-0283-P	2	2	1	0	0	Negative	Negative	Positive	WT	WT	00_NegativeNegativePositive_WT_WT
SC15-0284-P	2	2	1	0	0	Negative	Negative	Positive	WT	WT	00_NegativeNegativePositive_WT_WT
SC15-0288-P	4	4	2	0	0	Negative	Negative	Positive	WT	WT	00_NegativeNegativePositive_WT_WT
SC15-0335-P	</= 0.03	0.03125	-5	0	0	Negative	Negative	Negative	NA	NA	00_NegativeNegativeNegative_NA_NA
SC15-0364-P	</= 0.03	0.03125	-5	0	0	Negative	Negative	Negative	NA	NA	00_NegativeNegativeNegative_NA_NA
SC15-0372-P	> 32	64	6	0	0	Positive	Negative	Negative	NA	NA	00_PositiveNegativeNegative_NA_NA
SC15-0373-P	</= 0.03	0.03125	-5	0	0	Negative	Negative	Negative	NA	NA	00_NegativeNegativeNegative_NA_NA
SC15-0376-P	</= 0.03	0.03125	-5	0	0	Negative	Negative	Negative	NA	NA	00_NegativeNegativeNegative_NA_NA
SC15-0388-P	</= 0.03	0.03125	-5	0	0	Negative	Negative	Negative	NA	NA	00_NegativeNegativeNegative_NA_NA
SC15-0414-P	> 32	64	6	0	0	Positive	Negative	Negative	NA	NA	00_PositiveNegativeNegative_NA_NA
SC15-0418-P	</= 0.03	0.03125	-5	0	0	Negative	Negative	Negative	NA	NA	00_NegativeNegativeNegative_NA_NA
SC15-0431-P	4	4	2	0	0	Negative	Negative	Positive	WT	Del	00_NegativeNegativePositive_WT_Del
SC15-0435-P	> 32	64	6	0	0	Positive	Negative	Negative	NA	NA	00_PositiveNegativeNegative_NA_NA
SC15-0456-P	</= 0.03	0.03125	-5	0	0	Negative	Negative	Negative	NA	NA	00_NegativeNegativeNegative_NA_NA
SC15-0461-P	2	2	1	0	0	Negative	Negative	Positive	WT	Del	00_NegativeNegativePositive_WT_Del
SC15-0467-P	</= 0.03	0.03125	-5	0	0	Negative	Negative	Negative	NA	NA	00_NegativeNegativeNegative_NA_NA
SC15-0604-P	</= 0.03	0.03125	-5	0	0	Negative	Negative	Negative	NA	NA	00_NegativeNegativeNegative_NA_NA
SC15-0607-P	</= 0.03	0.03125	-5	0	0	Negative	Negative	Negative	NA	NA	00_NegativeNegativeNegative_NA_NA
SC15-0616-P	</= 0.03	0.03125	-5	0	0	Negative	Negative	Negative	NA	NA	00_NegativeNegativeNegative_NA_NA
SC15-0618-P	</= 0.03	0.03125	-5	0	0	Negative	Negative	Negative	NA	NA	00_NegativeNegativeNegative_NA_NA
SC15-0619-P	</= 0.03	0.03125	-5	0	0	Negative	Negative	Negative	NA	NA	00_NegativeNegativeNegative_NA_NA
SC15-0623-P	4	4	2	0	0	Negative	Negative	Positive	WT	Del	00_NegativeNegativePositive_WT_Del
SC15-0625-P	</= 0.03	0.03125	-5	0	0	Negative	Negative	Negative	NA	NA	00_NegativeNegativeNegative_NA_NA
SC15-0704-P	</= 0.03	0.03125	-5	0	0	Negative	Negative	Negative	NA	NA	00_NegativeNegativeNegative_NA_NA
SC15-0732-P	</= 0.03	0.03125	-5	0	0	Negative	Negative	Negative	NA	NA	00_NegativeNegativeNegative_NA_NA
SC15-0746-P	> 32	64	6	0	0	Positive	Negative	Negative	NA	NA	00_PositiveNegativeNegative_NA_NA
SC15-0754-P	</= 0.03	0.03125	-5	0	0	Negative	Negative	Negative	NA	NA	00_NegativeNegativeNegative_NA_NA
SC15-0871-P	</= 0.03	0.03125	-5	0	0	Negative	Negative	Negative	NA	NA	00_NegativeNegativeNegative_NA_NA
SC15-0877-P	</= 0.03	0.03125	-5	0	0	Negative	Negative	Negative	NA	NA	00_NegativeNegativeNegative_NA_NA
SC15-0939-P	</= 0.03	0.03125	-5	0	0	Negative	Negative	Negative	NA	NA	00_NegativeNegativeNegative_NA_NA
SC15-0940-P	4	4	2	0	0	Negative	Negative	Positive	G135T	WT	00_NegativeNegativePositive_G135T_WT
SC15-0964-P	> 32	64	6	0	0	Positive	Negative	Negative	NA	NA	00_PositiveNegativeNegative_NA_NA
SC15-0966-P	> 32	64	6	0	0	Positive	Negative	Negative	NA	NA	00_PositiveNegativeNegative_NA_NA
SC15-0970-P	</= 0.03	0.03125	-5	0	0	Negative	Negative	Negative	NA	NA	00_NegativeNegativeNegative_NA_NA
SC15-0971-P	</= 0.03	0.03125	-5	0	0	Negative	Negative	Negative	NA	NA	00_NegativeNegativeNegative_NA_NA
SC15-0972-P	0.25	0.25	-2	0	0	Negative	Negative	Positive	WT	WT	00_NegativeNegativePositive_WT_WT
SC15-1138-P	4	4	2	0	0	Negative	Negative	Positive	WT	Del	00_NegativeNegativePositive_WT_Del
SC15-1153-P	</= 0.03	0.03125	-5	0	0	Negative	Negative	Negative	NA	NA	00_NegativeNegativeNegative_NA_NA
SC15-1158-P	</= 0.03	0.03125	-5	0	0	Negative	Negative	Negative	NA	NA	00_NegativeNegativeNegative_NA_NA
SC15-1159-P	</= 0.03	0.03125	-5	0	0	Negative	Negative	Negative	NA	NA	00_NegativeNegativeNegative_NA_NA
SC15-1202-P	</= 0.03	0.03125	-5	0	0	Negative	Negative	Negative	NA	NA	00_NegativeNegativeNegative_NA_NA
SC15-1203-P	> 32	64	6	0	0	Positive	Negative	Negative	NA	NA	00_PositiveNegativeNegative_NA_NA
SC15-1222-P	</= 0.03	0.03125	-5	0	0	Negative	Negative	Negative	NA	NA	00_NegativeNegativeNegative_NA_NA
SC15-1237-P	</= 0.03	0.03125	-5	0	0	Negative	Negative	Negative	NA	NA	00_NegativeNegativeNegative_NA_NA
SC15-1238-P	4	4	2	0	0	Negative	Negative	Positive	WT	Del	00_NegativeNegativePositive_WT_Del
SC15-1304-P	</= 0.03	0.03125	-5	0	0	Negative	Negative	Negative	NA	NA	00_NegativeNegativeNegative_NA_NA
SC15-1308-P	</= 0.03	0.03125	-5	0	0	Negative	Negative	Negative	NA	NA	00_NegativeNegativeNegative_NA_NA
SC15-1317-P	</= 0.03	0.03125	-5	0	0	Negative	Negative	Negative	NA	NA	00_NegativeNegativeNegative_NA_NA
SC15-1319-P	</= 0.03	0.03125	-5	0	0	Negative	Negative	Negative	NA	NA	00_NegativeNegativeNegative_NA_NA
SC15-1428-P	2	2	1	0	0	Negative	Negative	Positive	WT	Del	00_NegativeNegativePositive_WT_Del
SC15-1445-P	4	4	2	0	0	Negative	Negative	Positive	WT	Del	00_NegativeNegativePositive_WT_Del
SC15-1447-P	2	2	1	0	0	Negative	Negative	Positive	WT	WT	00_NegativeNegativePositive_WT_WT
SC15-1450-P	2	2	1	0	0	Negative	Negative	Positive	WT	WT	00_NegativeNegativePositive_WT_WT
SC15-1451-P	4	4	2	0	0	Negative	Negative	Positive	WT	Del	00_NegativeNegativePositive_WT_Del
SC15-1453-P	</= 0.03	0.03125	-5	0	0	Negative	Negative	Negative	NA	NA	00_NegativeNegativeNegative_NA_NA
SC15-1487-P	4	4	2	0	0	Negative	Negative	Positive	WT	WT	00_NegativeNegativePositive_WT_WT
SC15-1540-P	</= 0.03	0.03125	-5	0	0	Negative	Negative	Negative	NA	NA	00_NegativeNegativeNegative_NA_NA
SC15-1574-P	1	1	0	0	0	Negative	Negative	Positive	WT	WT	00_NegativeNegativePositive_WT_WT
SC15-1582-P	</= 0.03	0.03125	-5	0	0	Negative	Negative	Negative	NA	NA	00_NegativeNegativeNegative_NA_NA
SC15-1591-P	> 32	64	6	0	0	Positive	Negative	Negative	NA	NA	00_PositiveNegativeNegative_NA_NA
SC15-1594-P	> 32	64	6	0	0	Positive	Negative	Negative	NA	NA	00_PositiveNegativeNegative_NA_NA
SC15-1602-P	</= 0.03	0.03125	-5	0	0	Negative	Negative	Negative	NA	NA	00_NegativeNegativeNegative_NA_NA
SC15-1652-P	2	2	1	0	0	Negative	Negative	Positive	WT	Del	00_NegativeNegativePositive_WT_Del
SC15-1688-P	0.25	0.25	-2	0	0	Negative	Negative	Positive	WT	WT	00_NegativeNegativePositive_WT_WT
SC15-1702-P	</= 0.03	0.03125	-5	0	0	Negative	Negative	Negative	NA	NA	00_NegativeNegativeNegative_NA_NA
SC15-1742-P	</= 0.03	0.03125	-5	0	0	Negative	Negative	Negative	NA	NA	00_NegativeNegativeNegative_NA_NA
SC15-1857-P	1	1	0	0	0	Negative	Negative	Positive	WT	WT	00_NegativeNegativePositive_WT_WT
SC15-1892-P	</= 0.03	0.03125	-5	0	0	Negative	Negative	Negative	NA	NA	00_NegativeNegativeNegative_NA_NA
SC15-1905-P	</= 0.03	0.03125	-5	0	0	Negative	Negative	Negative	NA	NA	00_NegativeNegativeNegative_NA_NA
SC15-1917-P	</= 0.03	0.03125	-5	0	0	Negative	Negative	Negative	NA	NA	00_NegativeNegativeNegative_NA_NA
SC15-1973-P	</= 0.03	0.03125	-5	0	0	Negative	Negative	Negative	NA	NA	00_NegativeNegativeNegative_NA_NA
SC15-1979-P	</= 0.03	0.03125	-5	0	0	Negative	Negative	Negative	NA	NA	00_NegativeNegativeNegative_NA_NA
SC15-1981-P	</= 0.03	0.03125	-5	0	0	Negative	Negative	Negative	NA	NA	00_NegativeNegativeNegative_NA_NA
SC15-1984-P	</= 0.03	0.03125	-5	0	0	Negative	Negative	Negative	NA	NA	00_NegativeNegativeNegative_NA_NA
SC15-1986-P	</= 0.03	0.03125	-5	0	0	Negative	Negative	Negative	NA	NA	00_NegativeNegativeNegative_NA_NA
SC15-1987-P	0.5	0.5	-1	0	0	Negative	Negative	Positive	WT	Del	00_NegativeNegativePositive_WT_Del
SC15-2049-P	1	1	0	0	0	Negative	Negative	Positive	WT	WT	00_NegativeNegativePositive_WT_WT
SC15-2116-P	</= 0.03	0.03125	-5	0	0	Negative	Negative	Negative	NA	NA	00_NegativeNegativeNegative_NA_NA
SC15-2134-P	</= 0.03	0.03125	-5	0	0	Negative	Negative	Negative	NA	NA	00_NegativeNegativeNegative_NA_NA
SC15-2168-P	</= 0.03	0.03125	-5	0	0	Negative	Negative	Negative	NA	NA	00_NegativeNegativeNegative_NA_NA
SC15-2169-P	</= 0.03	0.03125	-5	0	0	Negative	Negative	Negative	NA	NA	00_NegativeNegativeNegative_NA_NA
SC15-2187-P	2	2	1	0	0	Negative	Negative	Positive	WT	Del	00_NegativeNegativePositive_WT_Del
SC15-2195-P	</= 0.03	0.03125	-5	0	0	Negative	Negative	Negative	NA	NA	00_NegativeNegativeNegative_NA_NA
SC15-2233-P	4	4	2	0	0	Negative	Negative	Positive	WT	Del	00_NegativeNegativePositive_WT_Del
SC15-2244-P	</= 0.03	0.03125	-5	0	0	Negative	Negative	Negative	NA	NA	00_NegativeNegativeNegative_NA_NA
SC15-2245-P	</= 0.03	0.03125	-5	0	0	Negative	Negative	Negative	NA	NA	00_NegativeNegativeNegative_NA_NA
SC15-2259-P	</= 0.03	0.03125	-5	0	0	Negative	Negative	Negative	NA	NA	00_NegativeNegativeNegative_NA_NA
SC15-2302-P	1	1	0	0	0	Negative	Negative	Positive	WT	WT	00_NegativeNegativePositive_WT_WT
SC15-2304-P	</= 0.03	0.03125	-5	0	0	Negative	Negative	Negative	NA	NA	00_NegativeNegativeNegative_NA_NA
SC15-2339-P	</= 0.03	0.03125	-5	0	0	Negative	Negative	Negative	NA	NA	00_NegativeNegativeNegative_NA_NA
SC15-2357-P	</= 0.03	0.03125	-5	0	0	Negative	Negative	Negative	NA	NA	00_NegativeNegativeNegative_NA_NA
SC15-2367-P	</= 0.03	0.03125	-5	0	0	Negative	Negative	Negative	NA	NA	00_NegativeNegativeNegative_NA_NA
SC15-2370-P	1	1	0	0	0	Negative	Negative	Positive	WT	WT	00_NegativeNegativePositive_WT_WT
SC15-2412-P	</= 0.03	0.03125	-5	0	0	Negative	Negative	Negative	NA	NA	00_NegativeNegativeNegative_NA_NA
SC15-2418-P	</= 0.03	0.03125	-5	0	0	Negative	Negative	Negative	NA	NA	00_NegativeNegativeNegative_NA_NA
SC15-2443-P	</= 0.03	0.03125	-5	0	0	Negative	Negative	Negative	NA	NA	00_NegativeNegativeNegative_NA_NA
SC15-2446-P	</= 0.03	0.03125	-5	0	0	Negative	Negative	Negative	NA	NA	00_NegativeNegativeNegative_NA_NA
SC15-2454-P	</= 0.03	0.03125	-5	0	0	Negative	Negative	Negative	NA	NA	00_NegativeNegativeNegative_NA_NA
SC15-2459-P	</= 0.03	0.03125	-5	0	0	Negative	Negative	Negative	NA	NA	00_NegativeNegativeNegative_NA_NA
SC15-2499-P	</= 0.03	0.03125	-5	0	0	Negative	Negative	Negative	NA	NA	00_NegativeNegativeNegative_NA_NA
SC15-2505-P	1	1	0	0	0	Negative	Negative	Positive	G135T	WT	00_NegativeNegativePositive_G135T_WT
SC15-2507-P	1	1	0	0	0	Negative	Negative	Positive	WT	WT	00_NegativeNegativePositive_WT_WT
SC15-2510-P	</= 0.03	0.03125	-5	0	0	Negative	Negative	Negative	NA	NA	00_NegativeNegativeNegative_NA_NA
SC15-2511-P	</= 0.03	0.03125	-5	0	0	Negative	Negative	Negative	NA	NA	00_NegativeNegativeNegative_NA_NA
SC15-2519-P	</= 0.03	0.03125	-5	0	0	Negative	Negative	Negative	NA	NA	00_NegativeNegativeNegative_NA_NA
SC15-2520-P	</= 0.03	0.03125	-5	0	0	Negative	Negative	Negative	NA	NA	00_NegativeNegativeNegative_NA_NA
SC15-2538-P	</= 0.03	0.03125	-5	0	0	Negative	Negative	Negative	NA	NA	00_NegativeNegativeNegative_NA_NA
SC15-2565-P	1	1	0	0	0	Negative	Negative	Positive	WT	WT	00_NegativeNegativePositive_WT_WT
SC15-2567-P	</= 0.03	0.03125	-5	0	0	Negative	Negative	Negative	NA	NA	00_NegativeNegativeNegative_NA_NA
SC15-2570-P	1	1	0	0	0	Negative	Negative	Positive	WT	Del	00_NegativeNegativePositive_WT_Del
SC15-2607-P	</= 0.03	0.03125	-5	0	0	Negative	Negative	Negative	NA	NA	00_NegativeNegativeNegative_NA_NA
SC15-2608-P	</= 0.03	0.03125	-5	0	0	Negative	Negative	Negative	NA	NA	00_NegativeNegativeNegative_NA_NA
SC15-2653-P	</= 0.03	0.03125	-5	0	0	Negative	Negative	Negative	NA	NA	00_NegativeNegativeNegative_NA_NA
SC15-2703-P	1	1	0	0	0	Negative	Negative	Positive	WT	Del	00_NegativeNegativePositive_WT_Del
SC15-2706-P	</= 0.03	0.03125	-5	0	0	Negative	Negative	Negative	NA	NA	00_NegativeNegativeNegative_NA_NA
SC15-2816-P	</= 0.03	0.03125	-5	0	0	Negative	Negative	Negative	NA	NA	00_NegativeNegativeNegative_NA_NA
SC15-2832-P	8	8	3	0	0	Negative	Negative	Positive	WT	WT	00_NegativeNegativePositive_WT_WT
SC15-2983-P	</= 0.03	0.03125	-5	0	0	Negative	Negative	Negative	NA	NA	00_NegativeNegativeNegative_NA_NA
SC15-3019-P	</= 0.03	0.03125	-5	0	0	Negative	Negative	Negative	NA	NA	00_NegativeNegativeNegative_NA_NA
SC15-3048-P	</= 0.03	0.03125	-5	0	0	Negative	Negative	Negative	NA	NA	00_NegativeNegativeNegative_NA_NA
SC15-3050-P	4	4	2	4	0	Negative	Negative	Negative	NA	NA	40_NegativeNegativeNegative_NA_NA
SC15-3129-P	1	1	0	0	0	Negative	Negative	Positive	WT	WT	00_NegativeNegativePositive_WT_WT
SC15-3143-P	</= 0.03	0.03125	-5	0	0	Negative	Negative	Negative	NA	NA	00_NegativeNegativeNegative_NA_NA
SC15-3154-P	4	4	2	0	0	Negative	Negative	Positive	WT	Del	00_NegativeNegativePositive_WT_Del
SC15-3161-P	</= 0.03	0.03125	-5	0	0	Negative	Negative	Negative	NA	NA	00_NegativeNegativeNegative_NA_NA
SC15-3212-P	</= 0.03	0.03125	-5	0	0	Negative	Negative	Negative	NA	NA	00_NegativeNegativeNegative_NA_NA
SC15-3213-P	</= 0.03	0.03125	-5	0	0	Negative	Negative	Negative	NA	NA	00_NegativeNegativeNegative_NA_NA
SC15-3214-P	</= 0.03	0.03125	-5	0	0	Negative	Negative	Negative	NA	NA	00_NegativeNegativeNegative_NA_NA
SC15-3218-P	</= 0.03	0.03125	-5	0	0	Negative	Negative	Negative	NA	NA	00_NegativeNegativeNegative_NA_NA
SC15-3232-P	</= 0.03	0.03125	-5	0	0	Negative	Negative	Negative	NA	NA	00_NegativeNegativeNegative_NA_NA
SC15-3256-P	</= 0.03	0.03125	-5	0	0	Negative	Negative	Negative	NA	NA	00_NegativeNegativeNegative_NA_NA
SC15-3258-P	</= 0.03	0.03125	-5	0	0	Negative	Negative	Negative	NA	NA	00_NegativeNegativeNegative_NA_NA
SC15-3260-P	</= 0.03	0.03125	-5	0	0	Negative	Negative	Negative	NA	NA	00_NegativeNegativeNegative_NA_NA
SC15-3262-P	</= 0.03	0.03125	-5	0	0	Negative	Negative	Negative	NA	NA	00_NegativeNegativeNegative_NA_NA
SC15-3458-P	</= 0.03	0.03125	-5	0	0	Negative	Negative	Negative	NA	NA	00_NegativeNegativeNegative_NA_NA
SC15-3460-P	</= 0.03	0.03125	-5	0	0	Negative	Negative	Negative	NA	NA	00_NegativeNegativeNegative_NA_NA
SC15-3517-P	</= 0.03	0.03125	-5	0	0	Negative	Negative	Negative	NA	NA	00_NegativeNegativeNegative_NA_NA
SC15-3565-P	</= 0.03	0.03125	-5	0	0	Negative	Negative	Negative	NA	NA	00_NegativeNegativeNegative_NA_NA
SC15-3617-P	</= 0.03	0.03125	-5	0	0	Negative	Negative	Negative	NA	NA	00_NegativeNegativeNegative_NA_NA
SC15-3625-P	</= 0.03	0.03125	-5	0	0	Negative	Negative	Negative	NA	NA	00_NegativeNegativeNegative_NA_NA
SC15-3654-P	</= 0.03	0.03125	-5	0	0	Negative	Negative	Negative	NA	NA	00_NegativeNegativeNegative_NA_NA
SC15-3668-P	2	2	1	0	0	Negative	Negative	Positive	WT	Del	00_NegativeNegativePositive_WT_Del
SC15-3747-P	</= 0.03	0.03125	-5	0	0	Negative	Negative	Negative	NA	NA	00_NegativeNegativeNegative_NA_NA
SC15-3774-P	</= 0.03	0.03125	-5	0	0	Negative	Negative	Negative	NA	NA	00_NegativeNegativeNegative_NA_NA
SC15-3783-P	1	1	0	0	0	Negative	Negative	Positive	WT	WT	00_NegativeNegativePositive_WT_WT
SC15-3784-P	2	2	1	0	0	Negative	Negative	Positive	WT	WT	00_NegativeNegativePositive_WT_WT
SC15-3802-P	</= 0.03	0.03125	-5	0	0	Negative	Negative	Negative	NA	NA	00_NegativeNegativeNegative_NA_NA
SC15-3863-P	</= 0.03	0.03125	-5	0	0	Negative	Negative	Negative	NA	NA	00_NegativeNegativeNegative_NA_NA
SC15-3871-P	</= 0.03	0.03125	-5	0	0	Negative	Negative	Negative	NA	NA	00_NegativeNegativeNegative_NA_NA
SC15-3872-P	1	1	0	0	0	Negative	Negative	Positive	WT	WT	00_NegativeNegativePositive_WT_WT
SC15-3876-P	</= 0.03	0.03125	-5	0	0	Negative	Negative	Negative	NA	NA	00_NegativeNegativeNegative_NA_NA
SC15-3952-P	</= 0.03	0.03125	-5	0	0	Negative	Negative	Negative	NA	NA	00_NegativeNegativeNegative_NA_NA
SC15-4003-P	</= 0.03	0.03125	-5	0	0	Negative	Negative	Negative	NA	NA	00_NegativeNegativeNegative_NA_NA
SC15-4055-P	</= 0.03	0.03125	-5	0	0	Negative	Negative	Negative	NA	NA	00_NegativeNegativeNegative_NA_NA
SC15-4061-P	4	4	2	0	0	Negative	Negative	Positive	G135T	WT	00_NegativeNegativePositive_G135T_WT
SC15-4105-P	</= 0.03	0.03125	-5	0	0	Negative	Negative	Negative	NA	NA	00_NegativeNegativeNegative_NA_NA
SC15-4117-P	</= 0.03	0.03125	-5	0	0	Negative	Negative	Negative	NA	NA	00_NegativeNegativeNegative_NA_NA
SC15-4127-P	</= 0.03	0.03125	-5	0	0	Negative	Negative	Negative	NA	NA	00_NegativeNegativeNegative_NA_NA
SC15-4128-P	</= 0.03	0.03125	-5	0	0	Negative	Negative	Negative	NA	NA	00_NegativeNegativeNegative_NA_NA
SC15-4163-P	</= 0.03	0.03125	-5	0	0	Negative	Negative	Negative	NA	NA	00_NegativeNegativeNegative_NA_NA
SC15-4226-P	</= 0.03	0.03125	-5	0	0	Negative	Negative	Negative	NA	NA	00_NegativeNegativeNegative_NA_NA
SC15-4238-P	2	2	1	0	0	Negative	Negative	Positive	WT	WT	00_NegativeNegativePositive_WT_WT
SC16-0009-P	</= 0.03	0.03125	-5	0	0	Negative	Negative	Negative	NA	NA	00_NegativeNegativeNegative_NA_NA
SC16-0023-P	</= 0.03	0.03125	-5	0	0	Negative	Negative	Negative	NA	NA	00_NegativeNegativeNegative_NA_NA
SC16-0026-P	</= 0.03	0.03125	-5	0	0	Negative	Negative	Negative	NA	NA	00_NegativeNegativeNegative_NA_NA
SC16-0173-P	</= 0.03	0.03125	-5	0	0	Negative	Negative	Negative	NA	NA	00_NegativeNegativeNegative_NA_NA
SC16-0179-P	</= 0.03	0.03125	-5	0	0	Negative	Negative	Negative	NA	NA	00_NegativeNegativeNegative_NA_NA
SC16-0182-P	4	4	2	0	0	Negative	Negative	Positive	WT	Del	00_NegativeNegativePositive_WT_Del
SC16-0264-P	</= 0.03	0.03125	-5	0	0	Negative	Negative	Negative	NA	NA	00_NegativeNegativeNegative_NA_NA
SC16-0295-P	</= 0.03	0.03125	-5	0	0	Negative	Negative	Negative	NA	NA	00_NegativeNegativeNegative_NA_NA
SC16-0303-P	4	4	2	0	0	Negative	Negative	Positive	WT	WT	00_NegativeNegativePositive_WT_WT
SC16-0365-P	2	2	1	0	0	Negative	Negative	Positive	WT	WT	00_NegativeNegativePositive_WT_WT
SC16-0427-P	</= 0.03	0.03125	-5	0	0	Negative	Negative	Negative	NA	NA	00_NegativeNegativeNegative_NA_NA
SC16-0433-P	</= 0.03	0.03125	-5	0	0	Negative	Negative	Negative	NA	NA	00_NegativeNegativeNegative_NA_NA
SC16-0435-P	</= 0.03	0.03125	-5	0	0	Negative	Negative	Negative	NA	NA	00_NegativeNegativeNegative_NA_NA
SC16-0446-P	2	2	1	0	0	Negative	Negative	Positive	WT	WT	00_NegativeNegativePositive_WT_WT
SC16-0590-P	</= 0.03	0.03125	-5	0	0	Negative	Negative	Negative	NA	NA	00_NegativeNegativeNegative_NA_NA
SC16-0592-P	2	2	1	0	0	Negative	Negative	Positive	WT	WT	00_NegativeNegativePositive_WT_WT
SC16-0597-P	4	4	2	0	0	Negative	Negative	Positive	WT	Del	00_NegativeNegativePositive_WT_Del
SC16-0602-P	</= 0.03	0.03125	-5	0	0	Negative	Negative	Negative	NA	NA	00_NegativeNegativeNegative_NA_NA
SC16-0796-P	</= 0.03	0.03125	-5	0	0	Negative	Negative	Negative	NA	NA	00_NegativeNegativeNegative_NA_NA
SC16-0893-P	</= 0.03	0.03125	-5	0	0	Negative	Negative	Negative	NA	NA	00_NegativeNegativeNegative_NA_NA
SC16-0942-P	2	2	1	0	0	Negative	Negative	Positive	WT	WT	00_NegativeNegativePositive_WT_WT
SC16-0960-P	</= 0.03	0.03125	-5	0	0	Negative	Negative	Negative	NA	NA	00_NegativeNegativeNegative_NA_NA
SC16-0998-P	</= 0.03	0.03125	-5	0	0	Negative	Negative	Negative	NA	NA	00_NegativeNegativeNegative_NA_NA
SC16-1036-P	</= 0.03	0.03125	-5	0	0	Negative	Negative	Negative	NA	NA	00_NegativeNegativeNegative_NA_NA
SC16-1075-P	1	1	0	0	0	Negative	Negative	Positive	WT	WT	00_NegativeNegativePositive_WT_WT
SC16-1076-P	1	1	0	0	0	Negative	Negative	Positive	G135T	WT	00_NegativeNegativePositive_G135T_WT
SC16-1080-P	4	4	2	0	0	Negative	Negative	Positive	WT	Del	00_NegativeNegativePositive_WT_Del
SC16-1085-P	</= 0.03	0.03125	-5	0	0	Negative	Negative	Negative	NA	NA	00_NegativeNegativeNegative_NA_NA
SC16-1157-P	</= 0.03	0.03125	-5	0	0	Negative	Negative	Negative	NA	NA	00_NegativeNegativeNegative_NA_NA
SC16-1173-P	</= 0.03	0.03125	-5	0	0	Negative	Negative	Negative	NA	NA	00_NegativeNegativeNegative_NA_NA
[truncated: 339 more rows]

## Sheet: Clindamycin_Training
Supplemental Dataset D6. Training data for multivariate linear regression analysis for MIC prediction of clindamycin.
[truncated: 1,357 more rows]

[truncated: 5 more sheets: Levofloxacin_Training, Trimeth_Sulfa_Training, Chloramphenicol_Training, Tetracycline_Training, Doxycycline_Trainning]
