# Supplementary material for: Linear Regression Equations To Predict β-Lactam, Macrolide, Lincosamide, and Fluoroquinolone MICs from Molecular Antimicrobial Resistance Determinants in Streptococcus pneumoniae
Source: Antimicrob Agents Chemother. 2022 Jan 18;66(1):e01370-21. doi: 10.1128/AAC.01370-21 (PMC8765234; doi:10.1128/AAC.01370-21)
Supplement: Supplemental file 3 — Data Set S12. Download AAC.01370-21-s0003.xlsx, XLSX file, 0.3 MB [file aac.01370-21-s0003.xlsx]

## Sheet: Validation_data
Supplemental Dataset D12. Validation data for multivariate linear regression analysis for MIC prediction.
Strain_ID	Dataset	pbp1a_motifs	pbp2b_motifs	pbp2x_motifs	23S_rRNA_A2059G	23S_rRNA_C2611T	ermB	ermTR	mefAE	mefAE_promoter	mefAE_intergenic	folA	folP	gyrA_S81	parC_S79/D83/N91	tetM	tetO	cat	Molecular Profile	Ceftriaxone_Pheno_MIC	Penicillin_Pheno_MIC	Erythromycin_Pheno_MIC	Clindamycin_Pheno_MIC	Clarithromycin_Pheno_MIC	Levofloxacin_Pheno_MIC	Trimeth_Sulfa_Pheno_MIC	Chloramphenicol_Pheno_MIC	Doxycycline_Pheno_MIC	Tetracycline_Pheno_MIC	Ceftriaxone_Pred_MIC	Penicillin_Pred_MIC	Penicillin_Pred_MIC_CDC	Erythromycin_Pred_MIC	Clindamycin_Pred_MIC	Clarithromycin_Pred_MIC	Levofloxacin_Pred_MIC	Trimeth_Sulfa_Pred_MIC	Chloramphenicol_Pred_MIC	Tetracycline_Pred_MIC	Doxycycline_Pred_MIC
SC19-0135-P	CANADA	WT/WT/WT/NTGY	WT/SSNA/WT/WT	VNDG/AGQ/VAV/LYVT	0	0	NEG	NEG	NEG	NA	NA	WT	WT	WT	WT/WT/WT	NEG	NEG	NEG	pbp1a WT/WT/WT/NTGY - pbp2b WT/SSNA/WT/WT - pbp2x VNDG/AGQ/VAV/LYVT	0.25	0.5	NA	0.125	0.03125	1	0.25	8	0.25	NA	0.125	0.25	0.5	0.125	0.125	0.03125	1	0.25	4	1	0.25
SC19-0140-P	CANADA	WT/WT/WT/WT	WT/WT/WT/WT	WT/WT/WT/WT	0	0	NEG	NEG	NEG	NA	NA	WT	WT	WT	WT/WT/WT	NEG	NEG	NEG	Wild Type	0.125	0.03125	NA	0.125	0.03125	1	0.125	2	0.25	NA	0.125	0.03125	0.03125	0.125	0.125	0.03125	1	0.25	4	1	0.25
SC19-0172-P	CANADA	WT/WT/WT/WT	WT/WT/WT/WT	WT/WT/WT/WT	0	0	NEG	NEG	POS	WT	Del	WT	WT	WT	WT/WT/WT	NEG	NEG	NEG	mefAE - mefi Del	0.125	0.03125	NA	0.125	8	1	0.25	4	0.25	NA	0.125	0.03125	0.03125	8	0.125	4	1	0.25	4	1	0.25
SC19-0173-P	CANADA	WT/WT/WT/WT	WT/WT/WT/WT	WT/WT/WT/WT	0	0	NEG	NEG	POS	WT	WT	WT	WT	WT	WT/WT/WT	NEG	NEG	NEG	mefAE	0.125	0.03125	NA	0.125	2	0.5	0.25	2	0.25	NA	0.125	0.03125	0.03125	8	0.125	2	1	0.25	4	1	0.25
SC19-0185-P	CANADA	WT/WT/WT/WT	WT/WT/WT/WT	WT/WT/WT/WT	0	0	NEG	NEG	NEG	NA	NA	WT	WT	WT	WT/WT/WT	NEG	NEG	NEG	Wild Type	0.25	0.03125	NA	0.125	0.03125	1	0.25	4	0.25	NA	0.125	0.03125	0.03125	0.125	0.125	0.03125	1	0.25	4	1	0.25
SC19-0186-P	CANADA	WT/WT/WT/WT	WT/WT/WT/WT	WT/WT/WT/WT	0	0	NEG	NEG	NEG	NA	NA	WT	INS	WT	WT/WT/WT	NEG	NEG	NEG	folP INS_VEI	0.125	0.03125	NA	0.125	0.03125	1	0.5	4	0.25	NA	0.125	0.03125	0.03125	0.125	0.125	0.03125	1	1	4	1	0.25
SC19-0187-P	CANADA	WT/WT/WT/WT	WT/SSNA/SVESK/WT	WT/WT/WT/WT	0	0	NEG	NEG	NEG	NA	NA	WT	INS	WT	WT/WT/WT	NEG	NEG	NEG	folP INS_VEI - pbp2b WT/SSNA/SVESK/WT	0.125	0.25	NA	0.125	0.03125	1	2	4	0.25	NA	0.125	0.125	0.25	0.125	0.125	0.03125	1	1	4	1	0.25
SC19-0188-P	CANADA	WT/WT/WT/WT	WT/WT/WT/WT	WT/WT/WT/WT	0	0	NEG	NEG	POS	WT	Del	WT	WT	WT	WT/WT/WT	NEG	NEG	NEG	mefAE - mefi Del	0.125	0.03125	NA	0.125	8	1	0.25	2	0.25	NA	0.125	0.03125	0.03125	8	0.125	4	1	0.25	4	1	0.25
SC19-0189-P	CANADA	WT/WT/WT/WT	WT/WT/WT/WT	WT/WT/WT/WT	0	0	NEG	NEG	NEG	NA	NA	WT	WT	WT	WT/WT/WT	NEG	NEG	NEG	Wild Type	0.125	0.03125	NA	0.125	0.0625	1	0.125	4	0.25	NA	0.125	0.03125	0.03125	0.125	0.125	0.03125	1	0.25	4	1	0.25
SC19-0190-P	CANADA	WT/WT/WT/WT	WT/WT/WT/WT	WT/WT/WT/WT	0	0	NEG	NEG	NEG	NA	NA	WT	WT	WT	WT/WT/WT	NEG	NEG	NEG	Wild Type	0.125	0.03125	NA	0.125	0.03125	1	0.25	4	0.25	NA	0.125	0.03125	0.03125	0.125	0.125	0.03125	1	0.25	4	1	0.25
SC19-0191-P	CANADA	WT/WT/WT/WT	WT/WT/WT/WT	WT/WT/WT/WT	0	0	NEG	NEG	NEG	NA	NA	I100L	INS	WT	WT/WT/WT	NEG	NEG	NEG	folA I100L - folP INS_VEI	0.125	0.03125	NA	0.125	0.03125	1	16	4	0.25	NA	0.125	0.03125	0.03125	0.125	0.125	0.03125	1	4	4	1	0.25
SC19-0192-P	CANADA	WT/WT/WT/WT	WT/WT/WT/WT	WT/WT/WT/WT	0	0	NEG	NEG	NEG	NA	NA	WT	WT	WT	WT/WT/WT	NEG	NEG	NEG	Wild Type	0.125	0.03125	NA	0.125	0.03125	1	0.25	4	0.25	NA	0.125	0.03125	0.03125	0.125	0.125	0.03125	1	0.25	4	1	0.25
SC19-0193-P	CANADA	SAMK/WT/WT/NTGY	WT/SSNA/AIDTK/WT	SAMK/WT/KEA/VKSG	0	0	POS	NEG	NEG	NA	NA	I100L	INS	WT	WT/WT/WT	POS	NEG	NEG	ermB - tetM - folA I100L - folP INS_EIE - pbp1a SAMK/WT/WT/NTGY - pbp2b WT/SSNA/AIDTK/WT - pbp2x SAMK/WT/KEA/VKSG	1	2	NA	128	64	1	4	8	8	NA	1	4	4	128	64	32	1	4	4	16	4
SC19-0194-P	CANADA	WT/WT/WT/WT	WT/WT/WT/WT	WT/WT/WT/WT	0	0	NEG	NEG	NEG	NA	NA	WT	WT	WT	WT/WT/WT	NEG	NEG	NEG	Wild Type	0.125	0.03125	NA	0.125	0.03125	1	0.25	4	0.25	NA	0.125	0.03125	0.03125	0.125	0.125	0.03125	1	0.25	4	1	0.25
SC19-0195-P	CANADA	WT/WT/WT/WT	WT/WT/WT/WT	WT/WT/WT/WT	0	0	NEG	NEG	NEG	NA	NA	WT	WT	WT	WT/WT/WT	NEG	NEG	NEG	Wild Type	0.125	0.03125	NA	0.125	0.03125	1	0.25	4	0.25	NA	0.125	0.03125	0.03125	0.125	0.125	0.03125	1	0.25	4	1	0.25
SC19-0196-P	CANADA	WT/WT/WT/WT	WT/WT/WT/WT	WT/WT/WT/WT	0	0	NEG	NEG	NEG	NA	NA	WT	WT	WT	WT/WT/WT	NEG	NEG	NEG	Wild Type	0.125	0.03125	NA	0.125	0.25	1	0.5	4	0.25	NA	0.125	0.03125	0.03125	0.125	0.125	0.03125	1	0.25	4	1	0.25
SC19-0197-P	CANADA	WT/WT/WT/WT	WT/WT/WT/WT	WT/WT/WT/WT	0	0	NEG	NEG	POS	WT	WT	WT	WT	WT	WT/WT/WT	NEG	NEG	NEG	mefAE	0.125	0.03125	NA	0.125	2	1	0.125	2	0.25	NA	0.125	0.03125	0.03125	8	0.125	2	1	0.25	4	1	0.25
SC19-0198-P	CANADA	WT/WT/WT/WT	WT/WT/WT/WT	WT/WT/WT/WT	0	0	NEG	NEG	NEG	NA	NA	WT	WT	WT	WT/WT/WT	POS	NEG	NEG	ermB(S) - tetM	0.125	0.03125	NA	0.125	0.25	2	0.125	16	8	NA	0.125	0.03125	0.03125	0.125	0.125	0.03125	1	0.25	4	16	4
SC19-0199-P	CANADA	WT/WT/WT/WT	WT/WT/WT/WT	WT/WT/WT/WT	0	0	NEG	NEG	NEG	NA	NA	WT	WT	WT	WT/WT/WT	NEG	NEG	NEG	Wild Type	0.125	0.03125	NA	0.125	0.03125	1	0.5	4	0.25	NA	0.125	0.03125	0.03125	0.125	0.125	0.03125	1	0.25	4	1	0.25
SC19-0200-P	CANADA	WT/WT/WT/WT	WT/WT/WT/WT	WT/WT/WT/WT	0	0	NEG	NEG	POS	WT	WT	WT	WT	WT	WT/WT/WT	NEG	NEG	NEG	mefAE	0.125	0.03125	NA	0.125	2	0.5	0.125	2	0.25	NA	0.125	0.03125	0.03125	8	0.125	2	1	0.25	4	1	0.25
SC19-0201-P	CANADA	WT/WT/WT/WT	WT/SSNA/WT/WT	WT/WT/KEA/WT	0	0	POS	NEG	NEG	NA	NA	WT	WT	WT	WT/WT/WT	POS	NEG	NEG	ermB - tetM - pbp2b WT/SSNA/WT/WT - pbp2x WT/WT/KEA/WT	0.125	0.25	NA	128	64	1	0.5	4	16	NA	0.125	0.25	0.25	128	64	32	1	0.25	4	16	4
SC19-0202-P	CANADA	WT/WT/WT/WT	WT/WT/WT/WT	WT/WT/WT/WT	0	0	NEG	NEG	NEG	NA	NA	WT	WT	WT	WT/WT/WT	NEG	NEG	NEG	Wild Type	0.125	0.03125	NA	0.125	0.03125	1	0.125	4	0.25	NA	0.125	0.03125	0.03125	0.125	0.125	0.03125	1	0.25	4	1	0.25
SC19-0205-P	CANADA	WT/WT/WT/WT	WT/WT/WT/WT	WT/WT/WT/WT	0	0	NEG	NEG	NEG	NA	NA	WT	WT	WT	WT/WT/WT	NEG	NEG	NEG	Wild Type	0.125	0.03125	NA	0.125	0.03125	1	0.5	4	0.25	NA	0.125	0.03125	0.03125	0.125	0.125	0.03125	1	0.25	4	1	0.25
SC19-0206-P	CANADA	WT/WT/WT/WT	WT/WT/WT/WT	WT/WT/WT/WT	0	0	NEG	NEG	POS	WT	Del	WT	INS	WT	WT/WT/WT	NEG	NEG	NEG	mefAE - mefi Del - folP INS_VEI	0.125	0.03125	NA	0.125	8	1	2	4	0.25	NA	0.125	0.03125	0.03125	8	0.125	4	1	1	4	1	0.25
SC19-0207-P	CANADA	WT/WT/WT/WT	WT/WT/WT/WT	WT/WT/WT/WT	0	0	NEG	NEG	NEG	NA	NA	WT	WT	WT	WT/WT/WT	NEG	NEG	NEG	Wild Type	0.125	0.03125	NA	0.125	0.03125	1	0.5	4	0.25	NA	0.125	0.03125	0.03125	0.125	0.125	0.03125	1	0.25	4	1	0.25
SC19-0256-P	CANADA	WT/WT/WT/WT	WT/WT/WT/WT	WT/WT/WT/WT	0	0	NEG	NEG	NEG	NA	NA	I100L	INS	WT	WT/WT/WT	NEG	NEG	NEG	folA I100L - folP INS_VEI	0.125	0.03125	NA	0.125	0.03125	1	8	4	0.25	NA	0.125	0.03125	0.03125	0.125	0.125	0.03125	1	4	4	1	0.25
SC19-0257-P	CANADA	WT/WT/WT/WT	WT/WT/WT/WT	WT/WT/WT/WT	0	0	NEG	NEG	NEG	NA	NA	WT	WT	WT	WT/WT/WT	NEG	NEG	NEG	Wild Type	0.125	0.03125	NA	0.125	0.03125	1	0.25	4	0.25	NA	0.125	0.03125	0.03125	0.125	0.125	0.03125	1	0.25	4	1	0.25
SC19-0314-P	CANADA	WT/WT/WT/WT	WT/WT/WT/WT	WT/WT/WT/WT	0	0	NEG	NEG	POS	WT	WT	WT	WT	WT	WT/WT/WT	NEG	NEG	NEG	mefAE	0.125	0.03125	NA	0.125	32	1	0.25	4	0.25	NA	0.125	0.03125	0.03125	8	0.125	2	1	0.25	4	1	0.25
SC19-0317-P	CANADA	SSMK/WT/WT/NTGY	WT/SSNA/WT/WT	SAMK/WT/KEA/VKSG	0	0	NEG	NEG	NEG	NA	NA	WT	WT	WT	WT/WT/WT	NEG	NEG	NEG	pbp1a SSMK/WT/WT/NTGY - pbp2b WT/SSNA/WT/WT - pbp2x SAMK/WT/KEA/VKSG	0.5	1	NA	0.125	0.03125	1	0.25	2	0.25	NA	1	2	2	0.125	0.125	0.03125	1	0.25	4	1	0.25
SC19-0322-P	CANADA	WT/WT/WT/WT	WT/WT/WT/WT	WT/WT/WT/WT	0	0	NEG	NEG	NEG	NA	NA	WT	WT	WT	WT/WT/WT	NEG	NEG	NEG	Wild Type	0.125	0.03125	NA	0.125	0.03125	1	0.25	4	0.25	NA	0.125	0.03125	0.03125	0.125	0.125	0.03125	1	0.25	4	1	0.25
SC19-0345-P	CANADA	WT/WT/WT/WT	WT/WT/WT/WT	WT/WT/WT/WT	0	0	NEG	NEG	NEG	NA	NA	WT	WT	WT	WT/WT/WT	NEG	NEG	NEG	Wild Type	0.125	0.03125	NA	0.125	0.03125	1	0.25	4	0.25	NA	0.125	0.03125	0.03125	0.125	0.125	0.03125	1	0.25	4	1	0.25
SC19-0346-P	CANADA	WT/WT/WT/WT	WT/WT/WT/WT	WT/WT/WT/WT	0	0	NEG	NEG	NEG	NA	NA	WT	WT	WT	WT/WT/WT	NEG	NEG	NEG	Wild Type	0.125	0.03125	NA	0.125	0.03125	1	0.25	4	0.25	NA	0.125	0.03125	0.03125	0.125	0.125	0.03125	1	0.25	4	1	0.25
SC19-0347-P	CANADA	WT/WT/WT/WT	WT/SSNA/WT/WT	WT/WT/KEA/WT	0	0	POS	NEG	NEG	NA	NA	WT	WT	WT	WT/WT/WT	POS	NEG	NEG	ermB - tetM - pbp2b WT/SSNA/WT/WT - pbp2x WT/WT/KEA/WT	0.125	0.25	NA	128	64	1	0.25	8	16	NA	0.125	0.25	0.25	128	64	32	1	0.25	4	16	4
SC19-0348-P	CANADA	WT/WT/WT/WT	WT/WT/WT/WT	WT/WT/WT/WT	0	0	NEG	NEG	NEG	NA	NA	WT	WT	WT	WT/WT/WT	NEG	NEG	NEG	Wild Type	0.125	0.03125	NA	0.125	0.03125	1	0.125	2	0.25	NA	0.125	0.03125	0.03125	0.125	0.125	0.03125	1	0.25	4	1	0.25
SC19-0350-P	CANADA	WT/WT/WT/NTGY	WT/WT/WT/WT	SAMK/WT/WT/WT	0	0	NEG	NEG	POS	-364T	WT	WT	WT	WT	WT/WT/WT	NEG	NEG	NEG	mefAE - mefp -364T - pbp1a WT/WT/WT/NTGY - pbp2x SAMK/WT/WT/WT	0.125	0.03125	NA	0.125	8	1	0.25	4	0.25	NA	0.125	0.0625	0.0625	16	0.125	2	1	0.25	4	1	0.25
SC19-0351-P	CANADA	WT/WT/WT/WT	WT/WT/WT/WT	WT/WT/WT/WT	0	0	NEG	NEG	NEG	NA	NA	WT	WT	WT	WT/WT/WT	NEG	NEG	NEG	Wild Type	0.125	0.03125	NA	0.125	0.03125	1	0.5	4	0.25	NA	0.125	0.03125	0.03125	0.125	0.125	0.03125	1	0.25	4	1	0.25
SC19-0352-P	CANADA	WT/WT/WT/WT	WT/WT/WT/WT	WT/WT/WT/WT	0	0	NEG	NEG	NEG	NA	NA	WT	WT	WT	WT/WT/WT	NEG	NEG	NEG	Wild Type	0.125	0.03125	NA	0.125	0.03125	1	0.125	4	0.25	NA	0.125	0.03125	0.03125	0.125	0.125	0.03125	1	0.25	4	1	0.25
SC19-0353-P	CANADA	WT/WT/WT/WT	WT/WT/WT/WT	WT/WT/WT/WT	0	0	NEG	NEG	NEG	NA	NA	WT	WT	WT	WT/WT/WT	NEG	NEG	NEG	Wild Type	0.125	0.03125	NA	0.125	0.03125	1	0.25	4	0.25	NA	0.125	0.03125	0.03125	0.125	0.125	0.03125	1	0.25	4	1	0.25
SC19-0359-P	CANADA	WT/WT/WT/WT	WT/WT/WT/WT	WT/WT/WT/WT	0	0	NEG	NEG	NEG	NA	NA	WT	WT	WT	WT/WT/WT	NEG	NEG	NEG	Wild Type	0.125	0.03125	NA	0.125	0.03125	1	0.25	4	0.25	NA	0.125	0.03125	0.03125	0.125	0.125	0.03125	1	0.25	4	1	0.25
SC19-0360-P	CANADA	WT/WT/WT/WT	WT/WT/WT/WT	WT/WT/WT/WT	0	0	NEG	NEG	NEG	NA	NA	WT	WT	WT	WT/WT/WT	NEG	NEG	NEG	Wild Type	0.125	0.03125	NA	0.125	0.03125	1	0.25	8	0.125	NA	0.125	0.03125	0.03125	0.125	0.125	0.03125	1	0.25	4	1	0.25
SC19-0978-P	CANADA	WT/WT/WT/WT	WT/WT/WT/WT	WT/WT/WT/WT	0	0	NEG	NEG	NEG	NA	NA	WT	WT	WT	WT/WT/WT	NEG	NEG	NEG	Wild Type	0.125	0.03125	NA	0.125	0.03125	1	0.125	4	0.25	NA	0.125	0.03125	0.03125	0.125	0.125	0.03125	1	0.25	4	1	0.25
SC19-0983-P	CANADA	WT/WT/WT/WT	WT/WT/WT/WT	WT/WT/WT/WT	0	0	NEG	NEG	NEG	NA	NA	WT	WT	WT	WT/WT/WT	NEG	NEG	NEG	Wild Type	0.125	0.03125	NA	0.125	0.03125	1	0.25	2	0.25	NA	0.125	0.03125	0.03125	0.125	0.125	0.03125	1	0.25	4	1	0.25
SC19-0984-P	CANADA	WT/WT/WT/WT	WT/WT/WT/WT	WT/WT/WT/WT	0	0	NEG	NEG	NEG	NA	NA	WT	WT	WT	WT/WT/WT	NEG	NEG	NEG	Wild Type	0.125	0.03125	NA	0.125	0.03125	1	0.125	2	0.25	NA	0.125	0.03125	0.03125	0.125	0.125	0.03125	1	0.25	4	1	0.25
SC19-0985-P	CANADA	WT/WT/WT/WT	WT/WT/WT/WT	WT/WT/WT/WT	0	0	NEG	NEG	NEG	NA	NA	WT	WT	WT	WT/WT/WT	NEG	NEG	NEG	Wild Type	0.125	0.03125	NA	0.125	0.03125	1	0.125	1	0.25	NA	0.125	0.03125	0.03125	0.125	0.125	0.03125	1	0.25	4	1	0.25
SC19-0986-P	CANADA	WT/WT/WT/WT	WT/WT/WT/WT	WT/WT/WT/WT	0	0	NEG	NEG	NEG	NA	NA	WT	WT	WT	WT/WT/WT	NEG	NEG	NEG	Wild Type	0.125	0.03125	NA	0.125	0.03125	1	0.5	4	0.25	NA	0.125	0.03125	0.03125	0.125	0.125	0.03125	1	0.25	4	1	0.25
SC19-1013-P	CANADA	WT/WT/WT/WT	WT/WT/WT/WT	WT/WT/WT/WT	0	0	NEG	NEG	NEG	NA	NA	WT	WT	WT	WT/WT/WT	NEG	NEG	NEG	Wild Type	0.125	0.03125	NA	0.125	0.03125	1	0.25	4	0.25	NA	0.125	0.03125	0.03125	0.125	0.125	0.03125	1	0.25	4	1	0.25
SC19-1051-P	CANADA	WT/WT/WT/WT	WT/SSNA/WT/WT	WT/WT/KEA/WT	0	0	POS	NEG	NEG	NA	NA	WT	WT	WT	WT/WT/WT	POS	NEG	NEG	ermB - tetM - pbp2b WT/SSNA/WT/WT - pbp2x WT/WT/KEA/WT	0.125	0.25	NA	128	64	1	0.25	4	32	NA	0.125	0.25	0.25	128	64	32	1	0.25	4	16	4
SC19-1083-P	CANADA	WT/WT/WT/WT	WT/WT/WT/WT	WT/WT/WT/WT	0	0	NEG	NEG	NEG	NA	NA	WT	WT	WT	WT/WT/WT	NEG	NEG	NEG	Wild Type	0.125	0.03125	NA	0.125	0.03125	1	0.125	1	0.25	NA	0.125	0.03125	0.03125	0.125	0.125	0.03125	1	0.25	4	1	0.25
SC19-1146-P	CANADA	WT/WT/WT/WT	WT/WT/WT/WT	WT/WT/WT/WT	0	0	NEG	NEG	NEG	NA	NA	WT	WT	WT	WT/WT/WT	NEG	NEG	NEG	Wild Type	0.125	0.03125	0.125	0.125	0.03125	1	0.25	2	0.25	1	0.125	0.03125	0.03125	0.125	0.125	0.03125	1	0.25	4	1	0.25
SC19-1147-P	CANADA	WT/WT/WT/WT	WT/WT/WT/WT	WT/WT/WT/WT	0	0	POS	NEG	NEG	NA	NA	WT	WT	WT	WT/WT/WT	POS	NEG	NEG	ermB - tetM	0.125	0.03125	NA	128	64	1	0.25	4	0.25	NA	0.125	0.03125	0.03125	128	64	32	1	0.25	4	16	4
SC19-1148-P	CANADA	WT/WT/WT/WT	WT/WT/WT/WT	WT/WT/WT/WT	0	0	NEG	NEG	NEG	NA	NA	WT	WT	WT	WT/WT/WT	NEG	NEG	NEG	Wild Type	0.125	0.03125	NA	0.125	0.03125	1	0.125	2	0.25	NA	0.125	0.03125	0.03125	0.125	0.125	0.03125	1	0.25	4	1	0.25
SC19-1149-P	CANADA	WT/WT/WT/WT	WT/WT/WT/WT	WT/WT/WT/WT	0	0	NEG	NEG	NEG	NA	NA	WT	WT	WT	WT/WT/WT	NEG	NEG	NEG	Wild Type	0.125	0.03125	0.125	0.125	0.03125	0.5	0.25	2	0.25	1	0.125	0.03125	0.03125	0.125	0.125	0.03125	1	0.25	4	1	0.25
SC19-1150-P	CANADA	WT/WT/WT/WT	WT/WT/WT/WT	WT/WT/WT/WT	0	0	NEG	NEG	NEG	NA	NA	WT	WT	WT	WT/WT/WT	NEG	NEG	NEG	Wild Type	0.125	0.03125	NA	0.125	0.03125	1	0.25	4	0.25	NA	0.125	0.03125	0.03125	0.125	0.125	0.03125	1	0.25	4	1	0.25
SC19-1151-P	CANADA	WT/WT/WT/NTGY	WT/SSNA/SVESK/WT	WT/WT/EDA/VKSG	0	0	POS	NEG	NEG	NA	NA	WT	WT	WT	WT/WT/WT	POS	NEG	NEG	ermB - tetM - pbp1a WT/WT/WT/NTGY - pbp2b WT/SSNA/SVESK/WT - pbp2x WT/WT/EDA/VKSG	0.25	0.25	NA	128	64	1	0.25	4	8	NA	0.25	0.5	0.5	128	64	32	1	0.25	4	16	4
SC19-1152-P	CANADA	WT/WT/WT/WT	WT/WT/WT/WT	WT/WT/WT/WT	0	0	NEG	NEG	NEG	NA	NA	WT	WT	WT	WT/WT/WT	NEG	NEG	NEG	Wild Type	0.125	0.03125	NA	0.125	0.03125	1	0.25	2	0.25	NA	0.125	0.03125	0.03125	0.125	0.125	0.03125	1	0.25	4	1	0.25
SC19-1153-P	CANADA	WT/WT/WT/WT	WT/WT/WT/WT	WT/WT/WT/WT	0	0	NEG	NEG	NEG	NA	NA	WT	WT	WT	WT/WT/WT	NEG	NEG	NEG	Wild Type	0.125	0.03125	NA	0.125	0.03125	0.5	0.125	2	0.25	NA	0.125	0.03125	0.03125	0.125	0.125	0.03125	1	0.25	4	1	0.25
SC19-1154-P	CANADA	WT/WT/WT/WT	WT/WT/WT/WT	WT/WT/WT/WT	0	0	NEG	NEG	NEG	NA	NA	WT	WT	WT	WT/WT/WT	NEG	NEG	NEG	Wild Type	0.125	0.03125	NA	0.125	0.0625	1	0.25	2	0.25	NA	0.125	0.03125	0.03125	0.125	0.125	0.03125	1	0.25	4	1	0.25
SC19-1156-P	CANADA	WT/WT/WT/WT	WT/WT/WT/WT	WT/WT/WT/WT	0	0	NEG	NEG	NEG	NA	NA	WT	INS	WT	WT/WT/WT	NEG	NEG	NEG	folP INS_VEI	0.125	0.03125	NA	0.125	0.03125	1	0.5	2	0.25	NA	0.125	0.03125	0.03125	0.125	0.125	0.03125	1	1	4	1	0.25
SC19-1157-P	CANADA	WT/WT/WT/WT	WT/WT/WT/WT	WT/WT/WT/WT	0	0	NEG	NEG	NEG	NA	NA	WT	WT	WT	WT/WT/WT	NEG	NEG	NEG	Wild Type	0.125	0.03125	NA	0.125	0.03125	1	0.125	2	0.25	NA	0.125	0.03125	0.03125	0.125	0.125	0.03125	1	0.25	4	1	0.25
SC19-1158-P	CANADA	WT/WT/WT/WT	WT/WT/WT/WT	WT/WT/WT/WT	0	0	NEG	NEG	POS	WT	Del	WT	INS	WT	WT/WT/WT	NEG	NEG	NEG	mefAE - mefi Del - folP INS_VEI	0.125	0.03125	NA	0.125	2	1	2	2	0.25	NA	0.125	0.03125	0.03125	8	0.125	4	1	1	4	1	0.25
SC19-1159-P	CANADA	WT/WT/WT/WT	WT/WT/WT/WT	WT/WT/WT/WT	0	0	NEG	NEG	NEG	NA	NA	WT	WT	WT	WT/WT/WT	NEG	NEG	NEG	Wild Type	0.125	0.03125	NA	0.125	0.03125	1	0.125	2	0.25	NA	0.125	0.03125	0.03125	0.125	0.125	0.03125	1	0.25	4	1	0.25
SC19-1160-P	CANADA	WT/WT/WT/WT	WT/WT/WT/WT	WT/WT/WT/WT	0	0	NEG	NEG	NEG	NA	NA	WT	WT	WT	WT/WT/WT	NEG	NEG	NEG	Wild Type	0.125	0.03125	NA	0.125	0.03125	1	0.125	2	0.25	NA	0.125	0.03125	0.03125	0.125	0.125	0.03125	1	0.25	4	1	0.25
SC19-1161-P	CANADA	WT/WT/WT/WT	WT/WT/WT/WT	WT/WT/WT/WT	0	0	NEG	NEG	POS	WT	WT	I100L	INS	WT	WT/WT/WT	NEG	NEG	NEG	mefAE - folA I100L - folP INS_VEI	0.125	0.03125	NA	0.125	2	1	16	2	0.25	NA	0.125	0.03125	0.03125	8	0.125	2	1	4	4	1	0.25
SC19-1162-P	CANADA	WT/WT/WT/WT	WT/WT/WT/WT	WT/WT/WT/WT	0	0	NEG	NEG	NEG	NA	NA	WT	WT	WT	WT/WT/WT	NEG	NEG	NEG	Wild Type	0.125	0.03125	NA	0.125	0.03125	1	0.25	4	0.25	NA	0.125	0.03125	0.03125	0.125	0.125	0.03125	1	0.25	4	1	0.25
SC19-1163-P	CANADA	WT/WT/WT/WT	WT/WT/WT/WT	WT/WT/WT/WT	0	0	NEG	NEG	NEG	NA	NA	WT	WT	WT	WT/WT/WT	NEG	NEG	NEG	Wild Type	0.125	0.03125	NA	0.125	0.03125	1	0.125	4	0.25	NA	0.125	0.03125	0.03125	0.125	0.125	0.03125	1	0.25	4	1	0.25
SC19-1164-P	CANADA	WT/WT/WT/WT	WT/WT/WT/WT	WT/WT/WT/WT	0	0	NEG	NEG	NEG	NA	NA	WT	WT	WT	WT/WT/WT	NEG	NEG	NEG	Wild Type	0.125	0.03125	NA	0.125	0.03125	1	0.25	2	0.25	NA	0.125	0.03125	0.03125	0.125	0.125	0.03125	1	0.25	4	1	0.25
SC19-1167-P	CANADA	WT/WT/WT/WT	WT/WT/WT/WT	WT/WT/WT/WT	0	0	NEG	NEG	NEG	NA	NA	WT	WT	WT	WT/WT/WT	NEG	NEG	NEG	Wild Type	0.125	0.03125	NA	0.125	0.03125	1	0.125	2	0.25	NA	0.125	0.03125	0.03125	0.125	0.125	0.03125	1	0.25	4	1	0.25
SC19-1171-P	CANADA	WT/WT/WT/WT	WT/WT/WT/WT	WT/WT/WT/WT	0	0	NEG	NEG	NEG	NA	NA	WT	WT	WT	WT/WT/WT	NEG	NEG	NEG	Wild Type	0.125	0.03125	NA	0.125	0.03125	1	0.25	2	0.25	NA	0.125	0.03125	0.03125	0.125	0.125	0.03125	1	0.25	4	1	0.25
SC19-1172-P	CANADA	WT/WT/WT/WT	WT/WT/WT/WT	WT/WT/WT/WT	0	0	NEG	NEG	POS	WT	Del	WT	WT	WT	WT/WT/WT	NEG	NEG	NEG	mefAE - mefi Del	0.125	0.03125	NA	0.125	8	1	0.125	2	0.25	NA	0.125	0.03125	0.03125	8	0.125	4	1	0.25	4	1	0.25
SC19-1235-P	CANADA	WT/WT/WT/WT	WT/WT/WT/WT	WT/WT/WT/WT	0	0	NEG	NEG	NEG	NA	NA	WT	WT	WT	WT/WT/WT	NEG	NEG	NEG	Wild Type	0.125	0.03125	NA	0.125	0.03125	1	0.25	2	0.25	NA	0.125	0.03125	0.03125	0.125	0.125	0.03125	1	0.25	4	1	0.25
SC19-1458-P	CANADA	WT/WT/WT/WT	WT/WT/WT/WT	WT/WT/WT/WT	0	0	NEG	NEG	NEG	NA	NA	WT	WT	WT	WT/WT/WT	NEG	NEG	NEG	Wild Type	0.125	0.03125	NA	0.125	0.03125	1	0.25	4	0.25	NA	0.125	0.03125	0.03125	0.125	0.125	0.03125	1	0.25	4	1	0.25
SC19-1562-P	CANADA	WT/WT/WT/WT	WT/WT/WT/WT	WT/WT/WT/WT	0	0	NEG	NEG	POS	WT	Del	WT	WT	WT	WT/WT/WT	NEG	NEG	NEG	mefAE - mefi Del	0.125	0.03125	NA	0.125	4	1	0.25	4	0.25	NA	0.125	0.03125	0.03125	8	0.125	4	1	0.25	4	1	0.25
SC19-1564-P	CANADA	WT/WT/WT/WT	WT/WT/WT/WT	WT/WT/WT/WT	0	0	NEG	NEG	NEG	NA	NA	WT	INS	WT	WT/WT/WT	NEG	NEG	NEG	folP INS_VEI	0.125	0.03125	NA	0.125	0.03125	2	2	4	0.25	NA	0.125	0.03125	0.03125	0.125	0.125	0.03125	1	1	4	1	0.25
SC19-1565-P	CANADA	WT/WT/WT/WT	WT/WT/WT/WT	WT/WT/WT/WT	0	0	NEG	NEG	NEG	NA	NA	WT	INS	WT	WT/WT/WT	NEG	NEG	NEG	folP INS_VEI	0.125	0.03125	NA	0.125	0.03125	1	1	2	0.25	NA	0.125	0.03125	0.03125	0.125	0.125	0.03125	1	1	4	1	0.25
SC19-1566-P	CANADA	WT/WT/WT/WT	WT/WT/WT/WT	WT/WT/WT/WT	0	0	NEG	NEG	NEG	NA	NA	WT	WT	WT	WT/WT/WT	NEG	NEG	NEG	Wild Type	0.125	0.03125	NA	0.125	0.03125	1	0.25	4	0.25	NA	0.125	0.03125	0.03125	0.125	0.125	0.03125	1	0.25	4	1	0.25
SC19-1568-P	CANADA	WT/WT/WT/WT	WT/WT/WT/WT	WT/WT/WT/WT	0	0	NEG	NEG	POS	-364T	Del	I100L	INS	WT	WT/WT/WT	POS	NEG	NEG	mefAE - mefp -364T - mefi Del - tetM - folA I100L - folP INS_EIE	0.125	0.03125	NA	0.125	32	1	4	2	8	NA	0.125	0.03125	0.03125	32	0.125	4	1	4	4	16	4
SC19-1569-P	CANADA	WT/WT/WT/WT	WT/WT/WT/WT	WT/WT/WT/WT	0	0	NEG	NEG	NEG	NA	NA	WT	WT	WT	WT/WT/WT	NEG	NEG	NEG	Wild Type	0.125	0.03125	NA	0.125	0.03125	1	0.25	4	0.25	NA	0.125	0.03125	0.03125	0.125	0.125	0.03125	1	0.25	4	1	0.25
SC19-1570-P	CANADA	WT/WT/WT/TSQY	WT/SSNA/SVESK/WT	WT/WT/WT/WT	0	0	NEG	NEG	NEG	NA	NA	I100L	INS	WT	WT/WT/WT	POS	NEG	NEG	tetM - folA I100L - folP INS_VEI - pbp1a WT/WT/WT/TSQY - pbp2b WT/SSNA/SVESK/WT	0.5	0.5	NA	0.125	0.25	1	4	2	8	NA	0.125	0.25	0.25	0.125	0.125	0.03125	1	4	4	16	4
SC19-1571-P	CANADA	WT/WT/WT/WT	WT/WT/WT/WT	WT/WT/WT/WT	0	0	NEG	NEG	NEG	NA	NA	WT	WT	WT	WT/WT/WT	NEG	NEG	NEG	Wild Type	0.125	0.03125	NA	0.125	0.03125	1	0.25	2	0.25	NA	0.125	0.03125	0.03125	0.125	0.125	0.03125	1	0.25	4	1	0.25
SC19-1572-P	CANADA	WT/WT/WT/WT	WT/WT/WT/WT	WT/WT/WT/WT	0	0	NEG	NEG	NEG	NA	NA	WT	INS	WT	WT/WT/WT	NEG	NEG	NEG	folP INS_VEI	0.125	0.03125	NA	0.125	0.03125	1	1	2	0.25	NA	0.125	0.03125	0.03125	0.125	0.125	0.03125	1	1	4	1	0.25
SC19-1625-P	CANADA	WT/WT/WT/WT	WT/WT/WT/WT	WT/WT/WT/WT	0	0	NEG	NEG	NEG	NA	NA	WT	WT	WT	WT/WT/WT	NEG	NEG	NEG	Wild Type	0.125	0.03125	NA	0.125	0.03125	2	0.25	4	0.25	NA	0.125	0.03125	0.03125	0.125	0.125	0.03125	1	0.25	4	1	0.25
SC19-1626-P	CANADA	WT/WT/WT/WT	WT/WT/WT/WT	WT/WT/WT/WT	0	0	NEG	NEG	NEG	NA	NA	WT	WT	WT	WT/WT/WT	NEG	NEG	NEG	Wild Type	0.125	0.03125	NA	0.125	0.25	2	0.25	2	0.25	NA	0.125	0.03125	0.03125	0.125	0.125	0.03125	1	0.25	4	1	0.25
SC19-1630-P	CANADA	WT/WT/WT/WT	WT/WT/WT/WT	WT/WT/WT/WT	0	0	NEG	NEG	NEG	NA	NA	WT	WT	WT	WT/WT/WT	NEG	NEG	NEG	Wild Type	0.125	0.03125	NA	0.125	0.03125	1	0.25	2	0.25	NA	0.125	0.03125	0.03125	0.125	0.125	0.03125	1	0.25	4	1	0.25
SC19-1633-P	CANADA	WT/WT/WT/WT	WT/WT/WT/WT	WT/WT/WT/WT	0	0	NEG	NEG	NEG	NA	NA	WT	WT	WT	WT/WT/WT	NEG	NEG	NEG	Wild Type	0.125	0.03125	NA	0.125	0.03125	1	0.125	4	0.25	NA	0.125	0.03125	0.03125	0.125	0.125	0.03125	1	0.25	4	1	0.25
SC19-1634-P	CANADA	WT/WT/WT/WT	WT/WT/WT/WT	WT/WT/WT/WT	0	0	NEG	NEG	NEG	NA	NA	WT	WT	WT	WT/WT/WT	NEG	NEG	NEG	Wild Type	0.125	0.03125	NA	0.125	0.03125	1	0.125	2	0.25	NA	0.125	0.03125	0.03125	0.125	0.125	0.03125	1	0.25	4	1	0.25
SC19-1637-P	CANADA	WT/WT/WT/WT	WT/WT/WT/WT	WT/WT/WT/WT	0	0	NEG	NEG	NEG	NA	NA	WT	WT	WT	WT/WT/WT	NEG	NEG	NEG	Wild Type	0.125	0.03125	NA	0.125	0.03125	1	0.25	2	0.25	NA	0.125	0.03125	0.03125	0.125	0.125	0.03125	1	0.25	4	1	0.25
SC19-1638-P	CANADA	WT/WT/WT/WT	WT/WT/WT/WT	WT/WT/WT/WT	0	0	NEG	NEG	NEG	NA	NA	WT	WT	WT	WT/WT/WT	NEG	NEG	NEG	Wild Type	0.125	0.03125	NA	0.125	0.03125	1	0.25	4	0.25	NA	0.125	0.03125	0.03125	0.125	0.125	0.03125	1	0.25	4	1	0.25
SC19-1671-P	CANADA	WT/WT/WT/WT	WT/WT/WT/WT	WT/WT/WT/WT	0	0	NEG	NEG	NEG	NA	NA	WT	WT	WT	WT/WT/WT	NEG	NEG	NEG	Wild Type	0.125	0.03125	NA	0.125	0.03125	1	0.25	2	0.25	NA	0.125	0.03125	0.03125	0.125	0.125	0.03125	1	0.25	4	1	0.25
SC19-1672-P	CANADA	WT/WT/WT/WT	WT/WT/WT/WT	WT/WT/WT/WT	0	0	NEG	NEG	NEG	NA	NA	WT	WT	WT	WT/WT/WT	NEG	NEG	NEG	Wild Type	0.125	0.03125	NA	0.125	0.03125	1	0.25	4	0.25	NA	0.125	0.03125	0.03125	0.125	0.125	0.03125	1	0.25	4	1	0.25
SC19-1673-P	CANADA	SSMK/WT/WT/NTGY	WT/SSNA/WT/WT	SAMK/WT/KEA/VKSG	0	0	NEG	NEG	POS	-364T	WT	I100L	INS	WT	WT/WT/WT	NEG	NEG	NEG	mefAE - mefp -364T - folA I100L - folP INS_EIE - pbp1a SSMK/WT/WT/NTGY - pbp2b WT/SSNA/WT/WT - pbp2x SAMK/WT/KEA/VKSG	1	2	NA	0.125	4	1	8	4	0.25	NA	1	2	2	16	0.125	2	1	4	4	1	0.25
SC19-1680-P	CANADA	WT/WT/WT/WT	WT/WT/WT/WT	WT/WT/WT/WT	0	0	POS	NEG	NEG	NA	NA	WT	WT	WT	WT/WT/WT	POS	NEG	NEG	ermB - tetM	0.125	0.03125	NA	32	64	1	0.125	2	8	NA	0.125	0.03125	0.03125	128	64	32	1	0.25	4	16	4
SC19-1703-P	CANADA	WT/WT/WT/WT	WT/WT/WT/WT	WT/WT/WT/WT	0	0	NEG	NEG	NEG	NA	NA	I100L	INS	WT	WT/WT/WT	NEG	NEG	NEG	folA I100L - folP INS_VEI	0.125	0.03125	NA	0.125	0.03125	0.5	8	4	0.25	NA	0.125	0.03125	0.03125	0.125	0.125	0.03125	1	4	4	1	0.25
SC19-1704-P	CANADA	WT/WT/WT/WT	WT/WT/WT/WT	WT/WT/WT/WT	0	0	NEG	NEG	NEG	NA	NA	WT	WT	WT	WT/WT/WT	NEG	NEG	NEG	Wild Type	0.125	0.03125	NA	0.125	0.03125	1	0.25	2	0.25	NA	0.125	0.03125	0.03125	0.125	0.125	0.03125	1	0.25	4	1	0.25
SC19-1705-P	CANADA	WT/WT/WT/WT	WT/WT/WT/WT	WT/WT/WT/WT	0	0	NEG	NEG	NEG	NA	NA	WT	WT	WT	WT/WT/WT	NEG	NEG	NEG	Wild Type	0.125	0.03125	NA	0.125	0.03125	1	0.25	4	0.25	NA	0.125	0.03125	0.03125	0.125	0.125	0.03125	1	0.25	4	1	0.25
SC19-1706-P	CANADA	WT/WT/WT/WT	WT/WT/WT/WT	WT/WT/WT/WT	4	0	NEG	NEG	NEG	NA	NA	WT	WT	WT	WT/WT/WT	NEG	NEG	NEG	23S rRNA A2059G 4/4	0.125	0.03125	NA	0.125	2	1	0.125	1	0.25	1	0.125	0.03125	0.03125	512	0.5	4	1	0.25	4	1	0.25
SC19-1710-P	CANADA	WT/WT/WT/WT	WT/WT/WT/WT	WT/WT/WT/WT	0	0	NEG	NEG	NEG	NA	NA	WT	WT	WT	WT/WT/WT	NEG	NEG	NEG	Wild Type	0.125	0.03125	NA	0.125	0.03125	1	0.25	4	0.25	NA	0.125	0.03125	0.03125	0.125	0.125	0.03125	1	0.25	4	1	0.25
SC19-1711-P	CANADA	WT/WT/WT/WT	WT/WT/WT/WT	WT/WT/WT/WT	0	0	NEG	NEG	POS	WT	Del	WT	WT	WT	WT/WT/WT	NEG	NEG	NEG	mefAE - mefi Del	0.125	0.03125	NA	0.125	8	1	0.25	4	0.25	NA	0.125	0.03125	0.03125	8	0.125	4	1	0.25	4	1	0.25
SC19-1750-P	CANADA	WT/WT/WT/WT	WT/WT/WT/WT	WT/WT/WT/WT	0	0	NEG	NEG	NEG	NA	NA	WT	WT	WT	WT/WT/WT	NEG	NEG	NEG	Wild Type	0.125	0.03125	NA	0.125	0.03125	0.5	0.25	2	0.25	NA	0.125	0.03125	0.03125	0.125	0.125	0.03125	1	0.25	4	1	0.25
SC19-1751-P	CANADA	WT/WT/WT/WT	WT/WT/WT/WT	WT/WT/WT/WT	0	0	NEG	NEG	POS	WT	Del	WT	INS	WT	WT/WT/WT	NEG	NEG	NEG	mefAE - mefi Del - folP INS_VEI	0.125	0.03125	NA	0.125	2	1	2	2	0.25	NA	0.125	0.03125	0.03125	8	0.125	4	1	1	4	1	0.25
SC19-1752-P	CANADA	WT/WT/WT/WT	WT/WT/WT/WT	WT/WT/WT/WT	0	0	NEG	NEG	NEG	NA	NA	WT	WT	WT	WT/WT/WT	NEG	NEG	NEG	Wild Type	0.125	0.03125	NA	0.125	0.03125	1	0.125	2	0.25	NA	0.125	0.03125	0.03125	0.125	0.125	0.03125	1	0.25	4	1	0.25
SC19-1753-P	CANADA	WT/WT/WT/WT	WT/SSNA/SVESK/WT	SAMK/WT/WT/WT	0	0	NEG	NEG	NEG	NA	NA	WT	WT	WT	WT/WT/WT	NEG	NEG	NEG	pbp2b WT/SSNA/SVESK/WT - pbp2x SAMK/WT/WT/WT	0.125	0.5	NA	0.125	0.03125	0.5	0.125	2	0.25	NA	0.125	0.125	0.25	0.125	0.125	0.03125	1	0.25	4	1	0.25
SC19-1754-P	CANADA	WT/WT/WT/WT	WT/WT/WT/WT	WT/WT/WT/WT	0	0	NEG	NEG	NEG	NA	NA	WT	INS	WT	WT/WT/WT	NEG	NEG	NEG	folP INS_VEI	0.125	0.03125	NA	0.125	0.03125	1	0.5	2	0.25	NA	0.125	0.03125	0.03125	0.125	0.125	0.03125	1	1	4	1	0.25
SC19-1757-P	CANADA	WT/WT/WT/WT	WT/WT/WT/WT	WT/WT/WT/WT	0	0	NEG	NEG	NEG	NA	NA	WT	WT	WT	WT/WT/WT	NEG	NEG	NEG	Wild Type	0.125	0.03125	NA	0.125	0.03125	0.5	0.25	4	0.25	NA	0.125	0.03125	0.03125	0.125	0.125	0.03125	1	0.25	4	1	0.25
SC19-1759-P	CANADA	WT/WT/WT/WT	WT/WT/WT/WT	WT/WT/WT/WT	0	0	NEG	NEG	NEG	NA	NA	WT	WT	WT	WT/WT/WT	NEG	NEG	NEG	Wild Type	0.125	0.03125	NA	0.125	0.03125	1	0.5	4	0.25	NA	0.125	0.03125	0.03125	0.125	0.125	0.03125	1	0.25	4	1	0.25
SC19-1878-P	CANADA	WT/WT/WT/WT	WT/WT/WT/WT	WT/WT/WT/WT	0	0	NEG	NEG	NEG	NA	NA	WT	WT	WT	WT/WT/WT	NEG	NEG	NEG	Wild Type	0.125	0.03125	NA	0.125	0.03125	1	0.25	4	0.25	NA	0.125	0.03125	0.03125	0.125	0.125	0.03125	1	0.25	4	1	0.25
SC19-1910-P	CANADA	SSMK/WT/WT/NTGY	WT/SSNA/WT/WT	SAMK/WT/KEA/VKSG	0	0	NEG	NEG	NEG	NA	NA	I100L	INS	WT	WT/WT/WT	NEG	NEG	NEG	folA I100L - folP INS_VEI - pbp1a SSMK/WT/WT/NTGY - pbp2b WT/SSNA/WT/WT - pbp2x SAMK/WT/KEA/VKSG	1	1	NA	0.125	0.03125	1	8	4	0.25	NA	1	2	2	0.125	0.125	0.03125	1	4	4	1	0.25
SC19-1997-P	CANADA	WT/WT/WT/WT	WT/WT/WT/WT	WT/WT/WT/WT	0	0	NEG	NEG	NEG	NA	NA	WT	WT	WT	WT/WT/WT	NEG	NEG	NEG	Wild Type	0.125	0.03125	NA	0.125	0.03125	1	0.25	2	0.25	NA	0.125	0.03125	0.03125	0.125	0.125	0.03125	1	0.25	4	1	0.25
SC19-2004-P	CANADA	WT/WT/WT/WT	WT/WT/WT/WT	WT/WT/WT/WT	0	0	NEG	NEG	NEG	NA	NA	WT	WT	WT	WT/WT/WT	NEG	NEG	NEG	Wild Type	0.125	0.03125	NA	0.125	0.03125	1	0.25	2	0.25	NA	0.125	0.03125	0.03125	0.125	0.125	0.03125	1	0.25	4	1	0.25
SC19-2095-P	CANADA	WT/WT/WT/WT	WT/WT/WT/WT	WT/WT/WT/WT	0	0	NEG	NEG	NEG	NA	NA	WT	WT	WT	WT/WT/WT	NEG	NEG	NEG	Wild Type	0.125	0.03125	NA	0.125	0.03125	1	0.25	2	0.25	NA	0.125	0.03125	0.03125	0.125	0.125	0.03125	1	0.25	4	1	0.25
SC19-2099-P	CANADA	WT/WT/WT/WT	WT/WT/WT/WT	WT/WT/WT/WT	0	0	NEG	NEG	NEG	NA	NA	WT	WT	WT	WT/WT/WT	NEG	NEG	NEG	Wild Type	0.125	0.03125	NA	0.125	0.03125	2	0.125	2	0.25	NA	0.125	0.03125	0.03125	0.125	0.125	0.03125	1	0.25	4	1	0.25
SC19-2169-P	CANADA	WT/WT/WT/NTGY	WT/WT/WT/WT	SAMK/WT/WT/WT	0	0	NEG	NEG	NEG	NA	NA	WT	WT	WT	WT/WT/WT	NEG	NEG	NEG	pbp1a WT/WT/WT/NTGY - pbp2x SAMK/WT/WT/WT	0.125	0.0625	NA	0.125	0.03125	1	0.25	4	0.25	NA	0.125	0.0625	0.0625	0.125	0.125	0.03125	1	0.25	4	1	0.25
SC19-2170-P	CANADA	WT/WT/WT/WT	WT/WT/WT/WT	WT/WT/WT/WT	0	0	NEG	NEG	NEG	NA	NA	WT	WT	WT	WT/WT/WT	NEG	NEG	NEG	Wild Type	0.125	0.03125	NA	0.125	0.03125	1	0.125	2	0.25	NA	0.125	0.03125	0.03125	0.125	0.125	0.03125	1	0.25	4	1	0.25
SC19-2171-P	CANADA	WT/WT/WT/WT	WT/WT/WT/WT	WT/WT/WT/WT	0	0	POS	NEG	POS	WT	WT	WT	WT	WT	WT/WT/WT	NEG	NEG	NEG	ermB - mefAE	0.125	0.03125	NA	128	64	1	0.125	4	0.25	NA	0.125	0.03125	0.03125	4096	64	2048	1	0.25	4	1	0.25
SC19-2172-P	CANADA	WT/WT/WT/WT	WT/WT/WT/WT	WT/WT/WT/WT	0	0	POS	NEG	POS	WT	WT	WT	WT	WT	WT/WT/WT	NEG	NEG	NEG	ermB - mefAE	0.125	0.03125	NA	128	64	1	0.125	4	0.25	NA	0.125	0.03125	0.03125	4096	64	2048	1	0.25	4	1	0.25
SC19-2173-P	CANADA	SSMK/WT/WT/NTGY	WT/SSNA/WT/WT	SAMK/WT/KEA/VKSG	0	0	NEG	NEG	NEG	NA	NA	WT	WT	WT	WT/WT/WT	NEG	NEG	NEG	pbp1a SSMK/WT/WT/NTGY - pbp2b WT/SSNA/WT/WT - pbp2x SAMK/WT/KEA/VKSG	1	1	NA	0.125	0.03125	1	0.25	2	0.25	NA	1	2	2	0.125	0.125	0.03125	1	0.25	4	1	0.25
SC19-2174-P	CANADA	WT/WT/WT/WT	WT/WT/WT/WT	WT/WT/WT/WT	0	0	NEG	NEG	NEG	NA	NA	WT	WT	WT	WT/WT/WT	NEG	NEG	NEG	Wild Type	0.125	0.03125	NA	0.125	0.03125	2	0.25	2	0.25	NA	0.125	0.03125	0.03125	0.125	0.125	0.03125	1	0.25	4	1	0.25
SC19-2175-P	CANADA	WT/WT/WT/WT	WT/WT/WT/WT	WT/WT/WT/WT	0	0	NEG	NEG	NEG	NA	NA	WT	WT	WT	WT/WT/WT	NEG	NEG	NEG	Wild Type	0.125	0.03125	NA	0.125	0.03125	1	0.125	2	0.25	NA	0.125	0.03125	0.03125	0.125	0.125	0.03125	1	0.25	4	1	0.25
SC19-2176-P	CANADA	WT/WT/WT/WT	WT/WT/WT/WT	WT/WT/WT/WT	0	0	NEG	NEG	POS	-364T	WT	WT	WT	WT	WT/WT/WT	NEG	NEG	NEG	mefAE - mefp -364T	0.125	0.03125	NA	0.125	8	1	0.25	2	0.25	NA	0.125	0.03125	0.03125	16	0.125	2	1	0.25	4	1	0.25
SC19-2177-P	CANADA	WT/WT/WT/WT	WT/WT/WT/WT	WT/WT/WT/WT	0	0	NEG	NEG	NEG	NA	NA	WT	WT	WT	WT/WT/WT	NEG	NEG	NEG	Wild Type	0.125	0.03125	NA	0.125	0.03125	1	0.25	2	0.25	NA	0.125	0.03125	0.03125	0.125	0.125	0.03125	1	0.25	4	1	0.25
SC19-2178-P	CANADA	WT/WT/WT/WT	WT/WT/WT/WT	WT/WT/WT/WT	0	0	NEG	NEG	NEG	NA	NA	WT	WT	WT	WT/WT/WT	NEG	NEG	NEG	Wild Type	0.125	0.03125	NA	0.125	0.03125	1	0.125	1	0.25	NA	0.125	0.03125	0.03125	0.125	0.125	0.03125	1	0.25	4	1	0.25
SC19-2179-P	CANADA	WT/WT/WT/WT	WT/WT/WT/WT	WT/WT/WT/WT	0	0	NEG	NEG	NEG	NA	NA	WT	WT	WT	WT/WT/WT	NEG	NEG	NEG	Wild Type	0.125	0.03125	NA	0.125	0.03125	1	0.25	2	0.25	NA	0.125	0.03125	0.03125	0.125	0.125	0.03125	1	0.25	4	1	0.25
SC19-2180-P	CANADA	WT/WT/WT/WT	WT/WT/WT/WT	WT/WT/WT/WT	0	0	NEG	NEG	NEG	NA	NA	WT	WT	WT	WT/WT/WT	NEG	NEG	NEG	Wild Type	0.125	0.03125	NA	0.125	0.03125	1	0.25	2	0.25	NA	0.125	0.03125	0.03125	0.125	0.125	0.03125	1	0.25	4	1	0.25
SC19-2181-P	CANADA	WT/WT/WT/NTGY	WT/WT/WT/WT	WT/WT/KEA/WT	0	0	NEG	NEG	NEG	NA	NA	WT	WT	WT	WT/WT/WT	POS	NEG	NEG	tetM - pbp1a WT/WT/WT/NTGY - pbp2x WT/WT/KEA/WT	0.125	0.125	NA	0.125	0.03125	1	0.25	4	4	NA	0.125	0.25	0.125	0.125	0.125	0.03125	1	0.25	4	16	4
SC19-2182-P	CANADA	WT/WT/WT/WT	WT/WT/WT/WT	WT/WT/WT/WT	0	0	NEG	NEG	NEG	NA	NA	WT	WT	WT	WT/WT/WT	NEG	NEG	NEG	Wild Type	0.125	0.03125	NA	0.125	0.03125	1	0.125	2	0.25	NA	0.125	0.03125	0.03125	0.125	0.125	0.03125	1	0.25	4	1	0.25
SC19-2183-P	CANADA	WT/WT/WT/WT	WT/WT/WT/WT	WT/WT/WT/WT	0	0	NEG	NEG	NEG	NA	NA	WT	WT	WT	WT/WT/WT	NEG	NEG	NEG	Wild Type	0.125	0.03125	NA	0.125	0.03125	1	0.25	1	0.25	NA	0.125	0.03125	0.03125	0.125	0.125	0.03125	1	0.25	4	1	0.25
SC19-2184-P	CANADA	WT/WT/WT/WT	WT/WT/WT/WT	WT/WT/WT/WT	0	0	NEG	NEG	NEG	NA	NA	WT	INS	WT	WT/WT/WT	NEG	NEG	NEG	folP INS_VEI	0.125	0.03125	NA	0.125	0.03125	1	0.5	2	0.25	NA	0.125	0.03125	0.03125	0.125	0.125	0.03125	1	1	4	1	0.25
SC19-2185-P	CANADA	WT/WT/WT/WT	WT/WT/WT/WT	WT/WT/WT/WT	0	0	NEG	NEG	NEG	NA	NA	WT	WT	WT	WT/WT/WT	NEG	NEG	NEG	Wild Type	0.125	0.03125	NA	0.125	0.03125	2	0.125	2	0.25	NA	0.125	0.03125	0.03125	0.125	0.125	0.03125	1	0.25	4	1	0.25
SC19-2187-P	CANADA	WT/WT/WT/WT	WT/WT/WT/WT	WT/WT/WT/WT	0	0	NEG	NEG	NEG	NA	NA	WT	WT	WT	WT/WT/WT	NEG	NEG	NEG	Wild Type	0.125	0.03125	NA	0.125	0.03125	1	0.25	4	0.25	NA	0.125	0.03125	0.03125	0.125	0.125	0.03125	1	0.25	4	1	0.25
SC19-2188-P	CANADA	WT/WT/WT/WT	WT/WT/WT/WT	WT/WT/WT/WT	0	0	NEG	NEG	NEG	NA	NA	WT	WT	WT	WT/WT/WT	NEG	NEG	NEG	Wild Type	0.125	0.03125	NA	0.125	0.03125	1	0.25	2	0.25	NA	0.125	0.03125	0.03125	0.125	0.125	0.03125	1	0.25	4	1	0.25
SC19-2194-P	CANADA	WT/WT/WT/WT	WT/WT/WT/WT	WT/WT/WT/WT	0	0	NEG	NEG	NEG	NA	NA	WT	WT	WT	WT/WT/WT	NEG	NEG	NEG	Wild Type	0.125	0.0625	NA	0.125	0.03125	1	0.25	4	0.25	NA	0.125	0.03125	0.03125	0.125	0.125	0.03125	1	0.25	4	1	0.25
SC19-2197-P	CANADA	WT/WT/WT/WT	WT/WT/WT/WT	WT/WT/WT/WT	0	0	NEG	NEG	POS	WT	Del	WT	WT	WT	WT/WT/WT	NEG	NEG	NEG	mefAE - mefi Del	0.125	0.03125	NA	0.125	8	1	0.25	4	0.25	NA	0.125	0.03125	0.03125	8	0.125	4	1	0.25	4	1	0.25
SC19-2198-P	CANADA	WT/WT/WT/WT	WT/WT/WT/WT	WT/WT/WT/WT	0	0	NEG	NEG	NEG	NA	NA	WT	WT	WT	WT/WT/WT	NEG	NEG	NEG	Wild Type	0.125	0.0625	NA	0.125	0.03125	1	0.125	2	0.25	NA	0.125	0.03125	0.03125	0.125	0.125	0.03125	1	0.25	4	1	0.25
SC19-2199-P	CANADA	WT/WT/WT/WT	WT/WT/WT/WT	WT/WT/WT/WT	0	0	NEG	NEG	NEG	NA	NA	WT	WT	WT	WT/WT/WT	NEG	NEG	NEG	Wild Type	0.125	0.03125	NA	0.125	0.03125	1	0.125	4	0.25	NA	0.125	0.03125	0.03125	0.125	0.125	0.03125	1	0.25	4	1	0.25
SC19-2200-P	CANADA	WT/WT/WT/WT	WT/WT/WT/WT	WT/WT/WT/WT	0	0	NEG	NEG	NEG	NA	NA	WT	WT	WT	WT/WT/WT	NEG	NEG	NEG	Wild Type	0.125	0.03125	NA	0.125	0.03125	1	0.25	4	0.25	NA	0.125	0.03125	0.03125	0.125	0.125	0.03125	1	0.25	4	1	0.25
SC19-2559-P	CANADA	WT/WT/WT/WT	WT/WT/WT/WT	WT/WT/WT/WT	0	0	NEG	NEG	NEG	NA	NA	WT	WT	WT	WT/WT/WT	NEG	NEG	NEG	Wild Type	0.125	0.03125	NA	0.125	0.03125	1	0.25	4	0.25	NA	0.125	0.03125	0.03125	0.125	0.125	0.03125	1	0.25	4	1	0.25
SC19-2668-P	CANADA	WT/WT/WT/WT	WT/WT/WT/WT	WT/WT/WT/WT	0	0	NEG	NEG	NEG	NA	NA	WT	WT	WT	WT/WT/WT	NEG	NEG	NEG	Wild Type	0.125	0.03125	0.125	0.125	0.03125	1	0.125	2	0.25	1	0.125	0.03125	0.03125	0.125	0.125	0.03125	1	0.25	4	1	0.25
SC19-2670-P	CANADA	WT/WT/WT/WT	WT/WT/WT/WT	WT/WT/WT/WT	0	0	POS	NEG	NEG	NA	NA	WT	WT	WT	WT/WT/WT	POS	NEG	NEG	ermB - tetM	0.125	0.03125	NA	128	64	2	0.25	4	1	NA	0.125	0.03125	0.03125	128	64	32	1	0.25	4	16	4
SC19-2673-P	CANADA	WT/WT/WT/WT	WT/WT/WT/WT	WT/WT/WT/WT	0	0	NEG	NEG	NEG	NA	NA	WT	WT	WT	WT/WT/WT	NEG	NEG	NEG	Wild Type	0.125	0.03125	NA	0.125	0.03125	1	0.125	2	0.25	NA	0.125	0.03125	0.03125	0.125	0.125	0.03125	1	0.25	4	1	0.25
SC19-2674-P	CANADA	SSMK/WT/WT/NTGY	WT/SSNA/WT/WT	SAMK/WT/KEA/VKSG	0	0	NEG	NEG	POS	-364T	Del	WT	WT	WT	WT/WT/WT	NEG	NEG	NEG	mefAE - mefp -364T - mefi Del - pbp1a SSMK/WT/WT/NTGY - pbp2b WT/SSNA/WT/WT - pbp2x SAMK/WT/KEA/VKSG	1	1	NA	0.125	8	1	0.25	2	0.25	NA	1	2	2	32	0.125	4	1	0.25	4	1	0.25
SC19-2676-P	CANADA	WT/WT/WT/WT	WT/WT/WT/WT	WT/WT/WT/WT	0	0	NEG	NEG	NEG	NA	NA	WT	WT	WT	WT/WT/WT	NEG	NEG	NEG	Wild Type	0.125	0.03125	NA	0.125	0.03125	1	0.125	2	0.25	NA	0.125	0.03125	0.03125	0.125	0.125	0.03125	1	0.25	4	1	0.25
SC19-2680-P	CANADA	WT/WT/WT/WT	WT/WT/WT/WT	WT/WT/WT/WT	0	0	NEG	NEG	NEG	NA	NA	WT	WT	WT	WT/WT/WT	NEG	NEG	NEG	Wild Type	0.125	0.03125	NA	0.125	0.03125	1	0.25	4	0.25	NA	0.125	0.03125	0.03125	0.125	0.125	0.03125	1	0.25	4	1	0.25
SC19-2683-P	CANADA	WT/WT/WT/WT	WT/WT/WT/WT	WT/WT/WT/WT	0	0	NEG	NEG	NEG	NA	NA	WT	WT	WT	WT/WT/WT	NEG	NEG	NEG	Wild Type	0.125	0.03125	NA	0.125	0.03125	1	0.125	2	0.25	NA	0.125	0.03125	0.03125	0.125	0.125	0.03125	1	0.25	4	1	0.25
SC19-2685-P	CANADA	WT/WT/WT/NTGY	WT/SSNA/SVESK/WT	WT/WT/EDA/VKSG	0	0	NEG	NEG	NEG	NA	NA	WT	WT	WT	WT/WT/WT	POS	NEG	NEG	ermB(S) - tetM - pbp1a WT/WT/WT/NTGY - pbp2b WT/SSNA/SVESK/WT - pbp2x WT/WT/EDA/VKSG	0.25	0.5	NA	0.125	0.0625	1	0.25	4	8	NA	0.25	0.5	0.5	0.125	0.125	0.03125	1	0.25	4	16	4
SC19-2687-P	CANADA	WT/WT/WT/WT	WT/WT/WT/WT	WT/WT/WT/WT	0	0	NEG	NEG	NEG	NA	NA	WT	WT	WT	WT/WT/WT	NEG	NEG	NEG	Wild Type	0.125	0.03125	NA	0.125	0.0625	1	0.25	4	0.25	NA	0.125	0.03125	0.03125	0.125	0.125	0.03125	1	0.25	4	1	0.25
SC19-2688-P	CANADA	WT/WT/WT/WT	WT/WT/WT/WT	WT/WT/WT/WT	0	0	NEG	NEG	NEG	NA	NA	WT	WT	WT	WT/WT/WT	NEG	NEG	NEG	Wild Type	0.125	0.03125	NA	0.125	0.0625	1	0.25	4	0.25	NA	0.125	0.03125	0.03125	0.125	0.125	0.03125	1	0.25	4	1	0.25
SC19-2689-P	CANADA	WT/WT/WT/NTGY	KKLT///	WT/WT/EDA/VKSG	0	0	POS	NEG	NEG	NA	NA	WT	WT	WT	WT/WT/WT	POS	NEG	NEG	ermB - tetM - pbp1a WT/WT/WT/NTGY - pbp2b KKLT/// - pbp2x WT/WT/EDA/VKSG	0.25	0.25	NA	32	8	1	0.25	4	0.25	NA	0.25	0.5	0.5	128	64	32	1	0.25	4	16	4
SC19-2692-P	CANADA	WT/WT/WT/WT	WT/WT/WT/WT	WT/WT/WT/WT	0	0	NEG	NEG	NEG	NA	NA	WT	WT	WT	WT/WT/WT	NEG	NEG	NEG	Wild Type	0.125	0.03125	NA	0.125	0.03125	1	0.25	2	0.25	NA	0.125	0.03125	0.03125	0.125	0.125	0.03125	1	0.25	4	1	0.25
SC19-2693-P	CANADA	WT/WT/WT/WT	WT/WT/WT/WT	WT/WT/WT/WT	0	0	NEG	NEG	NEG	NA	NA	WT	WT	no gene	WT/WT/WT	NEG	NEG	NEG	gyrA Err	0.125	0.03125	NA	0.125	0.03125	1	0.25	4	0.25	NA	0.125	0.03125	0.03125	0.125	0.125	0.03125	Error	0.25	4	1	0.25
SC19-2763-P	CANADA	WT/WT/WT/WT	WT/WT/WT/WT	WT/WT/KAA/WT	0	0	POS	NEG	NEG	NA	NA	WT	INS	WT	WT/WT/WT	POS	NEG	POS	ermB - tetM - cat - folP INS_VEI - pbp2x WT/WT/KAA/WT	0.125	0.0625	NA	128	64	1	0.5	16	8	NA	0.125	0.03125	0.03125	128	64	32	1	1	8	16	4
SC19-2770-P	CANADA	SSMK/WT/WT/NTGY	WT/SSNA/WT/WT	SAMK/WT/KEA/VKSG	0	0	NEG	NEG	POS	WT	WT	WT	WT	WT	WT/WT/WT	NEG	NEG	NEG	mefAE - pbp1a SSMK/WT/WT/NTGY - pbp2b WT/SSNA/WT/WT - pbp2x SAMK/WT/KEA/VKSG	1	1	NA	0.125	16	1	0.25	2	0.25	NA	1	2	2	8	0.125	2	1	0.25	4	1	0.25
SC19-2864-P	CANADA	WT/WT/WT/WT	WT/WT/WT/WT	WT/WT/WT/WT	0	0	NEG	NEG	NEG	NA	NA	WT	WT	WT	S79Y/WT/WT	NEG	NEG	NEG	parC S79Y	0.125	0.03125	NA	0.125	0.03125	2	0.25	4	0.25	NA	0.125	0.03125	0.03125	0.125	0.125	0.03125	2	0.25	4	1	0.25
SC19-2876-P	CANADA	WT/WT/WT/WT	WT/WT/WT/WT	WT/WT/WT/WT	0	0	NEG	NEG	NEG	NA	NA	WT	WT	WT	WT/WT/WT	NEG	NEG	NEG	Wild Type	0.125	0.03125	NA	0.125	0.03125	1	0.25	4	0.25	NA	0.125	0.03125	0.03125	0.125	0.125	0.03125	1	0.25	4	1	0.25
SC19-2916-P	CANADA	WT/WT/WT/WT	WT/WT/WT/WT	WT/WT/WT/WT	0	0	NEG	NEG	NEG	NA	NA	WT	WT	WT	WT/WT/WT	NEG	NEG	NEG	Wild Type	0.125	0.03125	NA	0.125	0.03125	1	0.125	4	0.25	NA	0.125	0.03125	0.03125	0.125	0.125	0.03125	1	0.25	4	1	0.25
SC19-2917-P	CANADA	WT/WT/WT/WT	WT/WT/WT/WT	WT/WT/WT/WT	0	0	NEG	NEG	NEG	NA	NA	WT	WT	WT	WT/WT/WT	NEG	NEG	NEG	Wild Type	0.125	0.03125	NA	0.125	0.03125	1	0.125	4	0.25	NA	0.125	0.03125	0.03125	0.125	0.125	0.03125	1	0.25	4	1	0.25
SC19-2977-P	CANADA	WT/WT/WT/WT	WT/WT/WT/WT	WT/WT/WT/WT	0	0	NEG	NEG	POS	WT	Del	WT	WT	WT	WT/WT/WT	NEG	NEG	NEG	mefAE - mefi Del	0.125	0.03125	NA	0.125	0.5	1	0.25	2	0.25	NA	0.125	0.03125	0.03125	8	0.125	4	1	0.25	4	1	0.25
SC19-2978-P	CANADA	WT/WT/WT/WT	WT/WT/WT/WT	WT/WT/WT/WT	0	0	NEG	NEG	NEG	NA	NA	WT	WT	WT	WT/WT/WT	NEG	NEG	NEG	Wild Type	0.125	0.03125	NA	0.125	0.03125	1	0.25	4	0.25	NA	0.125	0.03125	0.03125	0.125	0.125	0.03125	1	0.25	4	1	0.25
SC19-2983-P	CANADA	WT/WT/WT/WT	WT/WT/WT/WT	WT/WT/WT/WT	0	0	NEG	NEG	NEG	NA	NA	WT	WT	WT	WT/WT/WT	NEG	NEG	NEG	Wild Type	0.125	0.03125	NA	0.125	0.03125	1	0.125	2	0.25	NA	0.125	0.03125	0.03125	0.125	0.125	0.03125	1	0.25	4	1	0.25
SC19-2984-P	CANADA	WT/WT/WT/WT	WT/WT/WT/WT	WT/WT/WT/WT	0	0	NEG	NEG	NEG	NA	NA	WT	WT	WT	WT/WT/WT	NEG	NEG	NEG	Wild Type	0.125	0.03125	NA	0.125	0.03125	1	0.25	2	0.25	NA	0.125	0.03125	0.03125	0.125	0.125	0.03125	1	0.25	4	1	0.25
SC19-2988-P	CANADA	WT/WT/WT/WT	WT/WT/WT/WT	WT/WT/WT/WT	0	0	NEG	NEG	NEG	NA	NA	WT	WT	WT	WT/WT/WT	NEG	NEG	NEG	Wild Type	0.125	0.03125	NA	0.125	0.03125	1	0.25	2	0.25	NA	0.125	0.03125	0.03125	0.125	0.125	0.03125	1	0.25	4	1	0.25
SC19-2989-P	CANADA	WT/WT/WT/WT	WT/WT/WT/WT	WT/WT/WT/WT	0	0	NEG	NEG	NEG	NA	NA	WT	WT	WT	WT/WT/WT	NEG	NEG	NEG	Wild Type	0.125	0.03125	NA	0.125	0.03125	1	0.25	4	0.25	NA	0.125	0.03125	0.03125	0.125	0.125	0.03125	1	0.25	4	1	0.25
SC19-2990-P	CANADA	WT/WT/WT/WT	WT/WT/WT/WT	WT/WT/WT/WT	0	0	NEG	NEG	NEG	NA	NA	WT	WT	WT	WT/WT/WT	NEG	NEG	NEG	Wild Type	0.125	0.03125	NA	0.125	0.03125	1	0.25	4	0.25	NA	0.125	0.03125	0.03125	0.125	0.125	0.03125	1	0.25	4	1	0.25
SC19-2999-P	CANADA	WT/WT/WT/WT	WT/WT/WT/WT	WT/WT/WT/WT	0	0	NEG	NEG	NEG	NA	NA	WT	WT	WT	WT/WT/WT	NEG	NEG	NEG	Wild Type	0.125	0.03125	NA	0.125	0.03125	1	0.125	2	0.25	NA	0.125	0.03125	0.03125	0.125	0.125	0.03125	1	0.25	4	1	0.25
SC19-3024-P	CANADA	SSMK/WT/WT/NTGY	WT/SSNA/WT/WT	SAMK/WT/KEA/VKSG	0	0	NEG	NEG	NEG	NA	NA	WT	INS	WT	WT/WT/WT	NEG	NEG	NEG	folP INS_EIE - pbp1a SSMK/WT/WT/NTGY - pbp2b WT/SSNA/WT/WT - pbp2x SAMK/WT/KEA/VKSG	1	2	NA	0.125	0.03125	1	0.5	4	0.25	NA	1	2	2	0.125	0.125	0.03125	1	1	4	1	0.25
SC19-3025-P	CANADA	SSMK/WT/WT/NTGY	WT/SSNA/WT/WT	SAMK/WT/KEA/VKSG	0	0	NEG	NEG	NEG	NA	NA	WT	INS	WT	WT/WT/WT	NEG	NEG	NEG	folP INS_EIE - pbp1a SSMK/WT/WT/NTGY - pbp2b WT/SSNA/WT/WT - pbp2x SAMK/WT/KEA/VKSG	1	2	NA	0.125	0.03125	1	0.5	4	0.25	NA	1	2	2	0.125	0.125	0.03125	1	1	4	1	0.25
SC19-3027-P	CANADA	WT/WT/WT/WT	WT/WT/WT/WT	WT/WT/WT/WT	0	0	NEG	NEG	NEG	NA	NA	WT	WT	WT	WT/WT/WT	NEG	NEG	NEG	Wild Type	0.125	0.03125	NA	0.125	0.03125	1	0.25	4	0.25	NA	0.125	0.03125	0.03125	0.125	0.125	0.03125	1	0.25	4	1	0.25
SC19-3028-P	CANADA	WT/WT/WT/WT	WT/WT/WT/WT	WT/WT/WT/WT	0	0	NEG	NEG	NEG	NA	NA	WT	WT	WT	WT/WT/WT	NEG	NEG	NEG	Wild Type	0.125	0.03125	NA	0.125	0.03125	1	0.125	2	0.25	NA	0.125	0.03125	0.03125	0.125	0.125	0.03125	1	0.25	4	1	0.25
SC19-3029-P	CANADA	WT/WT/WT/WT	WT/WT/WT/WT	WT/WT/WT/WT	0	0	NEG	NEG	NEG	NA	NA	WT	WT	WT	WT/WT/WT	NEG	NEG	NEG	Wild Type	0.125	0.03125	NA	0.125	0.03125	1	0.125	2	0.25	NA	0.125	0.03125	0.03125	0.125	0.125	0.03125	1	0.25	4	1	0.25
SC19-3030-P	CANADA	WT/WT/WT/WT	WT/WT/WT/WT	WT/WT/WT/WT	0	0	NEG	NEG	NEG	NA	NA	WT	WT	WT	WT/WT/WT	NEG	NEG	NEG	Wild Type	0.125	0.03125	NA	0.125	0.03125	1	0.25	2	0.25	NA	0.125	0.03125	0.03125	0.125	0.125	0.03125	1	0.25	4	1	0.25
SC19-3031-P	CANADA	WT/WT/WT/WT	WT/WT/WT/WT	WT/WT/WT/WT	0	0	NEG	NEG	NEG	NA	NA	WT	WT	WT	WT/WT/WT	NEG	NEG	NEG	Wild Type	0.125	0.03125	NA	0.125	0.03125	1	0.25	2	0.25	NA	0.125	0.03125	0.03125	0.125	0.125	0.03125	1	0.25	4	1	0.25
SC19-3032-P	CANADA	WT/WT/WT/WT	WT/WT/WT/WT	WT/WT/WT/WT	0	0	NEG	NEG	NEG	NA	NA	WT	WT	WT	WT/WT/WT	NEG	NEG	NEG	Wild Type	0.125	0.03125	NA	0.125	0.03125	1	0.25	2	0.25	NA	0.125	0.03125	0.03125	0.125	0.125	0.03125	1	0.25	4	1	0.25
SC19-3034-P	CANADA	WT/WT/WT/WT	WT/WT/WT/WT	WT/WT/WT/WT	0	0	NEG	NEG	POS	WT	WT	WT	WT	WT	WT/WT/WT	NEG	NEG	NEG	mefAE	0.125	0.03125	NA	0.125	4	1	0.125	2	0.25	NA	0.125	0.03125	0.03125	8	0.125	2	1	0.25	4	1	0.25
SC19-3050-P	CANADA	WT/WT/WT/WT	WT/WT/WT/WT	WT/WT/WT/WT	0	0	NEG	NEG	NEG	NA	NA	WT	WT	WT	WT/WT/WT	NEG	NEG	NEG	Wild Type	0.125	0.03125	NA	0.125	0.03125	1	0.125	2	0.25	NA	0.125	0.03125	0.03125	0.125	0.125	0.03125	1	0.25	4	1	0.25
SC19-3051-P	CANADA	WT/WT/WT/WT	WT/WT/WT/WT	WT/WT/WT/WT	0	0	NEG	NEG	NEG	NA	NA	WT	WT	WT	WT/WT/WT	NEG	NEG	NEG	Wild Type	0.125	0.03125	NA	0.125	0.03125	1	0.25	2	0.25	NA	0.125	0.03125	0.03125	0.125	0.125	0.03125	1	0.25	4	1	0.25
SC19-3052-P	CANADA	WT/WT/WT/WT	WT/WT/WT/WT	WT/WT/WT/WT	0	0	NEG	NEG	POS	WT	WT	WT	WT	WT	WT/WT/WT	NEG	NEG	NEG	mefAE	0.125	0.03125	NA	0.125	4	1	0.125	2	0.25	NA	0.125	0.03125	0.03125	8	0.125	2	1	0.25	4	1	0.25
SC19-3053-P	CANADA	WT/WT/WT/WT	WT/WT/WT/WT	WT/WT/WT/WT	0	0	NEG	NEG	NEG	NA	NA	WT	WT	WT	WT/WT/WT	NEG	NEG	NEG	Wild Type	0.125	0.03125	NA	0.125	0.03125	1	0.25	2	0.25	NA	0.125	0.03125	0.03125	0.125	0.125	0.03125	1	0.25	4	1	0.25
SC19-3054-P	CANADA	WT/WT/WT/WT	WT/WT/WT/WT	WT/WT/WT/WT	0	0	NEG	NEG	NEG	NA	NA	WT	WT	WT	WT/WT/WT	NEG	NEG	NEG	Wild Type	0.125	0.03125	NA	0.125	0.03125	1	0.125	4	0.25	NA	0.125	0.03125	0.03125	0.125	0.125	0.03125	1	0.25	4	1	0.25
SC19-3055-P	CANADA	WT/WT/WT/NTGY	WT/WT/WT/WT	SAMK/WT/WT/WT	0	0	NEG	NEG	NEG	NA	NA	WT	WT	WT	WT/WT/WT	NEG	NEG	NEG	pbp1a WT/WT/WT/NTGY - pbp2x SAMK/WT/WT/WT	0.125	0.0625	NA	0.125	0.03125	2	0.25	4	0.25	NA	0.125	0.0625	0.0625	0.125	0.125	0.03125	1	0.25	4	1	0.25
SC19-3056-P	CANADA	WT/WT/WT/WT	WT/WT/WT/WT	WT/WT/WT/WT	0	0	NEG	NEG	NEG	NA	NA	WT	INS	WT	WT/WT/WT	NEG	NEG	NEG	folP INS_VEI	0.125	0.03125	NA	0.125	0.03125	1	1	4	0.25	NA	0.125	0.03125	0.03125	0.125	0.125	0.03125	1	1	4	1	0.25
SC19-3057-P	CANADA	WT/WT/WT/WT	WT/WT/WT/WT	WT/WT/WT/WT	0	0	NEG	NEG	NEG	NA	NA	WT	WT	WT	WT/WT/WT	NEG	NEG	NEG	Wild Type	0.125	0.03125	NA	0.125	0.03125	1	0.25	2	0.25	NA	0.125	0.03125	0.03125	0.125	0.125	0.03125	1	0.25	4	1	0.25
SC19-3058-P	CANADA	WT/WT/WT/WT	WT/WT/WT/WT	WT/WT/WT/WT	0	0	NEG	NEG	NEG	NA	NA	WT	WT	WT	WT/WT/WT	NEG	NEG	NEG	Wild Type	0.125	0.03125	NA	0.125	0.03125	1	0.25	4	0.25	NA	0.125	0.03125	0.03125	0.125	0.125	0.03125	1	0.25	4	1	0.25
SC19-3059-P	CANADA	WT/WT/WT/WT	WT/WT/WT/WT	WT/WT/WT/WT	0	0	NEG	NEG	NEG	NA	NA	WT	WT	WT	WT/WT/WT	NEG	NEG	NEG	Wild Type	0.125	0.03125	NA	0.125	0.03125	1	0.25	2	0.25	NA	0.125	0.03125	0.03125	0.125	0.125	0.03125	1	0.25	4	1	0.25
SC19-3060-P	CANADA	WT/WT/WT/WT	WT/WT/WT/WT	WT/WT/WT/WT	0	0	NEG	NEG	NEG	NA	NA	WT	WT	WT	WT/WT/WT	NEG	NEG	NEG	Wild Type	0.125	0.03125	NA	0.125	0.03125	1	0.25	2	0.25	NA	0.125	0.03125	0.03125	0.125	0.125	0.03125	1	0.25	4	1	0.25
SC19-3061-P	CANADA	WT/WT/WT/WT	WT/WT/WT/WT	WT/WT/WT/WT	0	0	NEG	NEG	NEG	NA	NA	WT	WT	WT	WT/WT/WT	NEG	NEG	NEG	Wild Type	0.125	0.03125	NA	0.125	0.03125	1	0.25	2	0.25	NA	0.125	0.03125	0.03125	0.125	0.125	0.03125	1	0.25	4	1	0.25
SC19-3062-P	CANADA	WT/WT/WT/WT	WT/WT/WT/WT	WT/WT/WT/WT	0	0	NEG	NEG	NEG	NA	NA	WT	WT	WT	WT/WT/WT	NEG	NEG	NEG	Wild Type	0.125	0.03125	NA	0.125	0.03125	1	0.25	4	0.25	NA	0.125	0.03125	0.03125	0.125	0.125	0.03125	1	0.25	4	1	0.25
SC19-3063-P	CANADA	WT/WT/WT/WT	WT/WT/WT/WT	WT/WT/WT/WT	0	0	NEG	NEG	POS	WT	WT	WT	WT	WT	WT/WT/WT	NEG	NEG	NEG	mefAE	0.125	0.03125	NA	0.125	2	1	0.125	4	0.25	NA	0.125	0.03125	0.03125	8	0.125	2	1	0.25	4	1	0.25
SC19-3064-P	CANADA	WT/WT/WT/WT	WT/WT/WT/WT	WT/WT/WT/WT	0	0	NEG	NEG	NEG	NA	NA	WT	WT	WT	WT/WT/WT	NEG	NEG	NEG	Wild Type	0.125	0.03125	NA	0.125	0.03125	1	0.125	4	0.25	NA	0.125	0.03125	0.03125	0.125	0.125	0.03125	1	0.25	4	1	0.25
SC19-3065-P	CANADA	WT/WT/WT/WT	WT/WT/WT/WT	WT/WT/WT/WT	0	0	NEG	NEG	NEG	NA	NA	WT	WT	WT	WT/WT/WT	NEG	NEG	NEG	Wild Type	0.125	0.03125	NA	0.125	0.03125	1	0.25	2	0.25	NA	0.125	0.03125	0.03125	0.125	0.125	0.03125	1	0.25	4	1	0.25
SC19-3066-P	CANADA	WT/WT/WT/WT	WT/WT/WT/WT	WT/WT/WT/WT	0	0	NEG	NEG	NEG	NA	NA	WT	WT	WT	WT/WT/WT	NEG	NEG	NEG	Wild Type	0.125	0.03125	NA	0.125	0.03125	1	0.125	2	0.25	NA	0.125	0.03125	0.03125	0.125	0.125	0.03125	1	0.25	4	1	0.25
SC19-3067-P	CANADA	WT/WT/WT/WT	WT/WT/WT/WT	WT/WT/WT/WT	0	0	NEG	NEG	NEG	NA	NA	WT	INS	WT	S79Y/WT/WT	NEG	NEG	NEG	folP INS_VEI - parC S79Y	0.125	0.03125	NA	0.125	0.03125	2	0.5	1	0.25	NA	0.125	0.03125	0.03125	0.125	0.125	0.03125	2	1	4	1	0.25
SC19-3087-P	CANADA	WT/WT/WT/WT	WT/WT/WT/WT	WT/WT/WT/WT	0	0	NEG	NEG	NEG	NA	NA	WT	WT	WT	WT/WT/WT	NEG	NEG	NEG	Wild Type	0.125	0.03125	NA	0.125	0.03125	1	0.125	2	0.25	NA	0.125	0.03125	0.03125	0.125	0.125	0.03125	1	0.25	4	1	0.25
SC19-3138-P	CANADA	WT/WT/WT/WT	WT/WT/WT/WT	WT/WT/WT/WT	0	0	NEG	NEG	NEG	NA	NA	WT	WT	WT	WT/WT/WT	NEG	NEG	NEG	Wild Type	0.125	0.03125	NA	0.125	0.03125	1	0.25	4	0.25	NA	0.125	0.03125	0.03125	0.125	0.125	0.03125	1	0.25	4	1	0.25
SC19-3479-P	CANADA	WT/WT/WT/WT	WT/WT/WT/WT	WT/WT/WT/WT	0	0	NEG	NEG	NEG	NA	NA	WT	WT	WT	WT/WT/WT	NEG	NEG	NEG	Wild Type	0.125	0.03125	NA	0.125	0.03125	2	0.25	2	0.25	NA	0.125	0.03125	0.03125	0.125	0.125	0.03125	1	0.25	4	1	0.25
SC19-3559-P	CANADA	WT/WT/WT/WT	WT/WT/WT/WT	WT/WT/WT/WT	0	0	NEG	NEG	NEG	NA	NA	WT	WT	WT	WT/WT/WT	NEG	NEG	NEG	Wild Type	0.125	0.03125	NA	0.125	0.03125	1	0.125	2	0.25	NA	0.125	0.03125	0.03125	0.125	0.125	0.03125	1	0.25	4	1	0.25
SC19-3561-P	CANADA	WT/WT/WT/WT	WT/WT/WT/WT	WT/WT/WT/WT	0	0	NEG	NEG	NEG	NA	NA	WT	WT	WT	WT/WT/WT	NEG	NEG	NEG	Wild Type	0.125	0.03125	NA	0.125	0.03125	1	0.25	4	0.25	NA	0.125	0.03125	0.03125	0.125	0.125	0.03125	1	0.25	4	1	0.25
SC19-3563-P	CANADA	WT/WT/WT/NTGY	WT/WT/WT/WT	WT/WT/KEA/WT	0	0	NEG	NEG	NEG	NA	NA	WT	WT	WT	WT/WT/WT	POS	NEG	NEG	tetM - pbp1a WT/WT/WT/NTGY - pbp2x WT/WT/KEA/WT	0.125	0.125	NA	0.125	0.03125	1	0.125	2	4	NA	0.125	0.25	0.125	0.125	0.125	0.03125	1	0.25	4	16	4
SC19-3564-P	CANADA	WT/WT/WT/WT	WT/WT/WT/WT	WT/WT/WT/WT	0	0	NEG	NEG	NEG	NA	NA	WT	WT	WT	WT/WT/WT	NEG	NEG	NEG	Wild Type	0.125	0.03125	NA	0.125	0.03125	1	0.25	2	0.25	NA	0.125	0.03125	0.03125	0.125	0.125	0.03125	1	0.25	4	1	0.25
SC19-3598-P	CANADA	WT/WT/WT/WT	WT/WT/WT/WT	WT/WT/WT/WT	0	0	NEG	NEG	NEG	NA	NA	WT	WT	WT	WT/WT/WT	NEG	NEG	NEG	Wild Type	0.125	0.03125	NA	0.125	0.03125	1	0.25	2	0.25	NA	0.125	0.03125	0.03125	0.125	0.125	0.03125	1	0.25	4	1	0.25
SC19-3602-P	CANADA	WT/WT/WT/WT	WT/WT/WT/WT	WT/WT/WT/WT	0	0	NEG	NEG	NEG	NA	NA	WT	WT	WT	WT/WT/WT	NEG	NEG	NEG	Wild Type	0.125	0.03125	NA	0.125	0.03125	1	0.25	2	0.25	NA	0.125	0.03125	0.03125	0.125	0.125	0.03125	1	0.25	4	1	0.25
SC19-3674-P	CANADA	WT/WT/WT/WT	WT/WT/WT/WT	WT/WT/WT/WT	0	0	NEG	NEG	NEG	NA	NA	WT	WT	WT	WT/WT/WT	NEG	NEG	NEG	Wild Type	0.125	0.03125	NA	0.125	0.03125	0.5	0.125	1	0.25	NA	0.125	0.03125	0.03125	0.125	0.125	0.03125	1	0.25	4	1	0.25
SC19-3693-P	CANADA	WT/WT/WT/WT	WT/WT/WT/WT	WT/WT/WT/WT	0	0	NEG	NEG	NEG	NA	NA	WT	WT	WT	WT/WT/WT	NEG	NEG	NEG	Wild Type	0.125	0.03125	NA	0.125	0.03125	1	0.125	4	0.25	NA	0.125	0.03125	0.03125	0.125	0.125	0.03125	1	0.25	4	1	0.25
SC19-3970-P	CANADA	SSMK/WT/WT/NTGY	WT/SSNA/WT/WT	SAMK/WT/KEA/VKSG	0	0	NEG	NEG	POS	WT	WT	WT	WT	WT	WT/WT/WT	NEG	NEG	NEG	mefAE - pbp1a SSMK/WT/WT/NTGY - pbp2b WT/SSNA/WT/WT - pbp2x SAMK/WT/KEA/VKSG	1	1	NA	0.125	4	1	0.25	2	0.25	NA	1	2	2	8	0.125	2	1	0.25	4	1	0.25
SC19-4038-P	CANADA	WT/WT/WT/WT	WT/WT/WT/WT	WT/WT/WT/WT	0	0	NEG	NEG	NEG	NA	NA	WT	WT	WT	WT/WT/WT	NEG	NEG	NEG	Wild Type	0.125	0.03125	NA	0.125	0.125	0.5	0.125	4	0.25	NA	0.125	0.03125	0.03125	0.125	0.125	0.03125	1	0.25	4	1	0.25
SC19-4239-P	CANADA	WT/WT/WT/WT	WT/WT/WT/WT	WT/WT/WT/WT	0	0	NEG	NEG	NEG	NA	NA	WT	WT	WT	WT/WT/WT	NEG	NEG	NEG	Wild Type	0.125	0.03125	NA	0.125	0.03125	1	0.125	2	0.25	NA	0.125	0.03125	0.03125	0.125	0.125	0.03125	1	0.25	4	1	0.25
SC19-4240-P	CANADA	WT/WT/WT/WT	WT/WT/WT/WT	WT/WT/WT/WT	0	0	NEG	NEG	NEG	NA	NA	WT	WT	WT	WT/WT/WT	NEG	NEG	NEG	Wild Type	0.125	0.03125	NA	0.125	0.03125	1	0.125	2	0.25	NA	0.125	0.03125	0.03125	0.125	0.125	0.03125	1	0.25	4	1	0.25
SC19-4244-P	CANADA	WT/WT/WT/WT	WT/WT/WT/WT	WT/WT/WT/WT	0	0	NEG	NEG	NEG	NA	NA	WT	WT	WT	WT/WT/WT	NEG	NEG	NEG	Wild Type	0.125	0.03125	NA	0.125	0.03125	1	0.125	2	0.25	NA	0.125	0.03125	0.03125	0.125	0.125	0.03125	1	0.25	4	1	0.25
SC19-4245-P	CANADA	WT/WT/WT/WT	WT/WT/WT/WT	WT/WT/WT/WT	0	0	NEG	NEG	NEG	NA	NA	WT	WT	WT	WT/WT/WT	NEG	NEG	NEG	Wild Type	0.125	0.03125	NA	0.125	0.03125	1	0.125	2	0.25	NA	0.125	0.03125	0.03125	0.125	0.125	0.03125	1	0.25	4	1	0.25
SC19-4246-P	CANADA	WT/WT/WT/WT	WT/WT/WT/WT	WT/WT/WT/WT	0	0	NEG	NEG	POS	WT	Del	WT	WT	WT	WT/WT/WT	NEG	NEG	NEG	mefAE - mefi Del	0.125	0.03125	NA	0.125	4	1	0.25	2	0.25	NA	0.125	0.03125	0.03125	8	0.125	4	1	0.25	4	1	0.25
SC19-4250-P	CANADA	WT/WT/WT/WT	WT/WT/WT/WT	WT/WT/WT/WT	0	0	NEG	NEG	NEG	NA	NA	WT	WT	WT	WT/WT/WT	NEG	NEG	NEG	Wild Type	0.125	0.03125	NA	0.125	0.03125	1	0.125	2	0.25	NA	0.125	0.03125	0.03125	0.125	0.125	0.03125	1	0.25	4	1	0.25
SC19-4251-P	CANADA	WT/WT/WT/WT	WT/WT/WT/WT	WT/WT/WT/WT	0	0	NEG	NEG	POS	WT	Del	WT	WT	WT	WT/WT/WT	NEG	NEG	NEG	mefAE - mefi Del	0.125	0.03125	NA	0.125	4	1	0.25	2	0.25	NA	0.125	0.03125	0.03125	8	0.125	4	1	0.25	4	1	0.25
SC19-4278-P	CANADA	WT/WT/WT/WT	WT/WT/WT/WT	WT/WT/WT/WT	0	0	NEG	NEG	NEG	NA	NA	WT	WT	WT	WT/WT/WT	NEG	NEG	NEG	Wild Type	0.125	0.03125	NA	0.125	0.03125	0.5	0.25	2	0.25	NA	0.125	0.03125	0.03125	0.125	0.125	0.03125	1	0.25	4	1	0.25
SC19-4279-P	CANADA	WT/WT/WT/WT	WT/WT/WT/WT	WT/WT/WT/WT	0	0	NEG	NEG	NEG	NA	NA	WT	WT	WT	WT/WT/WT	NEG	NEG	NEG	Wild Type	0.125	0.03125	NA	0.125	0.03125	1	0.125	2	0.25	NA	0.125	0.03125	0.03125	0.125	0.125	0.03125	1	0.25	4	1	0.25
SC19-4280-P	CANADA	WT/WT/WT/WT	WT/WT/WT/WT	WT/WT/WT/WT	0	0	NEG	NEG	POS	WT	WT	WT	WT	WT	WT/WT/WT	NEG	NEG	NEG	mefAE	0.125	0.03125	NA	0.125	2	0.5	0.125	2	0.25	NA	0.125	0.03125	0.03125	8	0.125	2	1	0.25	4	1	0.25
SC19-4281-P	CANADA	WT/WT/WT/WT	WT/WT/WT/WT	WT/WT/WT/WT	0	0	POS	NEG	NEG	NA	NA	WT	WT	WT	WT/WT/WT	POS	NEG	NEG	ermB - tetM	0.125	0.03125	NA	64	16	0.5	0.125	1	0.5	NA	0.125	0.03125	0.03125	128	64	32	1	0.25	4	16	4
SC19-4282-P	CANADA	WT/WT/WT/NTGY	WT/WT/WT/WT	SAMK/WT/WT/WT	0	0	NEG	NEG	POS	-364T	WT	WT	WT	WT	WT/WT/WT	NEG	NEG	NEG	mefAE - mefp -364T - pbp1a WT/WT/WT/NTGY - pbp2x SAMK/WT/WT/WT	0.125	0.0625	NA	0.125	4	1	0.125	2	0.25	NA	0.125	0.0625	0.0625	16	0.125	2	1	0.25	4	1	0.25
SC19-4284-P	CANADA	WT/WT/WT/WT	WT/WT/WT/WT	WT/WT/WT/WT	0	0	NEG	NEG	NEG	NA	NA	WT	WT	WT	WT/WT/WT	NEG	NEG	NEG	Wild Type	0.125	0.03125	NA	0.125	0.03125	1	0.125	1	0.25	NA	0.125	0.03125	0.03125	0.125	0.125	0.03125	1	0.25	4	1	0.25
SC19-4285-P	CANADA	WT/WT/WT/WT	WT/WT/WT/WT	WT/WT/WT/WT	0	0	NEG	NEG	NEG	NA	NA	WT	WT	WT	WT/WT/WT	NEG	NEG	NEG	Wild Type	0.125	0.03125	NA	0.125	0.03125	2	0.125	2	0.25	NA	0.125	0.03125	0.03125	0.125	0.125	0.03125	1	0.25	4	1	0.25
SC19-4286-P	CANADA	WT/WT/WT/WT	WT/WT/WT/WT	WT/WT/WT/WT	0	0	NEG	NEG	NEG	NA	NA	WT	WT	WT	WT/WT/WT	NEG	NEG	NEG	Wild Type	0.125	0.03125	NA	0.125	0.03125	1	0.125	2	0.25	NA	0.125	0.03125	0.03125	0.125	0.125	0.03125	1	0.25	4	1	0.25
SC19-4287-P	CANADA	WT/WT/WT/WT	WT/WT/WT/WT	WT/WT/WT/WT	0	0	NEG	NEG	NEG	NA	NA	WT	WT	WT	WT/WT/WT	NEG	NEG	NEG	Wild Type	0.125	0.03125	NA	0.125	0.03125	1	0.125	2	0.25	NA	0.125	0.03125	0.03125	0.125	0.125	0.03125	1	0.25	4	1	0.25
SC19-4288-P	CANADA	WT/WT/WT/WT	WT/WT/WT/WT	WT/WT/WT/WT	0	0	NEG	NEG	NEG	NA	NA	WT	WT	WT	WT/WT/WT	NEG	NEG	NEG	Wild Type	0.125	0.03125	NA	0.125	0.03125	1	0.125	2	0.25	NA	0.125	0.03125	0.03125	0.125	0.125	0.03125	1	0.25	4	1	0.25
SC19-4305-P	CANADA	WT/WT/WT/WT	WT/WT/WT/WT	WT/WT/WT/WT	0	0	NEG	NEG	NEG	NA	NA	WT	WT	WT	WT/WT/WT	NEG	NEG	NEG	Wild Type	0.125	0.03125	NA	0.125	0.03125	1	0.125	2	0.25	NA	0.125	0.03125	0.03125	0.125	0.125	0.03125	1	0.25	4	1	0.25
SC19-4306-P	CANADA	WT/WT/WT/WT	WT/WT/WT/WT	WT/WT/WT/WT	0	0	NEG	NEG	POS	WT	Del	WT	WT	WT	WT/WT/WT	NEG	NEG	NEG	mefAE - mefi Del	0.125	0.03125	NA	0.125	4	1	0.25	2	0.25	NA	0.125	0.03125	0.03125	8	0.125	4	1	0.25	4	1	0.25
SC19-4311-P	CANADA	WT/WT/WT/WT	WT/WT/WT/WT	WT/WT/WT/WT	0	0	NEG	NEG	NEG	NA	NA	WT	WT	WT	WT/WT/WT	NEG	NEG	NEG	Wild Type	0.125	0.03125	NA	0.125	0.03125	0.5	0.125	1	0.25	NA	0.125	0.03125	0.03125	0.125	0.125	0.03125	1	0.25	4	1	0.25
SC19-4312-P	CANADA	WT/WT/WT/WT	WT/WT/WT/WT	WT/WT/WT/WT	0	0	NEG	NEG	NEG	NA	NA	WT	WT	WT	WT/WT/WT	NEG	NEG	NEG	Wild Type	0.125	0.03125	NA	0.125	0.03125	1	0.25	2	0.25	NA	0.125	0.03125	0.03125	0.125	0.125	0.03125	1	0.25	4	1	0.25
SC19-4314-P	CANADA	WT/WT/WT/WT	WT/WT/WT/WT	WT/WT/WT/WT	0	0	NEG	NEG	NEG	NA	NA	WT	INS	WT	WT/WT/WT	NEG	NEG	NEG	folP INS_VEI	0.125	0.0625	NA	0.125	0.03125	1	1	2	0.25	NA	0.125	0.03125	0.03125	0.125	0.125	0.03125	1	1	4	1	0.25
SC19-4315-P	CANADA	WT/WT/WT/WT	WT/WT/WT/WT	WT/WT/WT/WT	0	0	NEG	NEG	POS	WT	Del	WT	WT	WT	WT/WT/WT	NEG	NEG	NEG	mefAE - mefi Del	0.125	0.03125	NA	0.125	4	1	0.25	2	0.25	NA	0.125	0.03125	0.03125	8	0.125	4	1	0.25	4	1	0.25
SC19-4317-P	CANADA	WT/WT/WT/WT	WT/WT/WT/WT	WT/WT/WT/WT	0	0	NEG	NEG	POS	WT	WT	WT	WT	WT	WT/WT/WT	NEG	NEG	NEG	mefAE	0.125	0.03125	NA	0.125	2	0.5	0.125	2	0.25	NA	0.125	0.03125	0.03125	8	0.125	2	1	0.25	4	1	0.25
SC19-4319-P	CANADA	WT/WT/WT/WT	WT/SSNP/WT/WT	WT/WT/WT/WT	0	0	NEG	NEG	NEG	NA	NA	WT	WT	WT	WT/WT/WT	NEG	NEG	NEG	pbp2b WT/SSNP/WT/WT	0.125	0.03125	NA	0.125	0.03125	0.5	0.125	1	0.25	NA	0.125	0.125	0.125	0.125	0.125	0.03125	1	0.25	4	1	0.25
SC19-4323-P	CANADA	WT/WT/WT/WT	WT/WT/WT/WT	WT/WT/WT/WT	0	0	NEG	NEG	NEG	NA	NA	WT	WT	WT	WT/WT/WT	NEG	NEG	NEG	Wild Type	0.125	0.03125	NA	0.125	0.03125	1	0.25	2	0.25	NA	0.125	0.03125	0.03125	0.125	0.125	0.03125	1	0.25	4	1	0.25
SC19-4328-P	CANADA	WT/WT/WT/NTGY	WT/SSNA/SVESK/WT	WT/WT/EDA/VKSG	0	0	POS	NEG	NEG	NA	NA	WT	WT	WT	WT/WT/WT	POS	NEG	NEG	ermB - tetM - pbp1a WT/WT/WT/NTGY - pbp2b WT/SSNA/SVESK/WT - pbp2x WT/WT/EDA/VKSG	0.25	0.25	NA	1	4	1	0.125	2	4	NA	0.25	0.5	0.5	128	64	32	1	0.25	4	16	4
SC19-4329-P	CANADA	WT/WT/WT/WT	WT/WT/WT/WT	WT/WT/WT/WT	0	0	NEG	NEG	NEG	NA	NA	WT	WT	WT	WT/WT/WT	NEG	NEG	NEG	Wild Type	0.125	0.03125	NA	0.125	0.03125	1	0.125	2	0.25	NA	0.125	0.03125	0.03125	0.125	0.125	0.03125	1	0.25	4	1	0.25
SC19-4330-P	CANADA	WT/WT/WT/WT	WT/WT/WT/WT	WT/WT/WT/WT	0	0	NEG	NEG	NEG	NA	NA	WT	WT	WT	WT/WT/WT	NEG	NEG	NEG	Wild Type	0.125	0.03125	NA	0.125	0.03125	1	0.25	2	0.25	NA	0.125	0.03125	0.03125	0.125	0.125	0.03125	1	0.25	4	1	0.25
SC19-4331-P	CANADA	WT/WT/WT/WT	WT/WT/WT/WT	WT/WT/WT/WT	0	0	NEG	NEG	NEG	NA	NA	WT	INS	WT	WT/WT/WT	NEG	NEG	NEG	folP INS_VEI	0.125	0.03125	NA	0.125	0.03125	1	1	2	0.25	NA	0.125	0.03125	0.03125	0.125	0.125	0.03125	1	1	4	1	0.25
SC19-4332-P	CANADA	WT/WT/WT/WT	WT/WT/WT/WT	WT/WT/WT/WT	0	0	NEG	NEG	NEG	NA	NA	WT	WT	WT	WT/WT/WT	NEG	NEG	NEG	Wild Type	0.125	0.03125	NA	0.125	0.03125	1	0.125	2	0.25	NA	0.125	0.03125	0.03125	0.125	0.125	0.03125	1	0.25	4	1	0.25
SC19-4333-P	CANADA	WT/WT/WT/NTGY	WT/WT/WT/WT	SAMK/WT/WT/WT	0	0	NEG	NEG	NEG	NA	NA	WT	WT	WT	WT/WT/WT	NEG	NEG	NEG	pbp1a WT/WT/WT/NTGY - pbp2x SAMK/WT/WT/WT	0.125	0.03125	NA	0.125	0.03125	1	0.125	2	0.25	NA	0.125	0.0625	0.0625	0.125	0.125	0.03125	1	0.25	4	1	0.25
SC19-4334-P	CANADA	WT/WT/WT/WT	WT/WT/WT/WT	WT/WT/WT/WT	0	0	NEG	NEG	NEG	NA	NA	I100L	INS	S81F	S79F/WT/WT	NEG	NEG	NEG	folA I100L - folP INS_VEI - gyrA S81F - parC S79F	0.125	0.03125	NA	0.125	0.03125	8	2	2	0.25	NA	0.125	0.03125	0.03125	0.125	0.125	0.03125	8	4	4	1	0.25
SC19-4358-P	CANADA	WT/WT/WT/WT	WT/WT/WT/WT	WT/WT/WT/WT	0	0	NEG	NEG	NEG	NA	NA	WT	WT	WT	WT/WT/WT	NEG	NEG	NEG	Wild Type	0.125	0.03125	NA	0.125	0.03125	1	0.125	4	0.25	NA	0.125	0.03125	0.03125	0.125	0.125	0.03125	1	0.25	4	1	0.25
SC19-4361-P	CANADA	WT/WT/WT/WT	WT/WT/WT/WT	WT/WT/WT/WT	0	0	NEG	NEG	NEG	NA	NA	WT	WT	WT	WT/WT/WT	NEG	NEG	NEG	Wild Type	0.125	0.03125	NA	0.125	0.03125	0.5	0.125	2	0.25	NA	0.125	0.03125	0.03125	0.125	0.125	0.03125	1	0.25	4	1	0.25
SC19-4380-P	CANADA	WT/WT/WT/WT	WT/WT/WT/WT	WT/WT/WT/WT	0	0	NEG	NEG	NEG	NA	NA	WT	WT	WT	WT/WT/WT	NEG	NEG	NEG	Wild Type	0.125	0.03125	NA	0.125	0.03125	1	0.25	2	0.25	NA	0.125	0.03125	0.03125	0.125	0.125	0.03125	1	0.25	4	1	0.25
SC19-4383-P	CANADA	WT/WT/WT/WT	WT/WT/WT/WT	WT/WT/WT/WT	0	0	NEG	NEG	NEG	NA	NA	WT	INS	WT	WT/WT/WT	NEG	NEG	NEG	folP INS_VEI	0.125	0.03125	0.125	0.125	0.03125	1	0.5	2	0.25	1	0.125	0.03125	0.03125	0.125	0.125	0.03125	1	1	4	1	0.25
SC19-4384-P	CANADA	WT/WT/WT/NTGY	WT/WT/WT/WT	SAMK/WT/WT/WT	0	0	NEG	NEG	NEG	NA	NA	WT	WT	WT	WT/WT/WT	NEG	NEG	NEG	pbp1a WT/WT/WT/NTGY - pbp2x SAMK/WT/WT/WT	0.125	0.03125	0.125	0.125	0.03125	1	0.125	2	0.25	1	0.125	0.0625	0.0625	0.125	0.125	0.03125	1	0.25	4	1	0.25
SC19-4483-P	CANADA	WT/WT/WT/WT	WT/WT/WT/WT	WT/WT/WT/WT	0	0	NEG	NEG	NEG	NA	NA	WT	WT	WT	WT/WT/WT	NEG	NEG	NEG	Wild Type	0.125	0.03125	NA	0.125	0.03125	1	0.25	2	0.25	NA	0.125	0.03125	0.03125	0.125	0.125	0.03125	1	0.25	4	1	0.25
SC19-4486-P	CANADA	WT/WT/WT/WT	WT/WT/WT/WT	WT/WT/WT/WT	0	0	POS	NEG	NEG	NA	NA	WT	WT	WT	WT/WT/WT	POS	NEG	NEG	ermB - tetM	0.125	0.03125	NA	2	64	0.5	0.125	2	2	NA	0.125	0.03125	0.03125	128	64	32	1	0.25	4	16	4
SC19-4499-P	CANADA	WT/WT/WT/WT	WT/WT/WT/WT	WT/WT/WT/WT	0	0	NEG	NEG	NEG	NA	NA	WT	WT	WT	WT/WT/WT	NEG	NEG	NEG	Wild Type	0.125	0.03125	NA	0.125	0.03125	1	0.125	2	0.25	NA	0.125	0.03125	0.03125	0.125	0.125	0.03125	1	0.25	4	1	0.25
SC19-4527-P	CANADA	WT/WT/WT/WT	WT/WT/WT/WT	WT/WT/WT/WT	0	0	NEG	NEG	NEG	NA	NA	WT	WT	WT	WT/WT/WT	NEG	NEG	NEG	Wild Type	0.125	0.03125	NA	0.125	0.03125	1	0.25	1	0.25	NA	0.125	0.03125	0.03125	0.125	0.125	0.03125	1	0.25	4	1	0.25
SC19-4675-P	CANADA	WT/WT/WT/WT	WT/WT/WT/WT	WT/WT/WT/WT	0	0	NEG	NEG	NEG	NA	NA	WT	WT	WT	WT/WT/WT	NEG	NEG	NEG	Wild Type	0.125	0.03125	NA	0.125	0.03125	1	0.25	2	0.25	NA	0.125	0.03125	0.03125	0.125	0.125	0.03125	1	0.25	4	1	0.25
SC19-4681-P	CANADA	WT/WT/WT/WT	WT/WT/WT/WT	WT/WT/WT/WT	0	0	NEG	NEG	NEG	NA	NA	WT	WT	WT	WT/WT/WT	POS	NEG	NEG	tetM	0.125	0.03125	NA	0.125	0.03125	1	0.25	2	8	NA	0.125	0.03125	0.03125	0.125	0.125	0.03125	1	0.25	4	16	4
SC19-4702-P	CANADA	WT/WT/WT/WT	WT/WT/WT/WT	WT/WT/WT/WT	0	0	NEG	NEG	NEG	NA	NA	WT	WT	WT	WT/WT/WT	NEG	NEG	NEG	Wild Type	0.125	0.03125	NA	0.125	0.03125	1	0.25	2	0.25	NA	0.125	0.03125	0.03125	0.125	0.125	0.03125	1	0.25	4	1	0.25
SC19-4736-P	CANADA	WT/WT/WT/WT	WT/WT/WT/WT	WT/WT/WT/WT	0	0	NEG	NEG	NEG	NA	NA	I100L	INS	WT	WT/WT/WT	POS	NEG	NEG	tetM - folA I100L - folP INS_EIE	0.25	0.03125	NA	0.125	0.03125	1	4	16	4	NA	0.125	0.03125	0.03125	0.125	0.125	0.03125	1	4	4	16	4
SC19-4737-P	CANADA	WT/WT/WT/WT	WT/WT/WT/WT	WT/WT/WT/WT	0	0	NEG	NEG	NEG	NA	NA	I100L	INS	WT	WT/WT/WT	POS	NEG	NEG	tetM - folA I100L - folP INS_EIE	0.125	0.03125	NA	0.125	0.03125	1	4	16	4	NA	0.125	0.03125	0.03125	0.125	0.125	0.03125	1	4	4	16	4
SC19-4739-P	CANADA	WT/WT/WT/WT	WT/WT/WT/WT	WT/WT/WT/WT	0	0	NEG	NEG	NEG	NA	NA	WT	WT	WT	WT/WT/WT	NEG	NEG	NEG	Wild Type	0.125	0.03125	NA	0.125	0.03125	0.5	0.25	2	0.25	NA	0.125	0.03125	0.03125	0.125	0.125	0.03125	1	0.25	4	1	0.25
SC19-4740-P	CANADA	WT/WT/WT/WT	WT/WT/WT/WT	WT/WT/WT/WT	0	0	NEG	NEG	NEG	NA	NA	WT	INS	WT	WT/WT/WT	NEG	NEG	NEG	folP INS_VEI	0.125	0.03125	NA	0.125	0.03125	1	1	2	0.25	NA	0.125	0.03125	0.03125	0.125	0.125	0.03125	1	1	4	1	0.25
SC19-4742-P	CANADA	WT/WT/WT/WT	WT/SSNA/WT/WT	SAMK/WT/WT/WT	0	0	NEG	NEG	NEG	NA	NA	I100L	INS	WT	WT/WT/WT	NEG	NEG	NEG	folA I100L - folP INS_VEI - pbp2b WT/SSNA/WT/WT - pbp2x SAMK/WT/WT/WT	0.25	0.25	NA	0.125	0.03125	1	8	2	0.25	NA	0.125	0.125	0.125	0.125	0.125	0.03125	1	4	4	1	0.25
SC19-4743-P	CANADA	WT/WT/WT/WT	WT/WT/WT/WT	WT/WT/WT/WT	0	0	NEG	NEG	NEG	NA	NA	WT	WT	WT	WT/WT/WT	NEG	NEG	NEG	Wild Type	0.125	0.03125	NA	0.125	0.03125	1	0.125	2	0.25	NA	0.125	0.03125	0.03125	0.125	0.125	0.03125	1	0.25	4	1	0.25
SC19-4745-P	CANADA	WT/WT/WT/WT	WT/WT/WT/WT	WT/WT/WT/WT	0	0	NEG	NEG	NEG	NA	NA	WT	WT	WT	WT/WT/WT	NEG	NEG	NEG	Wild Type	0.125	0.03125	NA	0.125	0.03125	1	0.25	2	0.25	NA	0.125	0.03125	0.03125	0.125	0.125	0.03125	1	0.25	4	1	0.25
SC19-4746-P	CANADA	WT/WT/WT/NTGY	WT/WT/WT/WT	SAMK/WT/WT/WT	0	0	NEG	NEG	NEG	NA	NA	WT	WT	WT	WT/WT/WT	NEG	NEG	NEG	pbp1a WT/WT/WT/NTGY - pbp2x SAMK/WT/WT/WT	0.125	0.0625	NA	0.125	0.03125	1	0.25	2	0.25	NA	0.125	0.0625	0.0625	0.125	0.125	0.03125	1	0.25	4	1	0.25
SC19-4751-P	CANADA	WT/WT/WT/WT	WT/WT/WT/WT	WT/WT/WT/WT	0	0	NEG	NEG	POS	-364T	Del	WT	WT	WT	WT/WT/WT	NEG	NEG	NEG	mefAE - mefp -364T - mefi Del	0.125	0.03125	NA	0.125	8	1	0.125	2	0.25	NA	0.125	0.03125	0.03125	32	0.125	4	1	0.25	4	1	0.25
SC19-4752-P	CANADA	SSMK/WT/WT/NTGY	WT/SSNA/WT/WT	SAMK/WT/KEA/VKSG	0	0	NEG	NEG	POS	WT	WT	WT	WT	WT	WT/WT/WT	NEG	NEG	NEG	mefAE - pbp1a SSMK/WT/WT/NTGY - pbp2b WT/SSNA/WT/WT - pbp2x SAMK/WT/KEA/VKSG	0.5	1	NA	0.125	2	1	0.25	2	0.25	NA	1	2	2	8	0.125	2	1	0.25	4	1	0.25
SC19-4753-P	CANADA	WT/WT/WT/WT	WT/WT/WT/WT	WT/WT/WT/WT	0	0	NEG	NEG	NEG	NA	NA	WT	WT	WT	WT/WT/WT	NEG	NEG	NEG	Wild Type	0.125	0.03125	NA	0.125	0.03125	1	0.125	2	0.25	NA	0.125	0.03125	0.03125	0.125	0.125	0.03125	1	0.25	4	1	0.25
SC19-4754-P	CANADA	SAMK/WT/WT/NTGY	WT/SSNA/WT/WT	SPMK/WT/WT/WT	0	0	POS	NEG	NEG	NA	NA	WT	INS	WT	WT/WT/WT	POS	NEG	NEG	ermB - tetM - folP INS_VEI - pbp1a SAMK/WT/WT/NTGY - pbp2b WT/SSNA/WT/WT - pbp2x SPMK/WT/WT/WT	0.125	0.25	NA	2	64	1	1	1	2	NA	0.5	0.5	1	128	64	32	1	1	4	16	4
SC19-4755-P	CANADA	WT/WT/WT/WT	WT/WT/WT/WT	WT/WT/WT/WT	0	0	NEG	NEG	NEG	NA	NA	WT	WT	WT	WT/WT/WT	NEG	NEG	NEG	Wild Type	0.125	0.03125	NA	0.125	0.03125	1	0.25	2	0.25	NA	0.125	0.03125	0.03125	0.125	0.125	0.03125	1	0.25	4	1	0.25
SC19-4764-P	CANADA	WT/WT/WT/WT	WT/WT/WT/WT	WT/WT/WT/WT	0	0	POS	NEG	NEG	NA	NA	WT	WT	WT	WT/WT/WT	POS	NEG	POS	ermB - tetM - cat	0.125	0.03125	NA	128	64	1	0.25	16	4	NA	0.125	0.03125	0.03125	128	64	32	1	0.25	8	16	4
SC19-4797-P	CANADA	WT/WT/WT/WT	WT/WT/WT/WT	WT/WT/WT/WT	0	0	NEG	NEG	NEG	NA	NA	WT	WT	WT	WT/WT/WT	NEG	NEG	NEG	Wild Type	0.125	0.03125	NA	0.125	0.03125	1	0.25	2	0.25	NA	0.125	0.03125	0.03125	0.125	0.125	0.03125	1	0.25	4	1	0.25
SC19-4891-P	CANADA	SSMK/WT/WT/NTGY	WT/SSNA/WT/WT	SAMK/WT/KEA/VKSG	0	0	NEG	NEG	NEG	NA	NA	I100L	INS	WT	WT/WT/WT	NEG	NEG	NEG	folA I100L - folP INS_VEI - pbp1a SSMK/WT/WT/NTGY - pbp2b WT/SSNA/WT/WT - pbp2x SAMK/WT/KEA/VKSG	0.5	1	0.125	0.125	0.03125	1	8	2	0.25	1	1	2	2	0.125	0.125	0.03125	1	4	4	1	0.25
SC19-4936-P	CANADA	WT/WT/WT/WT	WT/WT/WT/WT	WT/WT/WT/WT	0	0	NEG	NEG	NEG	NA	NA	WT	WT	WT	WT/WT/WT	NEG	NEG	NEG	Wild Type	0.125	0.03125	NA	0.125	0.03125	1	0.25	2	0.25	NA	0.125	0.03125	0.03125	0.125	0.125	0.03125	1	0.25	4	1	0.25
SC19-5012-P	CANADA	WT/WT/WT/WT	WT/WT/WT/WT	WT/WT/WT/WT	0	0	NEG	NEG	NEG	NA	NA	WT	WT	WT	WT/WT/WT	NEG	NEG	NEG	Wild Type	0.125	0.03125	NA	0.125	0.03125	1	0.25	1	0.25	NA	0.125	0.03125	0.03125	0.125	0.125	0.03125	1	0.25	4	1	0.25
SC19-5373-P	CANADA	WT/WT/WT/WT	WT/WT/WT/WT	WT/WT/WT/WT	0	0	NEG	NEG	NEG	NA	NA	WT	WT	WT	WT/WT/WT	NEG	NEG	NEG	Wild Type	0.125	0.03125	NA	0.125	0.03125	1	0.125	1	0.25	NA	0.125	0.03125	0.03125	0.125	0.125	0.03125	1	0.25	4	1	0.25
SC19-5487-P	CANADA	WT/WT/WT/WT	WT/WT/WT/WT	WT/WT/WT/WT	0	0	NEG	NEG	NEG	NA	NA	I100L	INS	WT	WT/WT/WT	POS	NEG	POS	tetM - cat - folA I100L - folP INS_EIE	0.125	0.03125	NA	0.125	0.03125	1	4	16	4	NA	0.125	0.03125	0.03125	0.125	0.125	0.03125	1	4	8	16	4
SC19-5488-P	CANADA	WT/WT/WT/WT	WT/WT/WT/WT	WT/WT/WT/WT	0	0	NEG	NEG	NEG	NA	NA	WT	WT	WT	WT/WT/WT	NEG	NEG	NEG	Wild Type	0.125	0.03125	NA	0.125	0.03125	1	0.5	2	0.25	NA	0.125	0.03125	0.03125	0.125	0.125	0.03125	1	0.25	4	1	0.25
SC19-5489-P	CANADA	WT/WT/WT/WT	WT/WT/WT/WT	WT/WT/WT/WT	0	0	NEG	NEG	NEG	NA	NA	WT	WT	WT	WT/WT/WT	POS	NEG	POS	ermB(S) - tetM - cat	0.125	0.03125	NA	0.125	0.03125	1	0.125	16	2	NA	0.125	0.03125	0.03125	0.125	0.125	0.03125	1	0.25	8	16	4
SC19-5490-P	CANADA	WT/WT/WT/WT	WT/WT/WT/WT	WT/WT/WT/WT	0	0	NEG	NEG	NEG	NA	NA	WT	WT	WT	WT/WT/WT	NEG	NEG	NEG	Wild Type	0.125	0.03125	NA	0.125	0.03125	0.5	0.25	2	0.25	NA	0.125	0.03125	0.03125	0.125	0.125	0.03125	1	0.25	4	1	0.25
SC19-5491-P	CANADA	WT/WT/WT/WT	WT/WT/WT/WT	WT/WT/WT/WT	0	0	NEG	NEG	NEG	NA	NA	WT	WT	WT	WT/WT/WT	NEG	NEG	NEG	Wild Type	0.125	0.03125	NA	0.125	0.03125	0.5	0.125	1	0.25	NA	0.125	0.03125	0.03125	0.125	0.125	0.03125	1	0.25	4	1	0.25
SC19-5492-P	CANADA	WT/WT/WT/WT	WT/WT/WT/WT	WT/WT/WT/WT	0	0	NEG	NEG	NEG	NA	NA	WT	WT	WT	WT/WT/WT	NEG	NEG	NEG	Wild Type	0.125	0.03125	NA	0.125	0.03125	1	0.125	2	0.25	NA	0.125	0.03125	0.03125	0.125	0.125	0.03125	1	0.25	4	1	0.25
SC19-5493-P	CANADA	WT/WT/WT/WT	WT/WT/WT/WT	WT/WT/WT/WT	0	0	NEG	NEG	NEG	NA	NA	WT	WT	WT	WT/WT/WT	NEG	NEG	NEG	Wild Type	0.125	0.03125	NA	0.125	0.03125	1	0.125	1	0.25	NA	0.125	0.03125	0.03125	0.125	0.125	0.03125	1	0.25	4	1	0.25
SC19-5496-P	CANADA	WT/WT/WT/WT	WT/WT/WT/WT	WT/WT/WT/WT	0	0	NEG	NEG	NEG	NA	NA	WT	WT	WT	WT/WT/WT	NEG	NEG	NEG	Wild Type	0.125	0.03125	NA	0.125	0.03125	1	0.125	2	0.25	NA	0.125	0.03125	0.03125	0.125	0.125	0.03125	1	0.25	4	1	0.25
SC19-5507-P	CANADA	WT/WT/WT/WT	WT/WT/WT/WT	WT/WT/WT/WT	0	0	NEG	NEG	NEG	NA	NA	WT	WT	WT	WT/WT/WT	NEG	NEG	NEG	Wild Type	0.125	0.03125	NA	0.125	0.03125	1	0.25	2	0.25	NA	0.125	0.03125	0.03125	0.125	0.125	0.03125	1	0.25	4	1	0.25
SC19-5508-P	CANADA	WT/WT/WT/WT	WT/WT/WT/WT	WT/WT/WT/WT	0	0	NEG	NEG	NEG	NA	NA	WT	WT	WT	WT/WT/WT	NEG	NEG	NEG	Wild Type	0.125	0.03125	NA	0.125	0.03125	1	0.25	1	0.25	NA	0.125	0.03125	0.03125	0.125	0.125	0.03125	1	0.25	4	1	0.25
SC19-5526-P	CANADA	WT/WT/WT/WT	WT/WT/WT/WT	WT/WT/WT/WT	0	0	NEG	NEG	NEG	NA	NA	WT	WT	WT	WT/WT/WT	NEG	NEG	NEG	Wild Type	0.125	0.03125	NA	0.125	0.03125	1	0.25	2	0.25	NA	0.125	0.03125	0.03125	0.125	0.125	0.03125	1	0.25	4	1	0.25
SC19-5549-P	CANADA	SAMK/WT/WT/NTGY	WT/SSNA/WT/WT	SAMK/WT/KEA/VKSG	0	0	NEG	NEG	NEG	NA	NA	WT	INS	WT	WT/WT/WT	POS	NEG	NEG	tetM - folP INS_VEI - pbp1a SAMK/WT/WT/NTGY - pbp2b WT/SSNA/WT/WT - pbp2x SAMK/WT/KEA/VKSG	0.5	2	NA	0.125	0.03125	1	1	2	2	NA	1	2	2	0.125	0.125	0.03125	1	1	4	16	4
SC19-5550-P	CANADA	WT/WT/WT/WT	WT/SSNA/WT/WT	WT/WT/WT/WT	0	0	NEG	NEG	POS	WT	WT	WT	WT	WT	WT/WT/WT	NEG	NEG	NEG	mefAE - pbp2b WT/SSNA/WT/WT	0.25	0.125	NA	0.125	1	1	0.25	2	0.25	NA	0.125	0.125	0.125	8	0.125	2	1	0.25	4	1	0.25
SC19-5551-P	CANADA	WT/WT/WT/WT	WT/WT/WT/WT	WT/WT/WT/WT	0	0	NEG	NEG	NEG	NA	NA	WT	WT	WT	WT/WT/WT	NEG	NEG	NEG	Wild Type	0.125	0.03125	NA	0.125	0.03125	1	0.125	2	0.25	NA	0.125	0.03125	0.03125	0.125	0.125	0.03125	1	0.25	4	1	0.25
SC19-5552-P	CANADA	WT/WT/WT/WT	WT/WT/WT/WT	WT/WT/WT/WT	0	0	NEG	NEG	NEG	NA	NA	WT	WT	WT	WT/WT/WT	NEG	NEG	NEG	Wild Type	0.125	0.03125	NA	0.125	0.03125	1	0.125	2	0.25	NA	0.125	0.03125	0.03125	0.125	0.125	0.03125	1	0.25	4	1	0.25
SC19-5554-P	CANADA	WT/WT/WT/WT	WT/WT/WT/WT	WT/WT/WT/WT	0	0	NEG	NEG	POS	WT	Del	WT	WT	WT	WT/WT/WT	NEG	NEG	NEG	mefAE - mefi Del	0.125	0.03125	NA	0.125	2	1	0.25	2	0.25	NA	0.125	0.03125	0.03125	8	0.125	4	1	0.25	4	1	0.25
SC19-5555-P	CANADA	WT/WT/WT/WT	WT/WT/WT/WT	WT/WT/WT/WT	0	0	NEG	NEG	NEG	NA	NA	WT	WT	WT	WT/WT/WT	NEG	NEG	NEG	Wild Type	0.125	0.03125	NA	0.125	0.03125	1	0.25	2	0.25	NA	0.125	0.03125	0.03125	0.125	0.125	0.03125	1	0.25	4	1	0.25
SC19-5560-P	CANADA	WT/WT/WT/WT	WT/WT/WT/WT	WT/WT/WT/WT	0	0	NEG	NEG	NEG	NA	NA	WT	WT	WT	WT/WT/WT	NEG	NEG	NEG	Wild Type	0.125	0.03125	NA	0.125	0.03125	1	0.25	2	0.25	NA	0.125	0.03125	0.03125	0.125	0.125	0.03125	1	0.25	4	1	0.25
SC19-5585-P	CANADA	WT/WT/WT/WT	WT/WT/WT/WT	WT/WT/WT/WT	0	0	NEG	NEG	NEG	NA	NA	WT	WT	WT	WT/WT/WT	NEG	NEG	NEG	Wild Type	0.125	0.03125	NA	0.125	0.03125	1	0.25	2	0.25	NA	0.125	0.03125	0.03125	0.125	0.125	0.03125	1	0.25	4	1	0.25
SC19-5586-P	CANADA	WT/WT/WT/WT	WT/WT/WT/WT	WT/WT/WT/WT	0	0	NEG	NEG	NEG	NA	NA	WT	WT	WT	WT/WT/WT	NEG	NEG	NEG	Wild Type	0.125	0.03125	NA	0.125	0.0625	1	0.125	2	0.25	NA	0.125	0.03125	0.03125	0.125	0.125	0.03125	1	0.25	4	1	0.25
SC19-5587-P	CANADA	WT/WT/WT/WT	WT/WT/WT/WT	WT/WT/WT/WT	0	0	NEG	NEG	NEG	NA	NA	WT	WT	WT	WT/WT/WT	NEG	NEG	NEG	Wild Type	0.125	0.03125	NA	0.125	0.03125	1	0.125	2	0.25	NA	0.125	0.03125	0.03125	0.125	0.125	0.03125	1	0.25	4	1	0.25
SC19-5588-P	CANADA	WT/WT/WT/WT	WT/WT/WT/WT	WT/WT/WT/WT	0	0	NEG	NEG	NEG	NA	NA	WT	WT	WT	WT/WT/WT	NEG	NEG	NEG	Wild Type	0.125	0.03125	NA	0.125	0.03125	1	0.25	1	0.25	NA	0.125	0.03125	0.03125	0.125	0.125	0.03125	1	0.25	4	1	0.25
SC19-5589-P	CANADA	WT/WT/WT/WT	WT/WT/WT/WT	WT/WT/WT/WT	0	0	NEG	NEG	NEG	NA	NA	WT	WT	WT	WT/WT/WT	NEG	NEG	NEG	Wild Type	0.125	0.03125	NA	0.125	0.03125	0.5	0.25	2	0.25	NA	0.125	0.03125	0.03125	0.125	0.125	0.03125	1	0.25	4	1	0.25
SC19-5590-P	CANADA	WT/WT/WT/WT	WT/WT/WT/WT	WT/WT/WT/WT	0	0	NEG	NEG	NEG	NA	NA	WT	WT	WT	WT/WT/WT	NEG	NEG	NEG	Wild Type	0.125	0.03125	NA	0.125	0.03125	0.5	0.125	1	0.25	NA	0.125	0.03125	0.03125	0.125	0.125	0.03125	1	0.25	4	1	0.25
SC19-5609-P	CANADA	WT/WT/WT/WT	WT/WT/WT/WT	WT/WT/WT/WT	0	0	NEG	NEG	NEG	NA	NA	WT	WT	WT	WT/WT/WT	NEG	NEG	NEG	Wild Type	0.125	0.03125	NA	0.125	0.03125	1	0.25	2	0.25	NA	0.125	0.03125	0.03125	0.125	0.125	0.03125	1	0.25	4	1	0.25
SC19-5610-P	CANADA	WT/WT/WT/WT	WT/WT/WT/WT	WT/WT/WT/WT	0	0	NEG	NEG	NEG	NA	NA	WT	WT	WT	WT/WT/WT	NEG	NEG	NEG	Wild Type	0.125	0.03125	NA	0.125	0.03125	1	0.25	2	0.25	NA	0.125	0.03125	0.03125	0.125	0.125	0.03125	1	0.25	4	1	0.25
SC19-5622-P	CANADA	WT/WT/WT/WT	WT/WT/WT/WT	WT/WT/WT/WT	0	0	NEG	NEG	POS	WT	Del	WT	WT	WT	WT/WT/WT	NEG	NEG	NEG	mefAE - mefi Del	0.125	0.03125	NA	0.125	16	0.5	0.25	4	0.25	NA	0.125	0.03125	0.03125	8	0.125	4	1	0.25	4	1	0.25
SC19-5624-P	CANADA	WT/WT/WT/WT	WT/WT/WT/WT	WT/WT/WT/WT	0	0	NEG	NEG	POS	WT	Del	WT	WT	WT	WT/WT/WT	NEG	NEG	NEG	mefAE - mefi Del	0.125	0.03125	NA	0.125	8	0.5	0.125	2	0.25	NA	0.125	0.03125	0.03125	8	0.125	4	1	0.25	4	1	0.25
SC19-5625-P	CANADA	WT/WT/WT/WT	WT/WT/WT/WT	WT/WT/WT/WT	0	0	NEG	NEG	NEG	NA	NA	WT	WT	WT	WT/WT/WT	NEG	NEG	NEG	Wild Type	0.125	0.03125	NA	0.125	0.03125	1	0.25	2	0.25	NA	0.125	0.03125	0.03125	0.125	0.125	0.03125	1	0.25	4	1	0.25
SC19-5668-P	CANADA	WT/WT/WT/WT	WT/WT/WT/WT	WT/WT/WT/WT	0	0	NEG	NEG	NEG	NA	NA	WT	WT	WT	WT/WT/WT	NEG	NEG	NEG	Wild Type	0.125	0.03125	NA	0.125	0.03125	1	0.25	4	0.25	NA	0.125	0.03125	0.03125	0.125	0.125	0.03125	1	0.25	4	1	0.25
SC19-5684-P	CANADA	WT/WT/WT/WT	WT/WT/WT/WT	WT/WT/WT/WT	0	0	NEG	NEG	NEG	NA	NA	I100L	INS	WT	WT/WT/WT	POS	NEG	POS	tetM - cat - folA I100L - folP INS_EIE	0.125	0.03125	NA	0.125	0.03125	1	4	16	4	NA	0.125	0.03125	0.03125	0.125	0.125	0.03125	1	4	8	16	4
SC19-5685-P	CANADA	WT/WT/WT/WT	WT/WT/WT/WT	WT/WT/WT/WT	0	0	NEG	NEG	NEG	NA	NA	WT	WT	WT	WT/WT/WT	NEG	NEG	NEG	Wild Type	0.125	0.03125	NA	0.125	0.03125	1	0.125	2	0.25	NA	0.125	0.03125	0.03125	0.125	0.125	0.03125	1	0.25	4	1	0.25
SC19-5686-P	CANADA	WT/WT/WT/WT	WT/WT/WT/WT	WT/WT/WT/WT	0	0	NEG	NEG	NEG	NA	NA	I100L	INS	WT	WT/WT/WT	NEG	NEG	NEG	folA I100L - folP INS_VEI	0.125	0.03125	NA	0.125	0.03125	1	8	2	0.25	NA	0.125	0.03125	0.03125	0.125	0.125	0.03125	1	4	4	1	0.25
SC19-5742-P	CANADA	WT/WT/WT/WT	WT/WT/WT/WT	WT/WT/WT/WT	0	0	NEG	NEG	NEG	NA	NA	WT	WT	WT	WT/WT/WT	NEG	NEG	NEG	Wild Type	0.125	0.03125	NA	0.125	0.03125	1	0.125	2	0.25	NA	0.125	0.03125	0.03125	0.125	0.125	0.03125	1	0.25	4	1	0.25
SC19-5743-P	CANADA	WT/WT/WT/WT	WT/WT/WT/WT	WT/WT/WT/WT	0	0	NEG	NEG	NEG	NA	NA	WT	WT	WT	WT/WT/WT	NEG	NEG	NEG	Wild Type	0.125	0.03125	NA	0.125	0.03125	1	0.25	2	0.25	NA	0.125	0.03125	0.03125	0.125	0.125	0.03125	1	0.25	4	1	0.25
SC19-5751-P	CANADA	WT/WT/WT/WT	WT/WT/WT/WT	WT/WT/WT/WT	0	0	NEG	NEG	NEG	NA	NA	WT	WT	WT	WT/WT/WT	NEG	NEG	NEG	Wild Type	0.125	0.03125	NA	0.125	0.03125	1	0.25	2	0.25	NA	0.125	0.03125	0.03125	0.125	0.125	0.03125	1	0.25	4	1	0.25
SC19-5823-P	CANADA	WT/WT/WT/WT	WT/WT/WT/WT	WT/WT/WT/WT	0	0	NEG	NEG	NEG	NA	NA	WT	WT	WT	WT/WT/WT	NEG	NEG	NEG	Wild Type	0.125	0.03125	NA	0.125	0.03125	1	0.25	2	0.25	NA	0.125	0.03125	0.03125	0.125	0.125	0.03125	1	0.25	4	1	0.25
SC19-5827-P	CANADA	WT/WT/WT/WT	WT/WT/WT/WT	WT/WT/WT/WT	0	0	NEG	NEG	NEG	NA	NA	WT	WT	WT	WT/WT/WT	NEG	NEG	NEG	Wild Type	0.125	0.03125	NA	0.125	0.03125	1	0.25	2	0.25	NA	0.125	0.03125	0.03125	0.125	0.125	0.03125	1	0.25	4	1	0.25
SC19-5828-P	CANADA	WT/WT/WT/WT	WT/WT/WT/WT	WT/WT/WT/WT	0	0	NEG	NEG	NEG	NA	NA	WT	WT	WT	WT/WT/WT	NEG	NEG	NEG	Wild Type	0.125	0.03125	NA	0.125	0.03125	1	0.125	1	0.25	NA	0.125	0.03125	0.03125	0.125	0.125	0.03125	1	0.25	4	1	0.25
SC19-5829-P	CANADA	WT/WT/WT/WT	WT/WT/WT/WT	WT/WT/WT/WT	0	0	NEG	NEG	POS	WT	WT	WT	WT	WT	WT/WT/WT	NEG	NEG	NEG	mefAE	0.125	0.03125	NA	0.125	2	1	0.125	2	0.25	NA	0.125	0.03125	0.03125	8	0.125	2	1	0.25	4	1	0.25
SC19-5830-P	CANADA	WT/WT/WT/WT	WT/SSNA/SVESK/WT	WT/WT/WT/WT	0	0	NEG	NEG	NEG	NA	NA	WT	INS	WT	WT/WT/WT	NEG	NEG	NEG	folP INS_VEI - pbp2b WT/SSNA/SVESK/WT	0.125	0.125	0.125	0.125	0.03125	1	1	2	0.25	1	0.125	0.125	0.25	0.125	0.125	0.03125	1	1	4	1	0.25
SC19-5831-P	CANADA	WT/WT/WT/WT	WT/WT/WT/WT	WT/WT/WT/WT	0	0	NEG	NEG	NEG	NA	NA	WT	WT	WT	WT/WT/WT	NEG	NEG	NEG	Wild Type	0.125	0.03125	NA	0.125	0.03125	1	0.125	2	0.25	NA	0.125	0.03125	0.03125	0.125	0.125	0.03125	1	0.25	4	1	0.25
SC19-5854-P	CANADA	WT/WT/WT/WT	WT/WT/WT/WT	WT/WT/WT/WT	0	0	NEG	NEG	NEG	NA	NA	WT	WT	WT	WT/WT/WT	NEG	NEG	NEG	Wild Type	0.125	0.03125	NA	0.125	0.03125	1	0.125	2	0.25	NA	0.125	0.03125	0.03125	0.125	0.125	0.03125	1	0.25	4	1	0.25
SC19-5878-P	CANADA	WT/WT/WT/WT	WT/WT/WT/WT	WT/WT/WT/WT	0	0	NEG	NEG	NEG	NA	NA	I100L	INS	WT	WT/WT/WT	NEG	NEG	NEG	folA I100L - folP INS_VEI	0.125	0.03125	0.125	0.125	0.03125	1	8	2	0.25	1	0.125	0.03125	0.03125	0.125	0.125	0.03125	1	4	4	1	0.25
SC19-5879-P	CANADA	WT/WT/WT/WT	WT/WT/WT/WT	WT/WT/WT/WT	0	0	NEG	NEG	NEG	NA	NA	WT	WT	WT	WT/WT/WT	NEG	NEG	NEG	Wild Type	0.125	0.03125	NA	0.125	0.03125	1	0.125	2	0.25	NA	0.125	0.03125	0.03125	0.125	0.125	0.03125	1	0.25	4	1	0.25
SC19-5880-P	CANADA	WT/WT/WT/WT	WT/WT/WT/WT	WT/WT/WT/WT	0	0	NEG	NEG	NEG	NA	NA	WT	WT	WT	WT/WT/WT	NEG	NEG	NEG	Wild Type	0.125	0.03125	NA	0.125	0.03125	1	0.125	2	0.25	NA	0.125	0.03125	0.03125	0.125	0.125	0.03125	1	0.25	4	1	0.25
SC19-5881-P	CANADA	WT/WT/WT/NTGY	WT/SSNA/WT/WT	WT/WT/WT/WT	0	0	NEG	NEG	NEG	NA	NA	I100L	INS	WT	WT/WT/WT	NEG	NEG	NEG	folA I100L - folP INS_EIE - pbp1a WT/WT/WT/NTGY - pbp2b WT/SSNA/WT/WT	0.125	0.25	NA	0.125	0.03125	1	8	2	0.25	NA	0.125	0.25	0.25	0.125	0.125	0.03125	1	4	4	1	0.25
SC19-5882-P	CANADA	WT/WT/WT/WT	WT/WT/WT/WT	WT/WT/WT/WT	0	0	NEG	NEG	NEG	NA	NA	WT	WT	WT	WT/WT/WT	NEG	NEG	NEG	Wild Type	0.125	0.03125	NA	0.125	0.03125	0.5	0.125	2	0.25	NA	0.125	0.03125	0.03125	0.125	0.125	0.03125	1	0.25	4	1	0.25
SC19-5883-P	CANADA	WT/WT/WT/WT	WT/WT/WT/WT	WT/WT/WT/WT	0	0	NEG	NEG	NEG	NA	NA	WT	WT	WT	WT/WT/WT	NEG	NEG	NEG	Wild Type	0.125	0.03125	NA	0.125	0.03125	1	0.25	1	0.25	NA	0.125	0.03125	0.03125	0.125	0.125	0.03125	1	0.25	4	1	0.25
SC19-5884-P	CANADA	WT/WT/WT/WT	WT/WT/WT/WT	WT/WT/WT/WT	0	0	NEG	NEG	POS	WT	Del	WT	WT	WT	WT/WT/WT	NEG	NEG	NEG	mefAE - mefi Del	0.125	0.03125	NA	0.125	4	1	0.25	2	0.25	NA	0.125	0.03125	0.03125	8	0.125	4	1	0.25	4	1	0.25
SC19-5886-P	CANADA	WT/WT/WT/WT	WT/WT/WT/WT	WT/WT/WT/WT	0	0	NEG	NEG	NEG	NA	NA	WT	WT	WT	WT/WT/WT	NEG	NEG	NEG	Wild Type	0.125	0.03125	NA	0.125	0.03125	0.5	0.125	2	0.25	NA	0.125	0.03125	0.03125	0.125	0.125	0.03125	1	0.25	4	1	0.25
SC19-5887-P	CANADA	WT/WT/WT/WT	WT/WT/WT/WT	WT/WT/WT/WT	0	0	NEG	NEG	NEG	NA	NA	WT	WT	WT	WT/WT/WT	NEG	NEG	NEG	Wild Type	0.125	0.03125	NA	0.125	0.03125	1	0.125	2	0.25	NA	0.125	0.03125	0.03125	0.125	0.125	0.03125	1	0.25	4	1	0.25
SC19-5888-P	CANADA	WT/WT/WT/WT	WT/WT/WT/WT	WT/WT/WT/WT	0	0	NEG	NEG	NEG	NA	NA	WT	WT	WT	WT/WT/WT	NEG	NEG	NEG	Wild Type	0.125	0.03125	NA	0.125	0.03125	1	0.125	2	0.25	NA	0.125	0.03125	0.03125	0.125	0.125	0.03125	1	0.25	4	1	0.25
SC19-5889-P	CANADA	WT/WT/WT/WT	WT/WT/WT/WT	WT/WT/WT/WT	0	0	NEG	NEG	NEG	NA	NA	WT	WT	WT	WT/WT/WT	POS	NEG	POS	ermB(S) - tetM - cat	0.125	0.03125	NA	0.125	0.0625	1	0.125	16	4	NA	0.125	0.03125	0.03125	0.125	0.125	0.03125	1	0.25	8	16	4
SC19-5890-P	CANADA	WT/WT/WT/WT	WT/WT/WT/WT	WT/WT/WT/WT	0	0	NEG	NEG	NEG	NA	NA	WT	WT	WT	WT/WT/WT	NEG	NEG	NEG	Wild Type	0.125	0.03125	NA	0.125	0.03125	1	0.125	2	0.25	NA	0.125	0.03125	0.03125	0.125	0.125	0.03125	1	0.25	4	1	0.25
SC19-5891-P	CANADA	WT/WT/WT/WT	WT/WT/WT/WT	WT/WT/WT/WT	0	0	NEG	NEG	NEG	NA	NA	WT	WT	WT	WT/WT/WT	NEG	NEG	NEG	Wild Type	0.125	0.03125	NA	0.125	0.03125	1	0.125	2	0.25	NA	0.125	0.03125	0.03125	0.125	0.125	0.03125	1	0.25	4	1	0.25
SC19-5901-P	CANADA	WT/WT/WT/WT	WT/WT/WT/WT	WT/WT/WT/WT	0	0	NEG	NEG	NEG	NA	NA	WT	WT	WT	WT/WT/WT	NEG	NEG	NEG	Wild Type	0.125	0.03125	NA	0.125	0.03125	1	0.25	2	0.25	NA	0.125	0.03125	0.03125	0.125	0.125	0.03125	1	0.25	4	1	0.25
SC19-5902-P	CANADA	WT/WT/WT/WT	WT/WT/WT/WT	WT/WT/WT/WT	0	0	NEG	NEG	NEG	NA	NA	WT	WT	WT	WT/WT/WT	NEG	NEG	NEG	Wild Type	0.125	0.03125	NA	0.125	0.03125	1	0.125	1	0.25	NA	0.125	0.03125	0.03125	0.125	0.125	0.03125	1	0.25	4	1	0.25
SC19-5903-P	CANADA	WT/WT/WT/WT	WT/WT/WT/WT	WT/WT/WT/WT	0	0	NEG	NEG	NEG	NA	NA	WT	WT	WT	WT/WT/WT	NEG	NEG	NEG	Wild Type	0.125	0.03125	NA	0.125	0.03125	1	0.25	2	0.25	NA	0.125	0.03125	0.03125	0.125	0.125	0.03125	1	0.25	4	1	0.25
SC19-5905-P	CANADA	WT/WT/WT/WT	WT/WT/WT/WT	WT/WT/WT/WT	0	0	NEG	NEG	NEG	NA	NA	WT	WT	WT	WT/WT/WT	NEG	NEG	NEG	Wild Type	0.125	0.03125	NA	0.125	0.03125	1	0.125	2	0.25	NA	0.125	0.03125	0.03125	0.125	0.125	0.03125	1	0.25	4	1	0.25
SC19-5908-P	CANADA	WT/WT/WT/WT	WT/WT/WT/WT	WT/WT/WT/WT	0	0	NEG	NEG	NEG	NA	NA	WT	INS	WT	WT/WT/WT	POS	NEG	NEG	tetM - folP INS_EIE	0.125	0.03125	NA	0.125	0.03125	1	0.5	8	2	NA	0.125	0.03125	0.03125	0.125	0.125	0.03125	1	1	4	16	4
SC19-5914-P	CANADA	WT/WT/WT/WT	WT/WT/WT/WT	WT/WT/WT/WT	0	0	NEG	NEG	POS	WT	Del	WT	WT	WT	WT/WT/WT	NEG	NEG	NEG	mefAE - mefi Del	0.125	0.03125	NA	0.125	4	1	0.25	2	0.25	NA	0.125	0.03125	0.03125	8	0.125	4	1	0.25	4	1	0.25
SC19-5947-P	CANADA	WT/WT/WT/WT	WT/WT/WT/WT	WT/WT/WT/WT	0	0	NEG	NEG	NEG	NA	NA	WT	WT	WT	WT/WT/WT	NEG	NEG	NEG	Wild Type	0.125	0.03125	NA	0.125	0.03125	1	0.125	2	0.25	NA	0.125	0.03125	0.03125	0.125	0.125	0.03125	1	0.25	4	1	0.25
SC19-5948-P	CANADA	WT/WT/WT/WT	WT/WT/WT/WT	WT/WT/WT/WT	0	0	NEG	NEG	NEG	NA	NA	WT	WT	WT	WT/WT/WT	NEG	NEG	NEG	Wild Type	0.125	0.03125	NA	0.125	0.03125	1	0.25	2	0.25	NA	0.125	0.03125	0.03125	0.125	0.125	0.03125	1	0.25	4	1	0.25
SC19-5949-P	CANADA	WT/WT/WT/WT	WT/WT/WT/WT	WT/WT/WT/WT	0	0	NEG	NEG	NEG	NA	NA	WT	WT	WT	WT/WT/WT	NEG	NEG	NEG	Wild Type	0.125	0.03125	NA	0.125	0.03125	0.5	0.25	2	0.25	NA	0.125	0.03125	0.03125	0.125	0.125	0.03125	1	0.25	4	1	0.25
SC19-5950-P	CANADA	WT/WT/WT/WT	WT/SSNA/SVESK/WT	WT/WT/WT/WT	0	0	NEG	NEG	NEG	NA	NA	WT	INS	WT	WT/WT/WT	NEG	NEG	NEG	folP INS_VEI - pbp2b WT/SSNA/SVESK/WT	0.125	0.125	NA	0.125	0.03125	0.5	1	1	0.25	NA	0.125	0.125	0.25	0.125	0.125	0.03125	1	1	4	1	0.25
SC19-6082-P	CANADA	WT/WT/WT/WT	WT/WT/WT/WT	WT/WT/WT/WT	0	0	NEG	NEG	NEG	NA	NA	WT	WT	WT	WT/WT/WT	NEG	NEG	NEG	Wild Type	0.125	0.03125	NA	0.125	0.03125	1	0.125	1	0.25	NA	0.125	0.03125	0.03125	0.125	0.125	0.03125	1	0.25	4	1	0.25
SC19-6170-P	CANADA	WT/WT/WT/WT	WT/WT/WT/WT	WT/WT/WT/WT	0	0	NEG	NEG	NEG	NA	NA	WT	WT	WT	WT/WT/WT	NEG	NEG	NEG	Wild Type	0.125	0.03125	NA	0.125	0.03125	1	0.125	2	0.25	NA	0.125	0.03125	0.03125	0.125	0.125	0.03125	1	0.25	4	1	0.25
SC19-6288-P	CANADA	WT/WT/WT/WT	WT/WT/WT/WT	WT/WT/WT/WT	0	0	NEG	NEG	NEG	NA	NA	WT	WT	WT	WT/WT/WT	NEG	NEG	NEG	Wild Type	0.125	0.03125	NA	0.125	0.03125	1	0.25	2	0.25	NA	0.125	0.03125	0.03125	0.125	0.125	0.03125	1	0.25	4	1	0.25
SC19-6313-P	CANADA	WT/WT/WT/NTGY	WT/WT/WT/WT	WT/WT/WT/WT	0	0	POS	NEG	NEG	NA	NA	WT	WT	WT	WT/WT/WT	POS	NEG	NEG	ermB - tetM - pbp1a WT/WT/WT/NTGY	0.25	0.0625	NA	128	64	1	0.125	2	2	NA	0.125	0.0625	0.0625	128	64	32	1	0.25	4	16	4
SC19-6343-P	CANADA	WT/WT/WT/WT	WT/WT/WT/WT	WT/WT/WT/WT	0	0	NEG	NEG	NEG	NA	NA	WT	WT	WT	WT/WT/WT	NEG	NEG	NEG	Wild Type	0.125	0.03125	NA	0.125	0.03125	1	0.25	2	0.25	NA	0.125	0.03125	0.03125	0.125	0.125	0.03125	1	0.25	4	1	0.25
SC19-6346-P	CANADA	WT/WT/WT/WT	WT/WT/WT/WT	WT/WT/WT/WT	0	0	NEG	NEG	NEG	NA	NA	WT	WT	WT	WT/WT/WT	NEG	NEG	NEG	Wild Type	0.125	0.03125	NA	0.125	0.03125	1	0.125	1	0.25	NA	0.125	0.03125	0.03125	0.125	0.125	0.03125	1	0.25	4	1	0.25
SC19-6347-P	CANADA	WT/WT/WT/WT	WT/WT/WT/WT	WT/WT/WT/WT	0	0	NEG	NEG	NEG	NA	NA	WT	WT	WT	WT/WT/WT	NEG	NEG	NEG	Wild Type	0.125	0.03125	NA	0.125	0.03125	1	0.25	2	0.25	NA	0.125	0.03125	0.03125	0.125	0.125	0.03125	1	0.25	4	1	0.25
SC19-6353-P	CANADA	WT/WT/WT/WT	WT/WT/WT/WT	WT/WT/WT/WT	0	0	NEG	NEG	NEG	NA	NA	WT	WT	WT	WT/WT/WT	NEG	NEG	NEG	Wild Type	0.125	0.03125	NA	0.125	0.03125	1	0.125	2	0.25	NA	0.125	0.03125	0.03125	0.125	0.125	0.03125	1	0.25	4	1	0.25
SC19-6381-P	CANADA	WT/WT/WT/WT	WT/WT/WT/WT	WT/WT/WT/WT	0	0	NEG	NEG	NEG	NA	NA	WT	WT	WT	WT/WT/WT	NEG	NEG	NEG	Wild Type	0.125	0.03125	NA	0.125	0.03125	1	0.125	2	0.25	NA	0.125	0.03125	0.03125	0.125	0.125	0.03125	1	0.25	4	1	0.25
SC19-6382-P	CANADA	WT/WT/WT/WT	WT/WT/WT/WT	WT/WT/WT/WT	0	0	NEG	NEG	NEG	NA	NA	WT	WT	WT	WT/WT/WT	NEG	NEG	NEG	Wild Type	0.125	0.03125	NA	0.125	0.03125	1	0.125	2	0.25	NA	0.125	0.03125	0.03125	0.125	0.125	0.03125	1	0.25	4	1	0.25
SC19-6385-P	CANADA	WT/WT/WT/WT	WT/WT/WT/WT	WT/WT/WT/WT	0	0	NEG	NEG	NEG	NA	NA	WT	WT	WT	WT/WT/WT	NEG	NEG	NEG	Wild Type	0.125	0.03125	NA	0.125	0.03125	1	0.125	2	0.25	NA	0.125	0.03125	0.03125	0.125	0.125	0.03125	1	0.25	4	1	0.25
SC19-6386-P	CANADA	WT/WT/WT/WT	WT/WT/WT/WT	WT/WT/WT/WT	0	0	NEG	NEG	POS	WT	Del	WT	WT	WT	WT/WT/WT	NEG	NEG	NEG	mefAE - mefi Del	0.125	0.03125	NA	0.125	4	1	0.125	2	0.25	NA	0.125	0.03125	0.03125	8	0.125	4	1	0.25	4	1	0.25
SC19-6387-P	CANADA	WT/WT/WT/WT	WT/WT/WT/WT	WT/WT/WT/WT	0	0	NEG	NEG	NEG	NA	NA	WT	WT	WT	WT/WT/WT	NEG	NEG	NEG	Wild Type	0.125	0.03125	NA	0.125	0.03125	1	0.125	2	0.25	NA	0.125	0.03125	0.03125	0.125	0.125	0.03125	1	0.25	4	1	0.25
SC19-6388-P	CANADA	WT/WT/WT/WT	WT/WT/WT/WT	WT/WT/WT/WT	0	0	NEG	NEG	NEG	NA	NA	I100L	INS	WT	WT/WT/WT	NEG	NEG	NEG	folA I100L - folP INS_VEI	0.125	0.0625	NA	0.125	0.03125	1	4	2	1	NA	0.125	0.03125	0.03125	0.125	0.125	0.03125	1	4	4	1	0.25
SC19-6389-P	CANADA	WT/WT/WT/WT	WT/WT/WT/WT	WT/WT/WT/WT	0	0	NEG	NEG	POS	WT	WT	I100L	INS	WT	WT/WT/WT	NEG	NEG	NEG	mefAE - folA I100L - folP INS_VEI	0.125	0.03125	NA	0.125	2	1	8	2	0.25	NA	0.125	0.03125	0.03125	8	0.125	2	1	4	4	1	0.25
SC19-6390-P	CANADA	WT/WT/WT/WT	WT/WT/WT/WT	WT/WT/WT/WT	0	0	NEG	NEG	NEG	NA	NA	WT	WT	WT	WT/WT/WT	POS	NEG	NEG	ermB(S) - tetM	0.125	0.03125	NA	0.125	0.03125	1	0.125	1	2	NA	0.125	0.03125	0.03125	0.125	0.125	0.03125	1	0.25	4	16	4
SC19-6428-P	CANADA	WT/WT/WT/WT	WT/WT/WT/WT	WT/WT/WT/WT	0	0	NEG	NEG	NEG	NA	NA	WT	WT	WT	WT/WT/WT	NEG	NEG	NEG	Wild Type	0.125	0.03125	NA	0.125	0.03125	1	0.25	2	0.25	NA	0.125	0.03125	0.03125	0.125	0.125	0.03125	1	0.25	4	1	0.25
SC19-6446-P	CANADA	WT/WT/WT/WT	WT/WT/WT/WT	WT/WT/WT/WT	0	0	NEG	NEG	NEG	NA	NA	WT	WT	WT	WT/WT/WT	POS	NEG	NEG	tetM	0.125	0.03125	NA	0.125	0.03125	1	0.25	2	8	NA	0.125	0.03125	0.03125	0.125	0.125	0.03125	1	0.25	4	16	4
SC19-6447-P	CANADA	WT/WT/WT/WT	WT/WT/WT/WT	WT/WT/WT/WT	0	0	NEG	NEG	NEG	NA	NA	WT	WT	WT	WT/WT/WT	NEG	NEG	NEG	Wild Type	0.125	0.03125	NA	0.125	0.03125	1	0.25	2	0.25	NA	0.125	0.03125	0.03125	0.125	0.125	0.03125	1	0.25	4	1	0.25
SC19-6448-P	CANADA	WT/WT/WT/WT	WT/SSNA/SVESK/WT	WT/WT/WT/WT	0	0	NEG	NEG	NEG	NA	NA	WT	INS	WT	WT/WT/WT	NEG	NEG	NEG	folP INS_VEI - pbp2b WT/SSNA/SVESK/WT	0.125	0.125	NA	0.125	0.03125	0.5	1	1	0.25	NA	0.125	0.125	0.25	0.125	0.125	0.03125	1	1	4	1	0.25
SC19-6449-P	CANADA	WT/WT/WT/WT	WT/SSNA/TVDTK/WT	WT/WT/WT/WT	0	0	NEG	NEG	POS	WT	WT	WT	INS	WT	WT/WT/WT	POS	NEG	NEG	mefAE - tetM - folP INS_VEI - pbp2b WT/SSNA/TVDTK/WT	0.25	0.125	NA	0.125	1	1	0.5	2	2	NA	0.125	0.125	0.25	8	0.125	2	1	1	4	16	4
SC19-6451-P	CANADA	WT/WT/WT/WT	WT/WT/WT/WT	WT/WT/WT/WT	0	0	NEG	NEG	NEG	NA	NA	WT	WT	WT	WT/WT/WT	NEG	NEG	NEG	Wild Type	0.125	0.03125	NA	0.125	0.03125	1	0.125	1	0.25	NA	0.125	0.03125	0.03125	0.125	0.125	0.03125	1	0.25	4	1	0.25
SC19-6452-P	CANADA	WT/WT/WT/WT	WT/WT/WT/WT	WT/WT/WT/WT	0	0	NEG	NEG	NEG	NA	NA	WT	WT	WT	WT/WT/WT	NEG	NEG	NEG	Wild Type	0.125	0.03125	NA	0.125	0.125	0.5	0.125	1	0.25	NA	0.125	0.03125	0.03125	0.125	0.125	0.03125	1	0.25	4	1	0.25
SC19-6453-P	CANADA	WT/WT/WT/WT	WT/WT/WT/WT	WT/WT/WT/WT	0	0	NEG	NEG	POS	WT	Del	WT	INS	WT	WT/WT/WT	NEG	NEG	NEG	mefAE - mefi Del - folP INS_VEI	0.125	0.03125	NA	0.125	4	1	1	2	0.25	NA	0.125	0.03125	0.03125	8	0.125	4	1	1	4	1	0.25
SC19-6454-P	CANADA	WT/WT/WT/WT	WT/WT/WT/WT	WT/WT/WT/WT	0	0	POS	NEG	NEG	NA	NA	WT	WT	WT	WT/WT/WT	POS	NEG	NEG	ermB - tetM	0.125	0.03125	NA	128	64	1	0.125	4	0.5	NA	0.125	0.03125	0.03125	128	64	32	1	0.25	4	16	4
SC19-6455-P	CANADA	WT/WT/WT/WT	WT/WT/WT/WT	WT/WT/WT/WT	0	0	NEG	NEG	NEG	NA	NA	WT	WT	WT	WT/WT/WT	NEG	NEG	NEG	Wild Type	0.125	0.03125	NA	0.125	0.03125	1	0.25	2	0.25	NA	0.125	0.03125	0.03125	0.125	0.125	0.03125	1	0.25	4	1	0.25
SC19-6456-P	CANADA	WT/WT/WT/WT	WT/WT/WT/WT	WT/WT/WT/WT	0	0	NEG	NEG	POS	WT	WT	WT	WT	WT	WT/WT/WT	NEG	NEG	NEG	mefAE	0.125	0.03125	NA	0.125	2	1	0.125	2	0.25	NA	0.125	0.03125	0.03125	8	0.125	2	1	0.25	4	1	0.25
SC19-6457-P	CANADA	WT/WT/WT/WT	WT/WT/WT/WT	WT/WT/WT/WT	0	0	NEG	NEG	NEG	NA	NA	WT	WT	WT	S79Y/WT/WT	NEG	NEG	NEG	parC S79Y	0.125	0.03125	NA	0.125	0.03125	2	0.125	2	0.25	NA	0.125	0.03125	0.03125	0.125	0.125	0.03125	2	0.25	4	1	0.25
SC19-6458-P	CANADA	WT/WT/WT/WT	WT/WT/WT/WT	WT/WT/WT/WT	0	0	NEG	NEG	NEG	NA	NA	WT	WT	WT	WT/WT/WT	NEG	NEG	NEG	Wild Type	0.125	0.03125	NA	0.125	0.0625	1	0.125	1	0.25	NA	0.125	0.03125	0.03125	0.125	0.125	0.03125	1	0.25	4	1	0.25
SC19-6461-P	CANADA	WT/WT/WT/WT	WT/WT/WT/WT	WT/WT/WT/WT	0	0	NEG	NEG	NEG	NA	NA	WT	WT	WT	WT/WT/WT	NEG	NEG	NEG	Wild Type	0.125	0.03125	NA	0.125	0.03125	1	0.125	2	0.25	NA	0.125	0.03125	0.03125	0.125	0.125	0.03125	1	0.25	4	1	0.25
SC19-6464-P	CANADA	WT/WT/WT/WT	WT/WT/WT/WT	WT/WT/WT/WT	0	0	NEG	NEG	POS	WT	Del	WT	WT	WT	WT/WT/WT	NEG	NEG	NEG	mefAE - mefi Del	0.125	0.03125	NA	0.125	4	1	0.25	2	0.25	NA	0.125	0.03125	0.03125	8	0.125	4	1	0.25	4	1	0.25
SC19-6467-P	CANADA	SSMK/WT/WT/NTGY	WT/SSNA/AIDTK/WT	SAMK/WT/EDT/VKSG	0	0	NEG	NEG	POS	WT	WT	I100L	INS	WT	WT/WT/WT	POS	NEG	NEG	ermB(S) - mefAE - tetM - folA I100L - folP INS_IEI - pbp1a SSMK/WT/WT/NTGY - pbp2b WT/SSNA/AIDTK/WT - pbp2x SAMK/WT/EDT/VKSG	1	4	NA	0.125	2	1	4	1	2	8	1	4	4	8	0.125	2	1	4	4	16	4
SC19-6471-P	CANADA	WT/WT/WT/WT	WT/WT/WT/WT	WT/WT/WT/WT	0	0	NEG	NEG	NEG	NA	NA	WT	WT	WT	WT/WT/WT	NEG	NEG	NEG	Wild Type	0.125	0.03125	NA	0.125	0.03125	1	0.25	2	0.25	NA	0.125	0.03125	0.03125	0.125	0.125	0.03125	1	0.25	4	1	0.25
SC19-6472-P	CANADA	WT/WT/WT/WT	WT/WT/WT/WT	WT/WT/WT/WT	0	0	NEG	NEG	NEG	NA	NA	WT	WT	WT	WT/WT/WT	NEG	NEG	NEG	Wild Type	0.125	0.03125	NA	0.125	0.03125	1	0.25	2	0.25	NA	0.125	0.03125	0.03125	0.125	0.125	0.03125	1	0.25	4	1	0.25
SC19-6494-P	CANADA	WT/WT/WT/WT	WT/WT/WT/WT	WT/WT/WT/WT	0	0	NEG	NEG	NEG	NA	NA	I100L	INS	WT	WT/WT/WT	NEG	NEG	NEG	folA I100L - folP INS_VEI	0.125	0.03125	NA	0.125	0.03125	1	4	1	0.25	NA	0.125	0.03125	0.03125	0.125	0.125	0.03125	1	4	4	1	0.25
SC19-6495-P	CANADA	WT/WT/WT/WT	WT/WT/WT/WT	WT/WT/WT/WT	0	0	NEG	NEG	NEG	NA	NA	WT	WT	WT	WT/WT/WT	NEG	NEG	NEG	Wild Type	0.125	0.03125	NA	0.125	0.03125	1	0.125	2	0.25	NA	0.125	0.03125	0.03125	0.125	0.125	0.03125	1	0.25	4	1	0.25
SC19-6496-P	CANADA	WT/WT/WT/WT	WT/WT/WT/WT	WT/WT/WT/WT	0	0	NEG	NEG	NEG	NA	NA	WT	WT	WT	WT/WT/WT	NEG	NEG	NEG	Wild Type	0.125	0.03125	NA	0.125	0.03125	1	0.125	2	0.25	NA	0.125	0.03125	0.03125	0.125	0.125	0.03125	1	0.25	4	1	0.25
SC19-6497-P	CANADA	WT/WT/WT/WT	WT/WT/WT/WT	WT/WT/WT/WT	0	0	NEG	NEG	NEG	NA	NA	WT	WT	WT	WT/WT/WT	NEG	NEG	NEG	Wild Type	0.125	0.03125	NA	0.125	0.03125	1	0.125	1	0.25	NA	0.125	0.03125	0.03125	0.125	0.125	0.03125	1	0.25	4	1	0.25
SC19-6727-P	CANADA	WT/WT/WT/WT	WT/WT/WT/WT	WT/WT/WT/WT	0	0	NEG	NEG	NEG	NA	NA	WT	WT	WT	WT/WT/WT	NEG	NEG	NEG	Wild Type	0.125	0.03125	NA	0.125	0.03125	1	0.25	4	0.25	NA	0.125	0.03125	0.03125	0.125	0.125	0.03125	1	0.25	4	1	0.25
SC19-6777-P	CANADA	WT/WT/WT/WT	WT/WT/WT/WT	WT/WT/WT/WT	0	0	NEG	NEG	NEG	NA	NA	WT	WT	WT	S79Y/WT/WT	NEG	NEG	NEG	parC S79Y	0.125	0.03125	NA	0.125	0.03125	2	0.25	4	0.25	NA	0.125	0.03125	0.03125	0.125	0.125	0.03125	2	0.25	4	1	0.25
SC19-6810-P	CANADA	WT/WT/WT/NTGY	WT/WT/WT/WT	WT/WT/WT/WT	0	0	POS	NEG	NEG	NA	NA	WT	WT	WT	WT/WT/WT	POS	NEG	NEG	ermB - tetM - pbp1a WT/WT/WT/NTGY	0.25	0.0625	NA	128	64	1	0.125	2	4	NA	0.125	0.0625	0.0625	128	64	32	1	0.25	4	16	4
SC19-6948-P	CANADA	WT/WT/WT/WT	WT/WT/WT/WT	WT/WT/WT/WT	0	0	NEG	NEG	NEG	NA	NA	WT	WT	WT	WT/WT/WT	NEG	NEG	NEG	Wild Type	0.125	0.03125	NA	0.125	0.03125	0.5	0.125	1	0.25	NA	0.125	0.03125	0.03125	0.125	0.125	0.03125	1	0.25	4	1	0.25
SC19-6959-P	CANADA	WT/WT/WT/WT	WT/WT/WT/WT	WT/WT/WT/WT	0	0	NEG	NEG	NEG	NA	NA	WT	WT	WT	WT/WT/WT	NEG	NEG	NEG	Wild Type	0.125	0.03125	NA	0.125	0.03125	1	0.25	2	0.25	NA	0.125	0.03125	0.03125	0.125	0.125	0.03125	1	0.25	4	1	0.25
SC19-6961-P	CANADA	WT/WT/WT/WT	WT/WT/WT/WT	WT/WT/WT/WT	0	0	NEG	NEG	POS	WT	Del	WT	INS	WT	WT/WT/WT	NEG	NEG	NEG	mefAE - mefi Del - folP INS_VEI	0.125	0.03125	NA	0.125	4	1	2	2	0.25	NA	0.125	0.03125	0.03125	8	0.125	4	1	1	4	1	0.25
SC19-6962-P	CANADA	SSMK/WT/WT/NTGY	WT/SSNA/WT/WT	SAMK/WT/KEA/VKSG	0	0	NEG	NEG	NEG	NA	NA	I100L	INS	WT	WT/WT/WT	POS	NEG	NEG	tetM - folA I100L - folP INS_VEI - pbp1a SSMK/WT/WT/NTGY - pbp2b WT/SSNA/WT/WT - pbp2x SAMK/WT/KEA/VKSG	1	2	NA	0.125	0.03125	1	16	2	8	NA	1	2	2	0.125	0.125	0.03125	1	4	4	16	4
SC19-6963-P	CANADA	WT/WT/WT/WT	WT/WT/WT/WT	WT/WT/WT/WT	0	0	NEG	NEG	NEG	NA	NA	WT	WT	WT	WT/WT/WT	NEG	NEG	NEG	Wild Type	0.125	0.03125	NA	0.125	0.03125	1	0.25	4	0.25	NA	0.125	0.03125	0.03125	0.125	0.125	0.03125	1	0.25	4	1	0.25
SC19-7007-P	CANADA	WT/WT/WT/WT	WT/SSNA/SVESK/WT	WT/WT/WT/WT	0	0	NEG	NEG	NEG	NA	NA	WT	INS	WT	WT/WT/WT	NEG	NEG	NEG	folP INS_VEI - pbp2b WT/SSNA/SVESK/WT	0.125	0.125	NA	0.125	0.03125	0.5	1	1	0.25	NA	0.125	0.125	0.25	0.125	0.125	0.03125	1	1	4	1	0.25
SC19-7008-P	CANADA	WT/WT/WT/WT	WT/WT/WT/WT	WT/WT/WT/WT	0	0	NEG	NEG	NEG	NA	NA	WT	WT	WT	WT/WT/WT	NEG	NEG	NEG	Wild Type	0.125	0.03125	0.125	0.125	0.03125	1	0.125	4	0.25	1	0.125	0.03125	0.03125	0.125	0.125	0.03125	1	0.25	4	1	0.25
SC19-7009-P	CANADA	WT/WT/WT/WT	WT/WT/WT/WT	WT/WT/WT/WT	0	0	NEG	NEG	NEG	NA	NA	WT	WT	WT	WT/WT/WT	NEG	NEG	NEG	Wild Type	0.125	0.03125	NA	0.125	0.03125	1	0.25	2	0.25	NA	0.125	0.03125	0.03125	0.125	0.125	0.03125	1	0.25	4	1	0.25
SC19-7010-P	CANADA	SSMK/WT/WT/NTGY	WT/SSNA/WT/WT	SAMK/WT/KEA/VKSG	0	0	NEG	NEG	NEG	NA	NA	WT	WT	WT	WT/WT/WT	NEG	NEG	NEG	pbp1a SSMK/WT/WT/NTGY - pbp2b WT/SSNA/WT/WT - pbp2x SAMK/WT/KEA/VKSG	0.5	1	NA	0.125	0.03125	1	0.25	2	0.25	NA	1	2	2	0.125	0.125	0.03125	1	0.25	4	1	0.25
SC19-7011-P	CANADA	SAMK/WT/WT/NTGY	WT/SSNA/WT/WT	SPMK/WT/WT/WT	0	0	POS	NEG	NEG	NA	NA	WT	INS	WT	WT/WT/WT	POS	NEG	NEG	ermB - tetM - folP INS_VEI - pbp1a SAMK/WT/WT/NTGY - pbp2b WT/SSNA/WT/WT - pbp2x SPMK/WT/WT/WT	0.125	0.25	NA	2	64	1	1	2	2	NA	0.5	0.5	1	128	64	32	1	1	4	16	4
SC19-7012-P	CANADA	WT/WT/WT/WT	WT/WT/WT/WT	WT/WT/WT/WT	0	0	NEG	NEG	POS	-364T	WT	WT	WT	WT	WT/WT/WT	NEG	NEG	NEG	mefAE - mefp -364T	0.125	0.03125	NA	0.125	4	1	0.125	2	0.25	NA	0.125	0.03125	0.03125	16	0.125	2	1	0.25	4	1	0.25
SC19-7013-P	CANADA	WT/WT/WT/WT	WT/WT/WT/WT	WT/WT/WT/WT	0	0	NEG	NEG	NEG	NA	NA	WT	WT	WT	WT/WT/WT	NEG	NEG	NEG	Wild Type	0.125	0.03125	NA	0.125	0.03125	1	0.125	2	0.25	NA	0.125	0.03125	0.03125	0.125	0.125	0.03125	1	0.25	4	1	0.25
SC19-7014-P	CANADA	WT/WT/WT/WT	WT/WT/WT/WT	WT/WT/WT/WT	0	0	NEG	NEG	NEG	NA	NA	WT	WT	WT	WT/WT/WT	NEG	NEG	NEG	Wild Type	0.125	0.03125	NA	0.125	0.03125	1	0.125	2	0.25	NA	0.125	0.03125	0.03125	0.125	0.125	0.03125	1	0.25	4	1	0.25
SC19-7015-P	CANADA	WT/WT/WT/WT	WT/WT/WT/WT	WT/WT/WT/WT	0	0	NEG	NEG	NEG	NA	NA	WT	WT	WT	WT/WT/WT	NEG	NEG	NEG	Wild Type	0.125	0.03125	NA	0.125	0.03125	1	0.125	1	0.25	NA	0.125	0.03125	0.03125	0.125	0.125	0.03125	1	0.25	4	1	0.25
SC19-7016-P	CANADA	WT/WT/WT/WT	WT/WT/WT/WT	WT/WT/WT/WT	0	0	NEG	NEG	NEG	NA	NA	WT	WT	WT	WT/WT/WT	NEG	NEG	NEG	Wild Type	0.125	0.03125	NA	0.125	0.03125	1	0.125	2	0.25	NA	0.125	0.03125	0.03125	0.125	0.125	0.03125	1	0.25	4	1	0.25
SC19-7018-P	CANADA	WT/WT/WT/WT	WT/WT/WT/WT	WT/WT/WT/WT	0	0	NEG	NEG	POS	WT	WT	WT	WT	WT	WT/WT/WT	NEG	NEG	NEG	mefAE	0.125	0.03125	NA	0.125	1	1	0.25	4	0.25	NA	0.125	0.03125	0.03125	8	0.125	2	1	0.25	4	1	0.25
SC19-7019-P	CANADA	WT/WT/WT/WT	WT/WT/WT/WT	WT/WT/WT/WT	0	0	NEG	NEG	NEG	NA	NA	WT	WT	WT	WT/WT/WT	NEG	NEG	NEG	Wild Type	0.125	0.03125	NA	0.125	0.03125	1	0.125	2	0.25	NA	0.125	0.03125	0.03125	0.125	0.125	0.03125	1	0.25	4	1	0.25
SC19-7020-P	CANADA	WT/WT/WT/WT	WT/WT/WT/WT	WT/WT/WT/WT	0	0	NEG	NEG	NEG	NA	NA	WT	WT	WT	WT/WT/WT	NEG	NEG	NEG	Wild Type	0.125	0.03125	NA	0.125	0.03125	1	0.125	1	0.25	NA	0.125	0.03125	0.03125	0.125	0.125	0.03125	1	0.25	4	1	0.25
SC19-7021-P	CANADA	WT/WT/WT/WT	WT/WT/WT/WT	WT/WT/WT/WT	0	0	NEG	NEG	NEG	NA	NA	WT	WT	WT	WT/WT/WT	NEG	NEG	NEG	Wild Type	0.125	0.03125	NA	0.125	0.03125	1	0.125	1	0.25	NA	0.125	0.03125	0.03125	0.125	0.125	0.03125	1	0.25	4	1	0.25
SC19-7022-P	CANADA	WT/WT/WT/WT	WT/WT/WT/WT	WT/WT/WT/WT	0	0	NEG	NEG	NEG	NA	NA	WT	WT	WT	WT/WT/WT	NEG	NEG	NEG	Wild Type	0.125	0.03125	NA	0.125	0.03125	0.5	0.125	1	0.25	NA	0.125	0.03125	0.03125	0.125	0.125	0.03125	1	0.25	4	1	0.25
SC19-7023-P	CANADA	WT/WT/WT/WT	WT/WT/WT/WT	WT/WT/WT/WT	0	0	NEG	NEG	NEG	NA	NA	WT	WT	WT	WT/WT/WT	NEG	NEG	NEG	Wild Type	0.125	0.03125	NA	0.125	0.03125	1	0.125	2	0.25	NA	0.125	0.03125	0.03125	0.125	0.125	0.03125	1	0.25	4	1	0.25
SC19-7024-P	CANADA	WT/WT/WT/WT	WT/WT/WT/WT	WT/WT/WT/WT	0	0	NEG	NEG	NEG	NA	NA	WT	WT	WT	WT/WT/WT	NEG	NEG	NEG	Wild Type	0.125	0.03125	NA	0.125	0.03125	1	0.125	2	0.25	NA	0.125	0.03125	0.03125	0.125	0.125	0.03125	1	0.25	4	1	0.25
SC19-7026-P	CANADA	WT/WT/WT/WT	WT/WT/WT/WT	WT/WT/WT/WT	0	0	NEG	NEG	POS	WT	Del	WT	INS	WT	WT/WT/WT	NEG	NEG	NEG	mefAE - mefi Del - folP INS_VEI	0.125	0.03125	NA	0.125	4	1	4	2	0.25	NA	0.125	0.03125	0.03125	8	0.125	4	1	1	4	1	0.25
SC19-7027-P	CANADA	WT/WT/WT/WT	WT/WT/WT/WT	WT/WT/WT/WT	0	0	NEG	NEG	NEG	NA	NA	I100L	INS	WT	WT/WT/WT	NEG	NEG	NEG	folA I100L - folP INS_VEI	0.125	0.03125	NA	0.125	0.03125	1	8	2	0.25	NA	0.125	0.03125	0.03125	0.125	0.125	0.03125	1	4	4	1	0.25
SC19-7028-P	CANADA	WT/WT/WT/WT	WT/WT/WT/WT	WT/WT/WT/WT	0	0	NEG	NEG	NEG	NA	NA	WT	WT	WT	WT/WT/WT	NEG	NEG	NEG	Wild Type	0.25	0.0625	NA	0.125	0.03125	1	0.125	2	0.25	NA	0.125	0.03125	0.03125	0.125	0.125	0.03125	1	0.25	4	1	0.25
SC19-7029-P	CANADA	WT/WT/WT/WT	WT/WT/WT/WT	WT/WT/WT/WT	0	0	NEG	NEG	NEG	NA	NA	WT	WT	WT	WT/WT/WT	NEG	NEG	NEG	Wild Type	0.125	0.03125	NA	0.125	0.03125	1	0.25	2	0.25	NA	0.125	0.03125	0.03125	0.125	0.125	0.03125	1	0.25	4	1	0.25
SC19-7030-P	CANADA	WT/WT/WT/WT	WT/WT/WT/WT	WT/WT/WT/WT	0	0	NEG	NEG	POS	WT	WT	I100L	INS	WT	WT/WT/WT	NEG	NEG	NEG	mefAE - folA I100L - folP INS_VEI	0.125	0.03125	NA	0.125	1	1	8	2	0.25	1	0.125	0.03125	0.03125	8	0.125	2	1	4	4	1	0.25
SC19-7031-P	CANADA	WT/WT/WT/WT	WT/WT/WT/WT	WT/WT/WT/WT	0	0	NEG	NEG	NEG	NA	NA	WT	WT	WT	WT/WT/WT	NEG	NEG	NEG	Wild Type	0.125	0.03125	0.125	0.125	0.03125	1	0.25	2	0.25	1	0.125	0.03125	0.03125	0.125	0.125	0.03125	1	0.25	4	1	0.25
SC19-7035-P	CANADA	WT/WT/WT/WT	WT/WT/WT/WT	WT/WT/WT/WT	0	0	NEG	NEG	NEG	NA	NA	I100L	INS	WT	WT/WT/WT	NEG	NEG	NEG	folA I100L - folP INS_VEI	0.125	0.03125	NA	0.125	0.03125	1	4	2	0.25	NA	0.125	0.03125	0.03125	0.125	0.125	0.03125	1	4	4	1	0.25
SC19-7036-P	CANADA	WT/WT/WT/WT	WT/WT/WT/WT	WT/WT/WT/WT	0	0	NEG	NEG	NEG	NA	NA	WT	WT	WT	WT/WT/WT	NEG	NEG	NEG	Wild Type	0.125	0.03125	NA	0.125	0.03125	1	0.25	4	0.25	NA	0.125	0.03125	0.03125	0.125	0.125	0.03125	1	0.25	4	1	0.25
SC19-7051-P	CANADA	WT/WT/WT/WT	WT/WT/WT/WT	WT/WT/WT/WT	0	0	NEG	NEG	NEG	NA	NA	WT	WT	WT	WT/WT/WT	NEG	NEG	NEG	Wild Type	0.125	0.03125	NA	0.125	0.03125	1	0.125	2	0.25	NA	0.125	0.03125	0.03125	0.125	0.125	0.03125	1	0.25	4	1	0.25
SC19-7054-P	CANADA	WT/WT/WT/WT	WT/WT/WT/WT	WT/WT/WT/WT	0	0	NEG	NEG	NEG	NA	NA	WT	WT	WT	WT/WT/WT	NEG	NEG	NEG	Wild Type	0.125	0.03125	NA	0.125	0.03125	1	0.125	4	0.25	NA	0.125	0.03125	0.03125	0.125	0.125	0.03125	1	0.25	4	1	0.25
SC19-7059-P	CANADA	WT/WT/WT/WT	WT/WT/WT/WT	WT/WT/WT/WT	0	0	NEG	NEG	NEG	NA	NA	WT	WT	WT	WT/WT/WT	NEG	NEG	NEG	Wild Type	0.125	0.03125	NA	0.125	0.03125	1	0.25	2	0.25	NA	0.125	0.03125	0.03125	0.125	0.125	0.03125	1	0.25	4	1	0.25
SC19-7080-P	CANADA	WT/WT/WT/WT	WT/WT/WT/WT	WT/WT/WT/WT	0	0	NEG	NEG	NEG	NA	NA	WT	WT	WT	WT/WT/WT	NEG	NEG	NEG	Wild Type	0.125	0.03125	NA	0.125	0.03125	1	0.125	2	0.25	NA	0.125	0.03125	0.03125	0.125	0.125	0.03125	1	0.25	4	1	0.25
SC19-7263-P	CANADA	WT/WT/WT/WT	WT/WT/WT/WT	WT/WT/WT/WT	0	0	NEG	NEG	NEG	NA	NA	WT	WT	WT	WT/WT/WT	NEG	NEG	NEG	Wild Type	0.125	0.03125	NA	0.125	0.03125	1	0.125	2	0.25	NA	0.125	0.03125	0.03125	0.125	0.125	0.03125	1	0.25	4	1	0.25
SC19-7287-P	CANADA	WT/WT/WT/WT	WT/WT/WT/WT	WT/WT/WT/WT	0	0	NEG	NEG	NEG	NA	NA	WT	WT	WT	WT/WT/WT	NEG	NEG	NEG	Wild Type	0.125	0.03125	NA	0.125	0.03125	1	0.125	2	0.25	NA	0.125	0.03125	0.03125	0.125	0.125	0.03125	1	0.25	4	1	0.25
SC20-0005-P	CANADA	WT/WT/WT/WT	WT/WT/WT/WT	WT/WT/WT/WT	0	0	NEG	NEG	NEG	NA	NA	WT	WT	WT	WT/WT/WT	NEG	NEG	NEG	Wild Type	0.125	0.03125	NA	0.125	0.03125	1	0.125	4	0.25	NA	0.125	0.03125	0.03125	0.125	0.125	0.03125	1	0.25	4	1	0.25
SC20-0006-P	CANADA	WT/WT/WT/WT	WT/WT/WT/WT	WT/WT/WT/WT	0	0	NEG	NEG	NEG	NA	NA	WT	WT	WT	WT/WT/WT	NEG	NEG	NEG	Wild Type	0.125	0.03125	NA	0.125	0.03125	1	0.25	2	0.25	NA	0.125	0.03125	0.03125	0.125	0.125	0.03125	1	0.25	4	1	0.25
SC20-0084-P	CANADA	WT/WT/WT/NTGY	WT/WT/WT/WT	SAMK/WT/WT/WT	0	0	NEG	NEG	POS	-364T	WT	WT	WT	WT	WT/WT/WT	NEG	NEG	NEG	mefAE - mefp -364T - pbp1a WT/WT/WT/NTGY - pbp2x SAMK/WT/WT/WT	0.125	0.03125	NA	0.125	4	1	0.125	2	0.25	NA	0.125	0.0625	0.0625	16	0.125	2	1	0.25	4	1	0.25
SC20-0085-P	CANADA	WT/WT/WT/WT	WT/WT/WT/WT	WT/WT/WT/WT	0	0	NEG	NEG	POS	WT	WT	WT	WT	WT	WT/WT/WT	NEG	NEG	NEG	mefAE	0.125	0.03125	NA	0.125	4	1	0.125	4	0.25	NA	0.125	0.03125	0.03125	8	0.125	2	1	0.25	4	1	0.25
SC20-0086-P	CANADA	WT/WT/WT/WT	WT/WT/WT/WT	WT/WT/WT/WT	0	0	NEG	NEG	NEG	NA	NA	I100L	INS	WT	WT/WT/WT	POS	NEG	POS	tetM - cat - folA I100L - folP INS_EIE	0.125	0.03125	NA	0.125	0.03125	1	4	16	2	NA	0.125	0.03125	0.03125	0.125	0.125	0.03125	1	4	8	16	4
SC20-0087-P	CANADA	WT/WT/WT/WT	WT/WT/WT/WT	WT/WT/WT/WT	0	0	NEG	NEG	NEG	NA	NA	WT	WT	WT	WT/WT/WT	NEG	NEG	NEG	Wild Type	0.125	0.03125	NA	0.125	0.03125	1	0.125	2	0.25	NA	0.125	0.03125	0.03125	0.125	0.125	0.03125	1	0.25	4	1	0.25
SC20-0088-P	CANADA	WT/WT/WT/WT	WT/WT/WT/WT	WT/WT/WT/WT	0	0	NEG	NEG	NEG	NA	NA	WT	WT	WT	WT/WT/WT	NEG	NEG	NEG	Wild Type	0.125	0.03125	NA	0.125	0.03125	1	0.125	2	0.25	NA	0.125	0.03125	0.03125	0.125	0.125	0.03125	1	0.25	4	1	0.25
SC20-0089-P	CANADA	WT/WT/WT/WT	WT/WT/WT/WT	WT/WT/WT/WT	0	0	NEG	NEG	NEG	NA	NA	WT	WT	WT	WT/WT/WT	NEG	NEG	NEG	Wild Type	0.125	0.03125	NA	0.125	0.03125	1	0.125	2	0.25	NA	0.125	0.03125	0.03125	0.125	0.125	0.03125	1	0.25	4	1	0.25
SC20-0090-P	CANADA	WT/WT/WT/WT	WT/WT/WT/WT	WT/WT/WT/WT	0	0	NEG	NEG	NEG	NA	NA	WT	WT	WT	WT/WT/WT	NEG	NEG	NEG	Wild Type	0.125	0.03125	NA	0.125	0.03125	1	0.25	2	0.25	NA	0.125	0.03125	0.03125	0.125	0.125	0.03125	1	0.25	4	1	0.25
SC20-0091-P	CANADA	WT/WT/WT/WT	WT/WT/WT/WT	WT/WT/WT/WT	0	0	NEG	NEG	NEG	NA	NA	WT	WT	WT	WT/WT/WT	NEG	NEG	NEG	Wild Type	0.125	0.03125	NA	0.125	0.03125	1	0.125	2	0.25	NA	0.125	0.03125	0.03125	0.125	0.125	0.03125	1	0.25	4	1	0.25
SC20-0092-P	CANADA	WT/WT/WT/WT	WT/WT/WT/WT	WT/WT/WT/WT	0	0	NEG	NEG	NEG	NA	NA	WT	WT	WT	WT/WT/WT	NEG	NEG	NEG	Wild Type	0.125	0.03125	NA	0.125	0.03125	0.5	0.125	1	0.25	NA	0.125	0.03125	0.03125	0.125	0.125	0.03125	1	0.25	4	1	0.25
SC20-0093-P	CANADA	WT/WT/WT/WT	WT/WT/WT/WT	WT/WT/WT/WT	0	0	NEG	NEG	NEG	NA	NA	WT	WT	WT	WT/WT/WT	NEG	NEG	NEG	Wild Type	0.125	0.03125	NA	0.125	0.03125	1	0.25	2	0.25	NA	0.125	0.03125	0.03125	0.125	0.125	0.03125	1	0.25	4	1	0.25
SC20-0094-P	CANADA	WT/WT/WT/WT	WT/WT/WT/WT	WT/WT/WT/WT	0	0	NEG	NEG	NEG	NA	NA	WT	WT	WT	WT/WT/WT	NEG	NEG	NEG	Wild Type	0.125	0.03125	NA	0.125	0.03125	1	0.25	4	0.25	NA	0.125	0.03125	0.03125	0.125	0.125	0.03125	1	0.25	4	1	0.25
SC20-0095-P	CANADA	WT/WT/WT/WT	WT/WT/WT/WT	WT/WT/WT/WT	0	0	NEG	NEG	POS	WT	WT	WT	WT	WT	WT/WT/WT	NEG	NEG	NEG	mefAE	0.125	0.03125	NA	0.125	1	1	0.125	2	0.25	NA	0.125	0.03125	0.03125	8	0.125	2	1	0.25	4	1	0.25
SC20-0096-P	CANADA	WT/WT/WT/WT	WT/WT/WT/WT	WT/WT/WT/WT	0	0	NEG	NEG	NEG	NA	NA	WT	WT	WT	WT/WT/WT	NEG	NEG	NEG	Wild Type	0.125	0.03125	NA	0.125	0.03125	0.5	0.125	1	0.25	NA	0.125	0.03125	0.03125	0.125	0.125	0.03125	1	0.25	4	1	0.25
SC20-0097-P	CANADA	WT/WT/WT/WT	WT/WT/WT/WT	WT/WT/WT/WT	0	0	NEG	NEG	NEG	NA	NA	WT	WT	WT	WT/WT/WT	NEG	NEG	NEG	Wild Type	0.125	0.03125	NA	0.125	0.03125	1	0.25	2	0.25	NA	0.125	0.03125	0.03125	0.125	0.125	0.03125	1	0.25	4	1	0.25
SC20-0098-P	CANADA	WT/WT/WT/WT	WT/WT/WT/WT	WT/WT/WT/WT	0	0	NEG	NEG	NEG	NA	NA	WT	WT	WT	WT/WT/WT	NEG	NEG	NEG	Wild Type	0.125	0.03125	NA	0.125	0.03125	1	0.25	2	0.25	NA	0.125	0.03125	0.03125	0.125	0.125	0.03125	1	0.25	4	1	0.25
SC20-0099-P	CANADA	WT/WT/WT/WT	WT/WT/WT/WT	WT/WT/WT/WT	0	0	NEG	NEG	NEG	NA	NA	WT	WT	WT	WT/WT/WT	NEG	NEG	NEG	Wild Type	0.125	0.03125	NA	0.125	0.03125	0.25	0.125	0.5	0.25	NA	0.125	0.03125	0.03125	0.125	0.125	0.03125	1	0.25	4	1	0.25
SC20-0100-P	CANADA	WT/WT/WT/WT	WT/WT/WT/WT	WT/WT/WT/WT	0	0	NEG	NEG	NEG	NA	NA	WT	WT	WT	WT/WT/WT	NEG	NEG	NEG	Wild Type	0.125	0.03125	NA	0.125	0.03125	1	0.125	2	0.25	NA	0.125	0.03125	0.03125	0.125	0.125	0.03125	1	0.25	4	1	0.25
SC20-0101-P	CANADA	WT/WT/WT/WT	WT/WT/WT/WT	WT/WT/WT/WT	0	0	NEG	NEG	POS	WT	WT	WT	INS	WT	WT/WT/WT	NEG	NEG	NEG	mefAE - folP INS_VEI	0.125	0.03125	NA	0.125	4	1	2	2	0.25	NA	0.125	0.03125	0.03125	8	0.125	2	1	1	4	1	0.25
SC20-0102-P	CANADA	WT/WT/WT/WT	WT/WT/WT/WT	WT/WT/WT/WT	0	0	NEG	NEG	NEG	NA	NA	WT	WT	WT	WT/WT/WT	NEG	NEG	NEG	Wild Type	0.125	0.03125	NA	0.125	0.03125	1	0.125	2	0.25	NA	0.125	0.03125	0.03125	0.125	0.125	0.03125	1	0.25	4	1	0.25
SC20-0103-P	CANADA	WT/WT/WT/WT	WT/WT/WT/WT	WT/WT/WT/WT	0	0	NEG	NEG	POS	WT	Del	WT	INS	WT	WT/WT/WT	NEG	NEG	NEG	mefAE - mefi Del - folP INS_VEI	0.125	0.03125	NA	0.125	4	1	2	2	0.25	NA	0.125	0.03125	0.03125	8	0.125	4	1	1	4	1	0.25
SC20-0104-P	CANADA	WT/WT/WT/WT	WT/WT/WT/WT	WT/WT/WT/WT	0	0	NEG	NEG	NEG	NA	NA	WT	WT	WT	WT/WT/WT	NEG	NEG	NEG	Wild Type	0.125	0.03125	NA	0.125	0.03125	1	0.125	1	0.25	NA	0.125	0.03125	0.03125	0.125	0.125	0.03125	1	0.25	4	1	0.25
SC20-0105-P	CANADA	WT/WT/WT/WT	WT/WT/WT/WT	WT/WT/WT/WT	0	0	NEG	NEG	NEG	NA	NA	WT	WT	WT	WT/WT/WT	NEG	NEG	NEG	Wild Type	0.125	0.03125	NA	0.125	0.03125	1	0.125	2	0.25	NA	0.125	0.03125	0.03125	0.125	0.125	0.03125	1	0.25	4	1	0.25
SC20-0106-P	CANADA	WT/WT/WT/WT	WT/WT/WT/WT	WT/WT/WT/WT	0	0	NEG	NEG	POS	WT	WT	WT	WT	WT	WT/WT/WT	NEG	NEG	NEG	mefAE	0.125	0.03125	NA	0.125	4	1	0.125	4	0.25	NA	0.125	0.03125	0.03125	8	0.125	2	1	0.25	4	1	0.25
SC20-0107-P	CANADA	WT/WT/WT/WT	WT/WT/WT/WT	WT/WT/WT/WT	0	0	NEG	NEG	POS	WT	WT	WT	WT	WT	WT/WT/WT	NEG	NEG	NEG	mefAE	0.125	0.03125	NA	0.125	2	0.5	0.125	2	0.25	NA	0.125	0.03125	0.03125	8	0.125	2	1	0.25	4	1	0.25
SC20-0108-P	CANADA	WT/WT/WT/WT	WT/WT/WT/WT	WT/WT/WT/WT	0	0	NEG	NEG	POS	WT	WT	WT	WT	WT	WT/WT/WT	NEG	NEG	NEG	mefAE	0.125	0.03125	NA	0.125	2	1	0.125	2	0.25	NA	0.125	0.03125	0.03125	8	0.125	2	1	0.25	4	1	0.25
SC20-0109-P	CANADA	WT/WT/WT/WT	WT/SSNA/WT/WT	WT/WT/WT/VKSG	0	0	POS	NEG	NEG	NA	NA	WT	INS	WT	WT/WT/WT	POS	NEG	NEG	ermB - tetM - folP INS_VEI - pbp2b WT/SSNA/WT/WT - pbp2x WT/WT/WT/VKSG	0.25	0.25	NA	128	64	1	1	4	16	NA	0.25	0.125	0.125	128	64	32	1	1	4	16	4
SC20-0110-P	CANADA	WT/WT/WT/WT	WT/WT/WT/WT	WT/WT/WT/WT	0	0	NEG	NEG	POS	WT	Del	WT	WT	WT	WT/WT/WT	NEG	NEG	NEG	mefAE - mefi Del	0.125	0.03125	NA	0.125	4	1	0.25	4	0.25	NA	0.125	0.03125	0.03125	8	0.125	4	1	0.25	4	1	0.25
SC20-0125-P	CANADA	WT/WT/WT/WT	WT/WT/WT/WT	WT/WT/WT/WT	0	0	NEG	NEG	NEG	NA	NA	WT	WT	WT	WT/WT/WT	NEG	NEG	NEG	Wild Type	0.125	0.03125	NA	0.125	0.03125	1	0.125	2	0.25	NA	0.125	0.03125	0.03125	0.125	0.125	0.03125	1	0.25	4	1	0.25
ERR065287	USA_1	WT/WT/WT/WT	WT/WT/WT/WT	WT/WT/WT/WT	0	0	NEG	NEG	NEG	NA	NA	WT	WT	WT	WT/WT/WT	NEG	NEG	NEG	Wild Type	0.125	0.03125	0.125	NA	NA	NA	NA	1	NA	1	0.125	0.03125	0.03125	0.125	0.125	NA	1	0.25	4	1	0.25
ERR065288	USA_1	WT/WT/WT/WT	WT/WT/WT/WT	WT/WT/WT/WT	0	0	NEG	NEG	NEG	NA	NA	I100L	INS	WT	WT/WT/WT	NEG	NEG	NEG	folA I100L - folP INS	0.125	0.03125	0.125	NA	NA	NA	NA	2	NA	1	0.125	0.03125	0.03125	0.125	0.125	NA	1	4	4	1	0.25
ERR065289	USA_1	WT/WT/WT/WT	WT/WT/WT/WT	WT/WT/WT/WT	0	0	NEG	NEG	NEG	NA	NA	WT	WT	WT	WT/WT/WT	NEG	NEG	NEG	Wild Type	0.125	0.03125	0.125	NA	NA	NA	NA	2	NA	1	0.125	0.03125	0.03125	0.125	0.125	NA	1	0.25	4	1	0.25
ERR065290	USA_1	WT/WT/WT/WT	WT/WT/WT/WT	WT/WT/WT/WT	0	0	NEG	NEG	NEG	NA	NA	WT	WT	WT	WT/WT/WT	NEG	NEG	NEG	Wild Type	0.125	0.03125	0.125	NA	NA	NA	NA	2	NA	1	0.125	0.03125	0.03125	0.125	0.125	NA	1	0.25	4	1	0.25
ERR065291	USA_1	WT/WT/WT/WT	WT/WT/WT/WT	WT/WT/WT/WT	0	0	NEG	NEG	NEG	NA	NA	WT	WT	WT	WT/WT/WT	NEG	NEG	NEG	Wild Type	0.125	0.0625	0.125	NA	NA	NA	NA	2	NA	1	0.125	0.03125	0.03125	0.125	0.125	NA	1	0.25	4	1	0.25
ERR065292	USA_1	WT/WT/WT/WT	WT/WT/WT/WT	SAMK/WT/WT/WT	0	0	NEG	NEG	NEG	NA	NA	I100L	INS	WT	WT/WT/WT	NEG	NEG	NEG	folA I100L - folP INS - pbp2x SAMK/WT/WT/WT	0.125	0.03125	0.125	NA	NA	NA	NA	2	NA	1	0.125	0.03125	0.03125	0.125	0.125	NA	1	4	4	1	0.25
ERR065293	USA_1	WT/WT/WT/WT	WT/SSNA/WT/WT	WT/WT/KEA/WT	0	0	NEG	NEG	NEG	NA	NA	WT	WT	WT	WT/WT/WT	NEG	NEG	NEG	pbp2b WT/SSNA/WT/WT - pbp2x WT/WT/KEA/WT	0.125	0.25	0.125	NA	NA	NA	NA	2	NA	1	0.125	0.25	0.25	0.125	0.125	NA	1	0.25	4	1	0.25
ERR065294	USA_1	SSMK/WT/WT/NTGY	WT/SSNA/WT/WT	SAFK/WT/KEA/VKSG	0	0	NEG	NEG	POS	WT	WT	WT	INS	WT	WT/WT/WT	POS	NEG	NEG	mefAE - tetM - folP INS - pbp1a SSMK/WT/WT/NTGY - pbp2b WT/SSNA/WT/WT - pbp2x SAFK/WT/KEA/VKSG	2	2	NA	NA	NA	NA	NA	2	NA	1	4	4	4	8	0.125	NA	1	1	4	16	4
ERR065295	USA_1	WT/WT/WT/WT	WT/WT/WT/WT	WT/WT/WT/WT	0	0	NEG	NEG	NEG	NA	NA	WT	INS	WT	WT/WT/WT	NEG	NEG	NEG	folP INS	0.125	0.03125	0.125	NA	NA	NA	NA	2	NA	1	0.125	0.03125	0.03125	0.125	0.125	NA	1	1	4	1	0.25
ERR065296	USA_1	WT/WT/WT/WT	WT/WT/WT/WT	WT/WT/WT/WT	0	0	NEG	NEG	NEG	NA	NA	WT	WT	WT	WT/WT/WT	NEG	NEG	NEG	Wild Type	0.125	0.125	0.125	NA	NA	NA	NA	2	NA	1	0.125	0.03125	0.03125	0.125	0.125	NA	1	0.25	4	1	0.25
ERR065297	USA_1	WT/WT/WT/WT	WT/SSNA/WT/WT	WT/WT/KEA/WT	0	0	POS	NEG	NEG	NA	NA	WT	WT	WT	WT/WT/WT	POS	NEG	NEG	ermB - tetM - pbp2b WT/SSNA/WT/WT - pbp2x WT/WT/KEA/WT	0.125	0.03125	NA	NA	NA	NA	NA	4	NA	1	0.125	0.25	0.25	128	64	NA	1	0.25	4	16	4
ERR065298	USA_1	WT/WT/WT/WT	WT/WT/WT/WT	WT/WT/WT/WT	0	0	NEG	NEG	NEG	NA	NA	WT	INS	WT	WT/WT/WT	NEG	NEG	NEG	folP INS	0.125	0.03125	0.125	NA	NA	NA	NA	2	NA	1	0.125	0.03125	0.03125	0.125	0.125	NA	1	1	4	1	0.25
ERR065299	USA_1	WT/WT/WT/WT	WT/WT/WT/WT	WT/WT/WT/WT	0	0	NEG	NEG	NEG	NA	NA	WT	WT	WT	WT/WT/WT	NEG	NEG	NEG	Wild Type	0.125	0.03125	0.125	NA	NA	NA	NA	2	NA	1	0.125	0.03125	0.03125	0.125	0.125	NA	1	0.25	4	1	0.25
ERR065300	USA_1	SSMK/WT/WT/NTGY	WT/SSNA/WT/WT	SAMK/WT/KEA/VKSG	0	0	NEG	NEG	NEG	NA	NA	WT	WT	WT	WT/WT/WT	NEG	NEG	NEG	pbp1a SSMK/WT/WT/NTGY - pbp2b WT/SSNA/WT/WT - pbp2x SAMK/WT/KEA/VKSG	1	1	0.125	NA	NA	NA	NA	2	NA	1	1	2	2	0.125	0.125	NA	1	0.25	4	1	0.25
ERR065301	USA_1	SAMK/WT/WT/NTGY	WT/SSNA/WT/WT	SAMK/WT/KEA/VKSG	0	0	NEG	NEG	POS	WT	Del	I100L	INS	WT	WT/WT/WT	NEG	NEG	NEG	mefAE - mefi Del - folA I100L - folP INS - pbp1a SAMK/WT/WT/NTGY - pbp2b WT/SSNA/WT/WT - pbp2x SAMK/WT/KEA/VKSG	1	1	0.125	NA	NA	NA	NA	2	NA	1	1	2	2	8	0.125	NA	1	4	4	1	0.25
ERR065302	USA_1	WT/WT/WT/WT	WT/WT/WT/WT	WT/WT/WT/WT	0	0	NEG	NEG	NEG	NA	NA	WT	WT	WT	WT/WT/WT	NEG	NEG	NEG	Wild Type	0.125	0.03125	0.125	NA	NA	NA	NA	1	NA	1	0.125	0.03125	0.03125	0.125	0.125	NA	1	0.25	4	1	0.25
ERR065303	USA_1	WT/WT/WT/WT	WT/WT/SVESK/WT	WT/WT/WT/WT	0	0	NEG	NEG	NEG	NA	NA	WT	WT	WT	WT/WT/WT	NEG	NEG	NEG	pbp2b WT/WT/SVESK/WT	0.125	0.125	0.125	NA	NA	NA	NA	2	NA	1	0.125	0.0625	0.0625	0.125	0.125	NA	1	0.25	4	1	0.25
ERR065304	USA_1	WT/WT/WT/WT	WT/WT/WT/WT	WT/WT/WT/WT	0	0	NEG	NEG	NEG	NA	NA	WT	WT	WT	WT/WT/WT	NEG	NEG	NEG	Wild Type	0.125	0.03125	0.125	NA	NA	NA	NA	2	NA	1	0.125	0.03125	0.03125	0.125	0.125	NA	1	0.25	4	1	0.25
ERR065305	USA_1	WT/WT/WT/WT	WT/WT/WT/WT	WT/WT/WT/WT	0	0	NEG	NEG	NEG	NA	NA	WT	WT	WT	WT/WT/WT	NEG	NEG	NEG	Wild Type	0.125	0.03125	0.125	NA	NA	NA	NA	2	NA	1	0.125	0.03125	0.03125	0.125	0.125	NA	1	0.25	4	1	0.25
ERR065306	USA_1	WT/WT/WT/WT	WT/WT/WT/WT	WT/WT/WT/WT	0	0	NEG	NEG	NEG	NA	NA	WT	WT	WT	WT/WT/WT	NEG	NEG	NEG	Wild Type	0.125	0.03125	0.125	NA	NA	NA	NA	1	NA	1	0.125	0.03125	0.03125	0.125	0.125	NA	1	0.25	4	1	0.25
ERR065307	USA_1	WT/WT/WT/WT	WT/WT/WT/WT	WT/WT/WT/WT	0	0	NEG	NEG	NEG	NA	NA	WT	WT	WT	WT/WT/WT	NEG	NEG	NEG	Wild Type	0.125	0.03125	0.125	NA	NA	NA	NA	1	NA	1	0.125	0.03125	0.03125	0.125	0.125	NA	1	0.25	4	1	0.25
ERR065308	USA_1	WT/WT/WT/WT	WT/WT/WT/WT	WT/WT/WT/WT	0	0	NEG	NEG	NEG	NA	NA	WT	WT	WT	WT/WT/WT	NEG	NEG	NEG	Wild Type	0.125	0.03125	0.125	NA	NA	NA	NA	2	NA	1	0.125	0.03125	0.03125	0.125	0.125	NA	1	0.25	4	1	0.25
ERR065309	USA_1	WT/WT/WT/WT	WT/WT/WT/WT	WT/WT/WT/WT	0	0	NEG	NEG	POS	WT	Del	WT	WT	WT	WT/WT/WT	NEG	NEG	NEG	mefAE - mefi Del	0.125	0.03125	NA	NA	NA	NA	NA	4	NA	1	0.125	0.03125	0.03125	8	0.125	NA	1	0.25	4	1	0.25
ERR065310	USA_1	WT/WT/WT/WT	WT/WT/WT/WT	WT/WT/WT/WT	0	0	NEG	NEG	NEG	NA	NA	WT	WT	WT	WT/WT/WT	NEG	NEG	NEG	Wild Type	0.125	0.03125	0.125	NA	NA	NA	NA	2	NA	1	0.125	0.03125	0.03125	0.125	0.125	NA	1	0.25	4	1	0.25
ERR065311	USA_1	WT/WT/WT/WT	WT/WT/WT/WT	WT/WT/WT/WT	0	0	NEG	NEG	NEG	NA	NA	WT	WT	WT	WT/WT/WT	NEG	NEG	NEG	Wild Type	0.125	0.03125	0.125	NA	NA	NA	NA	1	NA	1	0.125	0.03125	0.03125	0.125	0.125	NA	1	0.25	4	1	0.25
ERR065312	USA_1	WT/WT/WT/WT	WT/WT/WT/WT	WT/WT/WT/WT	0	0	NEG	NEG	NEG	NA	NA	WT	WT	WT	WT/WT/WT	NEG	NEG	NEG	Wild Type	0.125	0.03125	0.125	NA	NA	NA	NA	1	NA	1	0.125	0.03125	0.03125	0.125	0.125	NA	1	0.25	4	1	0.25
ERR065313	USA_1	WT/WT/WT/WT	WT/WT/WT/WT	WT/WT/WT/WT	0	0	NEG	NEG	NEG	NA	NA	WT	WT	WT	WT/WT/WT	NEG	NEG	NEG	Wild Type	0.125	0.03125	0.125	NA	NA	NA	NA	1	NA	1	0.125	0.03125	0.03125	0.125	0.125	NA	1	0.25	4	1	0.25
ERR065314	USA_1	SSMK/WT/WT/NTGY	WT/SSNA/WT/WT	SAMK/WT/KEA/VKSG	0	0	NEG	NEG	POS	WT	WT	I100L	INS	WT	WT/WT/WT	POS	NEG	NEG	mefAE - tetM - folA I100L - folP INS - pbp1a SSMK/WT/WT/NTGY - pbp2b WT/SSNA/WT/WT - pbp2x SAMK/WT/KEA/VKSG	0.5	2	NA	NA	NA	NA	NA	2	NA	8	1	2	2	8	0.125	NA	1	4	4	16	4
ERR065315	USA_1	WT/WT/WT/WT	WT/WT/WT/WT	WT/WT/WT/WT	0	0	NEG	NEG	NEG	NA	NA	WT	WT	WT	WT/WT/WT	NEG	NEG	NEG	Wild Type	0.125	0.03125	0.125	NA	NA	NA	NA	1	NA	1	0.125	0.03125	0.03125	0.125	0.125	NA	1	0.25	4	1	0.25
ERR065316	USA_1	WT/WT/WT/WT	WT/WT/WT/WT	WT/WT/WT/WT	0	0	NEG	NEG	POS	WT	Del	WT	WT	WT	WT/WT/WT	NEG	NEG	NEG	mefAE - mefi Del	0.125	0.03125	0.125	NA	NA	NA	NA	2	NA	1	0.125	0.03125	0.03125	8	0.125	NA	1	0.25	4	1	0.25
ERR065317	USA_1	WT/WT/WT/WT	WT/WT/WT/WT	WT/WT/WT/WT	0	0	NEG	NEG	NEG	NA	NA	WT	WT	WT	WT/WT/WT	NEG	NEG	NEG	Wild Type	0.125	0.03125	0.125	NA	NA	NA	NA	2	NA	1	0.125	0.03125	0.03125	0.125	0.125	NA	1	0.25	4	1	0.25
ERR065318	USA_1	WT/WT/WT/WT	WT/WT/WT/WT	WT/WT/WT/WT	0	0	NEG	NEG	NEG	NA	NA	WT	WT	WT	WT/WT/WT	NEG	NEG	NEG	Wild Type	0.125	0.0625	0.125	NA	NA	NA	NA	1	NA	1	0.125	0.03125	0.03125	0.125	0.125	NA	1	0.25	4	1	0.25
ERR065319	USA_1	WT/WT/WT/WT	WT/WT/WT/WT	WT/WT/WT/WT	0	0	NEG	NEG	NEG	NA	NA	WT	WT	WT	WT/WT/WT	NEG	NEG	NEG	Wild Type	0.125	0.03125	0.125	NA	NA	NA	NA	2	NA	1	0.125	0.03125	0.03125	0.125	0.125	NA	1	0.25	4	1	0.25
ERR065320	USA_1	WT/WT/WT/WT	WT/SSNA/WT/WT	WT/WT/KEA/WT	0	0	POS	NEG	NEG	NA	NA	I100L	INS	WT	WT/WT/WT	POS	NEG	NEG	ermB - tetM - folA I100L - folP INS - pbp2b WT/SSNA/WT/WT - pbp2x WT/WT/KEA/WT	0.125	0.125	NA	NA	NA	NA	NA	4	NA	8	0.125	0.25	0.25	128	64	NA	1	4	4	16	4
ERR065321	USA_1	WT/WT/WT/WT	WT/WT/WT/WT	WT/WT/WT/WT	0	0	NEG	NEG	NEG	NA	NA	WT	WT	WT	WT/WT/WT	NEG	NEG	NEG	Wild Type	0.125	0.25	0.125	NA	NA	NA	NA	2	NA	1	0.125	0.03125	0.03125	0.125	0.125	NA	1	0.25	4	1	0.25
ERR065322	USA_1	WT/WT/WT/WT	WT/WT/WT/WT	WT/WT/WT/WT	0	0	NEG	NEG	NEG	NA	NA	WT	WT	WT	WT/WT/WT	NEG	NEG	NEG	Wild Type	0.125	1	0.125	NA	NA	NA	NA	1	NA	1	0.125	0.03125	0.03125	0.125	0.125	NA	1	0.25	4	1	0.25
ERR065323	USA_1	WT/WT/WT/WT	WT/SSNA/WT/WT	SAMK/WT/WT/WT	0	0	NEG	NEG	NEG	NA	NA	WT	WT	WT	WT/WT/WT	NEG	NEG	NEG	pbp2b WT/SSNA/WT/WT - pbp2x SAMK/WT/WT/WT	0.125	0.125	0.125	NA	NA	NA	NA	2	NA	1	0.125	0.125	0.125	0.125	0.125	NA	1	0.25	4	1	0.25
ERR065324	USA_1	SSMK/WT/WT/NTGY	WT/SSNA/WT/WT	SAMK/WT/KEA/VKSG	0	0	NEG	NEG	NEG	NA	NA	WT	INS	WT	WT/WT/WT	NEG	NEG	NEG	folP INS - pbp1a SSMK/WT/WT/NTGY - pbp2b WT/SSNA/WT/WT - pbp2x SAMK/WT/KEA/VKSG	0.5	0.0625	0.125	NA	NA	NA	NA	2	NA	1	1	2	2	0.125	0.125	NA	1	1	4	1	0.25
ERR065325	USA_1	WT/WT/WT/WT	WT/WT/WT/WT	WT/WT/WT/WT	0	0	NEG	NEG	NEG	NA	NA	WT	WT	WT	WT/WT/WT	NEG	NEG	NEG	Wild Type	0.125	2	0.125	NA	NA	NA	NA	2	NA	1	0.125	0.03125	0.03125	0.125	0.125	NA	1	0.25	4	1	0.25
ERR065326	USA_1	WT/WT/WT/WT	WT/WT/WT/WT	WT/WT/WT/WT	0	0	NEG	NEG	NEG	NA	NA	WT	WT	WT	WT/WT/WT	NEG	NEG	NEG	Wild Type	0.125	0.03125	0.125	NA	NA	NA	NA	2	NA	1	0.125	0.03125	0.03125	0.125	0.125	NA	1	0.25	4	1	0.25
ERR065327	USA_1	WT/WT/WT/WT	WT/WT/WT/WT	WT/WT/WT/WT	0	0	NEG	NEG	NEG	NA	NA	WT	WT	WT	WT/WT/WT	NEG	NEG	NEG	Wild Type	0.125	0.03125	0.125	NA	NA	NA	NA	2	NA	1	0.125	0.03125	0.03125	0.125	0.125	NA	1	0.25	4	1	0.25
ERR065328	USA_1	WT/WT/WT/WT	WT/SSNA/WT/WT	SAMK/WT/WT/WT	0	0	NEG	NEG	NEG	NA	NA	WT	WT	WT	WT/WT/WT	NEG	NEG	NEG	pbp2b WT/SSNA/WT/WT - pbp2x SAMK/WT/WT/WT	0.125	0.0625	0.125	NA	NA	NA	NA	2	NA	1	0.125	0.125	0.125	0.125	0.125	NA	1	0.25	4	1	0.25
ERR065329	USA_1	SSMK/WT/WT/NTGY	WT/SSNA/WT/WT	SAMK/WT/KEA/VKSG	0	0	NEG	NEG	NEG	NA	NA	WT	WT	WT	WT/WT/WT	NEG	NEG	NEG	pbp1a SSMK/WT/WT/NTGY - pbp2b WT/SSNA/WT/WT - pbp2x SAMK/WT/KEA/VKSG	0.5	0.0625	0.125	NA	NA	NA	NA	2	NA	1	1	2	2	0.125	0.125	NA	1	0.25	4	1	0.25
ERR065330	USA_1	WT/WT/WT/WT	WT/WT/WT/WT	SAMK/WT/WT/WT	0	0	NEG	NEG	NEG	NA	NA	I100L	INS	WT	WT/WT/WT	NEG	NEG	NEG	folA I100L - folP INS - pbp2x SAMK/WT/WT/WT	0.125	0.03125	0.125	NA	NA	NA	NA	2	NA	1	0.125	0.03125	0.03125	0.125	0.125	NA	1	4	4	1	0.25
ERR065331	USA_1	WT/WT/WT/WT	WT/WT/WT/WT	WT/WT/WT/WT	0	0	NEG	NEG	NEG	NA	NA	WT	WT	WT	WT/WT/WT	NEG	NEG	NEG	Wild Type	0.125	0.03125	0.125	NA	NA	NA	NA	2	NA	1	0.125	0.03125	0.03125	0.125	0.125	NA	1	0.25	4	1	0.25
ERR065332	USA_1	WT/WT/WT/WT	WT/SSNA/WT/WT	WT/WT/KEA/WT	0	0	POS	NEG	NEG	NA	NA	WT	INS	WT	WT/WT/WT	POS	NEG	NEG	ermB - tetM - folP INS - pbp2b WT/SSNA/WT/WT - pbp2x WT/WT/KEA/WT	0.125	0.125	NA	NA	NA	NA	NA	4	NA	8	0.125	0.25	0.25	128	64	NA	1	1	4	16	4
ERR065337	USA_1	WT/WT/WT/WT	WT/WT/WT/WT	WT/WT/WT/WT	0	0	NEG	NEG	POS	-364T	WT	WT	WT	WT	WT/WT/WT	NEG	NEG	NEG	mefAE - mefp -364T	0.125	0.0625	NA	NA	NA	NA	NA	1	NA	1	0.125	0.03125	0.03125	16	0.125	NA	1	0.25	4	1	0.25
ERR065338	USA_1	WT/WT/WT/WT	WT/WT/WT/WT	WT/WT/WT/WT	0	0	NEG	NEG	NEG	NA	NA	WT	WT	WT	WT/WT/WT	NEG	NEG	NEG	Wild Type	0.125	0.0625	0.125	NA	NA	NA	NA	2	NA	1	0.125	0.03125	0.03125	0.125	0.125	NA	1	0.25	4	1	0.25
ERR065339	USA_1	SSMK/WT/WT/NTGY	WT/SSNA/WT/WT	SAMK/WT/KEA/VKSG	0	1	NEG	NEG	NEG	NA	NA	I100L	INS	WT	WT/WT/WT	NEG	NEG	NEG	23S rRNA C2611T 1/4 - folA I100L - folP INS - pbp1a SSMK/WT/WT/NTGY - pbp2b WT/SSNA/WT/WT - pbp2x SAMK/WT/KEA/VKSG	0.5	1	0.125	NA	NA	NA	NA	1	NA	1	1	2	2	0.25	0.125	NA	1	4	4	1	0.25
ERR065340	USA_1	WT/WT/WT/WT	WT/WT/WT/WT	WT/WT/WT/WT	0	0	NEG	NEG	POS	-364T	WT	WT	WT	WT	WT/WT/WT	NEG	NEG	NEG	mefAE - mefp -364T	0.125	0.0625	NA	NA	NA	NA	NA	2	NA	1	0.125	0.03125	0.03125	16	0.125	NA	1	0.25	4	1	0.25
ERR065341	USA_1	WT/WT/WT/WT	WT/WT/WT/WT	WT/WT/WT/WT	0	0	NEG	NEG	NEG	NA	NA	WT	WT	WT	WT/WT/WT	NEG	NEG	NEG	Wild Type	0.125	0.03125	0.125	NA	NA	NA	NA	2	NA	1	0.125	0.03125	0.03125	0.125	0.125	NA	1	0.25	4	1	0.25
ERR065342	USA_1	SAMK/WT/WT/NTGY	WT/SSNA/WT/WT	SAMK/WT/KEA/VKSG	0	0	NEG	NEG	NEG	NA	NA	I100L	INS	WT	WT/WT/WT	NEG	NEG	NEG	folA I100L - folP INS - pbp1a SAMK/WT/WT/NTGY - pbp2b WT/SSNA/WT/WT - pbp2x SAMK/WT/KEA/VKSG	1	2	0.125	NA	NA	NA	NA	2	NA	1	1	2	2	0.125	0.125	NA	1	4	4	1	0.25
ERR065343	USA_1	WT/WT/WT/WT	WT/WT/WT/WT	WT/WT/WT/WT	0	0	NEG	NEG	NEG	NA	NA	WT	WT	WT	WT/WT/WT	NEG	NEG	NEG	Wild Type	0.125	0.0625	0.125	NA	NA	NA	NA	2	NA	1	0.125	0.03125	0.03125	0.125	0.125	NA	1	0.25	4	1	0.25
ERR065344	USA_1	WT/WT/WT/WT	WT/WT/WT/WT	SAMK/WT/WT/WT	0	0	NEG	NEG	NEG	NA	NA	I100L	INS	WT	WT/WT/WT	NEG	NEG	NEG	folA I100L - folP INS - pbp2x SAMK/WT/WT/WT	0.125	0.0625	NA	NA	NA	NA	NA	2	NA	1	0.125	0.03125	0.03125	0.125	0.125	NA	1	4	4	1	0.25
ERR065345	USA_1	WT/WT/WT/WT	WT/WT/WT/WT	WT/WT/WT/WT	0	0	NEG	NEG	NEG	NA	NA	WT	WT	WT	WT/WT/WT	NEG	NEG	NEG	Wild Type	0.125	0.03125	0.125	NA	NA	NA	NA	2	NA	1	0.125	0.03125	0.03125	0.125	0.125	NA	1	0.25	4	1	0.25
ERR065346	USA_1	WT/WT/WT/WT	WT/WT/WT/WT	WT/WT/WT/WT	0	0	NEG	NEG	NEG	NA	NA	WT	WT	WT	WT/WT/WT	NEG	NEG	NEG	Wild Type	0.125	0.03125	0.125	NA	NA	NA	NA	2	NA	1	0.125	0.03125	0.03125	0.125	0.125	NA	1	0.25	4	1	0.25
ERR065347	USA_1	WT/WT/WT/WT	WT/WT/WT/WT	WT/WT/WT/WT	0	0	NEG	NEG	NEG	NA	NA	WT	WT	WT	WT/WT/WT	NEG	NEG	NEG	Wild Type	0.125	0.03125	0.125	NA	NA	NA	NA	2	NA	1	0.125	0.03125	0.03125	0.125	0.125	NA	1	0.25	4	1	0.25
ERR065348	USA_1	WT/WT/WT/WT	WT/WT/WT/WT	WT/WT/WT/WT	0	0	NEG	NEG	NEG	NA	NA	WT	WT	WT	WT/WT/WT	NEG	NEG	NEG	Wild Type	0.125	0.03125	0.125	NA	NA	NA	NA	2	NA	1	0.125	0.03125	0.03125	0.125	0.125	NA	1	0.25	4	1	0.25
ERR065349	USA_1	WT/WT/WT/WT	WT/WT/WT/WT	WT/WT/WT/WT	0	0	NEG	NEG	NEG	NA	NA	WT	WT	WT	WT/WT/WT	NEG	NEG	NEG	Wild Type	0.125	0.03125	0.125	NA	NA	NA	NA	2	NA	1	0.125	0.03125	0.03125	0.125	0.125	NA	1	0.25	4	1	0.25
ERR065350	USA_1	WT/WT/WT/WT	WT/WT/WT/WT	WT/WT/WT/WT	0	0	NEG	NEG	NEG	NA	NA	WT	WT	WT	WT/WT/WT	NEG	NEG	NEG	Wild Type	0.125	0.03125	0.125	NA	NA	NA	NA	2	NA	1	0.125	0.03125	0.03125	0.125	0.125	NA	1	0.25	4	1	0.25
ERR065351	USA_1	SSMK/WT/WT/NTGY	WT/SSNA/WT/WT	SAMK/WT/KEA/VKSG	0	0	NEG	NEG	NEG	NA	NA	WT	WT	WT	WT/WT/WT	NEG	NEG	NEG	pbp1a SSMK/WT/WT/NTGY - pbp2b WT/SSNA/WT/WT - pbp2x SAMK/WT/KEA/VKSG	0.5	1	0.125	NA	NA	NA	NA	2	NA	1	1	2	2	0.125	0.125	NA	1	0.25	4	1	0.25
ERR065352	USA_1	SSMK/WT/WT/NTGY	WT/SSNA/WT/WT	SAMK/WT/KEA/VKSG	0	0	POS	NEG	NEG	NA	NA	WT	INS	WT	WT/WT/WT	POS	NEG	NEG	ermB - tetM - folP INS - pbp1a SSMK/WT/WT/NTGY - pbp2b WT/SSNA/WT/WT - pbp2x SAMK/WT/KEA/VKSG	1	1	NA	NA	NA	NA	NA	2	NA	8	1	2	2	128	64	NA	1	1	4	16	4
ERR065353	USA_1	WT/WT/WT/NTGY	WT/SSNA/WT/WT	WT/WT/WT/WT	0	0	NEG	NEG	POS	WT	WT	WT	WT	WT	WT/WT/WT	NEG	NEG	NEG	mefAE - pbp1a WT/WT/WT/NTGY - pbp2b WT/SSNA/WT/WT	0.125	0.125	NA	NA	NA	NA	NA	2	NA	8	0.125	0.25	0.25	8	0.125	NA	1	0.25	4	1	0.25
ERR065354	USA_1	WT/WT/WT/WT	WT/WT/WT/WT	WT/WT/WT/WT	0	3	NEG	NEG	NEG	NA	NA	WT	WT	WT	WT/WT/WT	NEG	NEG	NEG	23S rRNA C2611T 3/4	0.125	0.03125	0.125	NA	NA	NA	NA	2	NA	1	0.125	0.03125	0.03125	1	0.125	NA	1	0.25	4	1	0.25
ERR065355	USA_1	WT/WT/WT/WT	WT/WT/WT/WT	WT/WT/WT/WT	0	0	NEG	NEG	NEG	NA	NA	WT	WT	WT	WT/WT/WT	NEG	NEG	NEG	Wild Type	0.125	0.03125	0.125	NA	NA	NA	NA	2	NA	1	0.125	0.03125	0.03125	0.125	0.125	NA	1	0.25	4	1	0.25
ERR065953	USA_1	WT/WT/WT/NTGY	WT/SSNA/WT/WT	WT/WT/WT/WT	0	0	NEG	NEG	POS	WT	WT	WT	WT	WT	WT/WT/WT	NEG	NEG	NEG	mefAE - pbp1a WT/WT/WT/NTGY - pbp2b WT/SSNA/WT/WT	0.25	0.25	NA	NA	NA	NA	NA	NA	NA	1	0.125	0.25	0.25	8	0.125	NA	1	0.25	4	1	0.25
ERR065955	USA_1	SSMK/WT/WT/NTGY	WT/SSNA/WT/WT	SAFK/WT/KEA/VKSG	0	0	NEG	NEG	NEG	NA	NA	I100L	INS	WT	WT/WT/WT	NEG	NEG	NEG	folA I100L - folP INS - pbp1a SSMK/WT/WT/NTGY - pbp2b WT/SSNA/WT/WT - pbp2x SAFK/WT/KEA/VKSG	4	8	NA	NA	NA	NA	NA	NA	NA	1	4	4	4	0.125	0.125	NA	1	4	4	1	0.25
ERR065956	USA_1	WT/WT/WT/WT	WT/WT/WT/WT	WT/WT/WT/WT	0	0	NEG	NEG	NEG	NA	NA	WT	WT	WT	WT/WT/WT	NEG	NEG	NEG	Wild Type	0.125	0.03125	0.125	NA	NA	NA	NA	NA	NA	1	0.125	0.03125	0.03125	0.125	0.125	NA	1	0.25	4	1	0.25
ERR065957	USA_1	SAMK/WT/WT/NTGY	WT/SSNA/WT/WT	SAMK/WT/KEA/VKSG	0	0	POS	NEG	NEG	NA	NA	I100L	INS	WT	WT/WT/WT	POS	NEG	POS	ermB - tetM - cat - folA I100L - folP INS - pbp1a SAMK/WT/WT/NTGY - pbp2b WT/SSNA/WT/WT - pbp2x SAMK/WT/KEA/VKSG	0.5	1	0.125	NA	NA	NA	NA	NA	NA	1	1	2	2	128	64	NA	1	4	8	16	4
ERR065958	USA_1	WT/WT/WT/WT	WT/WT/WT/WT	WT/WT/WT/WT	0	0	NEG	NEG	NEG	NA	NA	I100L	WT	WT	WT/WT/WT	NEG	NEG	NEG	folA I100L	0.125	0.03125	0.125	NA	NA	NA	NA	NA	NA	1	0.125	0.03125	0.03125	0.125	0.125	NA	1	0.5	4	1	0.25
ERR065959	USA_1	WT/WT/WT/WT	WT/WT/WT/WT	WT/WT/WT/WT	0	0	NEG	NEG	NEG	NA	NA	WT	WT	WT	WT/WT/WT	NEG	NEG	NEG	Wild Type	0.125	0.03125	0.125	NA	NA	NA	NA	NA	NA	1	0.125	0.03125	0.03125	0.125	0.125	NA	1	0.25	4	1	0.25
ERR065960	USA_1	WT/WT/WT/WT	WT/WT/WT/WT	WT/WT/WT/WT	0	0	NEG	NEG	NEG	NA	NA	WT	WT	WT	WT/WT/WT	NEG	NEG	NEG	Wild Type	0.125	0.03125	0.125	NA	NA	NA	NA	NA	NA	1	0.125	0.03125	0.03125	0.125	0.125	NA	1	0.25	4	1	0.25
ERR065962	USA_1	WT/WT/WT/WT	WT/WT/WT/WT	SAMK/WT/WT/WT	0	0	NEG	NEG	NEG	NA	NA	I100L	INS	WT	WT/WT/WT	NEG	NEG	NEG	folA I100L - folP INS - pbp2x SAMK/WT/WT/WT	0.125	0.0625	0.125	NA	NA	NA	NA	NA	NA	1	0.125	0.03125	0.03125	0.125	0.125	NA	1	4	4	1	0.25
ERR065963	USA_1	SSMK/WT/WT/NTGY	WT/SSNA/WT/WT	SAMK/WT/KEA/VKSG	0	0	NEG	NEG	POS	WT	WT	I100L	INS	WT	WT/WT/WT	NEG	NEG	NEG	mefAE - folA I100L - folP INS - pbp1a SSMK/WT/WT/NTGY - pbp2b WT/SSNA/WT/WT - pbp2x SAMK/WT/KEA/VKSG	0.5	2	NA	NA	NA	NA	NA	NA	NA	1	1	2	2	8	0.125	NA	1	4	4	1	0.25
ERR065964	USA_1	WT/WT/WT/WT	WT/WT/WT/WT	WT/WT/WT/WT	0	0	NEG	NEG	NEG	NA	NA	WT	WT	WT	WT/WT/WT	NEG	NEG	NEG	Wild Type	0.125	0.03125	0.125	NA	NA	NA	NA	NA	NA	1	0.125	0.03125	0.03125	0.125	0.125	NA	1	0.25	4	1	0.25
ERR065965	USA_1	WT/WT/WT/WT	WT/WT/WT/WT	WT/WT/WT/WT	0	0	NEG	NEG	POS	-364T	WT	WT	WT	WT	WT/WT/WT	NEG	NEG	NEG	mefAE - mefp -364T	0.125	0.03125	NA	NA	NA	NA	NA	NA	NA	1	0.125	0.03125	0.03125	16	0.125	NA	1	0.25	4	1	0.25
ERR065966	USA_1	WT/WT/WT/WT	WT/WT/WT/WT	WT/WT/WT/WT	0	0	NEG	NEG	NEG	NA	NA	WT	WT	WT	WT/WT/WT	NEG	NEG	NEG	Wild Type	0.125	0.125	0.125	NA	NA	NA	NA	NA	NA	1	0.125	0.03125	0.03125	0.125	0.125	NA	1	0.25	4	1	0.25
ERR065967	USA_1	WT/WT/WT/WT	WT/WT/WT/WT	SAMK/WT/WT/WT	0	0	NEG	NEG	NEG	NA	NA	I100L	INS	WT	WT/WT/WT	NEG	NEG	NEG	folA I100L - folP INS - pbp2x SAMK/WT/WT/WT	0.125	0.0625	0.125	NA	NA	NA	NA	NA	NA	1	0.125	0.03125	0.03125	0.125	0.125	NA	1	4	4	1	0.25
ERR065968	USA_1	WT/WT/WT/WT	WT/WT/WT/WT	WT/WT/WT/WT	0	0	NEG	NEG	NEG	NA	NA	WT	WT	WT	WT/WT/WT	NEG	NEG	NEG	Wild Type	0.125	0.03125	0.125	NA	NA	NA	NA	NA	NA	1	0.125	0.03125	0.03125	0.125	0.125	NA	1	0.25	4	1	0.25
ERR065969	USA_1	WT/WT/WT/WT	WT/WT/WT/WT	WT/WT/WT/WT	0	0	NEG	NEG	NEG	NA	NA	WT	WT	WT	WT/WT/WT	NEG	NEG	NEG	Wild Type	0.125	0.03125	0.125	NA	NA	NA	NA	NA	NA	1	0.125	0.03125	0.03125	0.125	0.125	NA	1	0.25	4	1	0.25
ERR065970	USA_1	WT/WT/WT/WT	WT/WT/WT/WT	WT/WT/WT/WT	0	0	NEG	NEG	NEG	NA	NA	WT	WT	WT	WT/WT/WT	NEG	NEG	NEG	Wild Type	0.125	0.03125	0.125	NA	NA	NA	NA	NA	NA	1	0.125	0.03125	0.03125	0.125	0.125	NA	1	0.25	4	1	0.25
ERR065971	USA_1	WT/WT/WT/WT	WT/WT/WT/WT	WT/WT/WT/WT	0	0	NEG	NEG	NEG	NA	NA	WT	WT	WT	WT/WT/WT	NEG	NEG	NEG	Wild Type	0.125	0.03125	0.125	NA	NA	NA	NA	NA	NA	1	0.125	0.03125	0.03125	0.125	0.125	NA	1	0.25	4	1	0.25
ERR065972	USA_1	WT/WT/WT/WT	WT/WT/WT/WT	WT/WT/WT/WT	0	0	NEG	NEG	NEG	NA	NA	WT	WT	WT	WT/WT/WT	NEG	NEG	NEG	Wild Type	0.125	0.03125	0.125	NA	NA	NA	NA	NA	NA	1	0.125	0.03125	0.03125	0.125	0.125	NA	1	0.25	4	1	0.25
ERR065973	USA_1	SSMK/WT/WT/NTGY	WT/SSNA/AIDTK/WT	SAMK/WT/EDT/VKSG	0	0	POS	NEG	POS	WT	WT	I100L	INS	WT	WT/WT/WT	POS	NEG	NEG	ermB - mefAE - tetM - folA I100L - folP INS - pbp1a SSMK/WT/WT/NTGY - pbp2b WT/SSNA/AIDTK/WT - pbp2x SAMK/WT/EDT/VKSG	2	8	NA	NA	NA	NA	NA	NA	NA	8	1	4	4	4096	64	NA	1	4	4	16	4
ERR065974	USA_1	WT/WT/WT/WT	WT/WT/WT/WT	WT/WT/WT/WT	0	0	NEG	NEG	NEG	NA	NA	WT	WT	WT	WT/WT/WT	NEG	NEG	NEG	Wild Type	0.125	0.03125	0.125	NA	NA	NA	NA	NA	NA	1	0.125	0.03125	0.03125	0.125	0.125	NA	1	0.25	4	1	0.25
ERR065975	USA_1	WT/WT/WT/WT	WT/WT/WT/WT	WT/WT/WT/WT	0	0	NEG	NEG	NEG	NA	NA	WT	WT	WT	WT/WT/WT	NEG	NEG	NEG	Wild Type	0.125	0.0625	0.125	NA	NA	NA	NA	NA	NA	1	0.125	0.03125	0.03125	0.125	0.125	NA	1	0.25	4	1	0.25
ERR067960	USA_1	WT/WT/WT/WT	WT/WT/WT/WT	WT/WT/WT/WT	0	0	NEG	NEG	NEG	NA	NA	WT	WT	WT	WT/WT/WT	NEG	NEG	NEG	Wild Type	0.125	0.03125	0.125	NA	NA	NA	NA	2	NA	1	0.125	0.03125	0.03125	0.125	0.125	NA	1	0.25	4	1	0.25
ERR067961	USA_1	WT/WT/WT/WT	WT/WT/WT/WT	WT/WT/WT/WT	0	0	NEG	NEG	NEG	NA	NA	WT	WT	WT	WT/WT/WT	NEG	NEG	NEG	Wild Type	0.125	0.03125	0.125	NA	NA	NA	NA	1	NA	1	0.125	0.03125	0.03125	0.125	0.125	NA	1	0.25	4	1	0.25
ERR067962	USA_1	SSMK/WT/WT/NTGY	WT/SSNA/WT/WT	SAMK/WT/KEA/VKSG	0	0	NEG	NEG	NEG	NA	NA	WT	WT	WT	WT/WT/WT	NEG	NEG	NEG	pbp1a SSMK/WT/WT/NTGY - pbp2b WT/SSNA/WT/WT - pbp2x SAMK/WT/KEA/VKSG	1	2	0.125	NA	NA	NA	NA	2	NA	1	1	2	2	0.125	0.125	NA	1	0.25	4	1	0.25
ERR067963	USA_1	SSMK/WT/WT/NTGY	WT/SSNA/WT/WT	SAMK/WT/KEA/VKSG	0	0	NEG	NEG	POS	WT	Del	WT	WT	WT	WT/WT/WT	NEG	NEG	NEG	mefAE - mefi Del - pbp1a SSMK/WT/WT/NTGY - pbp2b WT/SSNA/WT/WT - pbp2x SAMK/WT/KEA/VKSG	1	2	NA	NA	NA	NA	NA	2	NA	1	1	2	2	8	0.125	NA	1	0.25	4	1	0.25
ERR067964	USA_1	WT/WT/WT/WT	WT/WT/WT/WT	WT/WT/WT/WT	0	0	NEG	NEG	NEG	NA	NA	WT	WT	WT	WT/WT/WT	NEG	NEG	NEG	Wild Type	0.125	0.03125	0.125	NA	NA	NA	NA	2	NA	1	0.125	0.03125	0.03125	0.125	0.125	NA	1	0.25	4	1	0.25
ERR067965	USA_1	WT/WT/WT/WT	WT/WT/WT/WT	WT/WT/WT/WT	0	0	NEG	NEG	NEG	NA	NA	WT	WT	WT	WT/WT/WT	NEG	NEG	NEG	Wild Type	0.125	0.0625	0.125	NA	NA	NA	NA	2	NA	1	0.125	0.03125	0.03125	0.125	0.125	NA	1	0.25	4	1	0.25
ERR067966	USA_1	SSMK/WT/WT/NTGY	WT/SSNA/WT/WT	SAMK/WT/KEA/VKSG	0	0	NEG	NEG	POS	WT	WT	I100L	INS	WT	WT/WT/WT	NEG	NEG	NEG	mefAE - folA I100L - folP INS - pbp1a SSMK/WT/WT/NTGY - pbp2b WT/SSNA/WT/WT - pbp2x SAMK/WT/KEA/VKSG	0.5	2	NA	NA	NA	NA	NA	2	NA	1	1	2	2	8	0.125	NA	1	4	4	1	0.25
ERR067967	USA_1	WT/WT/WT/WT	WT/WT/WT/WT	WT/WT/WT/WT	0	0	NEG	NEG	NEG	NA	NA	WT	WT	WT	WT/WT/WT	NEG	NEG	NEG	Wild Type	0.125	0.03125	0.125	NA	NA	NA	NA	2	NA	1	0.125	0.03125	0.03125	0.125	0.125	NA	1	0.25	4	1	0.25
ERR067968	USA_1	WT/WT/WT/WT	WT/WT/WT/WT	WT/WT/WT/WT	0	0	NEG	NEG	NEG	NA	NA	WT	WT	WT	WT/WT/WT	NEG	NEG	NEG	Wild Type	0.125	0.03125	0.125	NA	NA	NA	NA	2	NA	1	0.125	0.03125	0.03125	0.125	0.125	NA	1	0.25	4	1	0.25
ERR067969	USA_1	SSMK/WT/WT/NTGY	WT/SSNA/WT/WT	SAMK/WT/KEA/VKSG	0	0	NEG	NEG	POS	WT	WT	I100L	INS	WT	WT/WT/WT	NEG	NEG	NEG	mefAE - folA I100L - folP INS - pbp1a SSMK/WT/WT/NTGY - pbp2b WT/SSNA/WT/WT - pbp2x SAMK/WT/KEA/VKSG	0.5	1	NA	NA	NA	NA	NA	2	NA	1	1	2	2	8	0.125	NA	1	4	4	1	0.25
ERR067970	USA_1	SSMK/WT/WT/NTGY	WT/SSNA/WT/WT	SAMK/WT/KEA/VKSG	0	0	NEG	NEG	POS	WT	WT	WT	WT	WT	WT/WT/WT	POS	NEG	NEG	mefAE - tetM - pbp1a SSMK/WT/WT/NTGY - pbp2b WT/SSNA/WT/WT - pbp2x SAMK/WT/KEA/VKSG	1	2	NA	NA	NA	NA	NA	2	NA	8	1	2	2	8	0.125	NA	1	0.25	4	16	4
ERR067972	USA_1	WT/WT/WT/WT	WT/WT/WT/WT	WT/WT/WT/WT	0	0	NEG	NEG	NEG	NA	NA	WT	INS	WT	WT/WT/WT	NEG	NEG	NEG	folP INS	0.125	0.03125	0.125	NA	NA	NA	NA	2	NA	1	0.125	0.03125	0.03125	0.125	0.125	NA	1	1	4	1	0.25
ERR067973	USA_1	WT/WT/WT/WT	WT/WT/WT/WT	WT/WT/WT/WT	0	0	NEG	NEG	NEG	NA	NA	WT	WT	WT	WT/WT/WT	NEG	NEG	NEG	Wild Type	0.125	0.03125	0.125	NA	NA	NA	NA	1	NA	1	0.125	0.03125	0.03125	0.125	0.125	NA	1	0.25	4	1	0.25
ERR067974	USA_1	WT/WT/WT/WT	WT/WT/WT/WT	WT/WT/WT/WT	0	0	NEG	NEG	NEG	NA	NA	WT	WT	WT	WT/WT/WT	NEG	NEG	NEG	Wild Type	0.125	0.03125	0.125	NA	NA	NA	NA	2	NA	1	0.125	0.03125	0.03125	0.125	0.125	NA	1	0.25	4	1	0.25
ERR067975	USA_1	WT/WT/WT/WT	WT/WT/WT/WT	WT/WT/WT/WT	0	0	NEG	NEG	NEG	NA	NA	WT	WT	WT	WT/WT/WT	NEG	NEG	NEG	Wild Type	0.125	0.03125	0.125	NA	NA	NA	NA	2	NA	1	0.125	0.03125	0.03125	0.125	0.125	NA	1	0.25	4	1	0.25
ERR067976	USA_1	WT/WT/WT/WT	WT/WT/WT/WT	WT/WT/WT/WT	0	0	NEG	NEG	NEG	NA	NA	WT	WT	WT	WT/WT/WT	NEG	NEG	NEG	Wild Type	0.125	0.03125	0.125	NA	NA	NA	NA	1	NA	1	0.125	0.03125	0.03125	0.125	0.125	NA	1	0.25	4	1	0.25
ERR067977	USA_1	WT/WT/WT/WT	WT/WT/WT/WT	WT/WT/WT/WT	0	0	NEG	NEG	NEG	NA	NA	WT	WT	WT	WT/WT/WT	NEG	NEG	NEG	Wild Type	0.125	0.03125	0.125	NA	NA	NA	NA	1	NA	1	0.125	0.03125	0.03125	0.125	0.125	NA	1	0.25	4	1	0.25
ERR067978	USA_1	WT/WT/WT/NTGY	WT/SSNA/WT/WT	WT/WT/WT/WT	0	0	POS	NEG	NEG	NA	NA	I100L	INS	WT	WT/WT/WT	POS	NEG	NEG	ermB - tetM - folA I100L - folP INS - pbp1a WT/WT/WT/NTGY - pbp2b WT/SSNA/WT/WT	0.125	0.25	NA	NA	NA	NA	NA	4	NA	8	0.125	0.25	0.25	128	64	NA	1	4	4	16	4
ERR067979	USA_1	WT/WT/WT/WT	WT/WT/WT/WT	WT/WT/WT/WT	0	0	NEG	NEG	NEG	NA	NA	WT	WT	WT	WT/WT/WT	NEG	NEG	NEG	Wild Type	0.125	0.125	0.125	NA	NA	NA	NA	2	NA	1	0.125	0.03125	0.03125	0.125	0.125	NA	1	0.25	4	1	0.25
ERR067980	USA_1	WT/WT/WT/WT	WT/WT/WT/WT	WT/WT/WT/WT	0	0	NEG	NEG	NEG	NA	NA	I100L	INS	WT	WT/WT/WT	NEG	NEG	NEG	folA I100L - folP INS	0.125	0.03125	0.125	NA	NA	NA	NA	2	NA	1	0.125	0.03125	0.03125	0.125	0.125	NA	1	4	4	1	0.25
ERR067981	USA_1	WT/WT/WT/WT	WT/WT/WT/WT	WT/WT/WT/WT	0	0	NEG	NEG	NEG	NA	NA	WT	WT	WT	WT/WT/WT	NEG	NEG	NEG	Wild Type	0.125	0.03125	0.125	NA	NA	NA	NA	1	NA	1	0.125	0.03125	0.03125	0.125	0.125	NA	1	0.25	4	1	0.25
ERR067982	USA_1	SAMK/WT/WT/NTGY	WT/SSNA/WT/WT	SAMK/WT/KEA/VKSG	0	0	POS	NEG	NEG	NA	NA	WT	INS	WT	WT/WT/WT	POS	NEG	NEG	ermB - tetM - folP INS - pbp1a SAMK/WT/WT/NTGY - pbp2b WT/SSNA/WT/WT - pbp2x SAMK/WT/KEA/VKSG	0.5	2	NA	NA	NA	NA	NA	2	NA	8	1	2	2	128	64	NA	1	1	4	16	4
ERR067983	USA_1	WT/WT/WT/WT	WT/WT/WT/WT	WT/WT/WT/WT	0	0	NEG	NEG	NEG	NA	NA	WT	WT	WT	WT/WT/WT	NEG	NEG	NEG	Wild Type	0.125	0.03125	0.125	NA	NA	NA	NA	1	NA	1	0.125	0.03125	0.03125	0.125	0.125	NA	1	0.25	4	1	0.25
ERR067984	USA_1	WT/WT/WT/NTGY	WT/SSNA/WT/WT	SAMK/WT/WT/WT	0	0	NEG	NEG	NEG	NA	NA	WT	WT	WT	WT/WT/WT	NEG	NEG	NEG	pbp1a WT/WT/WT/NTGY - pbp2b WT/SSNA/WT/WT - pbp2x SAMK/WT/WT/WT	0.125	0.25	0.125	NA	NA	NA	NA	1	NA	1	0.125	0.25	0.25	0.125	0.125	NA	1	0.25	4	1	0.25
ERR067985	USA_1	WT/WT/WT/WT	WT/WT/WT/WT	WT/WT/WT/WT	0	0	NEG	NEG	NEG	NA	NA	WT	WT	WT	WT/WT/WT	NEG	NEG	NEG	Wild Type	0.125	0.03125	0.125	NA	NA	NA	NA	4	NA	1	0.125	0.03125	0.03125	0.125	0.125	NA	1	0.25	4	1	0.25
ERR067986	USA_1	WT/WT/WT/WT	WT/WT/WT/WT	WT/WT/WT/WT	0	0	NEG	NEG	NEG	NA	NA	WT	WT	WT	WT/WT/WT	NEG	NEG	NEG	Wild Type	0.125	0.03125	0.125	NA	NA	NA	NA	4	NA	1	0.125	0.03125	0.03125	0.125	0.125	NA	1	0.25	4	1	0.25
ERR067987	USA_1	WT/WT/WT/WT	WT/WT/WT/WT	WT/WT/WT/WT	0	0	NEG	NEG	NEG	NA	NA	WT	WT	WT	WT/WT/WT	NEG	NEG	NEG	Wild Type	0.125	0.0625	0.125	NA	NA	NA	NA	2	NA	1	0.125	0.03125	0.03125	0.125	0.125	NA	1	0.25	4	1	0.25
ERR067988	USA_1	SSMK/WT/WT/NTGY	WT/SSNA/WT/WT	SAMK/WT/KEA/VKSG	0	0	NEG	NEG	NEG	NA	NA	WT	WT	WT	WT/WT/WT	NEG	NEG	NEG	pbp1a SSMK/WT/WT/NTGY - pbp2b WT/SSNA/WT/WT - pbp2x SAMK/WT/KEA/VKSG	1	2	0.125	NA	NA	NA	NA	2	NA	1	1	2	2	0.125	0.125	NA	1	0.25	4	1	0.25
ERR067989	USA_1	WT/WT/WT/WT	WT/WT/WT/WT	WT/WT/WT/WT	0	0	NEG	NEG	NEG	NA	NA	WT	WT	WT	WT/WT/WT	NEG	NEG	NEG	Wild Type	0.125	0.03125	0.125	NA	NA	NA	NA	1	NA	1	0.125	0.03125	0.03125	0.125	0.125	NA	1	0.25	4	1	0.25
ERR067990	USA_1	SSMK/WT/WT/NTGY	WT/SSNA/SVETK/WT	SAFK/WT/KEA/VKSG	0	0	POS	NEG	POS	WT	WT	I100L	INS	WT	WT/WT/WT	POS	NEG	NEG	ermB - mefAE - tetM - folA I100L - folP INS - pbp1a SSMK/WT/WT/NTGY - pbp2b WT/SSNA/SVETK/WT - pbp2x SAFK/WT/KEA/VKSG	4	4	NA	NA	NA	NA	NA	2	NA	8	4	4	8	4096	64	NA	1	4	4	16	4
ERR067991	USA_1	WT/WT/WT/WT	WT/WT/WT/WT	WT/WT/WT/WT	0	0	NEG	NEG	NEG	NA	NA	WT	WT	WT	WT/WT/WT	NEG	NEG	NEG	Wild Type	0.125	0.03125	0.125	NA	NA	NA	NA	2	NA	1	0.125	0.03125	0.03125	0.125	0.125	NA	1	0.25	4	1	0.25
ERR067992	USA_1	SSMK/WT/WT/NTGY	WT/SSNA/WT/WT	SAMK/WT/KEA/VKSG	0	0	NEG	NEG	NEG	NA	NA	WT	WT	WT	WT/WT/WT	NEG	NEG	NEG	pbp1a SSMK/WT/WT/NTGY - pbp2b WT/SSNA/WT/WT - pbp2x SAMK/WT/KEA/VKSG	0.5	1	0.125	NA	NA	NA	NA	2	NA	1	1	2	2	0.125	0.125	NA	1	0.25	4	1	0.25
ERR067994	USA_1	WT/WT/WT/WT	WT/WT/WT/WT	WT/WT/WT/WT	0	0	NEG	NEG	NEG	NA	NA	WT	WT	WT	WT/WT/WT	NEG	NEG	NEG	Wild Type	0.125	0.03125	0.125	NA	NA	NA	NA	2	NA	1	0.125	0.03125	0.03125	0.125	0.125	NA	1	0.25	4	1	0.25
ERR067995	USA_1	WT/WT/WT/WT	WT/WT/WT/WT	WT/WT/WT/WT	0	0	NEG	NEG	NEG	NA	NA	WT	WT	WT	WT/WT/WT	NEG	NEG	NEG	Wild Type	0.125	0.0625	0.125	NA	NA	NA	NA	2	NA	1	0.125	0.03125	0.03125	0.125	0.125	NA	1	0.25	4	1	0.25
ERR067996	USA_1	WT/WT/WT/WT	WT/WT/WT/WT	WT/WT/WT/WT	0	0	NEG	NEG	NEG	NA	NA	WT	WT	WT	WT/WT/WT	NEG	NEG	NEG	Wild Type	0.125	0.03125	0.125	NA	NA	NA	NA	2	NA	1	0.125	0.03125	0.03125	0.125	0.125	NA	1	0.25	4	1	0.25
ERR067997	USA_1	WT/WT/WT/WT	WT/WT/WT/WT	WT/WT/WT/WT	0	0	NEG	NEG	NEG	NA	NA	WT	INS	WT	WT/WT/WT	NEG	NEG	NEG	folP INS	0.125	0.03125	0.125	NA	NA	NA	NA	2	NA	1	0.125	0.03125	0.03125	0.125	0.125	NA	1	1	4	1	0.25
ERR067998	USA_1	WT/WT/WT/WT	WT/SSNA/WT/WT	SAMK/WT/WT/WT	0	0	NEG	NEG	POS	-364T	WT	I100L	INS	WT	WT/WT/WT	NEG	NEG	NEG	mefAE - mefp -364T - folA I100L - folP INS - pbp2b WT/SSNA/WT/WT - pbp2x SAMK/WT/WT/WT	0.125	0.25	NA	NA	NA	NA	NA	2	NA	1	0.125	0.125	0.125	16	0.125	NA	1	4	4	1	0.25
ERR067999	USA_1	SSMK/WT/WT/NTGY	WT/SSNA/WT/WT	SAMK/WT/KEA/VKSG	0	0	NEG	NEG	POS	WT	WT	WT	INS	WT	WT/WT/WT	POS	NEG	NEG	mefAE - tetM - folP INS - pbp1a SSMK/WT/WT/NTGY - pbp2b WT/SSNA/WT/WT - pbp2x SAMK/WT/KEA/VKSG	1	2	NA	NA	NA	NA	NA	2	NA	8	1	2	2	8	0.125	NA	1	1	4	16	4
ERR068000	USA_1	WT/WT/WT/WT	WT/WT/WT/WT	WT/WT/WT/WT	0	0	NEG	NEG	NEG	NA	NA	I100L	INS	WT	WT/WT/WT	NEG	NEG	NEG	folA I100L - folP INS	0.125	0.03125	0.125	NA	NA	NA	NA	2	NA	1	0.125	0.03125	0.03125	0.125	0.125	NA	1	4	4	1	0.25
ERR068001	USA_1	WT/WT/WT/NTGY	WT/SSNA/WT/WT	WT/WT/WT/WT	0	0	NEG	NEG	POS	WT	WT	WT	WT	WT	WT/WT/WT	NEG	NEG	NEG	mefAE - pbp1a WT/WT/WT/NTGY - pbp2b WT/SSNA/WT/WT	0.125	0.25	NA	NA	NA	NA	NA	2	NA	1	0.125	0.25	0.25	8	0.125	NA	1	0.25	4	1	0.25
ERR068002	USA_1	SSMK/WT/WT/NTGY	WT/SSNA/WT/WT	SAMK/WT/KEA/VKSG	0	0	NEG	NEG	NEG	NA	NA	WT	WT	WT	WT/WT/WT	NEG	NEG	NEG	pbp1a SSMK/WT/WT/NTGY - pbp2b WT/SSNA/WT/WT - pbp2x SAMK/WT/KEA/VKSG	0.5	2	0.125	NA	NA	NA	NA	2	NA	1	1	2	2	0.125	0.125	NA	1	0.25	4	1	0.25
ERR068003	USA_1	SSMK/WT/WT/NTGY	WT/SSNA/WT/WT	SAMK/WT/KEA/VKSG	0	0	NEG	NEG	POS	WT	WT	I100L	INS	WT	WT/WT/WT	POS	NEG	NEG	mefAE - tetM - folA I100L - folP INS - pbp1a SSMK/WT/WT/NTGY - pbp2b WT/SSNA/WT/WT - pbp2x SAMK/WT/KEA/VKSG	0.125	1	NA	NA	NA	NA	NA	2	NA	8	1	2	2	8	0.125	NA	1	4	4	16	4
ERR068004	USA_1	WT/WT/WT/NTGY	WT/SSNA/WT/WT	WT/WT/WT/WT	0	0	NEG	NEG	POS	WT	WT	WT	WT	WT	WT/WT/WT	NEG	NEG	NEG	mefAE - pbp1a WT/WT/WT/NTGY - pbp2b WT/SSNA/WT/WT	0.125	0.25	NA	NA	NA	NA	NA	2	NA	1	0.125	0.25	0.25	8	0.125	NA	1	0.25	4	1	0.25
ERR068005	USA_1	WT/WT/WT/WT	WT/WT/WT/WT	WT/WT/WT/WT	0	0	NEG	NEG	NEG	NA	NA	WT	WT	WT	WT/WT/WT	NEG	NEG	NEG	Wild Type	0.125	0.125	0.125	NA	NA	NA	NA	2	NA	1	0.125	0.03125	0.03125	0.125	0.125	NA	1	0.25	4	1	0.25
ERR068006	USA_1	WT/WT/WT/WT	WT/WT/WT/WT	WT/WT/WT/WT	0	0	NEG	NEG	NEG	NA	NA	WT	WT	WT	WT/WT/WT	NEG	NEG	NEG	Wild Type	0.125	0.03125	0.125	NA	NA	NA	NA	1	NA	1	0.125	0.03125	0.03125	0.125	0.125	NA	1	0.25	4	1	0.25
ERR068007	USA_1	WT/WT/WT/WT	WT/WT/WT/WT	WT/WT/WT/WT	0	0	NEG	NEG	NEG	NA	NA	WT	WT	WT	WT/WT/WT	NEG	NEG	NEG	Wild Type	0.125	0.125	NA	NA	NA	NA	NA	2	NA	1	0.125	0.03125	0.03125	0.125	0.125	NA	1	0.25	4	1	0.25
ERR068008	USA_1	WT/WT/WT/NTGY	WT/SSNA/WT/WT	SAMK/WT/WT/WT	0	0	NEG	NEG	POS	-364T	WT	I100L	INS	WT	WT/WT/WT	NEG	NEG	NEG	mefAE - mefp -364T - folA I100L - folP INS - pbp1a WT/WT/WT/NTGY - pbp2b WT/SSNA/WT/WT - pbp2x SAMK/WT/WT/WT	0.125	0.03125	0.125	NA	NA	NA	NA	2	NA	1	0.125	0.25	0.25	16	0.125	NA	1	4	4	1	0.25
ERR068009	USA_1	SSMK/WT/WT/NTGY	WT/SSNA/WT/WT	SAMK/WT/KEA/VKSG	0	0	NEG	NEG	NEG	NA	NA	WT	WT	WT	WT/WT/WT	NEG	NEG	NEG	pbp1a SSMK/WT/WT/NTGY - pbp2b WT/SSNA/WT/WT - pbp2x SAMK/WT/KEA/VKSG	1	2	0.125	NA	NA	NA	NA	2	NA	1	1	2	2	0.125	0.125	NA	1	0.25	4	1	0.25
ERR068011	USA_1	WT/WT/WT/WT	WT/WT/WT/WT	WT/WT/WT/WT	0	0	NEG	NEG	NEG	NA	NA	WT	WT	WT	WT/WT/WT	NEG	NEG	NEG	Wild Type	0.125	0.03125	0.125	NA	NA	NA	NA	2	NA	1	0.125	0.03125	0.03125	0.125	0.125	NA	1	0.25	4	1	0.25
ERR068012	USA_1	WT/WT/WT/WT	WT/WT/WT/WT	WT/WT/WT/WT	0	0	NEG	NEG	NEG	NA	NA	WT	WT	WT	WT/WT/WT	NEG	NEG	NEG	Wild Type	0.125	0.125	0.125	NA	NA	NA	NA	1	NA	1	0.125	0.03125	0.03125	0.125	0.125	NA	1	0.25	4	1	0.25
ERR068013	USA_1	WT/WT/WT/WT	WT/WT/WT/WT	WT/WT/WT/WT	0	0	NEG	NEG	NEG	NA	NA	WT	WT	WT	WT/WT/WT	NEG	NEG	NEG	Wild Type	0.125	0.03125	0.125	NA	NA	NA	NA	2	NA	1	0.125	0.03125	0.03125	0.125	0.125	NA	1	0.25	4	1	0.25
ERR068014	USA_1	WT/WT/WT/WT	WT/WT/WT/WT	WT/WT/WT/WT	0	0	NEG	NEG	NEG	NA	NA	WT	WT	WT	WT/WT/WT	NEG	NEG	NEG	Wild Type	0.125	0.03125	0.125	NA	NA	NA	NA	2	NA	1	0.125	0.03125	0.03125	0.125	0.125	NA	1	0.25	4	1	0.25
ERR068015	USA_1	WT/WT/WT/WT	WT/WT/WT/WT	WT/WT/WT/WT	0	0	NEG	NEG	NEG	NA	NA	WT	WT	WT	WT/WT/WT	NEG	NEG	NEG	Wild Type	0.125	0.03125	0.125	NA	NA	NA	NA	2	NA	1	0.125	0.03125	0.03125	0.125	0.125	NA	1	0.25	4	1	0.25
ERR068016	USA_1	WT/WT/WT/WT	WT/WT/WT/WT	WT/WT/WT/WT	0	0	NEG	NEG	NEG	NA	NA	WT	WT	WT	WT/WT/WT	NEG	NEG	NEG	Wild Type	0.125	0.03125	0.125	NA	NA	NA	NA	2	NA	1	0.125	0.03125	0.03125	0.125	0.125	NA	1	0.25	4	1	0.25
ERR068017	USA_1	WT/WT/WT/WT	WT/SSNA/WT/WT	SAMK/WT/WT/WT	0	0	NEG	NEG	NEG	NA	NA	WT	WT	WT	WT/WT/WT	NEG	NEG	NEG	pbp2b WT/SSNA/WT/WT - pbp2x SAMK/WT/WT/WT	0.125	0.03125	0.125	NA	NA	NA	NA	2	NA	1	0.125	0.125	0.125	0.125	0.125	NA	1	0.25	4	1	0.25
ERR068018	USA_1	WT/WT/WT/WT	WT/WT/WT/WT	WT/WT/WT/WT	0	0	NEG	NEG	NEG	NA	NA	WT	WT	WT	WT/WT/WT	NEG	NEG	NEG	Wild Type	0.125	0.03125	0.125	NA	NA	NA	NA	2	NA	1	0.125	0.03125	0.03125	0.125	0.125	NA	1	0.25	4	1	0.25
ERR068019	USA_1	SSMK/WT/WT/NTGY	WT/SSNA/WT/WT	SAMK/WT/KEA/VKSG	0	0	NEG	NEG	NEG	NA	NA	I100L	INS	WT	WT/WT/WT	NEG	NEG	NEG	folA I100L - folP INS - pbp1a SSMK/WT/WT/NTGY - pbp2b WT/SSNA/WT/WT - pbp2x SAMK/WT/KEA/VKSG	0.5	1	0.125	NA	NA	NA	NA	2	NA	1	1	2	2	0.125	0.125	NA	1	4	4	1	0.25
ERR068020	USA_1	WT/WT/WT/WT	WT/WT/WT/WT	WT/WT/WT/WT	0	0	NEG	NEG	NEG	NA	NA	WT	WT	WT	WT/WT/WT	NEG	NEG	NEG	Wild Type	0.125	0.03125	0.125	NA	NA	NA	NA	2	NA	1	0.125	0.03125	0.03125	0.125	0.125	NA	1	0.25	4	1	0.25
ERR068021	USA_1	WT/WT/WT/WT	WT/WT/WT/WT	WT/WT/WT/WT	0	0	NEG	NEG	NEG	NA	NA	WT	WT	WT	WT/WT/WT	NEG	NEG	NEG	Wild Type	0.125	0.03125	0.125	NA	NA	NA	NA	2	NA	1	0.125	0.03125	0.03125	0.125	0.125	NA	1	0.25	4	1	0.25
ERR068022	USA_1	WT/WT/WT/WT	WT/WT/WT/WT	WT/WT/WT/WT	0	0	NEG	NEG	NEG	NA	NA	WT	WT	WT	WT/WT/WT	NEG	NEG	NEG	Wild Type	0.125	0.03125	0.125	NA	NA	NA	NA	2	NA	1	0.125	0.03125	0.03125	0.125	0.125	NA	1	0.25	4	1	0.25
ERR068023	USA_1	WT/WT/WT/WT	WT/WT/SVESK/WT	WT/WT/WT/WT	0	0	NEG	NEG	NEG	NA	NA	WT	WT	WT	WT/WT/WT	NEG	NEG	NEG	pbp2b WT/WT/SVESK/WT	0.125	0.125	0.125	NA	NA	NA	NA	2	NA	1	0.125	0.0625	0.0625	0.125	0.125	NA	1	0.25	4	1	0.25
ERR068024	USA_1	WT/WT/WT/WT	WT/SSNA/WT/WT	SAMK/WT/WT/WT	0	0	NEG	NEG	NEG	NA	NA	WT	WT	WT	WT/WT/WT	NEG	NEG	NEG	pbp2b WT/SSNA/WT/WT - pbp2x SAMK/WT/WT/WT	0.125	0.0625	0.125	NA	NA	NA	NA	2	NA	1	0.125	0.125	0.125	0.125	0.125	NA	1	0.25	4	1	0.25
ERR068025	USA_1	WT/WT/WT/WT	WT/WT/WT/WT	WT/WT/WT/WT	0	0	NEG	NEG	NEG	NA	NA	WT	INS	WT	WT/WT/WT	NEG	NEG	NEG	folP INS	0.125	0.03125	0.125	NA	NA	NA	NA	2	NA	1	0.125	0.03125	0.03125	0.125	0.125	NA	1	1	4	1	0.25
ERR068026	USA_1	WT/WT/WT/WT	WT/SSNA/WT/WT	WT/WT/KEA/WT	0	0	POS	NEG	NEG	NA	NA	WT	INS	WT	WT/WT/WT	POS	NEG	NEG	ermB - tetM - folP INS - pbp2b WT/SSNA/WT/WT - pbp2x WT/WT/KEA/WT	0.125	0.25	NA	NA	NA	NA	NA	4	NA	8	0.125	0.25	0.25	128	64	NA	1	1	4	16	4
ERR068027	USA_1	WT/WT/WT/WT	WT/WT/WT/WT	WT/WT/WT/WT	0	0	NEG	NEG	NEG	NA	NA	WT	WT	WT	WT/WT/WT	NEG	NEG	NEG	Wild Type	0.125	0.03125	0.125	NA	NA	NA	NA	1	NA	1	0.125	0.03125	0.03125	0.125	0.125	NA	1	0.25	4	1	0.25
ERR068028	USA_1	WT/WT/WT/WT	WT/SSNA/WT/WT	WT/WT/KEA/WT	0	0	POS	NEG	NEG	NA	NA	WT	INS	WT	WT/WT/WT	POS	NEG	NEG	ermB - tetM - folP INS - pbp2b WT/SSNA/WT/WT - pbp2x WT/WT/KEA/WT	0.125	0.25	NA	NA	NA	NA	NA	4	NA	8	0.125	0.25	0.25	128	64	NA	1	1	4	16	4
ERR068029	USA_1	SSMK/WT/WT/NTGY	WT/SSNA/WT/WT	SAMK/WT/KEA/VKSG	0	0	NEG	NEG	NEG	NA	NA	WT	WT	WT	WT/WT/WT	NEG	NEG	NEG	pbp1a SSMK/WT/WT/NTGY - pbp2b WT/SSNA/WT/WT - pbp2x SAMK/WT/KEA/VKSG	1	2	0.125	NA	NA	NA	NA	2	NA	1	1	2	2	0.125	0.125	NA	1	0.25	4	1	0.25
ERR068030	USA_1	WT/WT/WT/WT	WT/SSNA/WT/WT	WT/WT/WT/WT	0	0	POS	NEG	NEG	NA	NA	WT	INS	WT	WT/WT/WT	POS	NEG	NEG	ermB - tetM - folP INS - pbp2b WT/SSNA/WT/WT	0.125	0.125	NA	NA	NA	NA	NA	2	NA	8	0.125	0.125	0.125	128	64	NA	1	1	4	16	4
ERR068031	USA_1	WT/WT/WT/WT	WT/WT/WT/WT	WT/WT/WT/WT	0	0	NEG	NEG	NEG	NA	NA	WT	WT	WT	WT/WT/WT	NEG	NEG	NEG	Wild Type	0.125	8	0.125	NA	NA	NA	NA	1	NA	1	0.125	0.03125	0.03125	0.125	0.125	NA	1	0.25	4	1	0.25
ERR068032	USA_1	WT/WT/WT/WT	WT/SSNA/WT/WT	WT/WT/KEA/WT	0	0	POS	NEG	NEG	NA	NA	I100L	INS	WT	WT/WT/WT	POS	NEG	NEG	ermB - tetM - folA I100L - folP INS - pbp2b WT/SSNA/WT/WT - pbp2x WT/WT/KEA/WT	0.125	0.25	NA	NA	NA	NA	NA	4	NA	8	0.125	0.25	0.25	128	64	NA	1	4	4	16	4
ERR068033	USA_1	SSMK/WT/WT/NTGY	WT/SSNA/WT/WT	SAMK/WT/KEA/VKSG	0	0	NEG	NEG	NEG	NA	NA	WT	WT	WT	WT/WT/WT	NEG	NEG	NEG	pbp1a SSMK/WT/WT/NTGY - pbp2b WT/SSNA/WT/WT - pbp2x SAMK/WT/KEA/VKSG	1	2	0.125	NA	NA	NA	NA	2	NA	1	1	2	2	0.125	0.125	NA	1	0.25	4	1	0.25
ERR068034	USA_1	WT/WT/WT/WT	WT/WT/WT/WT	WT/WT/WT/WT	0	0	NEG	NEG	NEG	NA	NA	WT	INS	WT	WT/WT/WT	NEG	NEG	NEG	folP INS	0.125	0.0625	0.125	NA	NA	NA	NA	2	NA	1	0.125	0.03125	0.03125	0.125	0.125	NA	1	1	4	1	0.25
ERR068035	USA_1	SSMK/WT/WT/NTGY	WT/SSNA/WT/WT	SAMK/WT/KEA/VKSG	0	0	POS	NEG	POS	WT	WT	I100L	INS	WT	WT/WT/WT	POS	NEG	NEG	ermB - mefAE - tetM - folA I100L - folP INS - pbp1a SSMK/WT/WT/NTGY - pbp2b WT/SSNA/WT/WT - pbp2x SAMK/WT/KEA/VKSG	1	4	NA	NA	NA	NA	NA	2	NA	8	1	2	2	4096	64	NA	1	4	4	16	4
ERR068036	USA_1	SSMK/WT/WT/NTGY	WT/SSNA/WT/WT	SAMK/WT/KEA/VKSG	0	0	POS	NEG	POS	WT	WT	I100L	INS	WT	WT/WT/WT	POS	NEG	NEG	ermB - mefAE - tetM - folA I100L - folP INS - pbp1a SSMK/WT/WT/NTGY - pbp2b WT/SSNA/WT/WT - pbp2x SAMK/WT/KEA/VKSG	1	4	NA	NA	NA	NA	NA	4	NA	8	1	2	2	4096	64	NA	1	4	4	16	4
ERR068037	USA_1	WT/WT/WT/WT	WT/WT/WT/WT	WT/WT/WT/WT	0	0	NEG	NEG	NEG	NA	NA	WT	WT	WT	WT/WT/WT	NEG	NEG	NEG	Wild Type	0.125	0.125	0.125	NA	NA	NA	NA	2	NA	1	0.125	0.03125	0.03125	0.125	0.125	NA	1	0.25	4	1	0.25
ERR068038	USA_1	WT/WT/WT/WT	WT/WT/WT/WT	WT/WT/WT/WT	0	0	NEG	NEG	POS	-364T	WT	WT	WT	WT	WT/WT/WT	NEG	NEG	NEG	mefAE - mefp -364T	0.125	0.03125	NA	NA	NA	NA	NA	2	NA	1	0.125	0.03125	0.03125	16	0.125	NA	1	0.25	4	1	0.25
ERR068039	USA_1	WT/WT/WT/WT	WT/WT/WT/WT	WT/WT/WT/WT	0	0	NEG	NEG	NEG	NA	NA	WT	WT	WT	WT/WT/WT	NEG	NEG	NEG	Wild Type	0.125	0.03125	0.125	NA	NA	NA	NA	2	NA	1	0.125	0.03125	0.03125	0.125	0.125	NA	1	0.25	4	1	0.25
ERR068040	USA_1	WT/WT/WT/WT	WT/WT/WT/WT	WT/WT/WT/WT	0	0	NEG	NEG	NEG	NA	NA	WT	WT	WT	WT/WT/WT	NEG	NEG	NEG	Wild Type	0.125	0.03125	0.125	NA	NA	NA	NA	2	NA	1	0.125	0.03125	0.03125	0.125	0.125	NA	1	0.25	4	1	0.25
ERR068041	USA_1	WT/WT/WT/WT	WT/WT/WT/WT	WT/WT/WT/WT	0	0	NEG	NEG	NEG	NA	NA	WT	WT	WT	WT/WT/WT	NEG	NEG	NEG	Wild Type	0.125	0.03125	0.125	NA	NA	NA	NA	2	NA	1	0.125	0.03125	0.03125	0.125	0.125	NA	1	0.25	4	1	0.25
ERR068042	USA_1	WT/WT/WT/WT	WT/SSNA/WT/WT	WT/WT/KEA/WT	0	0	NEG	NEG	NEG	NA	NA	WT	WT	WT	WT/WT/WT	NEG	NEG	NEG	pbp2b WT/SSNA/WT/WT - pbp2x WT/WT/KEA/WT	0.125	0.25	0.125	NA	NA	NA	NA	2	NA	1	0.125	0.25	0.25	0.125	0.125	NA	1	0.25	4	1	0.25
ERR068043	USA_1	WT/WT/WT/NTGY	WT/SSNA/WT/WT	WT/WT/WT/WT	0	0	NEG	NEG	POS	WT	WT	WT	WT	WT	WT/WT/WT	NEG	NEG	NEG	mefAE - pbp1a WT/WT/WT/NTGY - pbp2b WT/SSNA/WT/WT	0.125	0.25	NA	NA	NA	NA	NA	2	NA	1	0.125	0.25	0.25	8	0.125	NA	1	0.25	4	1	0.25
ERR068044	USA_1	WT/WT/WT/WT	WT/WT/WT/WT	WT/WT/WT/WT	0	0	NEG	NEG	NEG	NA	NA	WT	WT	WT	WT/WT/WT	NEG	NEG	NEG	Wild Type	0.125	0.03125	0.125	NA	NA	NA	NA	2	NA	1	0.125	0.03125	0.03125	0.125	0.125	NA	1	0.25	4	1	0.25
ERR068045	USA_1	WT/WT/WT/WT	WT/WT/WT/WT	WT/WT/WT/WT	0	0	NEG	NEG	NEG	NA	NA	WT	WT	WT	WT/WT/WT	NEG	NEG	NEG	Wild Type	0.125	0.03125	0.125	NA	NA	NA	NA	2	NA	1	0.125	0.03125	0.03125	0.125	0.125	NA	1	0.25	4	1	0.25
ERR068046	USA_1	WT/WT/WT/WT	WT/WT/WT/WT	WT/WT/WT/WT	0	0	NEG	NEG	NEG	NA	NA	WT	WT	WT	WT/WT/WT	NEG	NEG	NEG	Wild Type	0.125	0.03125	0.125	NA	NA	NA	NA	2	NA	1	0.125	0.03125	0.03125	0.125	0.125	NA	1	0.25	4	1	0.25
ERR068047	USA_1	WT/WT/WT/WT	WT/WT/WT/WT	WT/WT/WT/WT	0	0	NEG	NEG	NEG	NA	NA	WT	WT	WT	WT/WT/WT	NEG	NEG	NEG	Wild Type	0.125	0.03125	0.125	NA	NA	NA	NA	2	NA	1	0.125	0.03125	0.03125	0.125	0.125	NA	1	0.25	4	1	0.25
ERR068048	USA_1	WT/WT/WT/WT	WT/WT/WT/WT	WT/WT/WT/WT	0	0	NEG	NEG	NEG	NA	NA	WT	WT	WT	WT/WT/WT	NEG	NEG	NEG	Wild Type	0.125	0.03125	0.125	NA	NA	NA	NA	2	NA	1	0.125	0.03125	0.03125	0.125	0.125	NA	1	0.25	4	1	0.25
ERR068049	USA_1	WT/WT/WT/WT	WT/SSNA/WT/WT	WT/WT/KEA/WT	0	0	POS	NEG	NEG	NA	NA	I100L	INS	WT	WT/WT/WT	POS	NEG	NEG	ermB - tetM - folA I100L - folP INS - pbp2b WT/SSNA/WT/WT - pbp2x WT/WT/KEA/WT	0.125	0.25	NA	NA	NA	NA	NA	4	NA	8	0.125	0.25	0.25	128	64	NA	1	4	4	16	4
ERR068050	USA_1	WT/WT/WT/WT	WT/WT/WT/WT	WT/WT/WT/WT	0	0	NEG	NEG	NEG	NA	NA	WT	WT	WT	WT/WT/WT	NEG	NEG	NEG	Wild Type	0.125	0.03125	0.125	NA	NA	NA	NA	2	NA	1	0.125	0.03125	0.03125	0.125	0.125	NA	1	0.25	4	1	0.25
ERR069683	USA_1	WT/WT/WT/WT	WT/WT/WT/WT	WT/WT/WT/WT	0	0	NEG	NEG	NEG	NA	NA	WT	WT	WT	WT/WT/WT	NEG	NEG	NEG	Wild Type	0.125	0.03125	0.125	NA	NA	NA	NA	2	NA	1	0.125	0.03125	0.03125	0.125	0.125	NA	1	0.25	4	1	0.25
ERR069684	USA_1	WT/WT/WT/WT	WT/SSNA/WT/WT	SAMK/WT/WT/WT	0	0	NEG	NEG	NEG	NA	NA	WT	WT	WT	WT/WT/WT	NEG	NEG	NEG	pbp2b WT/SSNA/WT/WT - pbp2x SAMK/WT/WT/WT	0.125	0.125	0.125	NA	NA	NA	NA	1	NA	1	0.125	0.125	0.125	0.125	0.125	NA	1	0.25	4	1	0.25
ERR069685	USA_1	WT/WT/WT/WT	WT/WT/WT/WT	WT/WT/WT/WT	0	0	NEG	NEG	NEG	NA	NA	WT	WT	WT	WT/WT/WT	NEG	NEG	NEG	Wild Type	0.125	0.03125	0.125	NA	NA	NA	NA	2	NA	1	0.125	0.03125	0.03125	0.125	0.125	NA	1	0.25	4	1	0.25
ERR069686	USA_1	WT/WT/WT/WT	WT/WT/WT/WT	WT/WT/WT/WT	0	0	NEG	NEG	NEG	NA	NA	WT	WT	WT	WT/WT/WT	NEG	NEG	NEG	Wild Type	0.125	0.03125	0.125	NA	NA	NA	NA	2	NA	1	0.125	0.03125	0.03125	0.125	0.125	NA	1	0.25	4	1	0.25
ERR069687	USA_1	WT/WT/WT/WT	WT/WT/WT/WT	WT/WT/WT/WT	0	0	NEG	NEG	NEG	NA	NA	WT	WT	WT	WT/WT/WT	NEG	NEG	NEG	Wild Type	0.125	0.0625	0.125	NA	NA	NA	NA	1	NA	1	0.125	0.03125	0.03125	0.125	0.125	NA	1	0.25	4	1	0.25
ERR069688	USA_1	WT/WT/WT/WT	WT/WT/WT/WT	WT/WT/WT/WT	0	0	NEG	NEG	NEG	NA	NA	WT	WT	WT	WT/WT/WT	NEG	NEG	NEG	Wild Type	0.125	0.03125	0.125	NA	NA	NA	NA	2	NA	1	0.125	0.03125	0.03125	0.125	0.125	NA	1	0.25	4	1	0.25
ERR069689	USA_1	WT/WT/WT/NSQF	WT/WT/WT/WT	WT/WT/WT/WT	0	0	NEG	NEG	NEG	NA	NA	WT	WT	WT	WT/WT/WT	NEG	NEG	NEG	pbp1a WT/WT/WT/NSQF	0.125	0.03125	0.125	NA	NA	NA	NA	2	NA	1	0.125	0.0625	0.0625	0.125	0.125	NA	1	0.25	4	1	0.25
ERR069690	USA_1	WT/WT/WT/WT	WT/WT/WT/WT	WT/WT/WT/WT	0	0	NEG	NEG	NEG	NA	NA	WT	WT	WT	WT/WT/WT	NEG	NEG	NEG	Wild Type	0.125	0.03125	0.125	NA	NA	NA	NA	2	NA	1	0.125	0.03125	0.03125	0.125	0.125	NA	1	0.25	4	1	0.25
ERR069691	USA_1	WT/WT/WT/WT	WT/WT/WT/WT	WT/WT/WT/WT	0	0	NEG	NEG	NEG	NA	NA	WT	WT	WT	WT/WT/WT	NEG	NEG	NEG	Wild Type	0.125	0.0625	0.125	NA	NA	NA	NA	2	NA	1	0.125	0.03125	0.03125	0.125	0.125	NA	1	0.25	4	1	0.25
ERR069692	USA_1	WT/WT/WT/WT	WT/WT/WT/WT	WT/WT/WT/WT	0	0	NEG	NEG	NEG	NA	NA	WT	WT	WT	WT/WT/WT	NEG	NEG	NEG	Wild Type	0.125	0.03125	0.125	NA	NA	NA	NA	2	NA	1	0.125	0.03125	0.03125	0.125	0.125	NA	1	0.25	4	1	0.25
ERR069693	USA_1	WT/WT/WT/WT	WT/WT/WT/WT	WT/WT/WT/WT	0	0	NEG	NEG	NEG	NA	NA	WT	WT	WT	WT/WT/WT	NEG	NEG	NEG	Wild Type	0.125	0.03125	0.125	NA	NA	NA	NA	2	NA	1	0.125	0.03125	0.03125	0.125	0.125	NA	1	0.25	4	1	0.25
ERR069694	USA_1	WT/WT/WT/WT	WT/WT/WT/WT	WT/WT/WT/WT	0	0	NEG	NEG	POS	-364T	Del	WT	WT	WT	WT/WT/WT	NEG	NEG	NEG	mefAE - mefp -364T - mefi Del	0.125	0.03125	NA	NA	NA	NA	NA	2	NA	1	0.125	0.03125	0.03125	32	0.125	NA	1	0.25	4	1	0.25
ERR069695	USA_1	WT/WT/WT/WT	WT/WT/WT/WT	WT/WT/WT/WT	0	0	NEG	NEG	NEG	NA	NA	WT	INS	WT	WT/WT/WT	NEG	NEG	NEG	folP INS	0.125	0.03125	0.125	NA	NA	NA	NA	1	NA	1	0.125	0.03125	0.03125	0.125	0.125	NA	1	1	4	1	0.25
ERR069696	USA_1	WT/WT/WT/WT	WT/SSNA/WT/WT	SAMK/WT/WT/WT	0	0	NEG	NEG	NEG	NA	NA	WT	WT	WT	WT/WT/WT	NEG	NEG	NEG	pbp2b WT/SSNA/WT/WT - pbp2x SAMK/WT/WT/WT	0.125	0.125	0.125	NA	NA	NA	NA	2	NA	1	0.125	0.125	0.125	0.125	0.125	NA	1	0.25	4	1	0.25
ERR069697	USA_1	WT/WT/WT/WT	WT/WT/WT/WT	WT/WT/WT/WT	0	0	NEG	NEG	NEG	NA	NA	WT	WT	WT	WT/WT/WT	NEG	NEG	NEG	Wild Type	0.125	0.03125	0.125	NA	NA	NA	NA	2	NA	1	0.125	0.03125	0.03125	0.125	0.125	NA	1	0.25	4	1	0.25
ERR069698	USA_1	WT/WT/WT/NTGY	WT/SSNA/WT/WT	WT/WT/WT/WT	0	0	POS	NEG	NEG	NA	NA	WT	WT	WT	WT/WT/WT	POS	NEG	NEG	ermB - tetM - pbp1a WT/WT/WT/NTGY - pbp2b WT/SSNA/WT/WT	0.125	0.25	NA	NA	NA	NA	NA	4	NA	8	0.125	0.25	0.25	128	64	NA	1	0.25	4	16	4
ERR069699	USA_1	SSMK/WT/WT/NTGY	WT/SSNA/WT/WT	SAMK/WT/KEA/VKSG	0	0	NEG	NEG	POS	WT	WT	WT	INS	WT	WT/WT/WT	POS	NEG	NEG	mefAE - tetM - folP INS - pbp1a SSMK/WT/WT/NTGY - pbp2b WT/SSNA/WT/WT - pbp2x SAMK/WT/KEA/VKSG	1	2	NA	NA	NA	NA	NA	2	NA	8	1	2	2	8	0.125	NA	1	1	4	16	4
ERR069700	USA_1	SSMK/WT/WT/NTGY	WT/SSNA/AIDTK/WT	SAMK/WT/KEA/VKSG	0	0	NEG	NEG	POS	WT	WT	I100L	INS	WT	WT/WT/WT	NEG	NEG	NEG	mefAE - folA I100L - folP INS - pbp1a SSMK/WT/WT/NTGY - pbp2b WT/SSNA/AIDTK/WT - pbp2x SAMK/WT/KEA/VKSG	2	4	NA	NA	NA	NA	NA	2	NA	1	1	4	4	8	0.125	NA	1	4	4	1	0.25
ERR069701	USA_1	WT/WT/WT/WT	WT/WT/WT/WT	WT/WT/WT/WT	0	0	NEG	NEG	NEG	NA	NA	WT	WT	WT	WT/WT/WT	NEG	NEG	NEG	Wild Type	0.125	0.03125	0.125	NA	NA	NA	NA	1	NA	1	0.125	0.03125	0.03125	0.125	0.125	NA	1	0.25	4	1	0.25
ERR069702	USA_1	WT/WT/WT/WT	WT/WT/WT/WT	WT/WT/WT/WT	0	0	NEG	NEG	NEG	NA	NA	WT	INS	WT	WT/WT/WT	NEG	NEG	NEG	folP INS	0.125	0.03125	0.125	NA	NA	NA	NA	2	NA	1	0.125	0.03125	0.03125	0.125	0.125	NA	1	1	4	1	0.25
ERR069703	USA_1	SSMK/WT/WT/NTGY	WT/SSNA/WT/WT	SAMK/WT/KEA/VKSG	0	0	NEG	NEG	NEG	NA	NA	WT	WT	WT	WT/WT/WT	NEG	NEG	NEG	pbp1a SSMK/WT/WT/NTGY - pbp2b WT/SSNA/WT/WT - pbp2x SAMK/WT/KEA/VKSG	1	2	0.125	NA	NA	NA	NA	2	NA	1	1	2	2	0.125	0.125	NA	1	0.25	4	1	0.25
ERR069704	USA_1	WT/WT/WT/WT	WT/WT/WT/WT	WT/WT/WT/WT	0	0	NEG	NEG	NEG	NA	NA	WT	WT	WT	WT/WT/WT	NEG	NEG	NEG	Wild Type	0.125	0.03125	0.125	NA	NA	NA	NA	2	NA	1	0.125	0.03125	0.03125	0.125	0.125	NA	1	0.25	4	1	0.25
ERR069705	USA_1	WT/WT/WT/WT	WT/WT/WT/WT	WT/WT/WT/WT	0	0	NEG	NEG	NEG	NA	NA	WT	WT	WT	WT/WT/WT	NEG	NEG	NEG	Wild Type	0.125	0.0625	0.125	NA	NA	NA	NA	2	NA	1	0.125	0.03125	0.03125	0.125	0.125	NA	1	0.25	4	1	0.25
ERR069706	USA_1	SSMK/WT/WT/NTGY	WT/SSNA/WT/WT	SAMK/WT/KEA/VKSG	0	0	NEG	NEG	POS	WT	WT	WT	INS	WT	WT/WT/WT	POS	NEG	NEG	mefAE - tetM - folP INS - pbp1a SSMK/WT/WT/NTGY - pbp2b WT/SSNA/WT/WT - pbp2x SAMK/WT/KEA/VKSG	1	2	NA	NA	NA	NA	NA	2	NA	8	1	2	2	8	0.125	NA	1	1	4	16	4
ERR069707	USA_1	WT/WT/WT/WT	WT/WT/WT/WT	WT/WT/WT/WT	0	0	NEG	NEG	NEG	NA	NA	WT	WT	WT	WT/WT/WT	NEG	NEG	NEG	Wild Type	0.125	0.03125	0.125	NA	NA	NA	NA	2	NA	1	0.125	0.03125	0.03125	0.125	0.125	NA	1	0.25	4	1	0.25
ERR069708	USA_1	WT/WT/WT/WT	WT/WT/SVESK/WT	WT/WT/WT/WT	0	0	NEG	NEG	NEG	NA	NA	WT	WT	WT	WT/WT/WT	NEG	NEG	NEG	pbp2b WT/WT/SVESK/WT	0.125	0.125	0.125	NA	NA	NA	NA	2	NA	1	0.125	0.0625	0.0625	0.125	0.125	NA	1	0.25	4	1	0.25
ERR069709	USA_1	WT/WT/WT/NTGY	WT/SSNA/WT/WT	WT/WT/WT/WT	0	0	NEG	NEG	POS	WT	WT	WT	WT	WT	WT/WT/WT	NEG	NEG	NEG	mefAE - pbp1a WT/WT/WT/NTGY - pbp2b WT/SSNA/WT/WT	0.125	0.5	NA	NA	NA	NA	NA	2	NA	1	0.125	0.25	0.25	8	0.125	NA	1	0.25	4	1	0.25
ERR069710	USA_1	WT/WT/WT/NTGY	WT/SSNA/WT/WT	WT/WT/WT/WT	0	0	NEG	NEG	POS	WT	WT	WT	WT	WT	WT/WT/WT	NEG	NEG	NEG	mefAE - pbp1a WT/WT/WT/NTGY - pbp2b WT/SSNA/WT/WT	0.125	0.25	NA	NA	NA	NA	NA	2	NA	1	0.125	0.25	0.25	8	0.125	NA	1	0.25	4	1	0.25
ERR069711	USA_1	WT/WT/WT/WT	WT/WT/WT/WT	WT/WT/WT/WT	0	0	NEG	NEG	NEG	NA	NA	WT	WT	WT	WT/WT/WT	NEG	NEG	NEG	Wild Type	0.125	0.0625	0.125	NA	NA	NA	NA	2	NA	1	0.125	0.03125	0.03125	0.125	0.125	NA	1	0.25	4	1	0.25
ERR069712	USA_1	WT/WT/WT/WT	WT/WT/WT/WT	WT/WT/WT/WT	0	0	NEG	NEG	NEG	NA	NA	WT	WT	WT	WT/WT/WT	NEG	NEG	NEG	Wild Type	0.125	0.0625	0.125	NA	NA	NA	NA	2	NA	1	0.125	0.03125	0.03125	0.125	0.125	NA	1	0.25	4	1	0.25
ERR069713	USA_1	WT/WT/WT/WT	WT/WT/WT/WT	WT/WT/WT/WT	0	0	NEG	NEG	NEG	NA	NA	WT	WT	WT	WT/WT/WT	NEG	NEG	NEG	Wild Type	0.125	0.03125	0.125	NA	NA	NA	NA	2	NA	1	0.125	0.03125	0.03125	0.125	0.125	NA	1	0.25	4	1	0.25
ERR069714	USA_1	WT/WT/WT/WT	WT/SSNA/WT/WT	SAMK/WT/WT/WT	0	0	NEG	NEG	POS	-364T	WT	I100L	INS	WT	WT/WT/WT	NEG	NEG	NEG	mefAE - mefp -364T - folA I100L - folP INS - pbp2b WT/SSNA/WT/WT - pbp2x SAMK/WT/WT/WT	0.125	0.25	NA	NA	NA	NA	NA	2	NA	1	0.125	0.125	0.125	16	0.125	NA	1	4	4	1	0.25
ERR069715	USA_1	WT/WT/WT/WT	WT/WT/WT/WT	WT/WT/WT/WT	0	0	NEG	NEG	NEG	NA	NA	WT	WT	WT	WT/WT/WT	NEG	NEG	NEG	Wild Type	0.125	0.0625	0.125	NA	NA	NA	NA	2	NA	1	0.125	0.03125	0.03125	0.125	0.125	NA	1	0.25	4	1	0.25
ERR069716	USA_1	WT/WT/WT/WT	WT/WT/WT/WT	WT/WT/WT/WT	0	0	NEG	NEG	NEG	NA	NA	WT	WT	WT	WT/WT/WT	NEG	NEG	NEG	Wild Type	0.125	0.03125	0.125	NA	NA	NA	NA	1	NA	1	0.125	0.03125	0.03125	0.125	0.125	NA	1	0.25	4	1	0.25
ERR069717	USA_1	WT/WT/WT/WT	WT/SSNA/WT/WT	SAMK/WT/WT/WT	0	0	NEG	NEG	NEG	NA	NA	WT	WT	WT	WT/WT/WT	NEG	NEG	NEG	pbp2b WT/SSNA/WT/WT - pbp2x SAMK/WT/WT/WT	0.125	0.125	0.125	NA	NA	NA	NA	2	NA	1	0.125	0.125	0.125	0.125	0.125	NA	1	0.25	4	1	0.25
ERR069718	USA_1	WT/WT/WT/WT	WT/WT/WT/WT	WT/WT/WT/WT	0	0	NEG	NEG	NEG	NA	NA	WT	WT	WT	WT/WT/WT	NEG	NEG	NEG	Wild Type	0.125	0.0625	0.125	NA	NA	NA	NA	2	NA	1	0.125	0.03125	0.03125	0.125	0.125	NA	1	0.25	4	1	0.25
ERR069719	USA_1	WT/WT/WT/WT	WT/WT/WT/WT	SAMK/WT/WT/WT	0	0	NEG	NEG	NEG	NA	NA	I100L	INS	WT	WT/WT/WT	NEG	NEG	NEG	folA I100L - folP INS - pbp2x SAMK/WT/WT/WT	0.125	0.125	0.125	NA	NA	NA	NA	2	NA	1	0.125	0.03125	0.03125	0.125	0.125	NA	1	4	4	1	0.25
ERR069720	USA_1	SSMK/WT/WT/NTGY	WT/SSNA/AIDTK/WT	SAFK/WT/KEA/VKSG	0	0	POS	NEG	POS	WT	WT	I100L	INS	WT	WT/WT/WT	POS	NEG	NEG	ermB - mefAE - tetM - folA I100L - folP INS - pbp1a SSMK/WT/WT/NTGY - pbp2b WT/SSNA/AIDTK/WT - pbp2x SAFK/WT/KEA/VKSG	4	8	NA	NA	NA	NA	NA	2	NA	8	4	4	8	4096	64	NA	1	4	4	16	4
ERR069721	USA_1	WT/WT/WT/WT	WT/WT/WT/WT	SAMK/WT/WT/WT	0	0	NEG	NEG	NEG	NA	NA	I100L	INS	WT	WT/WT/WT	NEG	NEG	NEG	folA I100L - folP INS - pbp2x SAMK/WT/WT/WT	0.125	0.125	0.125	NA	NA	NA	NA	2	NA	1	0.125	0.03125	0.03125	0.125	0.125	NA	1	4	4	1	0.25
ERR069722	USA_1	WT/WT/WT/WT	WT/WT/WT/WT	WT/WT/WT/WT	0	0	NEG	NEG	NEG	NA	NA	WT	WT	WT	WT/WT/WT	NEG	NEG	NEG	Wild Type	0.125	0.03125	0.125	NA	NA	NA	NA	2	NA	1	0.125	0.03125	0.03125	0.125	0.125	NA	1	0.25	4	1	0.25
ERR069723	USA_1	WT/WT/WT/WT	WT/WT/WT/WT	WT/WT/WT/WT	0	0	NEG	NEG	NEG	NA	NA	WT	WT	WT	WT/WT/WT	NEG	NEG	NEG	Wild Type	0.125	0.0625	0.125	NA	NA	NA	NA	2	NA	1	0.125	0.03125	0.03125	0.125	0.125	NA	1	0.25	4	1	0.25
ERR069724	USA_1	WT/WT/WT/WT	WT/SSNA/WT/WT	WT/WT/KEA/WT	0	0	POS	NEG	NEG	NA	NA	WT	WT	WT	WT/WT/WT	POS	NEG	NEG	ermB - tetM - pbp2b WT/SSNA/WT/WT - pbp2x WT/WT/KEA/WT	0.125	0.25	NA	NA	NA	NA	NA	4	NA	8	0.125	0.25	0.25	128	64	NA	1	0.25	4	16	4
ERR069725	USA_1	WT/WT/WT/WT	WT/SSNA/WT/WT	WT/WT/KEA/WT	0	0	POS	NEG	NEG	NA	NA	WT	WT	WT	WT/WT/WT	POS	NEG	NEG	ermB - tetM - pbp2b WT/SSNA/WT/WT - pbp2x WT/WT/KEA/WT	0.125	0.25	NA	NA	NA	NA	NA	4	NA	8	0.125	0.25	0.25	128	64	NA	1	0.25	4	16	4
ERR069726	USA_1	SSMK/WT/WT/NTGY	WT/SSNA/WT/WT	SAMK/WT/KEA/VKSG	0	0	NEG	NEG	NEG	NA	NA	WT	WT	WT	WT/WT/WT	NEG	NEG	NEG	pbp1a SSMK/WT/WT/NTGY - pbp2b WT/SSNA/WT/WT - pbp2x SAMK/WT/KEA/VKSG	1	2	0.125	NA	NA	NA	NA	2	NA	1	1	2	2	0.125	0.125	NA	1	0.25	4	1	0.25
ERR069727	USA_1	WT/WT/WT/WT	WT/WT/WT/WT	WT/WT/WT/WT	0	0	NEG	NEG	NEG	NA	NA	WT	WT	WT	WT/WT/WT	NEG	NEG	NEG	Wild Type	0.125	0.0625	0.125	NA	NA	NA	NA	2	NA	1	0.125	0.03125	0.03125	0.125	0.125	NA	1	0.25	4	1	0.25
ERR069728	USA_1	SSMK/WT/WT/NTGY	WT/SSNA/WT/WT	SAMK/WT/KEA/VKSG	0	0	NEG	NEG	NEG	NA	NA	WT	WT	WT	WT/WT/WT	NEG	NEG	NEG	pbp1a SSMK/WT/WT/NTGY - pbp2b WT/SSNA/WT/WT - pbp2x SAMK/WT/KEA/VKSG	1	2	0.125	NA	NA	NA	NA	2	NA	1	1	2	2	0.125	0.125	NA	1	0.25	4	1	0.25
ERR069729	USA_1	WT/WT/WT/WT	WT/WT/WT/WT	WT/WT/WT/WT	0	0	NEG	NEG	NEG	NA	NA	WT	WT	WT	WT/WT/WT	NEG	NEG	NEG	Wild Type	0.125	0.0625	0.125	NA	NA	NA	NA	2	NA	1	0.125	0.03125	0.03125	0.125	0.125	NA	1	0.25	4	1	0.25
ERR069730	USA_1	WT/WT/WT/WT	WT/WT/WT/WT	WT/WT/WT/WT	0	0	NEG	NEG	NEG	NA	NA	WT	WT	WT	WT/WT/WT	NEG	NEG	NEG	Wild Type	0.125	0.0625	0.125	NA	NA	NA	NA	2	NA	1	0.125	0.03125	0.03125	0.125	0.125	NA	1	0.25	4	1	0.25
ERR069731	USA_1	WT/WT/WT/WT	WT/WT/WT/WT	WT/WT/WT/WT	0	0	NEG	NEG	NEG	NA	NA	WT	WT	WT	WT/WT/WT	NEG	NEG	NEG	Wild Type	0.125	0.03125	0.125	NA	NA	NA	NA	NA	NA	1	0.125	0.03125	0.03125	0.125	0.125	NA	1	0.25	4	1	0.25
ERR069732	USA_1	WT/WT/WT/WT	WT/WT/WT/WT	WT/WT/WT/WT	0	0	NEG	NEG	NEG	NA	NA	WT	WT	WT	WT/WT/WT	NEG	NEG	NEG	Wild Type	0.125	0.03125	0.125	NA	NA	NA	NA	NA	NA	1	0.125	0.03125	0.03125	0.125	0.125	NA	1	0.25	4	1	0.25
ERR069733	USA_1	SSMK/WT/WT/NTGY	WT/SSNA/WT/WT	SAMK/WT/KEA/VKSG	0	0	NEG	NEG	POS	WT	Del	WT	WT	WT	WT/WT/WT	NEG	NEG	NEG	mefAE - mefi Del - pbp1a SSMK/WT/WT/NTGY - pbp2b WT/SSNA/WT/WT - pbp2x SAMK/WT/KEA/VKSG	0.5	2	NA	NA	NA	NA	NA	NA	NA	1	1	2	2	8	0.125	NA	1	0.25	4	1	0.25
ERR069734	USA_1	WT/WT/WT/NTGY	WT/SSNA/WT/WT	WT/WT/WT/WT	0	0	NEG	NEG	POS	WT	WT	WT	WT	WT	WT/WT/WT	NEG	NEG	NEG	mefAE - pbp1a WT/WT/WT/NTGY - pbp2b WT/SSNA/WT/WT	0.25	0.5	NA	NA	NA	NA	NA	NA	NA	1	0.125	0.25	0.25	8	0.125	NA	1	0.25	4	1	0.25
ERR069735	USA_1	SAMK/WT/WT/NTGY	WT/SSNA/WT/WT	SAMK/WT/KEA/VKSG	0	0	NEG	NEG	POS	WT	Del	WT	INS	WT	WT/WT/WT	NEG	NEG	NEG	mefAE - mefi Del - folP INS - pbp1a SAMK/WT/WT/NTGY - pbp2b WT/SSNA/WT/WT - pbp2x SAMK/WT/KEA/VKSG	1	4	NA	NA	NA	NA	NA	NA	NA	1	1	2	2	8	0.125	NA	1	1	4	1	0.25
ERR069737	USA_1	WT/WT/WT/WT	WT/WT/WT/WT	WT/WT/WT/WT	0	0	NEG	NEG	NEG	NA	NA	WT	WT	WT	WT/WT/WT	NEG	NEG	NEG	Wild Type	0.125	0.0625	0.125	NA	NA	NA	NA	NA	NA	1	0.125	0.03125	0.03125	0.125	0.125	NA	1	0.25	4	1	0.25
ERR069738	USA_1	WT/WT/WT/WT	WT/WT/WT/WT	WT/WT/WT/WT	0	0	NEG	NEG	NEG	NA	NA	WT	WT	WT	WT/WT/WT	NEG	NEG	NEG	Wild Type	0.125	0.03125	0.125	NA	NA	NA	NA	NA	NA	1	0.125	0.03125	0.03125	0.125	0.125	NA	1	0.25	4	1	0.25
ERR069739	USA_1	WT/WT/WT/WT	WT/WT/WT/WT	WT/WT/WT/WT	0	0	NEG	NEG	NEG	NA	NA	WT	WT	WT	WT/WT/WT	NEG	NEG	NEG	Wild Type	0.125	0.03125	0.125	NA	NA	NA	NA	NA	NA	1	0.125	0.03125	0.03125	0.125	0.125	NA	1	0.25	4	1	0.25
ERR069740	USA_1	WT/WT/WT/WT	WT/WT/WT/WT	SAMK/WT/WT/WT	0	0	NEG	NEG	POS	WT	Del	I100L	INS	WT	WT/WT/WT	NEG	NEG	NEG	mefAE - mefi Del - folA I100L - folP INS - pbp2x SAMK/WT/WT/WT	0.125	0.0625	NA	NA	NA	NA	NA	NA	NA	1	0.125	0.03125	0.03125	8	0.125	NA	1	4	4	1	0.25
ERR069741	USA_1	WT/WT/WT/WT	WT/WT/WT/WT	WT/WT/WT/WT	0	0	NEG	NEG	NEG	NA	NA	WT	WT	WT	WT/WT/WT	NEG	NEG	NEG	Wild Type	0.125	0.125	0.125	NA	NA	NA	NA	NA	NA	1	0.125	0.03125	0.03125	0.125	0.125	NA	1	0.25	4	1	0.25
ERR069742	USA_1	SSMK/WT/WT/NTGY	WT/SSNA/WT/WT	SAMK/WT/KEA/VKSG	0	0	NEG	NEG	POS	WT	WT	WT	WT	WT	WT/WT/WT	POS	NEG	NEG	mefAE - tetM - pbp1a SSMK/WT/WT/NTGY - pbp2b WT/SSNA/WT/WT - pbp2x SAMK/WT/KEA/VKSG	0.25	2	NA	NA	NA	NA	NA	NA	NA	8	1	2	2	8	0.125	NA	1	0.25	4	16	4
ERR069743	USA_1	WT/WT/WT/WT	WT/WT/WT/WT	WT/WT/WT/WT	0	0	NEG	NEG	NEG	NA	NA	WT	INS	WT	WT/WT/WT	NEG	NEG	NEG	folP INS	0.125	0.0625	0.125	NA	NA	NA	NA	NA	NA	1	0.125	0.03125	0.03125	0.125	0.125	NA	1	1	4	1	0.25
ERR069744	USA_1	SSMK/WT/WT/NTGY	WT/SSNA/WT/WT	SAMK/WT/KEA/VKSG	0	0	NEG	NEG	POS	WT	WT	I100L	INS	WT	WT/WT/WT	NEG	NEG	NEG	mefAE - folA I100L - folP INS - pbp1a SSMK/WT/WT/NTGY - pbp2b WT/SSNA/WT/WT - pbp2x SAMK/WT/KEA/VKSG	1	4	NA	NA	NA	NA	NA	NA	NA	1	1	2	2	8	0.125	NA	1	4	4	1	0.25
ERR069746	USA_1	WT/WT/WT/WT	WT/WT/WT/WT	SAMK/WT/WT/WT	0	0	NEG	NEG	NEG	NA	NA	I100L	INS	WT	WT/WT/WT	NEG	NEG	NEG	folA I100L - folP INS - pbp2x SAMK/WT/WT/WT	0.125	0.0625	NA	NA	NA	NA	NA	NA	NA	1	0.125	0.03125	0.03125	0.125	0.125	NA	1	4	4	1	0.25
ERR069747	USA_1	SSMK/WT/WT/NTGY	WT/SSNA/WT/WT	SAMK/WT/KEA/VKSG	0	0	NEG	NEG	POS	WT	WT	I100L	INS	WT	WT/WT/WT	NEG	NEG	NEG	mefAE - folA I100L - folP INS - pbp1a SSMK/WT/WT/NTGY - pbp2b WT/SSNA/WT/WT - pbp2x SAMK/WT/KEA/VKSG	0.25	4	NA	NA	NA	NA	NA	NA	NA	1	1	2	2	8	0.125	NA	1	4	4	1	0.25
ERR069748	USA_1	WT/WT/WT/WT	WT/WT/WT/WT	WT/WT/WT/WT	0	0	NEG	NEG	NEG	NA	NA	WT	WT	WT	WT/WT/WT	NEG	NEG	NEG	Wild Type	0.125	0.03125	0.125	NA	NA	NA	NA	NA	NA	1	0.125	0.03125	0.03125	0.125	0.125	NA	1	0.25	4	1	0.25
ERR069749	USA_1	SSMK/WT/WT/NTGY	WT/SSNA/WT/WT	SAMK/WT/KEA/VKSG	0	0	NEG	NEG	NEG	NA	NA	WT	WT	WT	WT/WT/WT	NEG	NEG	NEG	pbp1a SSMK/WT/WT/NTGY - pbp2b WT/SSNA/WT/WT - pbp2x SAMK/WT/KEA/VKSG	1	2	0.125	NA	NA	NA	NA	NA	NA	1	1	2	2	0.125	0.125	NA	1	0.25	4	1	0.25
ERR069750	USA_1	WT/WT/WT/WT	WT/WT/WT/WT	WT/WT/WT/WT	0	0	NEG	NEG	NEG	NA	NA	WT	WT	WT	WT/WT/WT	NEG	NEG	NEG	Wild Type	0.125	0.03125	0.125	NA	NA	NA	NA	NA	NA	1	0.125	0.03125	0.03125	0.125	0.125	NA	1	0.25	4	1	0.25
ERR069751	USA_1	WT/WT/WT/WT	WT/WT/WT/WT	WT/WT/WT/WT	0	0	NEG	NEG	NEG	NA	NA	WT	WT	WT	WT/WT/WT	NEG	NEG	NEG	Wild Type	0.125	0.03125	0.125	NA	NA	NA	NA	NA	NA	1	0.125	0.03125	0.03125	0.125	0.125	NA	1	0.25	4	1	0.25
ERR069753	USA_1	WT/WT/WT/WT	WT/SSNA/WT/WT	SAMK/WT/WT/WT	0	0	NEG	NEG	NEG	NA	NA	I100L	INS	WT	WT/WT/WT	NEG	NEG	NEG	folA I100L - folP INS - pbp2b WT/SSNA/WT/WT - pbp2x SAMK/WT/WT/WT	0.125	0.125	0.125	NA	NA	NA	NA	NA	NA	1	0.125	0.125	0.125	0.125	0.125	NA	1	4	4	1	0.25
ERR069755	USA_1	WT/WT/WT/WT	WT/WT/WT/WT	SAMK/WT/WT/WT	0	0	NEG	NEG	NEG	NA	NA	I100L	INS	WT	WT/WT/WT	NEG	NEG	NEG	folA I100L - folP INS - pbp2x SAMK/WT/WT/WT	0.125	0.0625	0.125	NA	NA	NA	NA	NA	NA	1	0.125	0.03125	0.03125	0.125	0.125	NA	1	4	4	1	0.25
ERR069757	USA_1	WT/WT/WT/WT	WT/WT/WT/WT	WT/WT/WT/WT	0	0	NEG	NEG	NEG	NA	NA	WT	WT	WT	WT/WT/WT	NEG	NEG	NEG	Wild Type	0.125	0.03125	0.125	NA	NA	NA	NA	NA	NA	1	0.125	0.03125	0.03125	0.125	0.125	NA	1	0.25	4	1	0.25
ERR069758	USA_1	WT/WT/WT/WT	WT/WT/WT/WT	WT/WT/WT/WT	0	0	NEG	NEG	NEG	NA	NA	WT	WT	WT	WT/WT/WT	NEG	NEG	NEG	Wild Type	0.125	0.03125	0.125	NA	NA	NA	NA	NA	NA	1	0.125	0.03125	0.03125	0.125	0.125	NA	1	0.25	4	1	0.25
ERR069759	USA_1	WT/WT/WT/WT	WT/WT/WT/WT	WT/WT/WT/WT	0	0	NEG	NEG	NEG	NA	NA	WT	WT	WT	WT/WT/WT	NEG	NEG	NEG	Wild Type	0.125	0.0625	0.125	NA	NA	NA	NA	NA	NA	1	0.125	0.03125	0.03125	0.125	0.125	NA	1	0.25	4	1	0.25
ERR069760	USA_1	WT/WT/WT/WT	WT/WT/WT/WT	WT/WT/WT/WT	0	0	NEG	NEG	NEG	NA	NA	WT	WT	WT	WT/WT/WT	NEG	NEG	NEG	Wild Type	0.125	0.0625	0.125	NA	NA	NA	NA	NA	NA	1	0.125	0.03125	0.03125	0.125	0.125	NA	1	0.25	4	1	0.25
ERR069761	USA_1	WT/WT/WT/WT	WT/WT/WT/WT	WT/WT/WT/WT	0	0	NEG	NEG	POS	WT	Del	WT	INS	WT	WT/WT/WT	POS	NEG	NEG	mefAE - mefi Del - tetM - folP INS	0.125	0.0625	0.5	NA	NA	NA	NA	NA	NA	8	0.125	0.03125	0.03125	8	0.125	NA	1	1	4	16	4
ERR069762	USA_1	SSMK/WT/WT/NTGY	WT/SSNA/WT/WT	SAMK/WT/KEA/VKSG	0	0	NEG	NEG	POS	WT	WT	WT	INS	WT	WT/WT/WT	POS	NEG	NEG	mefAE - tetM - folP INS - pbp1a SSMK/WT/WT/NTGY - pbp2b WT/SSNA/WT/WT - pbp2x SAMK/WT/KEA/VKSG	1	2	0.125	NA	NA	NA	NA	NA	NA	1	1	2	2	8	0.125	NA	1	1	4	16	4
ERR069763	USA_1	SSMK/WT/WT/NTGY	WT/SSNA/WT/WT	SAMK/WT/KEA/VKSG	0	0	NEG	NEG	POS	WT	WT	I100L	INS	WT	WT/WT/WT	NEG	NEG	NEG	mefAE - folA I100L - folP INS - pbp1a SSMK/WT/WT/NTGY - pbp2b WT/SSNA/WT/WT - pbp2x SAMK/WT/KEA/VKSG	0.25	2	NA	NA	NA	NA	NA	NA	NA	1	1	2	2	8	0.125	NA	1	4	4	1	0.25
ERR069764	USA_1	WT/WT/WT/WT	WT/WT/WT/WT	WT/WT/WT/WT	0	0	NEG	NEG	NEG	NA	NA	WT	WT	WT	WT/WT/WT	NEG	NEG	NEG	Wild Type	0.125	0.03125	0.125	NA	NA	NA	NA	NA	NA	1	0.125	0.03125	0.03125	0.125	0.125	NA	1	0.25	4	1	0.25
ERR069765	USA_1	WT/WT/WT/WT	WT/WT/WT/WT	SAMK/WT/WT/WT	0	0	NEG	NEG	NEG	NA	NA	I100L	INS	WT	WT/WT/WT	NEG	NEG	NEG	folA I100L - folP INS - pbp2x SAMK/WT/WT/WT	0.125	0.0625	0.125	NA	NA	NA	NA	NA	NA	1	0.125	0.03125	0.03125	0.125	0.125	NA	1	4	4	1	0.25
ERR069766	USA_1	WT/WT/WT/WT	WT/WT/WT/WT	WT/WT/WT/WT	0	0	NEG	NEG	NEG	NA	NA	WT	WT	WT	WT/WT/WT	NEG	NEG	NEG	Wild Type	0.125	0.03125	0.125	NA	NA	NA	NA	NA	NA	1	0.125	0.03125	0.03125	0.125	0.125	NA	1	0.25	4	1	0.25
ERR069767	USA_1	WT/WT/WT/WT	WT/WT/WT/WT	WT/WT/WT/WT	0	0	NEG	NEG	NEG	NA	NA	WT	WT	WT	WT/WT/WT	NEG	NEG	NEG	Wild Type	0.125	0.03125	0.125	NA	NA	NA	NA	NA	NA	1	0.125	0.03125	0.03125	0.125	0.125	NA	1	0.25	4	1	0.25
ERR069768	USA_1	WT/WT/WT/WT	WT/WT/WT/WT	WT/WT/WT/WT	0	0	NEG	NEG	NEG	NA	NA	WT	WT	WT	WT/WT/WT	NEG	NEG	NEG	Wild Type	0.125	0.0625	0.125	NA	NA	NA	NA	NA	NA	2	0.125	0.03125	0.03125	0.125	0.125	NA	1	0.25	4	1	0.25
ERR069769	USA_1	WT/WT/WT/WT	WT/WT/WT/WT	WT/WT/WT/WT	0	0	NEG	NEG	NEG	NA	NA	WT	WT	WT	WT/WT/WT	NEG	NEG	NEG	Wild Type	0.125	0.03125	0.125	NA	NA	NA	NA	NA	NA	1	0.125	0.03125	0.03125	0.125	0.125	NA	1	0.25	4	1	0.25
ERR069770	USA_1	WT/WT/WT/WT	WT/WT/WT/WT	SAMK/WT/WT/WT	0	0	NEG	NEG	NEG	NA	NA	I100L	INS	WT	WT/WT/WT	NEG	NEG	NEG	folA I100L - folP INS - pbp2x SAMK/WT/WT/WT	0.125	0.0625	0.125	NA	NA	NA	NA	NA	NA	1	0.125	0.03125	0.03125	0.125	0.125	NA	1	4	4	1	0.25
ERR069771	USA_1	WT/WT/WT/WT	WT/SSNA/WT/WT	SAMK/WT/WT/WT	0	0	NEG	NEG	NEG	NA	NA	WT	WT	WT	WT/WT/WT	NEG	NEG	NEG	pbp2b WT/SSNA/WT/WT - pbp2x SAMK/WT/WT/WT	0.125	0.125	0.125	NA	NA	NA	NA	NA	NA	1	0.125	0.125	0.125	0.125	0.125	NA	1	0.25	4	1	0.25
ERR069772	USA_1	WT/WT/WT/WT	WT/WT/WT/WT	WT/WT/WT/WT	0	0	NEG	NEG	NEG	NA	NA	WT	WT	WT	WT/WT/WT	NEG	NEG	NEG	Wild Type	0.125	0.03125	0.125	NA	NA	NA	NA	NA	NA	1	0.125	0.03125	0.03125	0.125	0.125	NA	1	0.25	4	1	0.25
ERR069773	USA_1	WT/WT/WT/WT	WT/WT/WT/WT	WT/WT/WT/WT	0	0	NEG	NEG	NEG	NA	NA	WT	WT	WT	WT/WT/WT	NEG	NEG	NEG	Wild Type	0.125	0.03125	0.125	NA	NA	NA	NA	NA	NA	1	0.125	0.03125	0.03125	0.125	0.125	NA	1	0.25	4	1	0.25
ERR069774	USA_1	WT/WT/WT/WT	WT/WT/WT/WT	WT/WT/WT/WT	0	0	NEG	NEG	NEG	NA	NA	WT	WT	WT	WT/WT/WT	NEG	NEG	NEG	Wild Type	0.125	0.03125	0.125	NA	NA	NA	NA	NA	NA	1	0.125	0.03125	0.03125	0.125	0.125	NA	1	0.25	4	1	0.25
ERR069775	USA_1	WT/WT/WT/WT	WT/WT/WT/WT	WT/WT/WT/WT	0	0	NEG	NEG	NEG	NA	NA	WT	WT	WT	WT/WT/WT	NEG	NEG	NEG	Wild Type	0.125	0.0625	0.125	NA	NA	NA	NA	NA	NA	1	0.125	0.03125	0.03125	0.125	0.125	NA	1	0.25	4	1	0.25
ERR069776	USA_1	SAMK/WT/WT/NTGY	WT/SSNA/WT/WT	SAMK/WT/KEA/VKSG	0	0	NEG	NEG	NEG	NA	NA	I100L	INS	WT	WT/WT/WT	NEG	NEG	NEG	folA I100L - folP INS - pbp1a SAMK/WT/WT/NTGY - pbp2b WT/SSNA/WT/WT - pbp2x SAMK/WT/KEA/VKSG	2	4	0.125	NA	NA	NA	NA	NA	NA	1	1	2	2	0.125	0.125	NA	1	4	4	1	0.25
ERR069777	USA_1	WT/WT/WT/WT	WT/WT/WT/WT	WT/WT/WT/WT	0	0	NEG	NEG	POS	WT	WT	WT	INS	WT	WT/WT/WT	NEG	NEG	NEG	mefAE - folP INS	0.125	0.03125	NA	NA	NA	NA	NA	NA	NA	1	0.125	0.03125	0.03125	8	0.125	NA	1	1	4	1	0.25
ERR069778	USA_1	WT/WT/WT/WT	WT/WT/WT/WT	WT/WT/WT/WT	0	0	NEG	NEG	NEG	NA	NA	WT	WT	WT	WT/WT/WT	NEG	NEG	NEG	Wild Type	0.125	0.03125	0.125	NA	NA	NA	NA	NA	NA	1	0.125	0.03125	0.03125	0.125	0.125	NA	1	0.25	4	1	0.25
ERR069779	USA_1	WT/WT/WT/WT	WT/SSNA/WT/WT	WT/WT/WT/WT	0	0	NEG	NEG	NEG	NA	NA	WT	WT	WT	WT/WT/WT	NEG	NEG	NEG	pbp2b WT/SSNA/WT/WT	0.125	0.0625	0.125	NA	NA	NA	NA	NA	NA	1	0.125	0.125	0.125	0.125	0.125	NA	1	0.25	4	1	0.25
ERR069780	USA_1	WT/WT/WT/WT	WT/WT/WT/WT	WT/WT/WT/WT	0	0	NEG	NEG	NEG	NA	NA	WT	WT	WT	WT/WT/WT	NEG	NEG	NEG	Wild Type	0.125	0.03125	0.125	NA	NA	NA	NA	NA	NA	1	0.125	0.03125	0.03125	0.125	0.125	NA	1	0.25	4	1	0.25
ERR069781	USA_1	WT/WT/WT/WT	WT/SSNA/WT/WT	SAMK/WT/WT/WT	0	0	NEG	NEG	NEG	NA	NA	WT	WT	WT	WT/WT/WT	NEG	NEG	NEG	pbp2b WT/SSNA/WT/WT - pbp2x SAMK/WT/WT/WT	0.125	0.125	0.125	NA	NA	NA	NA	NA	NA	1	0.125	0.125	0.125	0.125	0.125	NA	1	0.25	4	1	0.25
ERR069782	USA_1	SAMK/WT/WT/NTGY	WT/SSNA/WT/WT	SAFK/WT/KEA/VKSG	0	0	NEG	NEG	NEG	NA	NA	I100L	INS	WT	WT/WT/WT	NEG	NEG	NEG	folA I100L - folP INS - pbp1a SAMK/WT/WT/NTGY - pbp2b WT/SSNA/WT/WT - pbp2x SAFK/WT/KEA/VKSG	4	2	0.125	NA	NA	NA	NA	NA	NA	1	4	4	4	0.125	0.125	NA	1	4	4	1	0.25
ERR069783	USA_1	WT/WT/WT/WT	WT/WT/WT/WT	WT/WT/WT/WT	0	0	NEG	NEG	NEG	NA	NA	WT	WT	WT	WT/WT/WT	NEG	NEG	NEG	Wild Type	0.125	0.03125	0.125	NA	NA	NA	NA	NA	NA	1	0.125	0.03125	0.03125	0.125	0.125	NA	1	0.25	4	1	0.25
ERR069784	USA_1	WT/WT/WT/NTGY	WT/SSNA/WT/WT	WT/WT/WT/WT	0	0	NEG	NEG	POS	WT	WT	WT	WT	WT	WT/WT/WT	NEG	NEG	NEG	mefAE - pbp1a WT/WT/WT/NTGY - pbp2b WT/SSNA/WT/WT	0.25	0.5	NA	NA	NA	NA	NA	NA	NA	1	0.125	0.25	0.25	8	0.125	NA	1	0.25	4	1	0.25
ERR069785	USA_1	SAMK/WT/WT/NTGY	WT/SSNA/WT/WT	SAMK/WT/KEA/VKSG	0	0	NEG	NEG	POS	WT	WT	I100L	INS	WT	WT/WT/WT	POS	NEG	POS	mefAE - tetM - cat - folA I100L - folP INS - pbp1a SAMK/WT/WT/NTGY - pbp2b WT/SSNA/WT/WT - pbp2x SAMK/WT/KEA/VKSG	2	4	1	NA	NA	NA	NA	NA	NA	8	1	2	2	8	0.125	NA	1	4	8	16	4
ERR069786	USA_1	WT/WT/WT/WT	WT/WT/WT/WT	WT/WT/WT/WT	0	0	NEG	NEG	NEG	NA	NA	WT	WT	WT	WT/WT/WT	NEG	NEG	NEG	Wild Type	0.125	0.03125	0.125	NA	NA	NA	NA	NA	NA	1	0.125	0.03125	0.03125	0.125	0.125	NA	1	0.25	4	1	0.25
ERR069787	USA_1	SSMK/WT/WT/NTGY	WT/SSNA/WT/WT	SAMK/WT/KEA/VKSG	0	0	NEG	NEG	POS	WT	WT	I100L	INS	WT	WT/WT/WT	NEG	NEG	NEG	mefAE - folA I100L - folP INS - pbp1a SSMK/WT/WT/NTGY - pbp2b WT/SSNA/WT/WT - pbp2x SAMK/WT/KEA/VKSG	0.5	2	NA	NA	NA	NA	NA	NA	NA	1	1	2	2	8	0.125	NA	1	4	4	1	0.25
ERR069788	USA_1	WT/WT/WT/NTGY	WT/SSNA/WT/WT	WT/WT/WT/WT	0	0	NEG	NEG	POS	WT	WT	WT	WT	WT	WT/WT/WT	NEG	NEG	NEG	mefAE - pbp1a WT/WT/WT/NTGY - pbp2b WT/SSNA/WT/WT	0.25	0.5	NA	NA	NA	NA	NA	NA	NA	1	0.125	0.25	0.25	8	0.125	NA	1	0.25	4	1	0.25
ERR069789	USA_1	WT/WT/WT/WT	WT/WT/WT/WT	WT/WT/WT/WT	0	0	NEG	NEG	NEG	NA	NA	WT	WT	WT	WT/WT/WT	NEG	NEG	NEG	Wild Type	0.125	0.03125	0.125	NA	NA	NA	NA	NA	NA	1	0.125	0.03125	0.03125	0.125	0.125	NA	1	0.25	4	1	0.25
ERR069790	USA_1	WT/WT/WT/WT	WT/WT/WT/WT	WT/WT/WT/WT	0	0	NEG	NEG	NEG	NA	NA	WT	WT	WT	WT/WT/WT	NEG	NEG	NEG	Wild Type	0.125	0.03125	0.125	NA	NA	NA	NA	NA	NA	1	0.125	0.03125	0.03125	0.125	0.125	NA	1	0.25	4	1	0.25
ERR069791	USA_1	SSMK/WT/WT/NTGY	WT/SSNA/WT/WT	SAMK/WT/KEA/VKSG	0	0	NEG	NEG	POS	WT	WT	I100L	INS	WT	WT/WT/WT	POS	NEG	NEG	mefAE - tetM - folA I100L - folP INS - pbp1a SSMK/WT/WT/NTGY - pbp2b WT/SSNA/WT/WT - pbp2x SAMK/WT/KEA/VKSG	0.5	2	0.25	NA	NA	NA	NA	NA	NA	8	1	2	2	8	0.125	NA	1	4	4	16	4
ERR069792	USA_1	WT/WT/WT/WT	WT/WT/WT/WT	WT/WT/WT/WT	0	0	NEG	NEG	NEG	NA	NA	WT	WT	WT	WT/WT/WT	NEG	NEG	NEG	Wild Type	0.125	0.03125	0.125	NA	NA	NA	NA	NA	NA	1	0.125	0.03125	0.03125	0.125	0.125	NA	1	0.25	4	1	0.25
ERR069793	USA_1	SSMK/WT/WT/NTGY	WT/SSNA/WT/WT	SAMK/WT/KEA/VKSG	0	0	NEG	NEG	POS	WT	WT	I100L	INS	WT	WT/WT/WT	POS	NEG	NEG	mefAE - tetM - folA I100L - folP INS - pbp1a SSMK/WT/WT/NTGY - pbp2b WT/SSNA/WT/WT - pbp2x SAMK/WT/KEA/VKSG	1	2	NA	NA	NA	NA	NA	NA	NA	8	1	2	2	8	0.125	NA	1	4	4	16	4
ERR069794	USA_1	SAMK/WT/WT/NTGY	WT/SSNA/WT/WT	SAMK/WT/KEA/VKSG	0	0	NEG	NEG	NEG	NA	NA	I100L	INS	WT	WT/WT/WT	NEG	NEG	NEG	folA I100L - folP INS - pbp1a SAMK/WT/WT/NTGY - pbp2b WT/SSNA/WT/WT - pbp2x SAMK/WT/KEA/VKSG	1	2	0.125	NA	NA	NA	NA	NA	NA	1	1	2	2	0.125	0.125	NA	1	4	4	1	0.25
ERR069795	USA_1	WT/WT/WT/WT	WT/WT/WT/WT	WT/WT/WT/WT	0	0	NEG	NEG	NEG	NA	NA	WT	WT	WT	WT/WT/WT	NEG	NEG	NEG	Wild Type	0.125	0.03125	0.125	NA	NA	NA	NA	NA	NA	1	0.125	0.03125	0.03125	0.125	0.125	NA	1	0.25	4	1	0.25
ERR069796	USA_1	WT/WT/WT/WT	WT/SSNA/WT/WT	SAMK/WT/WT/WT	0	0	NEG	NEG	NEG	NA	NA	WT	WT	WT	WT/WT/WT	NEG	NEG	NEG	pbp2b WT/SSNA/WT/WT - pbp2x SAMK/WT/WT/WT	0.125	0.125	0.125	NA	NA	NA	NA	NA	NA	1	0.125	0.125	0.125	0.125	0.125	NA	1	0.25	4	1	0.25
ERR069797	USA_1	SAMK/WT/WT/NTGY	WT/SSNA/WT/WT	SAMK/WT/KEA/VKSG	0	0	NEG	NEG	POS	WT	WT	I100L	INS	WT	WT/WT/WT	POS	NEG	POS	mefAE - tetM - cat - folA I100L - folP INS - pbp1a SAMK/WT/WT/NTGY - pbp2b WT/SSNA/WT/WT - pbp2x SAMK/WT/KEA/VKSG	2	8	NA	NA	NA	NA	NA	NA	NA	8	1	2	2	8	0.125	NA	1	4	8	16	4
ERR069799	USA_1	SAMK/WT/WT/NTGY	WT/SSNA/WT/WT	SAMK/WT/KEA/VKSG	0	0	NEG	NEG	NEG	NA	NA	I100L	INS	WT	WT/WT/WT	NEG	NEG	NEG	folA I100L - folP INS - pbp1a SAMK/WT/WT/NTGY - pbp2b WT/SSNA/WT/WT - pbp2x SAMK/WT/KEA/VKSG	1	4	0.125	NA	NA	NA	NA	NA	NA	1	1	2	2	0.125	0.125	NA	1	4	4	1	0.25
ERR069800	USA_1	WT/WT/WT/WT	WT/WT/WT/WT	WT/WT/WT/WT	0	0	NEG	NEG	NEG	NA	NA	WT	WT	WT	WT/WT/WT	NEG	NEG	NEG	Wild Type	0.125	0.03125	0.125	NA	NA	NA	NA	NA	NA	1	0.125	0.03125	0.03125	0.125	0.125	NA	1	0.25	4	1	0.25
ERR069801	USA_1	WT/WT/WT/WT	WT/WT/WT/WT	WT/WT/WT/WT	0	0	NEG	NEG	NEG	NA	NA	WT	WT	WT	WT/WT/WT	NEG	NEG	NEG	Wild Type	0.125	0.03125	0.125	NA	NA	NA	NA	NA	NA	1	0.125	0.03125	0.03125	0.125	0.125	NA	1	0.25	4	1	0.25
ERR069802	USA_1	WT/WT/WT/WT	WT/WT/WT/WT	WT/WT/WT/WT	0	0	NEG	NEG	NEG	NA	NA	WT	WT	WT	WT/WT/WT	NEG	NEG	NEG	Wild Type	0.125	0.03125	0.125	NA	NA	NA	NA	NA	NA	1	0.125	0.03125	0.03125	0.125	0.125	NA	1	0.25	4	1	0.25
ERR069804	USA_1	WT/WT/WT/WT	WT/WT/WT/WT	WT/WT/WT/WT	0	0	NEG	NEG	NEG	NA	NA	WT	WT	WT	WT/WT/WT	NEG	NEG	NEG	Wild Type	0.125	0.03125	0.125	NA	NA	NA	NA	NA	NA	1	0.125	0.03125	0.03125	0.125	0.125	NA	1	0.25	4	1	0.25
ERR069805	USA_1	WT/WT/WT/WT	WT/SSNA/WT/WT	SAMK/WT/WT/WT	0	0	NEG	NEG	NEG	NA	NA	WT	WT	WT	WT/WT/WT	NEG	NEG	NEG	pbp2b WT/SSNA/WT/WT - pbp2x SAMK/WT/WT/WT	0.125	0.125	0.125	NA	NA	NA	NA	NA	NA	1	0.125	0.125	0.125	0.125	0.125	NA	1	0.25	4	1	0.25
ERR069806	USA_1	WT/WT/WT/WT	WT/WT/WT/WT	WT/WT/WT/WT	0	0	NEG	NEG	NEG	NA	NA	WT	WT	WT	WT/WT/WT	NEG	NEG	NEG	Wild Type	0.125	0.03125	0.125	NA	NA	NA	NA	NA	NA	1	0.125	0.03125	0.03125	0.125	0.125	NA	1	0.25	4	1	0.25
ERR069807	USA_1	WT/WT/WT/WT	WT/WT/WT/WT	WT/WT/WT/WT	0	0	NEG	NEG	NEG	NA	NA	WT	WT	WT	WT/WT/WT	NEG	NEG	NEG	Wild Type	0.125	0.03125	0.125	NA	NA	NA	NA	NA	NA	1	0.125	0.03125	0.03125	0.125	0.125	NA	1	0.25	4	1	0.25
ERR069808	USA_1	WT/WT/WT/WT	WT/WT/WT/WT	WT/WT/WT/WT	0	0	NEG	NEG	NEG	NA	NA	WT	WT	WT	WT/WT/WT	POS	NEG	NEG	tetM	0.125	0.0625	0.125	NA	NA	NA	NA	NA	NA	8	0.125	0.03125	0.03125	0.125	0.125	NA	1	0.25	4	16	4
ERR069809	USA_1	WT/WT/WT/WT	WT/WT/WT/WT	WT/WT/WT/WT	0	0	NEG	NEG	NEG	NA	NA	WT	WT	WT	WT/WT/WT	NEG	NEG	NEG	Wild Type	0.125	0.03125	0.125	NA	NA	NA	NA	NA	NA	NA	0.125	0.03125	0.03125	0.125	0.125	NA	1	0.25	4	1	0.25
ERR069810	USA_1	WT/WT/WT/WT	WT/WT/WT/WT	WT/WT/WT/WT	0	0	NEG	NEG	NEG	NA	NA	WT	WT	WT	WT/WT/WT	NEG	NEG	NEG	Wild Type	0.125	0.0625	0.125	NA	NA	NA	NA	NA	NA	1	0.125	0.03125	0.03125	0.125	0.125	NA	1	0.25	4	1	0.25
ERR069811	USA_1	WT/WT/WT/WT	WT/WT/WT/WT	WT/WT/WT/WT	0	0	NEG	NEG	NEG	NA	NA	WT	WT	WT	WT/WT/WT	NEG	NEG	NEG	Wild Type	0.125	0.03125	0.125	NA	NA	NA	NA	NA	NA	1	0.125	0.03125	0.03125	0.125	0.125	NA	1	0.25	4	1	0.25
ERR069812	USA_1	WT/WT/WT/WT	WT/WT/WT/WT	SAMK/WT/WT/WT	0	0	NEG	NEG	NEG	NA	NA	I100L	INS	WT	WT/WT/WT	NEG	NEG	NEG	folA I100L - folP INS - pbp2x SAMK/WT/WT/WT	0.125	0.0625	0.125	NA	NA	NA	NA	NA	NA	1	0.125	0.03125	0.03125	0.125	0.125	NA	1	4	4	1	0.25
ERR069813	USA_1	WT/WT/WT/WT	WT/WT/WT/WT	WT/WT/WT/WT	0	0	NEG	NEG	POS	WT	WT	WT	INS	WT	WT/WT/WT	NEG	NEG	NEG	mefAE - folP INS	0.125	0.03125	NA	NA	NA	NA	NA	NA	NA	1	0.125	0.03125	0.03125	8	0.125	NA	1	1	4	1	0.25
ERR069814	USA_1	WT/WT/WT/WT	WT/WT/WT/WT	WT/WT/WT/WT	0	0	NEG	NEG	NEG	NA	NA	WT	WT	WT	WT/WT/WT	NEG	NEG	NEG	Wild Type	0.125	0.03125	0.125	NA	NA	NA	NA	NA	NA	1	0.125	0.03125	0.03125	0.125	0.125	NA	1	0.25	4	1	0.25
ERR069815	USA_1	WT/WT/WT/WT	WT/WT/WT/WT	WT/WT/WT/WT	0	0	NEG	NEG	NEG	NA	NA	WT	WT	WT	WT/WT/WT	NEG	NEG	NEG	Wild Type	0.125	0.03125	0.125	NA	NA	NA	NA	NA	NA	1	0.125	0.03125	0.03125	0.125	0.125	NA	1	0.25	4	1	0.25
ERR069816	USA_1	WT/WT/WT/WT	WT/WT/WT/WT	WT/WT/WT/WT	0	0	NEG	NEG	NEG	NA	NA	WT	WT	WT	WT/WT/WT	NEG	NEG	NEG	Wild Type	0.125	0.03125	0.125	NA	NA	NA	NA	NA	NA	1	0.125	0.03125	0.03125	0.125	0.125	NA	1	0.25	4	1	0.25
ERR069817	USA_1	WT/WT/WT/WT	WT/SSNA/WT/WT	SAMK/WT/WT/WT	0	0	NEG	NEG	POS	WT	WT	WT	INS	WT	WT/WT/WT	NEG	NEG	NEG	mefAE - folP INS - pbp2b WT/SSNA/WT/WT - pbp2x SAMK/WT/WT/WT	0.125	0.125	NA	NA	NA	NA	NA	NA	NA	1	0.125	0.125	0.125	8	0.125	NA	1	1	4	1	0.25
ERR069818	USA_1	SAMK/WT/WT/NTGY	WT/SSNA/WT/WT	SAMK/WT/KEA/VKSG	0	0	NEG	NEG	NEG	NA	NA	I100L	INS	WT	WT/WT/WT	NEG	NEG	NEG	folA I100L - folP INS - pbp1a SAMK/WT/WT/NTGY - pbp2b WT/SSNA/WT/WT - pbp2x SAMK/WT/KEA/VKSG	2	4	0.125	NA	NA	NA	NA	NA	NA	1	1	2	2	0.125	0.125	NA	1	4	4	1	0.25
ERR069819	USA_1	WT/WT/WT/WT	WT/WT/WT/WT	WT/WT/WT/WT	0	0	NEG	NEG	NEG	NA	NA	WT	WT	WT	WT/WT/WT	NEG	NEG	NEG	Wild Type	0.125	0.03125	0.125	NA	NA	NA	NA	NA	NA	1	0.125	0.03125	0.03125	0.125	0.125	NA	1	0.25	4	1	0.25
ERR069820	USA_1	WT/WT/WT/WT	WT/WT/WT/WT	WT/WT/WT/WT	0	0	NEG	NEG	NEG	NA	NA	WT	WT	WT	WT/WT/WT	NEG	NEG	NEG	Wild Type	0.125	0.03125	0.125	NA	NA	NA	NA	NA	NA	1	0.125	0.03125	0.03125	0.125	0.125	NA	1	0.25	4	1	0.25
ERR069821	USA_1	SAMK/WT/WT/NTGY	WT/SSNA/WT/WT	SAMK/WT/KEA/VKSG	0	0	NEG	NEG	POS	WT	WT	I100L	INS	WT	WT/WT/WT	POS	NEG	POS	mefAE - tetM - cat - folA I100L - folP INS - pbp1a SAMK/WT/WT/NTGY - pbp2b WT/SSNA/WT/WT - pbp2x SAMK/WT/KEA/VKSG	4	8	NA	NA	NA	NA	NA	NA	NA	8	1	2	2	8	0.125	NA	1	4	8	16	4
ERR069822	USA_1	WT/WT/WT/WT	WT/WT/WT/WT	WT/WT/WT/WT	0	0	NEG	NEG	NEG	NA	NA	WT	WT	WT	WT/WT/WT	NEG	NEG	NEG	Wild Type	0.125	0.03125	0.125	NA	NA	NA	NA	NA	NA	1	0.125	0.03125	0.03125	0.125	0.125	NA	1	0.25	4	1	0.25
ERR069823	USA_1	WT/WT/WT/WT	WT/WT/WT/WT	SAMK/WT/WT/WT	0	0	NEG	NEG	NEG	NA	NA	I100L	INS	WT	WT/WT/WT	NEG	NEG	NEG	folA I100L - folP INS - pbp2x SAMK/WT/WT/WT	0.125	0.03125	0.125	NA	NA	NA	NA	NA	NA	1	0.125	0.03125	0.03125	0.125	0.125	NA	1	4	4	1	0.25
ERR069824	USA_1	WT/WT/WT/WT	WT/WT/WT/WT	WT/WT/WT/WT	0	0	NEG	NEG	NEG	NA	NA	WT	WT	WT	WT/WT/WT	NEG	NEG	NEG	Wild Type	0.125	0.03125	0.125	NA	NA	NA	NA	NA	NA	1	0.125	0.03125	0.03125	0.125	0.125	NA	1	0.25	4	1	0.25
ERR069825	USA_1	SSMK/WT/WT/NTGY	WT/YSSN/QQLQP/GKT	WT/WT/EDA/VKSG	0	0	NEG	NEG	NEG	NA	NA	I100L	INS	WT	WT/WT/WT	NEG	NEG	NEG	folA I100L - folP INS - pbp1a SSMK/WT/WT/NTGY - pbp2b WT/YSSN/QQLQP/GKT - pbp2x WT/WT/EDA/VKSG	0.25	1	0.125	NA	NA	NA	NA	NA	NA	1	1	1	1	0.125	0.125	NA	1	4	4	1	0.25
ERR069826	USA_1	WT/WT/WT/WT	WT/WT/WT/WT	WT/WT/WT/WT	0	0	NEG	NEG	NEG	NA	NA	WT	WT	WT	WT/WT/WT	NEG	NEG	NEG	Wild Type	0.125	0.03125	0.125	NA	NA	NA	NA	NA	NA	1	0.125	0.03125	0.03125	0.125	0.125	NA	1	0.25	4	1	0.25
ERR069827	USA_1	WT/WT/WT/NTGY	WT/SSNA/WT/WT	WT/WT/WT/WT	0	0	NEG	NEG	POS	WT	WT	WT	WT	WT	WT/WT/WT	NEG	NEG	NEG	mefAE - pbp1a WT/WT/WT/NTGY - pbp2b WT/SSNA/WT/WT	0.25	0.5	NA	NA	NA	NA	NA	NA	NA	1	0.125	0.25	0.25	8	0.125	NA	1	0.25	4	1	0.25
ERR069829	USA_1	WT/WT/WT/WT	WT/WT/WT/WT	WT/WT/WT/WT	0	0	NEG	NEG	NEG	NA	NA	WT	WT	WT	WT/WT/WT	NEG	NEG	NEG	Wild Type	0.125	0.03125	0.125	NA	NA	NA	NA	NA	NA	1	0.125	0.03125	0.03125	0.125	0.125	NA	1	0.25	4	1	0.25
ERR069830	USA_1	WT/WT/WT/WT	WT/WT/WT/WT	WT/WT/WT/WT	0	0	NEG	NEG	NEG	NA	NA	WT	WT	WT	WT/WT/WT	NEG	NEG	NEG	Wild Type	4	8	0.125	NA	NA	NA	NA	NA	NA	1	0.125	0.03125	0.03125	0.125	0.125	NA	1	0.25	4	1	0.25
ERR069831	USA_1	WT/WT/WT/WT	WT/SSNA/WT/WT	SAMK/WT/WT/WT	0	0	NEG	NEG	NEG	NA	NA	I100L	INS	WT	WT/WT/WT	NEG	NEG	NEG	folA I100L - folP INS - pbp2b WT/SSNA/WT/WT - pbp2x SAMK/WT/WT/WT	0.125	0.25	0.125	NA	NA	NA	NA	NA	NA	NA	0.125	0.125	0.125	0.125	0.125	NA	1	4	4	1	0.25
ERR069832	USA_1	WT/WT/WT/WT	WT/WT/WT/WT	WT/WT/WT/WT	0	0	NEG	NEG	NEG	NA	NA	WT	WT	WT	WT/WT/WT	NEG	NEG	NEG	Wild Type	0.125	0.03125	0.125	NA	NA	NA	NA	NA	NA	1	0.125	0.03125	0.03125	0.125	0.125	NA	1	0.25	4	1	0.25
ERR069833	USA_1	WT/WT/WT/WT	WT/WT/WT/WT	WT/WT/WT/WT	0	0	NEG	NEG	NEG	NA	NA	WT	WT	WT	WT/WT/WT	NEG	NEG	NEG	Wild Type	0.125	0.03125	0.125	NA	NA	NA	NA	NA	NA	1	0.125	0.03125	0.03125	0.125	0.125	NA	1	0.25	4	1	0.25
ERR069834	USA_1	SSMK/WT/WT/NTGY	WT/SSNA/WT/WT	SAMK/WT/KEA/VKSG	0	0	NEG	NEG	NEG	NA	NA	I100L	INS	WT	WT/WT/WT	NEG	NEG	NEG	folA I100L - folP INS - pbp1a SSMK/WT/WT/NTGY - pbp2b WT/SSNA/WT/WT - pbp2x SAMK/WT/KEA/VKSG	1	4	NA	NA	NA	NA	NA	NA	NA	1	1	2	2	0.125	0.125	NA	1	4	4	1	0.25
ERR069835	USA_1	WT/WT/WT/WT	WT/WT/WT/WT	SAMK/WT/WT/WT	0	0	NEG	NEG	NEG	NA	NA	I100L	INS	WT	WT/WT/WT	NEG	NEG	NEG	folA I100L - folP INS - pbp2x SAMK/WT/WT/WT	0.125	0.03125	0.125	NA	NA	NA	NA	NA	NA	1	0.125	0.03125	0.03125	0.125	0.125	NA	1	4	4	1	0.25
ERR069837	USA_1	WT/WT/WT/WT	WT/WT/WT/WT	WT/WT/WT/WT	0	0	NEG	NEG	NEG	NA	NA	WT	WT	WT	WT/WT/WT	NEG	NEG	NEG	Wild Type	0.125	0.03125	0.125	NA	NA	NA	NA	NA	NA	1	0.125	0.03125	0.03125	0.125	0.125	NA	1	0.25	4	1	0.25
ERR069838	USA_1	WT/WT/WT/WT	WT/SSNA/WT/WT	SAMK/WT/KEA/VKSG	0	0	NEG	NEG	POS	WT	Del	I100L	INS	WT	WT/WT/WT	NEG	NEG	NEG	mefAE - mefi Del - folA I100L - folP INS - pbp2b WT/SSNA/WT/WT - pbp2x SAMK/WT/KEA/VKSG	0.5	0.25	NA	NA	NA	NA	NA	NA	NA	1	0.25	0.5	0.5	8	0.125	NA	1	4	4	1	0.25
ERR069839	USA_1	WT/WT/WT/WT	WT/WT/WT/WT	WT/WT/WT/WT	0	0	NEG	NEG	NEG	NA	NA	WT	INS	WT	WT/WT/WT	NEG	NEG	NEG	folP INS	0.125	0.0625	0.125	NA	NA	NA	NA	NA	NA	1	0.125	0.03125	0.03125	0.125	0.125	NA	1	1	4	1	0.25
ERR069840	USA_1	WT/WT/WT/WT	WT/SSNA/WT/WT	SAMK/WT/WT/WT	0	0	POS	NEG	NEG	NA	NA	WT	INS	WT	WT/WT/WT	POS	NEG	NEG	ermB - tetM - folP INS - pbp2b WT/SSNA/WT/WT - pbp2x SAMK/WT/WT/WT	0.125	0.25	NA	NA	NA	NA	NA	NA	NA	8	0.125	0.125	0.125	128	64	NA	1	1	4	16	4
ERR069841	USA_1	WT/WT/WT/WT	WT/WT/WT/WT	WT/WT/WT/WT	0	0	NEG	NEG	NEG	NA	NA	I100L	WT	WT	WT/WT/WT	NEG	NEG	NEG	folA I100L	0.125	0.03125	1	NA	NA	NA	NA	NA	NA	1	0.125	0.03125	0.03125	0.125	0.125	NA	1	0.5	4	1	0.25
ERR069842	USA_1	SSMK/WT/WT/NTGY	WT/SSNA/WT/WT	SAMK/WT/KEA/VKSG	0	0	NEG	NEG	POS	WT	WT	I100L	INS	WT	WT/WT/WT	POS	NEG	NEG	mefAE - tetM - folA I100L - folP INS - pbp1a SSMK/WT/WT/NTGY - pbp2b WT/SSNA/WT/WT - pbp2x SAMK/WT/KEA/VKSG	1	4	NA	NA	NA	NA	NA	NA	NA	8	1	2	2	8	0.125	NA	1	4	4	16	4
ERR069843	USA_1	SSMK/WT/WT/NTGY	WT/SSNA/AIDTK/WT	SAMK/WT/EDT/VKSG	0	0	POS	NEG	POS	WT	WT	I100L	INS	WT	WT/WT/WT	POS	NEG	NEG	ermB - mefAE - tetM - folA I100L - folP INS - pbp1a SSMK/WT/WT/NTGY - pbp2b WT/SSNA/AIDTK/WT - pbp2x SAMK/WT/EDT/VKSG	2	4	NA	NA	NA	NA	NA	NA	NA	8	1	4	4	4096	64	NA	1	4	4	16	4
ERR124217	USA_1	WT/WT/WT/WT	WT/WT/WT/WT	WT/WT/WT/WT	0	0	NEG	NEG	NEG	NA	NA	WT	WT	WT	WT/WT/WT	NEG	NEG	NEG	Wild Type	0.125	0.03125	0.125	NA	NA	NA	NA	NA	NA	NA	0.125	0.03125	0.03125	0.125	0.125	NA	1	0.25	4	1	0.25
ERR124218	USA_1	WT/WT/WT/WT	WT/WT/WT/WT	WT/WT/WT/WT	0	0	NEG	NEG	NEG	NA	NA	WT	WT	WT	WT/WT/WT	NEG	NEG	NEG	Wild Type	0.125	0.03125	0.125	NA	NA	NA	NA	NA	NA	NA	0.125	0.03125	0.03125	0.125	0.125	NA	1	0.25	4	1	0.25
ERR124219	USA_1	WT/WT/WT/WT	WT/WT/WT/WT	WT/WT/WT/WT	0	0	NEG	NEG	NEG	NA	NA	WT	WT	WT	WT/WT/WT	NEG	NEG	NEG	Wild Type	0.125	0.03125	0.125	NA	NA	NA	NA	NA	NA	NA	0.125	0.03125	0.03125	0.125	0.125	NA	1	0.25	4	1	0.25
ERR124220	USA_1	WT/WT/WT/WT	WT/WT/WT/WT	WT/WT/WT/WT	0	0	NEG	NEG	NEG	NA	NA	WT	WT	WT	WT/WT/WT	NEG	NEG	NEG	Wild Type	0.125	0.03125	0.125	NA	NA	NA	NA	NA	NA	NA	0.125	0.03125	0.03125	0.125	0.125	NA	1	0.25	4	1	0.25
ERR124221	USA_1	WT/WT/WT/NTGY	WT/SSNA/WT/WT	WT/WT/WT/WT	0	0	POS	NEG	NEG	NA	NA	WT	WT	WT	WT/WT/WT	POS	NEG	NEG	ermB - tetM - pbp1a WT/WT/WT/NTGY - pbp2b WT/SSNA/WT/WT	0.5	0.25	256	NA	NA	NA	NA	NA	NA	NA	0.125	0.25	0.25	128	64	NA	1	0.25	4	16	4
ERR124222	USA_1	SSMK/WT/WT/NTGY	WT/SSNA/AIDTK/WT	SAFK/WT/KEA/VKSG	0	0	POS	NEG	POS	WT	WT	I100L	INS	WT	WT/WT/WT	POS	NEG	NEG	ermB - mefAE - tetM - folA I100L - folP INS - pbp1a SSMK/WT/WT/NTGY - pbp2b WT/SSNA/AIDTK/WT - pbp2x SAFK/WT/KEA/VKSG	8	8	256	NA	NA	NA	NA	NA	NA	NA	4	4	8	4096	64	NA	1	4	4	16	4
ERR124223	USA_1	WT/WT/WT/WT	WT/WT/WT/WT	WT/WT/WT/WT	0	0	NEG	NEG	NEG	NA	NA	WT	WT	WT	WT/WT/WT	NEG	NEG	NEG	Wild Type	0.125	0.03125	0.125	NA	NA	NA	NA	NA	NA	NA	0.125	0.03125	0.03125	0.125	0.125	NA	1	0.25	4	1	0.25
ERR124224	USA_1	WT/WT/WT/WT	WT/WT/WT/WT	WT/WT/WT/WT	0	0	NEG	NEG	NEG	NA	NA	WT	WT	WT	WT/WT/WT	NEG	NEG	NEG	Wild Type	0.125	0.03125	0.125	NA	NA	NA	NA	NA	NA	NA	0.125	0.03125	0.03125	0.125	0.125	NA	1	0.25	4	1	0.25
ERR124225	USA_1	WT/WT/WT/WT	WT/WT/WT/WT	WT/WT/WT/WT	0	0	NEG	NEG	NEG	NA	NA	WT	WT	WT	WT/WT/WT	NEG	NEG	NEG	Wild Type	0.125	0.03125	0.125	NA	NA	NA	NA	NA	NA	NA	0.125	0.03125	0.03125	0.125	0.125	NA	1	0.25	4	1	0.25
ERR124226	USA_1	WT/WT/WT/WT	WT/WT/WT/WT	WT/WT/WT/WT	0	0	NEG	NEG	NEG	NA	NA	WT	WT	WT	WT/WT/WT	NEG	NEG	NEG	Wild Type	0.125	0.03125	0.125	NA	NA	NA	NA	NA	NA	NA	0.125	0.03125	0.03125	0.125	0.125	NA	1	0.25	4	1	0.25
ERR124227	USA_1	WT/WT/WT/WT	WT/SSNA/SVESK/WT	WT/WT/WT/WT	0	0	NEG	NEG	NEG	NA	NA	WT	INS	WT	WT/WT/WT	NEG	NEG	NEG	folP INS - pbp2b WT/SSNA/SVESK/WT	0.125	0.125	0.125	NA	NA	NA	NA	NA	NA	NA	0.125	0.125	0.25	0.125	0.125	NA	1	1	4	1	0.25
ERR124228	USA_1	WT/WT/WT/WT	WT/WT/WT/WT	WT/WT/WT/WT	0	0	NEG	NEG	NEG	NA	NA	WT	WT	WT	WT/WT/WT	NEG	NEG	NEG	Wild Type	0.125	0.03125	0.125	NA	NA	NA	NA	NA	NA	NA	0.125	0.03125	0.03125	0.125	0.125	NA	1	0.25	4	1	0.25
ERR124229	USA_1	WT/WT/WT/WT	WT/WT/WT/WT	WT/WT/WT/WT	0	0	NEG	NEG	NEG	NA	NA	WT	WT	WT	WT/WT/WT	NEG	NEG	NEG	Wild Type	0.125	0.03125	0.125	NA	NA	NA	NA	NA	NA	NA	0.125	0.03125	0.03125	0.125	0.125	NA	1	0.25	4	1	0.25
ERR124230	USA_1	WT/WT/WT/WT	WT/WT/WT/WT	WT/WT/WT/WT	0	0	NEG	NEG	NEG	NA	NA	WT	WT	WT	WT/WT/WT	NEG	NEG	NEG	Wild Type	0.125	0.03125	0.125	NA	NA	NA	NA	NA	NA	NA	0.125	0.03125	0.03125	0.125	0.125	NA	1	0.25	4	1	0.25
ERR124231	USA_1	WT/WT/WT/WT	WT/WT/WT/WT	SAMK/WT/WT/WT	0	0	NEG	NEG	NEG	NA	NA	I100L	INS	WT	WT/WT/WT	NEG	NEG	NEG	folA I100L - folP INS - pbp2x SAMK/WT/WT/WT	0.125	0.0625	0.125	NA	NA	NA	NA	NA	NA	NA	0.125	0.03125	0.03125	0.125	0.125	NA	1	4	4	1	0.25
ERR124232	USA_1	WT/WT/WT/WT	WT/WT/WT/WT	WT/WT/WT/WT	0	0	NEG	NEG	NEG	NA	NA	WT	WT	WT	WT/WT/WT	NEG	NEG	NEG	Wild Type	0.125	0.03125	0.125	NA	NA	NA	NA	NA	NA	NA	0.125	0.03125	0.03125	0.125	0.125	NA	1	0.25	4	1	0.25
ERR124233	USA_1	SSMK/WT/WT/NTGY	WT/SSNA/AIDTK/WT	SAMK/WT/EDT/VKSG	0	0	POS	NEG	POS	WT	WT	I100L	INS	WT	WT/WT/WT	POS	NEG	NEG	ermB - mefAE - tetM - folA I100L - folP INS - pbp1a SSMK/WT/WT/NTGY - pbp2b WT/SSNA/AIDTK/WT - pbp2x SAMK/WT/EDT/VKSG	2	4	256	NA	NA	NA	NA	NA	NA	NA	1	4	4	4096	64	NA	1	4	4	16	4
ERR124234	USA_1	WT/WT/WT/WT	WT/SSNA/WT/WT	SAMK/WT/WT/WT	0	0	NEG	NEG	NEG	NA	NA	WT	WT	WT	WT/WT/WT	NEG	NEG	NEG	pbp2b WT/SSNA/WT/WT - pbp2x SAMK/WT/WT/WT	0.125	0.125	0.125	NA	NA	NA	NA	NA	NA	NA	0.125	0.125	0.125	0.125	0.125	NA	1	0.25	4	1	0.25
ERR124235	USA_1	WT/WT/WT/NTGY	WT/SSNA/SVESK/WT	WT/WT/EDA/VKSG	0	0	POS	NEG	NEG	NA	NA	WT	WT	WT	WT/WT/WT	POS	NEG	NEG	ermB - tetM - pbp1a WT/WT/WT/NTGY - pbp2b WT/SSNA/SVESK/WT - pbp2x WT/WT/EDA/VKSG	0.25	0.5	256	NA	NA	NA	NA	NA	NA	NA	0.25	0.5	0.5	128	64	NA	1	0.25	4	16	4
ERR124236	USA_1	SSMK/WT/WT/NTGY	WT/SSNA/WT/WT	SAMK/WT/KEA/VKSG	0	0	NEG	NEG	NEG	NA	NA	WT	WT	WT	WT/WT/WT	NEG	NEG	NEG	pbp1a SSMK/WT/WT/NTGY - pbp2b WT/SSNA/WT/WT - pbp2x SAMK/WT/KEA/VKSG	1	2	0.125	NA	NA	NA	NA	NA	NA	NA	1	2	2	0.125	0.125	NA	1	0.25	4	1	0.25
ERR124237	USA_1	WT/WT/WT/WT	WT/WT/WT/WT	WT/WT/WT/WT	0	0	NEG	NEG	NEG	NA	NA	WT	WT	WT	WT/WT/WT	NEG	NEG	NEG	Wild Type	0.125	0.03125	0.125	NA	NA	NA	NA	NA	NA	NA	0.125	0.03125	0.03125	0.125	0.125	NA	1	0.25	4	1	0.25
ERR124238	USA_1	WT/WT/WT/WT	WT/WT/WT/WT	WT/WT/WT/WT	0	0	NEG	NEG	NEG	NA	NA	WT	WT	WT	WT/WT/WT	NEG	NEG	NEG	Wild Type	0.125	0.03125	0.125	NA	NA	NA	NA	NA	NA	NA	0.125	0.03125	0.03125	0.125	0.125	NA	1	0.25	4	1	0.25
ERR124239	USA_1	WT/WT/WT/WT	WT/SSNA/WT/WT	WT/WT/KEA/WT	0	0	POS	NEG	NEG	NA	NA	WT	WT	WT	WT/WT/WT	POS	NEG	NEG	ermB - tetM - pbp2b WT/SSNA/WT/WT - pbp2x WT/WT/KEA/WT	0.125	0.5	256	NA	NA	NA	NA	NA	NA	NA	0.125	0.25	0.25	128	64	NA	1	0.25	4	16	4
ERR124240	USA_1	WT/WT/WT/WT	WT/WT/WT/WT	WT/WT/WT/WT	0	0	NEG	NEG	NEG	NA	NA	WT	WT	WT	WT/WT/WT	NEG	NEG	NEG	Wild Type	0.125	0.03125	0.125	NA	NA	NA	NA	NA	NA	NA	0.125	0.03125	0.03125	0.125	0.125	NA	1	0.25	4	1	0.25
ERR124241	USA_1	SSMK/WT/WT/NTGY	WT/SSNA/WT/WT	SAMK/WT/KEA/VKSG	0	0	NEG	NEG	NEG	NA	NA	WT	WT	WT	WT/WT/WT	NEG	NEG	NEG	pbp1a SSMK/WT/WT/NTGY - pbp2b WT/SSNA/WT/WT - pbp2x SAMK/WT/KEA/VKSG	1	2	0.125	NA	NA	NA	NA	NA	NA	NA	1	2	2	0.125	0.125	NA	1	0.25	4	1	0.25
ERR124242	USA_1	WT/WT/WT/WT	WT/WT/WT/WT	WT/WT/WT/WT	0	0	NEG	NEG	NEG	NA	NA	WT	WT	WT	WT/WT/WT	NEG	NEG	NEG	Wild Type	0.125	0.03125	0.125	NA	NA	NA	NA	NA	NA	NA	0.125	0.03125	0.03125	0.125	0.125	NA	1	0.25	4	1	0.25
ERR124243	USA_1	WT/WT/WT/WT	WT/WT/WT/WT	WT/WT/WT/WT	0	0	NEG	NEG	NEG	NA	NA	WT	WT	WT	WT/WT/WT	NEG	NEG	NEG	Wild Type	0.125	0.03125	0.125	NA	NA	NA	NA	NA	NA	NA	0.125	0.03125	0.03125	0.125	0.125	NA	1	0.25	4	1	0.25
ERR124244	USA_1	WT/WT/WT/NTGY	WT/SSNA/SVETK/WT	WT/WT/WT/WT	0	0	NEG	NEG	NEG	NA	NA	WT	WT	WT	WT/WT/WT	NEG	NEG	NEG	pbp1a WT/WT/WT/NTGY - pbp2b WT/SSNA/SVETK/WT	0.25	0.5	0.125	NA	NA	NA	NA	NA	NA	NA	0.125	0.25	0.25	0.125	0.125	NA	1	0.25	4	1	0.25
ERR124245	USA_1	WT/WT/WT/WT	WT/WT/WT/WT	WT/WT/WT/WT	0	0	NEG	NEG	NEG	NA	NA	WT	WT	WT	WT/WT/WT	NEG	NEG	NEG	Wild Type	0.125	0.03125	0.125	NA	NA	NA	NA	NA	NA	NA	0.125	0.03125	0.03125	0.125	0.125	NA	1	0.25	4	1	0.25
ERR124246	USA_1	WT/WT/WT/WT	WT/WT/WT/WT	WT/WT/WT/WT	0	0	NEG	NEG	NEG	NA	NA	WT	WT	WT	WT/WT/WT	NEG	NEG	NEG	Wild Type	0.125	0.03125	0.125	NA	NA	NA	NA	NA	NA	NA	0.125	0.03125	0.03125	0.125	0.125	NA	1	0.25	4	1	0.25
ERR124247	USA_1	WT/WT/WT/WT	WT/WT/WT/WT	WT/WT/WT/WT	0	0	NEG	NEG	NEG	NA	NA	WT	WT	WT	WT/WT/WT	NEG	NEG	NEG	Wild Type	0.125	0.03125	0.125	NA	NA	NA	NA	NA	NA	NA	0.125	0.03125	0.03125	0.125	0.125	NA	1	0.25	4	1	0.25
ERR124248	USA_1	WT/WT/WT/WT	WT/WT/WT/WT	WT/WT/WT/WT	0	0	NEG	NEG	NEG	NA	NA	WT	WT	WT	WT/WT/WT	NEG	NEG	NEG	Wild Type	0.125	0.03125	0.125	NA	NA	NA	NA	NA	NA	NA	0.125	0.03125	0.03125	0.125	0.125	NA	1	0.25	4	1	0.25
ERR124249	USA_1	WT/WT/WT/WT	WT/SSNA/WT/WT	WT/WT/KEA/WT	0	0	POS	NEG	NEG	NA	NA	WT	WT	WT	WT/WT/WT	POS	NEG	NEG	ermB - tetM - pbp2b WT/SSNA/WT/WT - pbp2x WT/WT/KEA/WT	0.125	0.25	256	NA	NA	NA	NA	NA	NA	NA	0.125	0.25	0.25	128	64	NA	1	0.25	4	16	4
ERR124250	USA_1	SSMK/WT/WT/NTGY	WT/SSNA/WT/WT	SAMK/WT/KEA/VKSG	0	0	NEG	NEG	POS	WT	Del	I100L	INS	WT	WT/WT/WT	NEG	NEG	NEG	mefAE - mefi Del - folA I100L - folP INS - pbp1a SSMK/WT/WT/NTGY - pbp2b WT/SSNA/WT/WT - pbp2x SAMK/WT/KEA/VKSG	1	1	8	NA	NA	NA	NA	NA	NA	NA	1	2	2	8	0.125	NA	1	4	4	1	0.25
ERR124251	USA_1	WT/WT/WT/WT	WT/WT/WT/WT	WT/WT/WT/WT	0	0	NEG	NEG	NEG	NA	NA	WT	WT	WT	WT/WT/WT	NEG	NEG	NEG	Wild Type	0.125	0.03125	0.125	NA	NA	NA	NA	NA	NA	NA	0.125	0.03125	0.03125	0.125	0.125	NA	1	0.25	4	1	0.25
ERR124252	USA_1	WT/WT/WT/NTGY	WT/WT/WT/WT	WT/WT/KEA/WT	0	0	NEG	NEG	NEG	NA	NA	WT	WT	WT	WT/WT/WT	POS	NEG	NEG	tetM - pbp1a WT/WT/WT/NTGY - pbp2x WT/WT/KEA/WT	0.125	0.125	0.125	NA	NA	NA	NA	NA	NA	NA	0.125	0.25	0.125	0.125	0.125	NA	1	0.25	4	16	4
ERR124253	USA_1	WT/WT/WT/WT	WT/WT/WT/WT	WT/WT/WT/WT	0	0	NEG	NEG	NEG	NA	NA	WT	WT	WT	WT/WT/WT	NEG	NEG	NEG	Wild Type	0.125	0.03125	0.125	NA	NA	NA	NA	NA	NA	NA	0.125	0.03125	0.03125	0.125	0.125	NA	1	0.25	4	1	0.25
ERR124254	USA_1	WT/WT/WT/WT	WT/WT/WT/WT	WT/WT/WT/WT	0	0	NEG	NEG	NEG	NA	NA	WT	INS	WT	WT/WT/WT	NEG	NEG	NEG	folP INS	0.125	0.03125	0.125	NA	NA	NA	NA	NA	NA	NA	0.125	0.03125	0.03125	0.125	0.125	NA	1	1	4	1	0.25
ERR124255	USA_1	SSMK/WT/WT/NTGY	WT/SSNA/AIDTK/WT	SAMK/WT/EDT/VKSG	0	0	POS	NEG	POS	WT	WT	I100L	INS	WT	WT/WT/WT	POS	NEG	NEG	ermB - mefAE - tetM - folA I100L - folP INS - pbp1a SSMK/WT/WT/NTGY - pbp2b WT/SSNA/AIDTK/WT - pbp2x SAMK/WT/EDT/VKSG	2	4	256	NA	NA	NA	NA	NA	NA	NA	1	4	4	4096	64	NA	1	4	4	16	4
ERR124256	USA_1	WT/WT/WT/WT	WT/WT/WT/WT	WT/WT/WT/WT	0	0	NEG	NEG	NEG	NA	NA	WT	WT	WT	WT/WT/WT	NEG	NEG	NEG	Wild Type	0.125	0.03125	0.125	NA	NA	NA	NA	NA	NA	NA	0.125	0.03125	0.03125	0.125	0.125	NA	1	0.25	4	1	0.25
ERR124257	USA_1	WT/WT/WT/WT	WT/WT/WT/WT	WT/WT/WT/WT	0	0	NEG	NEG	POS	WT	WT	WT	INS	WT	WT/WT/WT	NEG	NEG	NEG	mefAE - folP INS	0.125	0.03125	4	NA	NA	NA	NA	NA	NA	NA	0.125	0.03125	0.03125	8	0.125	NA	1	1	4	1	0.25
ERR124258	USA_1	WT/WT/WT/WT	WT/WT/WT/WT	WT/WT/WT/WT	0	0	NEG	NEG	NEG	NA	NA	WT	WT	WT	WT/WT/WT	NEG	NEG	NEG	Wild Type	0.125	0.03125	0.125	NA	NA	NA	NA	NA	NA	NA	0.125	0.03125	0.03125	0.125	0.125	NA	1	0.25	4	1	0.25
ERR124260	USA_1	WT/WT/WT/WT	WT/WT/WT/WT	WT/WT/WT/WT	0	0	NEG	NEG	NEG	NA	NA	WT	WT	WT	WT/WT/WT	NEG	NEG	NEG	Wild Type	0.125	0.03125	0.125	NA	NA	NA	NA	NA	NA	NA	0.125	0.03125	0.03125	0.125	0.125	NA	1	0.25	4	1	0.25
ERR124263	USA_1	WT/WT/WT/WT	WT/WT/WT/WT	WT/WT/WT/WT	0	0	NEG	NEG	POS	WT	Del	WT	WT	WT	WT/WT/WT	NEG	NEG	NEG	mefAE - mefi Del	0.125	0.03125	4	NA	NA	NA	NA	NA	NA	NA	0.125	0.03125	0.03125	8	0.125	NA	1	0.25	4	1	0.25
ERR124264	USA_1	WT/WT/WT/WT	WT/WT/WT/WT	WT/WT/WT/WT	0	0	NEG	NEG	NEG	NA	NA	WT	INS	WT	WT/WT/WT	NEG	NEG	NEG	folP INS	0.125	0.03125	0.125	NA	NA	NA	NA	NA	NA	NA	0.125	0.03125	0.03125	0.125	0.125	NA	1	1	4	1	0.25
ERR124265	USA_1	WT/WT/WT/WT	WT/WT/WT/WT	WT/WT/WT/WT	0	0	NEG	NEG	POS	WT	WT	WT	WT	WT	WT/WT/WT	NEG	NEG	NEG	mefAE	0.125	0.03125	0.125	NA	NA	NA	NA	NA	NA	NA	0.125	0.03125	0.03125	8	0.125	NA	1	0.25	4	1	0.25
ERR124266	USA_1	WT/WT/WT/NTGY	WT/SSNA/WT/WT	SAMK/WT/KEA/VKSG	0	0	NEG	NEG	POS	WT	WT	I100L	INS	WT	WT/WT/WT	NEG	NEG	NEG	mefAE - folA I100L - folP INS - pbp1a WT/WT/WT/NTGY - pbp2b WT/SSNA/WT/WT - pbp2x SAMK/WT/KEA/VKSG	0.5	0.5	2	NA	NA	NA	NA	NA	NA	NA	0.25	1	0.5	8	0.125	NA	1	4	4	1	0.25
ERR124267	USA_1	WT/WT/WT/WT	WT/WT/WT/WT	WT/WT/WT/WT	0	0	NEG	NEG	POS	-364T	WT	WT	WT	WT	WT/WT/WT	NEG	NEG	NEG	mefAE - mefp -364T	0.125	0.03125	8	NA	NA	NA	NA	NA	NA	NA	0.125	0.03125	0.03125	16	0.125	NA	1	0.25	4	1	0.25
ERR124268	USA_1	WT/WT/WT/WT	WT/WT/WT/WT	WT/WT/WT/WT	0	0	NEG	NEG	NEG	NA	NA	WT	WT	WT	WT/WT/WT	NEG	NEG	NEG	Wild Type	0.125	0.03125	0.125	NA	NA	NA	NA	NA	NA	NA	0.125	0.03125	0.03125	0.125	0.125	NA	1	0.25	4	1	0.25
ERR124269	USA_1	WT/WT/WT/WT	WT/SSNA/WT/WT	SAMK/WT/WT/WT	0	0	NEG	NEG	NEG	NA	NA	WT	WT	WT	WT/WT/WT	NEG	NEG	NEG	pbp2b WT/SSNA/WT/WT - pbp2x SAMK/WT/WT/WT	0.125	0.125	0.125	NA	NA	NA	NA	NA	NA	NA	0.125	0.125	0.125	0.125	0.125	NA	1	0.25	4	1	0.25
ERR124270	USA_1	WT/WT/WT/WT	WT/SSNA/WT/WT	SAMK/WT/WT/WT	0	0	NEG	NEG	POS	WT	Del	WT	INS	WT	WT/WT/WT	NEG	NEG	NEG	mefAE - mefi Del - folP INS - pbp2b WT/SSNA/WT/WT - pbp2x SAMK/WT/WT/WT	0.125	0.125	8	NA	NA	NA	NA	NA	NA	NA	0.125	0.125	0.125	8	0.125	NA	1	1	4	1	0.25
ERR124271	USA_1	WT/WT/WT/WT	WT/WT/WT/WT	WT/WT/WT/WT	0	0	NEG	NEG	NEG	NA	NA	WT	WT	WT	WT/WT/WT	NEG	NEG	NEG	Wild Type	0.125	0.03125	0.125	NA	NA	NA	NA	NA	NA	NA	0.125	0.03125	0.03125	0.125	0.125	NA	1	0.25	4	1	0.25
ERR124272	USA_1	WT/WT/WT/NTGY	WT/SSNA/WT/WT	WT/WT/WT/WT	0	0	POS	NEG	NEG	NA	NA	I100L	INS	WT	WT/WT/WT	POS	NEG	NEG	ermB - tetM - folA I100L - folP INS - pbp1a WT/WT/WT/NTGY - pbp2b WT/SSNA/WT/WT	0.25	0.25	256	NA	NA	NA	NA	NA	NA	NA	0.125	0.25	0.25	128	64	NA	1	4	4	16	4
ERR124273	USA_1	SSMK/WT/WT/NTGY	WT/SSNA/WT/WT	SAMK/WT/KEA/VKSG	0	0	NEG	NEG	NEG	NA	NA	WT	WT	WT	WT/WT/WT	NEG	NEG	NEG	pbp1a SSMK/WT/WT/NTGY - pbp2b WT/SSNA/WT/WT - pbp2x SAMK/WT/KEA/VKSG	1	2	0.125	NA	NA	NA	NA	NA	NA	NA	1	2	2	0.125	0.125	NA	1	0.25	4	1	0.25
ERR124274	USA_1	WT/WT/WT/NTGY	WT/SSNA/WT/WT	WT/WT/WT/WT	0	0	POS	NEG	NEG	NA	NA	I100L	INS	WT	WT/WT/WT	POS	NEG	NEG	ermB - tetM - folA I100L - folP INS - pbp1a WT/WT/WT/NTGY - pbp2b WT/SSNA/WT/WT	0.25	0.25	256	NA	NA	NA	NA	NA	NA	NA	0.125	0.25	0.25	128	64	NA	1	4	4	16	4
ERR124275	USA_1	SSMK/WT/WT/NTGY	WT/SSNA/WT/WT	SAMK/WT/KEA/VKSG	0	0	NEG	NEG	NEG	NA	NA	WT	INS	WT	WT/WT/WT	NEG	NEG	NEG	folP INS - pbp1a SSMK/WT/WT/NTGY - pbp2b WT/SSNA/WT/WT - pbp2x SAMK/WT/KEA/VKSG	1	2	0.125	NA	NA	NA	NA	NA	NA	NA	1	2	2	0.125	0.125	NA	1	1	4	1	0.25
ERR124276	USA_1	WT/WT/WT/WT	WT/WT/WT/WT	WT/WT/WT/WT	0	0	NEG	NEG	NEG	NA	NA	WT	WT	WT	WT/WT/WT	NEG	NEG	NEG	Wild Type	0.125	0.03125	0.125	NA	NA	NA	NA	NA	NA	NA	0.125	0.03125	0.03125	0.125	0.125	NA	1	0.25	4	1	0.25
ERR124277	USA_1	SSMK/WT/WT/NTGY	WT/SSNA/WT/WT	SAMK/WT/KEA/VKSG	0	0	NEG	NEG	NEG	NA	NA	WT	WT	WT	WT/WT/WT	NEG	NEG	NEG	pbp1a SSMK/WT/WT/NTGY - pbp2b WT/SSNA/WT/WT - pbp2x SAMK/WT/KEA/VKSG	1	2	0.125	NA	NA	NA	NA	NA	NA	NA	1	2	2	0.125	0.125	NA	1	0.25	4	1	0.25
ERR124278	USA_1	WT/WT/WT/WT	WT/WT/WT/WT	WT/WT/WT/WT	0	0	NEG	NEG	NEG	NA	NA	WT	WT	WT	WT/WT/WT	NEG	NEG	NEG	Wild Type	0.125	0.03125	0.125	NA	NA	NA	NA	NA	NA	NA	0.125	0.03125	0.03125	0.125	0.125	NA	1	0.25	4	1	0.25
ERR124279	USA_1	SSMK/WT/WT/NTGY	WT/SSNA/WT/WT	SAMK/WT/KEA/VKSG	0	0	NEG	NEG	NEG	NA	NA	WT	WT	WT	WT/WT/WT	NEG	NEG	NEG	pbp1a SSMK/WT/WT/NTGY - pbp2b WT/SSNA/WT/WT - pbp2x SAMK/WT/KEA/VKSG	1	2	0.125	NA	NA	NA	NA	NA	NA	NA	1	2	2	0.125	0.125	NA	1	0.25	4	1	0.25
ERR124280	USA_1	WT/WT/WT/WT	WT/WT/WT/WT	WT/WT/WT/WT	0	0	NEG	NEG	NEG	NA	NA	I100L	INS	WT	WT/WT/WT	NEG	NEG	NEG	folA I100L - folP INS	0.125	0.03125	0.125	NA	NA	NA	NA	NA	NA	NA	0.125	0.03125	0.03125	0.125	0.125	NA	1	4	4	1	0.25
ERR124281	USA_1	WT/WT/WT/WT	WT/WT/WT/WT	WT/WT/WT/WT	0	0	NEG	NEG	NEG	NA	NA	WT	WT	WT	WT/WT/WT	NEG	NEG	NEG	Wild Type	0.125	0.03125	0.125	NA	NA	NA	NA	NA	NA	NA	0.125	0.03125	0.03125	0.125	0.125	NA	1	0.25	4	1	0.25
ERR124282	USA_1	WT/WT/WT/WT	WT/WT/WT/WT	WT/WT/WT/WT	0	0	NEG	NEG	NEG	NA	NA	WT	WT	WT	WT/WT/WT	NEG	NEG	NEG	Wild Type	0.125	0.03125	0.125	NA	NA	NA	NA	NA	NA	NA	0.125	0.03125	0.03125	0.125	0.125	NA	1	0.25	4	1	0.25
ERR124283	USA_1	WT/WT/WT/WT	WT/SSNA/WT/WT	WT/WT/KEA/WT	0	0	POS	NEG	NEG	NA	NA	WT	WT	WT	WT/WT/WT	POS	NEG	NEG	ermB - tetM - pbp2b WT/SSNA/WT/WT - pbp2x WT/WT/KEA/WT	0.25	0.25	256	NA	NA	NA	NA	NA	NA	NA	0.125	0.25	0.25	128	64	NA	1	0.25	4	16	4
ERR124284	USA_1	WT/WT/WT/WT	WT/SSNA/WT/WT	SAMK/WT/WT/WT	0	0	NEG	NEG	NEG	NA	NA	I100L	INS	WT	WT/WT/WT	NEG	NEG	NEG	folA I100L - folP INS - pbp2b WT/SSNA/WT/WT - pbp2x SAMK/WT/WT/WT	0.125	0.125	0.125	NA	NA	NA	NA	NA	NA	NA	0.125	0.125	0.125	0.125	0.125	NA	1	4	4	1	0.25
ERR124285	USA_1	WT/WT/WT/WT	WT/WT/WT/WT	WT/WT/WT/WT	0	0	NEG	NEG	NEG	NA	NA	WT	WT	WT	WT/WT/WT	NEG	NEG	NEG	Wild Type	0.125	0.03125	0.125	NA	NA	NA	NA	NA	NA	NA	0.125	0.03125	0.03125	0.125	0.125	NA	1	0.25	4	1	0.25
ERR124286	USA_1	DIPY/NGG/MFV/SNRL	WT/SSNA/AIDTK/WT	SAMK/WT/WT/WT	0	0	NEG	NEG	POS	WT	WT	WT	INS	WT	WT/WT/WT	POS	NEG	NEG	mefAE - tetM - folP INS - pbp1a DIPY/NGG/MFV/SNRL - pbp2b WT/SSNA/AIDTK/WT - pbp2x SAMK/WT/WT/WT	0.25	0.25	0.5	NA	NA	NA	NA	NA	NA	NA	0.125	0.5	1	8	0.125	NA	1	1	4	16	4
ERR124287	USA_1	WT/WT/WT/WT	WT/WT/WT/WT	WT/WT/WT/WT	0	0	NEG	NEG	NEG	NA	NA	WT	WT	WT	WT/WT/WT	NEG	NEG	NEG	Wild Type	0.125	0.03125	0.125	NA	NA	NA	NA	NA	NA	NA	0.125	0.03125	0.03125	0.125	0.125	NA	1	0.25	4	1	0.25
ERR124288	USA_1	DIPY/NGG/MFV/SNRL	WT/SSNA/AIDTK/WT	SAMK/WT/WT/WT	0	0	NEG	NEG	POS	WT	WT	WT	INS	WT	WT/WT/WT	POS	NEG	NEG	mefAE - tetM - folP INS - pbp1a DIPY/NGG/MFV/SNRL - pbp2b WT/SSNA/AIDTK/WT - pbp2x SAMK/WT/WT/WT	0.25	0.25	0.25	NA	NA	NA	NA	NA	NA	NA	0.125	0.5	1	8	0.125	NA	1	1	4	16	4
ERR124289	USA_1	WT/WT/WT/WT	WT/WT/WT/WT	WT/WT/WT/WT	0	0	NEG	NEG	NEG	NA	NA	WT	WT	WT	WT/WT/WT	NEG	NEG	NEG	Wild Type	0.125	0.03125	0.125	NA	NA	NA	NA	NA	NA	NA	0.125	0.03125	0.03125	0.125	0.125	NA	1	0.25	4	1	0.25
ERR124290	USA_1	SSMK/WT/WT/NTGY	WT/SSNA/WT/WT	SAMK/WT/KEA/VKSG	0	0	NEG	NEG	NEG	NA	NA	WT	WT	WT	WT/WT/WT	NEG	NEG	NEG	pbp1a SSMK/WT/WT/NTGY - pbp2b WT/SSNA/WT/WT - pbp2x SAMK/WT/KEA/VKSG	2	2	0.125	NA	NA	NA	NA	NA	NA	NA	1	2	2	0.125	0.125	NA	1	0.25	4	1	0.25
ERR124291	USA_1	WT/WT/WT/WT	WT/WT/WT/WT	WT/WT/WT/WT	0	0	NEG	NEG	NEG	NA	NA	WT	WT	WT	WT/WT/WT	NEG	NEG	NEG	Wild Type	0.125	0.03125	0.125	NA	NA	NA	NA	NA	NA	NA	0.125	0.03125	0.03125	0.125	0.125	NA	1	0.25	4	1	0.25
ERR124292	USA_1	WT/WT/WT/WT	WT/WT/WT/WT	WT/WT/WT/WT	0	0	NEG	NEG	NEG	NA	NA	WT	WT	WT	WT/WT/WT	NEG	NEG	NEG	Wild Type	0.125	0.03125	0.125	NA	NA	NA	NA	NA	NA	NA	0.125	0.03125	0.03125	0.125	0.125	NA	1	0.25	4	1	0.25
ERR124293	USA_1	SSMK/WT/WT/NTGY	WT/SSNA/WT/WT	SAMK/WT/KEA/VKSG	0	0	NEG	NEG	NEG	NA	NA	WT	WT	WT	WT/WT/WT	NEG	NEG	NEG	pbp1a SSMK/WT/WT/NTGY - pbp2b WT/SSNA/WT/WT - pbp2x SAMK/WT/KEA/VKSG	1	2	0.125	NA	NA	NA	NA	NA	NA	NA	1	2	2	0.125	0.125	NA	1	0.25	4	1	0.25
ERR124294	USA_1	DIPY/NGG/MFV/SNRL	WT/SSNA/AIDTK/WT	SAMK/WT/WT/WT	0	0	NEG	NEG	POS	WT	WT	WT	INS	WT	WT/WT/WT	POS	NEG	NEG	mefAE - tetM - folP INS - pbp1a DIPY/NGG/MFV/SNRL - pbp2b WT/SSNA/AIDTK/WT - pbp2x SAMK/WT/WT/WT	0.25	0.25	0.5	NA	NA	NA	NA	NA	NA	NA	0.125	0.5	1	8	0.125	NA	1	1	4	16	4
ERR124295	USA_1	WT/WT/WT/WT	WT/SSNA/WT/WT	SAMK/WT/WT/WT	0	0	NEG	NEG	NEG	NA	NA	WT	WT	WT	WT/WT/WT	NEG	NEG	NEG	pbp2b WT/SSNA/WT/WT - pbp2x SAMK/WT/WT/WT	0.125	0.125	0.125	NA	NA	NA	NA	NA	NA	NA	0.125	0.125	0.125	0.125	0.125	NA	1	0.25	4	1	0.25
ERR124296	USA_1	WT/WT/WT/WT	WT/WT/WT/WT	WT/WT/WT/WT	0	0	NEG	NEG	NEG	NA	NA	WT	WT	WT	WT/WT/WT	NEG	NEG	NEG	Wild Type	0.125	0.03125	0.125	NA	NA	NA	NA	NA	NA	NA	0.125	0.03125	0.03125	0.125	0.125	NA	1	0.25	4	1	0.25
ERR124297	USA_1	DIPY/NGG/MFV/SNRL	WT/SSNA/AIDTK/WT	SAMK/WT/WT/WT	0	0	NEG	NEG	POS	WT	WT	WT	INS	WT	WT/WT/WT	POS	NEG	NEG	mefAE - tetM - folP INS - pbp1a DIPY/NGG/MFV/SNRL - pbp2b WT/SSNA/AIDTK/WT - pbp2x SAMK/WT/WT/WT	0.25	0.5	0.25	NA	NA	NA	NA	NA	NA	NA	0.125	0.5	1	8	0.125	NA	1	1	4	16	4
ERR124298	USA_1	WT/WT/WT/WT	WT/WT/WT/WT	WT/WT/WT/WT	0	0	NEG	NEG	NEG	NA	NA	WT	WT	WT	WT/WT/WT	NEG	NEG	NEG	Wild Type	0.125	0.03125	0.125	NA	NA	NA	NA	NA	NA	NA	0.125	0.03125	0.03125	0.125	0.125	NA	1	0.25	4	1	0.25
ERR124299	USA_1	SSMK/WT/WT/NTGY	WT/SSNA/WT/WT	SAMK/WT/KEA/VKSG	0	0	NEG	NEG	NEG	NA	NA	WT	WT	WT	WT/WT/WT	NEG	NEG	NEG	pbp1a SSMK/WT/WT/NTGY - pbp2b WT/SSNA/WT/WT - pbp2x SAMK/WT/KEA/VKSG	1	2	0.125	NA	NA	NA	NA	NA	NA	NA	1	2	2	0.125	0.125	NA	1	0.25	4	1	0.25
ERR124300	USA_1	WT/WT/WT/WT	WT/SSNA/WT/WT	WT/WT/KEA/WT	0	0	POS	NEG	NEG	NA	NA	WT	WT	WT	WT/WT/WT	POS	NEG	NEG	ermB - tetM - pbp2b WT/SSNA/WT/WT - pbp2x WT/WT/KEA/WT	0.125	0.25	32	NA	NA	NA	NA	NA	NA	NA	0.125	0.25	0.25	128	64	NA	1	0.25	4	16	4
ERR124301	USA_1	SSMK/WT/WT/NTGY	WT/SSNA/WT/WT	SAMK/WT/KEA/VKSG	0	0	NEG	NEG	NEG	NA	NA	WT	WT	WT	WT/WT/WT	NEG	NEG	NEG	pbp1a SSMK/WT/WT/NTGY - pbp2b WT/SSNA/WT/WT - pbp2x SAMK/WT/KEA/VKSG	0.5	1	0.125	NA	NA	NA	NA	NA	NA	NA	1	2	2	0.125	0.125	NA	1	0.25	4	1	0.25
ERR124302	USA_1	WT/WT/WT/WT	WT/WT/WT/WT	WT/WT/WT/WT	0	0	NEG	NEG	NEG	NA	NA	WT	WT	WT	WT/WT/WT	NEG	NEG	NEG	Wild Type	0.125	0.03125	0.125	NA	NA	NA	NA	NA	NA	NA	0.125	0.03125	0.03125	0.125	0.125	NA	1	0.25	4	1	0.25
ERR124303	USA_1	SSMK/WT/WT/NTGY	WT/SSNA/WT/WT	SAMK/WT/KEA/VKSG	0	0	NEG	NEG	POS	WT	WT	I100L	INS	WT	WT/WT/WT	NEG	NEG	NEG	mefAE - folA I100L - folP INS - pbp1a SSMK/WT/WT/NTGY - pbp2b WT/SSNA/WT/WT - pbp2x SAMK/WT/KEA/VKSG	1	1	4	NA	NA	NA	NA	NA	NA	NA	1	2	2	8	0.125	NA	1	4	4	1	0.25
ERR124304	USA_1	WT/WT/WT/WT	WT/WT/WT/WT	WT/WT/WT/WT	0	0	NEG	NEG	NEG	NA	NA	WT	WT	WT	WT/WT/WT	NEG	NEG	NEG	Wild Type	0.125	0.03125	0.125	NA	NA	NA	NA	NA	NA	NA	0.125	0.03125	0.03125	0.125	0.125	NA	1	0.25	4	1	0.25
ERR124305	USA_1	WT/WT/WT/NTGY	WT/SSNA/WT/WT	SAMK/WT/KEA/VKSG	0	0	NEG	NEG	POS	WT	WT	I100L	INS	WT	WT/WT/WT	NEG	NEG	NEG	mefAE - folA I100L - folP INS - pbp1a WT/WT/WT/NTGY - pbp2b WT/SSNA/WT/WT - pbp2x SAMK/WT/KEA/VKSG	0.5	0.5	2	NA	NA	NA	NA	NA	NA	NA	0.25	1	0.5	8	0.125	NA	1	4	4	1	0.25
ERR124306	USA_1	WT/WT/WT/WT	WT/WT/WT/WT	WT/WT/WT/WT	0	0	NEG	NEG	NEG	NA	NA	WT	WT	WT	WT/WT/WT	NEG	NEG	NEG	Wild Type	0.125	0.03125	0.125	NA	NA	NA	NA	NA	NA	NA	0.125	0.03125	0.03125	0.125	0.125	NA	1	0.25	4	1	0.25
ERR124307	USA_1	WT/WT/WT/WT	WT/WT/WT/WT	WT/WT/WT/WT	0	0	NEG	NEG	NEG	NA	NA	WT	WT	WT	WT/WT/WT	NEG	NEG	NEG	Wild Type	0.125	0.03125	0.125	NA	NA	NA	NA	NA	NA	NA	0.125	0.03125	0.03125	0.125	0.125	NA	1	0.25	4	1	0.25
ERR124308	USA_1	WT/WT/WT/WT	WT/WT/SVESK/WT	WT/WT/WT/WT	0	0	NEG	NEG	NEG	NA	NA	WT	WT	WT	WT/WT/WT	NEG	NEG	NEG	pbp2b WT/WT/SVESK/WT	0.125	0.125	0.125	NA	NA	NA	NA	NA	NA	NA	0.125	0.0625	0.0625	0.125	0.125	NA	1	0.25	4	1	0.25
ERR124309	USA_1	WT/WT/WT/WT	WT/WT/WT/WT	WT/WT/WT/WT	0	0	NEG	NEG	NEG	NA	NA	WT	WT	WT	WT/WT/WT	NEG	NEG	NEG	Wild Type	0.125	0.03125	0.125	NA	NA	NA	NA	NA	NA	NA	0.125	0.03125	0.03125	0.125	0.125	NA	1	0.25	4	1	0.25
ERR124310	USA_1	WT/WT/WT/NTGY	WT/SSNA/WT/WT	SAMK/WT/KEA/VKSG	0	0	NEG	NEG	POS	WT	WT	I100L	INS	WT	WT/WT/WT	NEG	NEG	NEG	mefAE - folA I100L - folP INS - pbp1a WT/WT/WT/NTGY - pbp2b WT/SSNA/WT/WT - pbp2x SAMK/WT/KEA/VKSG	0.5	0.5	2	NA	NA	NA	NA	NA	NA	NA	0.25	1	0.5	8	0.125	NA	1	4	4	1	0.25
ERR124311	USA_1	WT/WT/WT/WT	WT/WT/WT/WT	WT/WT/WT/WT	0	0	NEG	NEG	NEG	NA	NA	WT	WT	WT	WT/WT/WT	NEG	NEG	NEG	Wild Type	0.125	0.03125	0.125	NA	NA	NA	NA	NA	NA	NA	0.125	0.03125	0.03125	0.125	0.125	NA	1	0.25	4	1	0.25
ERR124312	USA_1	WT/WT/WT/WT	WT/WT/WT/WT	WT/WT/WT/WT	0	0	NEG	NEG	NEG	NA	NA	WT	WT	WT	WT/WT/WT	NEG	NEG	NEG	Wild Type	0.125	0.03125	0.125	NA	NA	NA	NA	NA	NA	NA	0.125	0.03125	0.03125	0.125	0.125	NA	1	0.25	4	1	0.25
ERR124313	USA_1	WT/WT/WT/WT	WT/WT/WT/WT	WT/WT/WT/WT	0	0	NEG	NEG	POS	-364T	WT	WT	WT	WT	WT/WT/WT	NEG	NEG	NEG	mefAE - mefp -364T	0.125	0.03125	4	NA	NA	NA	NA	NA	NA	NA	0.125	0.03125	0.03125	16	0.125	NA	1	0.25	4	1	0.25
ERR124314	USA_1	SSMK/WT/WT/NTGY	WT/SSNA/WT/WT	SAMK/WT/KEA/VKSG	0	0	NEG	NEG	POS	WT	WT	I100L	INS	WT	WT/WT/WT	NEG	NEG	NEG	mefAE - folA I100L - folP INS - pbp1a SSMK/WT/WT/NTGY - pbp2b WT/SSNA/WT/WT - pbp2x SAMK/WT/KEA/VKSG	2	2	4	NA	NA	NA	NA	NA	NA	NA	1	2	2	8	0.125	NA	1	4	4	1	0.25
ERR124315	USA_1	WT/WT/WT/WT	WT/SSNA/WT/WT	SAMK/WT/WT/WT	0	0	NEG	NEG	NEG	NA	NA	WT	WT	WT	WT/WT/WT	NEG	NEG	NEG	pbp2b WT/SSNA/WT/WT - pbp2x SAMK/WT/WT/WT	0.125	0.125	0.125	NA	NA	NA	NA	NA	NA	NA	0.125	0.125	0.125	0.125	0.125	NA	1	0.25	4	1	0.25
ERR124316	USA_1	SSMK/WT/WT/NTGY	WT/SSNA/WT/WT	SAMK/WT/KEA/VKSG	0	0	NEG	NEG	NEG	NA	NA	WT	WT	WT	WT/WT/WT	NEG	NEG	NEG	pbp1a SSMK/WT/WT/NTGY - pbp2b WT/SSNA/WT/WT - pbp2x SAMK/WT/KEA/VKSG	1	2	0.125	NA	NA	NA	NA	NA	NA	NA	1	2	2	0.125	0.125	NA	1	0.25	4	1	0.25
ERR124317	USA_1	WT/WT/WT/WT	WT/WT/WT/WT	WT/WT/WT/WT	0	0	NEG	NEG	NEG	NA	NA	WT	WT	WT	WT/WT/WT	NEG	NEG	NEG	Wild Type	0.125	0.03125	0.125	NA	NA	NA	NA	NA	NA	NA	0.125	0.03125	0.03125	0.125	0.125	NA	1	0.25	4	1	0.25
ERR124318	USA_1	WT/WT/WT/WT	WT/WT/WT/WT	WT/WT/WT/WT	0	0	NEG	NEG	NEG	NA	NA	WT	WT	WT	WT/WT/WT	NEG	NEG	NEG	Wild Type	0.125	0.03125	0.125	NA	NA	NA	NA	NA	NA	NA	0.125	0.03125	0.03125	0.125	0.125	NA	1	0.25	4	1	0.25
ERR124319	USA_1	DIPY/NGG/MFV/SNRL	WT/SSNA/AIDTK/WT	SAMK/WT/WT/WT	0	0	NEG	NEG	POS	WT	WT	WT	INS	WT	WT/WT/WT	POS	NEG	NEG	mefAE - tetM - folP INS - pbp1a DIPY/NGG/MFV/SNRL - pbp2b WT/SSNA/AIDTK/WT - pbp2x SAMK/WT/WT/WT	0.125	0.5	0.5	NA	NA	NA	NA	NA	NA	NA	0.125	0.5	1	8	0.125	NA	1	1	4	16	4
ERR124320	USA_1	SAMK/WT/WT/NTGY	WT/SSNA/WT/WT	SAMK/WT/KEA/VKSG	0	0	NEG	NEG	NEG	NA	NA	I100L	INS	WT	WT/WT/WT	NEG	NEG	NEG	folA I100L - folP INS - pbp1a SAMK/WT/WT/NTGY - pbp2b WT/SSNA/WT/WT - pbp2x SAMK/WT/KEA/VKSG	1	4	0.125	NA	NA	NA	NA	NA	NA	1	1	2	2	0.125	0.125	NA	1	4	4	1	0.25
ERR129025	USA_1	WT/WT/WT/WT	WT/SSNA/WT/WT	SAMK/WT/WT/WT	0	0	NEG	NEG	NEG	NA	NA	WT	WT	WT	WT/WT/WT	NEG	NEG	NEG	pbp2b WT/SSNA/WT/WT - pbp2x SAMK/WT/WT/WT	0.125	0.125	0.125	NA	NA	NA	NA	NA	NA	NA	0.125	0.125	0.125	0.125	0.125	NA	1	0.25	4	1	0.25
ERR129026	USA_1	WT/WT/WT/WT	WT/SSNA/WT/WT	WT/WT/KEA/WT	0	0	POS	NEG	NEG	NA	NA	WT	INS	WT	WT/WT/WT	POS	NEG	NEG	ermB - tetM - folP INS - pbp2b WT/SSNA/WT/WT - pbp2x WT/WT/KEA/WT	0.125	0.25	256	NA	NA	NA	NA	NA	NA	NA	0.125	0.25	0.25	128	64	NA	1	1	4	16	4
ERR129027	USA_1	WT/WT/WT/WT	WT/WT/WT/WT	WT/WT/WT/WT	0	0	NEG	NEG	NEG	NA	NA	WT	WT	WT	WT/WT/WT	NEG	NEG	NEG	Wild Type	0.125	0.0625	0.125	NA	NA	NA	NA	NA	NA	NA	0.125	0.03125	0.03125	0.125	0.125	NA	1	0.25	4	1	0.25
ERR129028	USA_1	WT/WT/WT/NTGY	WT/WT/WT/WT	SAMK/WT/WT/WT	0	0	NEG	NEG	NEG	NA	NA	WT	WT	WT	WT/WT/WT	NEG	NEG	NEG	pbp1a WT/WT/WT/NTGY - pbp2x SAMK/WT/WT/WT	0.125	0.125	0.125	NA	NA	NA	NA	NA	NA	NA	0.125	0.0625	0.0625	0.125	0.125	NA	1	0.25	4	1	0.25
ERR129029	USA_1	WT/WT/WT/WT	WT/WT/WT/WT	WT/WT/WT/WT	0	0	NEG	NEG	NEG	NA	NA	WT	WT	WT	WT/WT/WT	NEG	NEG	NEG	Wild Type	0.125	0.0625	0.125	NA	NA	NA	NA	NA	NA	NA	0.125	0.03125	0.03125	0.125	0.125	NA	1	0.25	4	1	0.25
ERR129030	USA_1	WT/WT/WT/NTGY	WT/WT/WT/WT	SAMK/WT/WT/WT	0	0	NEG	NEG	NEG	NA	NA	WT	WT	WT	WT/WT/WT	NEG	NEG	NEG	pbp1a WT/WT/WT/NTGY - pbp2x SAMK/WT/WT/WT	0.125	0.125	0.125	NA	NA	NA	NA	NA	NA	NA	0.125	0.0625	0.0625	0.125	0.125	NA	1	0.25	4	1	0.25
ERR129031	USA_1	SSMK/WT/WT/NTGY	WT/SSNA/AIDTK/WT	SAMK/WT/EDT/VKSG	0	0	POS	NEG	POS	WT	WT	I100L	INS	WT	WT/WT/WT	POS	NEG	NEG	ermB - mefAE - tetM - folA I100L - folP INS - pbp1a SSMK/WT/WT/NTGY - pbp2b WT/SSNA/AIDTK/WT - pbp2x SAMK/WT/EDT/VKSG	2	4	256	NA	NA	NA	NA	NA	NA	NA	1	4	4	4096	64	NA	1	4	4	16	4
ERR129032	USA_1	WT/WT/WT/WT	WT/WT/WT/WT	WT/WT/WT/WT	0	0	NEG	NEG	NEG	NA	NA	WT	WT	WT	WT/WT/WT	NEG	NEG	NEG	Wild Type	0.125	0.03125	0.125	NA	NA	NA	NA	NA	NA	NA	0.125	0.03125	0.03125	0.125	0.125	NA	1	0.25	4	1	0.25
ERR129033	USA_1	WT/WT/WT/WT	WT/WT/WT/WT	WT/WT/WT/WT	0	0	NEG	NEG	NEG	NA	NA	WT	WT	WT	WT/WT/WT	NEG	NEG	NEG	Wild Type	0.125	0.03125	0.125	NA	NA	NA	NA	NA	NA	NA	0.125	0.03125	0.03125	0.125	0.125	NA	1	0.25	4	1	0.25
ERR129034	USA_1	WT/WT/WT/WT	WT/WT/WT/WT	WT/WT/WT/WT	0	0	NEG	NEG	NEG	NA	NA	WT	WT	WT	WT/WT/WT	NEG	NEG	NEG	Wild Type	0.125	0.03125	0.125	NA	NA	NA	NA	NA	NA	NA	0.125	0.03125	0.03125	0.125	0.125	NA	1	0.25	4	1	0.25
ERR129035	USA_1	SSMK/WT/WT/NTGY	WT/SSNA/WT/WT	SAMK/WT/KEA/VKSG	0	0	NEG	NEG	NEG	NA	NA	WT	WT	WT	WT/WT/WT	NEG	NEG	NEG	pbp1a SSMK/WT/WT/NTGY - pbp2b WT/SSNA/WT/WT - pbp2x SAMK/WT/KEA/VKSG	1	2	0.125	NA	NA	NA	NA	NA	NA	NA	1	2	2	0.125	0.125	NA	1	0.25	4	1	0.25
ERR129036	USA_1	SSMK/WT/WT/NTGY	WT/SSNA/AIDTK/WT	SAMK/WT/EDT/VKSG	0	0	POS	NEG	POS	WT	WT	I100L	INS	WT	WT/WT/WT	POS	NEG	NEG	ermB - mefAE - tetM - folA I100L - folP INS - pbp1a SSMK/WT/WT/NTGY - pbp2b WT/SSNA/AIDTK/WT - pbp2x SAMK/WT/EDT/VKSG	2	4	256	NA	NA	NA	NA	NA	NA	NA	1	4	4	4096	64	NA	1	4	4	16	4
ERR129037	USA_1	WT/WT/WT/WT	WT/WT/WT/WT	WT/WT/WT/WT	0	0	NEG	NEG	NEG	NA	NA	WT	WT	WT	WT/WT/WT	NEG	NEG	NEG	Wild Type	0.125	0.03125	0.125	NA	NA	NA	NA	NA	NA	NA	0.125	0.03125	0.03125	0.125	0.125	NA	1	0.25	4	1	0.25
ERR129038	USA_1	WT/WT/WT/WT	WT/WT/WT/WT	WT/WT/WT/WT	0	0	NEG	NEG	NEG	NA	NA	WT	WT	WT	WT/WT/WT	NEG	NEG	NEG	Wild Type	0.125	0.03125	0.125	NA	NA	NA	NA	NA	NA	NA	0.125	0.03125	0.03125	0.125	0.125	NA	1	0.25	4	1	0.25
ERR129039	USA_1	WT/WT/WT/WT	WT/WT/WT/WT	WT/WT/WT/WT	0	0	NEG	NEG	NEG	NA	NA	WT	WT	WT	WT/WT/WT	NEG	NEG	NEG	Wild Type	0.125	0.03125	0.125	NA	NA	NA	NA	NA	NA	NA	0.125	0.03125	0.03125	0.125	0.125	NA	1	0.25	4	1	0.25
ERR129040	USA_1	WT/WT/WT/WT	WT/WT/WT/WT	WT/WT/WT/WT	0	0	NEG	NEG	NEG	NA	NA	WT	WT	WT	WT/WT/WT	NEG	NEG	NEG	Wild Type	0.125	0.03125	0.125	NA	NA	NA	NA	NA	NA	NA	0.125	0.03125	0.03125	0.125	0.125	NA	1	0.25	4	1	0.25
ERR129041	USA_1	WT/WT/WT/WT	WT/WT/WT/WT	WT/WT/WT/WT	0	0	NEG	NEG	NEG	NA	NA	WT	WT	WT	WT/WT/WT	NEG	NEG	NEG	Wild Type	0.125	0.03125	0.125	NA	NA	NA	NA	NA	NA	NA	0.125	0.03125	0.03125	0.125	0.125	NA	1	0.25	4	1	0.25
ERR129042	USA_1	WT/WT/WT/WT	WT/WT/SVESK/WT	WT/WT/WT/WT	0	0	NEG	NEG	NEG	NA	NA	WT	WT	WT	WT/WT/WT	NEG	NEG	NEG	pbp2b WT/WT/SVESK/WT	0.125	0.0625	0.125	NA	NA	NA	NA	NA	NA	NA	0.125	0.0625	0.0625	0.125	0.125	NA	1	0.25	4	1	0.25
ERR129043	USA_1	WT/WT/WT/WT	WT/SSNA/SVESK/WT	WT/WT/WT/WT	0	0	NEG	NEG	NEG	NA	NA	WT	INS	WT	WT/WT/WT	NEG	NEG	NEG	folP INS - pbp2b WT/SSNA/SVESK/WT	0.125	0.125	0.125	NA	NA	NA	NA	NA	NA	NA	0.125	0.125	0.25	0.125	0.125	NA	1	1	4	1	0.25
ERR129044	USA_1	WT/WT/WT/WT	WT/WT/WT/WT	WT/WT/WT/WT	0	0	NEG	NEG	NEG	NA	NA	WT	WT	WT	WT/WT/WT	NEG	NEG	NEG	Wild Type	0.125	0.03125	0.125	NA	NA	NA	NA	NA	NA	NA	0.125	0.03125	0.03125	0.125	0.125	NA	1	0.25	4	1	0.25
ERR129045	USA_1	WT/WT/WT/WT	WT/WT/WT/WT	SAMK/WT/WT/WT	0	0	NEG	NEG	NEG	NA	NA	WT	WT	WT	WT/WT/WT	NEG	NEG	NEG	pbp2x SAMK/WT/WT/WT	0.25	0.03125	0.125	NA	NA	NA	NA	NA	NA	NA	0.125	0.03125	0.03125	0.125	0.125	NA	1	0.25	4	1	0.25
ERR129046	USA_1	WT/WT/WT/WT	WT/WT/WT/WT	WT/WT/WT/WT	0	0	NEG	NEG	NEG	NA	NA	WT	WT	WT	WT/WT/WT	NEG	NEG	NEG	Wild Type	0.125	0.03125	0.125	NA	NA	NA	NA	NA	NA	NA	0.125	0.03125	0.03125	0.125	0.125	NA	1	0.25	4	1	0.25
ERR129047	USA_1	WT/WT/WT/WT	WT/WT/WT/WT	WT/WT/WT/WT	0	0	NEG	NEG	NEG	NA	NA	WT	WT	WT	WT/WT/WT	NEG	NEG	NEG	Wild Type	0.125	0.03125	0.125	NA	NA	NA	NA	NA	NA	NA	0.125	0.03125	0.03125	0.125	0.125	NA	1	0.25	4	1	0.25
ERR129048	USA_1	WT/WT/WT/WT	WT/WT/WT/WT	WT/WT/WT/WT	0	0	NEG	NEG	NEG	NA	NA	WT	WT	WT	WT/WT/WT	NEG	NEG	NEG	Wild Type	0.125	0.03125	0.125	NA	NA	NA	NA	NA	NA	NA	0.125	0.03125	0.03125	0.125	0.125	NA	1	0.25	4	1	0.25
ERR129049	USA_1	SSMK/WT/WT/NTGY	WT/SSNA/AIDTK/WT	SAMK/WT/EDT/VKSG	0	0	POS	NEG	POS	WT	WT	I100L	INS	WT	WT/WT/WT	POS	NEG	NEG	ermB - mefAE - tetM - folA I100L - folP INS - pbp1a SSMK/WT/WT/NTGY - pbp2b WT/SSNA/AIDTK/WT - pbp2x SAMK/WT/EDT/VKSG	2	4	256	NA	NA	NA	NA	NA	NA	NA	1	4	4	4096	64	NA	1	4	4	16	4
ERR129050	USA_1	WT/WT/WT/WT	WT/WT/WT/WT	WT/WT/WT/WT	0	0	NEG	NEG	NEG	NA	NA	WT	WT	WT	WT/WT/WT	NEG	NEG	NEG	Wild Type	0.125	0.03125	0.125	NA	NA	NA	NA	NA	NA	NA	0.125	0.03125	0.03125	0.125	0.125	NA	1	0.25	4	1	0.25
ERR129051	USA_1	WT/WT/WT/WT	WT/WT/WT/WT	WT/WT/WT/WT	0	0	NEG	NEG	NEG	NA	NA	WT	WT	WT	WT/WT/WT	NEG	NEG	NEG	Wild Type	0.125	0.03125	0.125	NA	NA	NA	NA	NA	NA	NA	0.125	0.03125	0.03125	0.125	0.125	NA	1	0.25	4	1	0.25
ERR129052	USA_1	WT/WT/WT/WT	WT/WT/WT/WT	WT/WT/WT/WT	0	0	NEG	NEG	NEG	NA	NA	WT	WT	WT	WT/WT/WT	NEG	NEG	NEG	Wild Type	0.125	0.03125	0.125	NA	NA	NA	NA	NA	NA	NA	0.125	0.03125	0.03125	0.125	0.125	NA	1	0.25	4	1	0.25
ERR129053	USA_1	WT/WT/WT/NTGY	WT/SSNA/WT/WT	WT/WT/WT/WT	0	0	NEG	NEG	NEG	NA	NA	I100L	INS	WT	WT/WT/WT	NEG	NEG	NEG	folA I100L - folP INS - pbp1a WT/WT/WT/NTGY - pbp2b WT/SSNA/WT/WT	0.25	0.5	0.125	NA	NA	NA	NA	NA	NA	NA	0.125	0.25	0.25	0.125	0.125	NA	1	4	4	1	0.25
ERR129054	USA_1	WT/WT/WT/WT	WT/SSNA/WT/WT	WT/WT/KEA/WT	0	0	NEG	NEG	NEG	NA	NA	WT	WT	WT	WT/WT/WT	NEG	NEG	NEG	pbp2b WT/SSNA/WT/WT - pbp2x WT/WT/KEA/WT	0.125	0.0625	0.125	NA	NA	NA	NA	NA	NA	NA	0.125	0.25	0.25	0.125	0.125	NA	1	0.25	4	1	0.25
ERR129055	USA_1	WT/WT/WT/WT	WT/WT/WT/WT	WT/WT/WT/WT	0	0	NEG	NEG	NEG	NA	NA	WT	WT	WT	WT/WT/WT	NEG	NEG	NEG	Wild Type	0.125	0.03125	0.125	NA	NA	NA	NA	NA	NA	NA	0.125	0.03125	0.03125	0.125	0.125	NA	1	0.25	4	1	0.25
ERR129056	USA_1	WT/WT/WT/WT	WT/WT/WT/WT	WT/WT/WT/WT	0	0	NEG	NEG	NEG	NA	NA	WT	WT	WT	WT/WT/WT	NEG	NEG	NEG	Wild Type	0.125	0.03125	0.125	NA	NA	NA	NA	NA	NA	NA	0.125	0.03125	0.03125	0.125	0.125	NA	1	0.25	4	1	0.25
ERR129057	USA_1	WT/WT/WT/WT	WT/WT/WT/WT	WT/WT/WT/WT	0	0	NEG	NEG	NEG	NA	NA	WT	WT	WT	WT/WT/WT	NEG	NEG	NEG	Wild Type	0.125	0.03125	0.125	NA	NA	NA	NA	NA	NA	NA	0.125	0.03125	0.03125	0.125	0.125	NA	1	0.25	4	1	0.25
ERR129058	USA_1	WT/WT/WT/WT	WT/WT/WT/WT	WT/WT/WT/WT	0	0	NEG	NEG	NEG	NA	NA	WT	WT	WT	WT/WT/WT	NEG	NEG	NEG	Wild Type	0.125	0.03125	0.125	NA	NA	NA	NA	NA	NA	NA	0.125	0.03125	0.03125	0.125	0.125	NA	1	0.25	4	1	0.25
ERR129059	USA_1	WT/WT/WT/WT	WT/SSNA/WT/WT	SAMK/WT/WT/WT	0	0	NEG	NEG	NEG	NA	NA	WT	INS	WT	WT/WT/WT	NEG	NEG	NEG	folP INS - pbp2b WT/SSNA/WT/WT - pbp2x SAMK/WT/WT/WT	0.125	0.125	0.125	NA	NA	NA	NA	NA	NA	NA	0.125	0.125	0.125	0.125	0.125	NA	1	1	4	1	0.25
ERR129060	USA_1	WT/WT/WT/WT	WT/SSNA/WT/WT	WT/WT/KEA/WT	0	0	POS	NEG	NEG	NA	NA	I100L	INS	WT	WT/WT/WT	POS	NEG	NEG	ermB - tetM - folA I100L - folP INS - pbp2b WT/SSNA/WT/WT - pbp2x WT/WT/KEA/WT	0.125	0.0625	256	NA	NA	NA	NA	NA	NA	NA	0.125	0.25	0.25	128	64	NA	1	4	4	16	4
ERR129061	USA_1	WT/WT/WT/WT	WT/SSNA/WT/WT	WT/WT/KEA/WT	0	0	POS	NEG	NEG	NA	NA	I100L	INS	WT	WT/WT/WT	POS	NEG	NEG	ermB - tetM - folA I100L - folP INS - pbp2b WT/SSNA/WT/WT - pbp2x WT/WT/KEA/WT	0.125	0.125	256	NA	NA	NA	NA	NA	NA	NA	0.125	0.25	0.25	128	64	NA	1	4	4	16	4
ERR129062	USA_1	SSMK/WT/WT/NTGY	WT/SSNA/WT/WT	SAMK/WT/KEA/VKSG	0	0	POS	NEG	POS	WT	WT	I100L	INS	WT	WT/WT/WT	POS	NEG	NEG	ermB - mefAE - tetM - folA I100L - folP INS - pbp1a SSMK/WT/WT/NTGY - pbp2b WT/SSNA/WT/WT - pbp2x SAMK/WT/KEA/VKSG	0.5	1	256	NA	NA	NA	NA	NA	NA	NA	1	2	2	4096	64	NA	1	4	4	16	4
ERR129063	USA_1	WT/WT/WT/WT	WT/SSNA/WT/WT	SAMK/WT/WT/WT	0	0	NEG	NEG	NEG	NA	NA	WT	WT	WT	WT/WT/WT	NEG	NEG	NEG	pbp2b WT/SSNA/WT/WT - pbp2x SAMK/WT/WT/WT	0.125	0.125	0.125	NA	NA	NA	NA	NA	NA	NA	0.125	0.125	0.125	0.125	0.125	NA	1	0.25	4	1	0.25
ERR129064	USA_1	WT/WT/WT/WT	WT/WT/WT/WT	WT/WT/WT/WT	0	0	NEG	NEG	NEG	NA	NA	WT	WT	WT	WT/WT/WT	NEG	NEG	NEG	Wild Type	0.125	0.03125	0.125	NA	NA	NA	NA	NA	NA	NA	0.125	0.03125	0.03125	0.125	0.125	NA	1	0.25	4	1	0.25
ERR129065	USA_1	WT/WT/WT/WT	WT/WT/WT/WT	WT/WT/WT/WT	0	0	NEG	NEG	NEG	NA	NA	WT	WT	WT	WT/WT/WT	NEG	NEG	NEG	Wild Type	0.125	0.03125	0.125	NA	NA	NA	NA	NA	NA	NA	0.125	0.03125	0.03125	0.125	0.125	NA	1	0.25	4	1	0.25
ERR129066	USA_1	WT/WT/WT/WT	WT/WT/WT/WT	WT/WT/WT/WT	0	0	NEG	NEG	NEG	NA	NA	WT	WT	WT	WT/WT/WT	NEG	NEG	NEG	Wild Type	0.125	0.03125	0.125	NA	NA	NA	NA	NA	NA	NA	0.125	0.03125	0.03125	0.125	0.125	NA	1	0.25	4	1	0.25
ERR129067	USA_1	WT/WT/WT/WT	WT/WT/WT/WT	WT/WT/WT/WT	0	0	NEG	NEG	NEG	NA	NA	WT	WT	WT	WT/WT/WT	NEG	NEG	NEG	Wild Type	0.125	0.03125	0.125	NA	NA	NA	NA	NA	NA	NA	0.125	0.03125	0.03125	0.125	0.125	NA	1	0.25	4	1	0.25
ERR129068	USA_1	WT/WT/WT/WT	WT/WT/WT/WT	WT/WT/WT/WT	0	0	NEG	NEG	NEG	NA	NA	WT	WT	WT	WT/WT/WT	NEG	NEG	NEG	Wild Type	0.125	0.03125	0.125	NA	NA	NA	NA	NA	NA	NA	0.125	0.03125	0.03125	0.125	0.125	NA	1	0.25	4	1	0.25
ERR129071	USA_1	WT/WT/WT/WT	WT/WT/WT/WT	WT/WT/WT/WT	0	0	NEG	NEG	POS	WT	WT	WT	INS	WT	WT/WT/WT	POS	NEG	NEG	mefAE - tetM - folP INS	0.125	0.03125	0.125	NA	NA	NA	NA	NA	NA	NA	0.125	0.03125	0.03125	8	0.125	NA	1	1	4	16	4
ERR129072	USA_1	WT/WT/WT/WT	WT/SSNA/WT/WT	SAMK/WT/WT/WT	0	0	NEG	NEG	NEG	NA	NA	WT	WT	WT	WT/WT/WT	NEG	NEG	NEG	pbp2b WT/SSNA/WT/WT - pbp2x SAMK/WT/WT/WT	0.125	0.125	0.125	NA	NA	NA	NA	NA	NA	NA	0.125	0.125	0.125	0.125	0.125	NA	1	0.25	4	1	0.25
ERR129073	USA_1	WT/WT/WT/WT	WT/WT/WT/WT	WT/WT/WT/WT	0	0	NEG	NEG	NEG	NA	NA	WT	WT	WT	WT/WT/WT	NEG	NEG	NEG	Wild Type	0.125	0.03125	0.125	NA	NA	NA	NA	NA	NA	NA	0.125	0.03125	0.03125	0.125	0.125	NA	1	0.25	4	1	0.25
ERR129074	USA_1	SSMK/WT/WT/NTGY	WT/SSNA/WT/WT	SAMK/WT/KEA/VKSG	0	0	NEG	NEG	NEG	NA	NA	WT	WT	WT	WT/WT/WT	NEG	NEG	NEG	pbp1a SSMK/WT/WT/NTGY - pbp2b WT/SSNA/WT/WT - pbp2x SAMK/WT/KEA/VKSG	1	2	0.125	NA	NA	NA	NA	NA	NA	NA	1	2	2	0.125	0.125	NA	1	0.25	4	1	0.25
ERR129075	USA_1	SSMK/WT/WT/NTGY	WT/SSNA/AIDTK/WT	SAFK/WT/KEA/VKSG	0	0	POS	NEG	POS	WT	WT	I100L	INS	WT	WT/WT/WT	POS	NEG	NEG	ermB - mefAE - tetM - folA I100L - folP INS - pbp1a SSMK/WT/WT/NTGY - pbp2b WT/SSNA/AIDTK/WT - pbp2x SAFK/WT/KEA/VKSG	8	8	4	NA	NA	NA	NA	NA	NA	NA	4	4	8	4096	64	NA	1	4	4	16	4
ERR129076	USA_1	WT/WT/WT/WT	WT/WT/WT/WT	WT/WT/WT/WT	0	0	NEG	NEG	NEG	NA	NA	WT	WT	WT	WT/WT/WT	NEG	NEG	NEG	Wild Type	0.125	0.0625	0.125	NA	NA	NA	NA	NA	NA	NA	0.125	0.03125	0.03125	0.125	0.125	NA	1	0.25	4	1	0.25
ERR129077	USA_1	WT/WT/WT/WT	WT/WT/WT/WT	WT/WT/WT/WT	0	0	NEG	NEG	NEG	NA	NA	WT	WT	WT	WT/WT/WT	NEG	NEG	NEG	Wild Type	0.125	0.03125	0.125	NA	NA	NA	NA	NA	NA	NA	0.125	0.03125	0.03125	0.125	0.125	NA	1	0.25	4	1	0.25
ERR129078	USA_1	SSMK/WT/WT/NTGY	WT/SSNA/WT/WT	SAMK/WT/KEA/VKSG	0	0	NEG	NEG	POS	WT	WT	I100L	INS	WT	WT/WT/WT	POS	NEG	NEG	mefAE - tetM - folA I100L - folP INS - pbp1a SSMK/WT/WT/NTGY - pbp2b WT/SSNA/WT/WT - pbp2x SAMK/WT/KEA/VKSG	2	4	4	NA	NA	NA	NA	NA	NA	NA	1	2	2	8	0.125	NA	1	4	4	16	4
ERR129079	USA_1	WT/WT/WT/WT	WT/WT/WT/WT	WT/WT/WT/WT	0	0	NEG	NEG	NEG	NA	NA	WT	WT	WT	WT/WT/WT	NEG	NEG	NEG	Wild Type	0.125	0.03125	0.125	NA	NA	NA	NA	NA	NA	NA	0.125	0.03125	0.03125	0.125	0.125	NA	1	0.25	4	1	0.25
ERR129080	USA_1	WT/WT/WT/WT	WT/WT/WT/WT	WT/WT/WT/WT	0	0	NEG	NEG	NEG	NA	NA	WT	WT	WT	WT/WT/WT	NEG	NEG	NEG	Wild Type	0.125	0.03125	0.125	NA	NA	NA	NA	NA	NA	NA	0.125	0.03125	0.03125	0.125	0.125	NA	1	0.25	4	1	0.25
ERR129081	USA_1	WT/WT/WT/WT	WT/WT/WT/WT	WT/WT/WT/WT	0	0	NEG	NEG	NEG	NA	NA	WT	WT	WT	WT/WT/WT	NEG	NEG	NEG	Wild Type	0.125	0.03125	0.125	NA	NA	NA	NA	NA	NA	NA	0.125	0.03125	0.03125	0.125	0.125	NA	1	0.25	4	1	0.25
ERR129082	USA_1	WT/WT/WT/WT	WT/WT/WT/WT	WT/WT/WT/WT	0	0	NEG	NEG	NEG	NA	NA	WT	WT	WT	WT/WT/WT	NEG	NEG	NEG	Wild Type	0.125	0.03125	0.125	NA	NA	NA	NA	NA	NA	NA	0.125	0.03125	0.03125	0.125	0.125	NA	1	0.25	4	1	0.25
ERR129083	USA_1	WT/WT/WT/NTGY	WT/WT/WT/WT	SAMK/WT/WT/WT	0	0	NEG	NEG	NEG	NA	NA	WT	WT	WT	WT/WT/WT	NEG	NEG	NEG	pbp1a WT/WT/WT/NTGY - pbp2x SAMK/WT/WT/WT	0.125	0.0625	0.125	NA	NA	NA	NA	NA	NA	NA	0.125	0.0625	0.0625	0.125	0.125	NA	1	0.25	4	1	0.25
ERR129084	USA_1	WT/WT/WT/WT	WT/WT/WT/WT	WT/WT/WT/WT	0	0	NEG	NEG	NEG	NA	NA	WT	WT	WT	WT/WT/WT	NEG	NEG	NEG	Wild Type	0.125	0.03125	0.125	NA	NA	NA	NA	NA	NA	NA	0.125	0.03125	0.03125	0.125	0.125	NA	1	0.25	4	1	0.25
ERR129086	USA_1	SSMK/WT/WT/NTGY	WT/SSNA/WT/WT	SAMK/WT/KEA/VKSG	0	0	NEG	NEG	NEG	NA	NA	WT	WT	WT	WT/WT/WT	NEG	NEG	NEG	pbp1a SSMK/WT/WT/NTGY - pbp2b WT/SSNA/WT/WT - pbp2x SAMK/WT/KEA/VKSG	0.5	2	0.125	NA	NA	NA	NA	NA	NA	NA	1	2	2	0.125	0.125	NA	1	0.25	4	1	0.25
ERR129087	USA_1	SSMK/WT/WT/NTGY	WT/SSNA/WT/WT	SAMK/WT/KEA/VKSG	0	0	NEG	NEG	POS	WT	WT	WT	WT	WT	WT/WT/WT	NEG	NEG	NEG	mefAE - pbp1a SSMK/WT/WT/NTGY - pbp2b WT/SSNA/WT/WT - pbp2x SAMK/WT/KEA/VKSG	1	2	4	NA	NA	NA	NA	NA	NA	NA	1	2	2	8	0.125	NA	1	0.25	4	1	0.25
ERR129088	USA_1	WT/WT/WT/WT	WT/WT/WT/WT	WT/WT/WT/WT	0	0	NEG	NEG	NEG	NA	NA	WT	WT	WT	WT/WT/WT	NEG	NEG	NEG	Wild Type	0.125	0.03125	0.125	NA	NA	NA	NA	NA	NA	NA	0.125	0.03125	0.03125	0.125	0.125	NA	1	0.25	4	1	0.25
ERR129089	USA_1	SSMK/WT/WT/NTGY	WT/SSNA/WT/WT	SAMK/WT/KEA/VKSG	0	0	NEG	NEG	NEG	NA	NA	WT	WT	WT	WT/WT/WT	NEG	NEG	NEG	pbp1a SSMK/WT/WT/NTGY - pbp2b WT/SSNA/WT/WT - pbp2x SAMK/WT/KEA/VKSG	1	2	0.125	NA	NA	NA	NA	NA	NA	NA	1	2	2	0.125	0.125	NA	1	0.25	4	1	0.25
ERR129090	USA_1	WT/WT/WT/WT	WT/WT/WT/WT	WT/WT/WT/WT	0	0	NEG	NEG	NEG	NA	NA	WT	WT	WT	WT/WT/WT	NEG	NEG	NEG	Wild Type	0.125	0.03125	0.125	NA	NA	NA	NA	NA	NA	NA	0.125	0.03125	0.03125	0.125	0.125	NA	1	0.25	4	1	0.25
ERR129091	USA_1	WT/WT/WT/WT	WT/WT/WT/WT	WT/WT/WT/WT	0	0	NEG	NEG	NEG	NA	NA	WT	WT	WT	WT/WT/WT	NEG	NEG	NEG	Wild Type	0.125	0.03125	0.125	NA	NA	NA	NA	NA	NA	NA	0.125	0.03125	0.03125	0.125	0.125	NA	1	0.25	4	1	0.25
ERR129092	USA_1	WT/WT/WT/NTGY	WT/SSNA/WT/WT	WT/WT/WT/WT	0	0	NEG	NEG	POS	WT	WT	WT	WT	WT	WT/WT/WT	NEG	NEG	NEG	mefAE - pbp1a WT/WT/WT/NTGY - pbp2b WT/SSNA/WT/WT	0.25	0.5	4	NA	NA	NA	NA	NA	NA	NA	0.125	0.25	0.25	8	0.125	NA	1	0.25	4	1	0.25
ERR129093	USA_1	WT/WT/WT/WT	WT/WT/WT/WT	WT/WT/WT/WT	0	0	NEG	NEG	NEG	NA	NA	WT	WT	WT	WT/WT/WT	NEG	NEG	NEG	Wild Type	0.125	0.03125	0.125	NA	NA	NA	NA	NA	NA	NA	0.125	0.03125	0.03125	0.125	0.125	NA	1	0.25	4	1	0.25
ERR129094	USA_1	WT/WT/WT/WT	WT/WT/WT/WT	WT/WT/WT/WT	0	0	NEG	NEG	NEG	NA	NA	WT	WT	WT	WT/WT/WT	NEG	NEG	NEG	Wild Type	0.125	0.03125	0.125	NA	NA	NA	NA	NA	NA	NA	0.125	0.03125	0.03125	0.125	0.125	NA	1	0.25	4	1	0.25
ERR129095	USA_1	WT/WT/WT/WT	WT/WT/WT/WT	WT/WT/WT/WT	0	0	NEG	NEG	NEG	NA	NA	WT	WT	WT	WT/WT/WT	NEG	NEG	NEG	Wild Type	0.25	0.25	256	NA	NA	NA	NA	NA	NA	NA	0.125	0.03125	0.03125	0.125	0.125	NA	1	0.25	4	1	0.25
ERR129096	USA_1	WT/WT/WT/WT	WT/WT/WT/WT	WT/WT/WT/WT	0	0	NEG	NEG	NEG	NA	NA	WT	WT	WT	WT/WT/WT	NEG	NEG	NEG	Wild Type	0.125	0.03125	0.125	NA	NA	NA	NA	NA	NA	NA	0.125	0.03125	0.03125	0.125	0.125	NA	1	0.25	4	1	0.25
ERR129098	USA_1	WT/WT/WT/WT	WT/WT/WT/WT	WT/WT/WT/WT	0	0	NEG	NEG	NEG	NA	NA	WT	WT	WT	WT/WT/WT	NEG	NEG	NEG	Wild Type	0.125	0.03125	0.125	NA	NA	NA	NA	NA	NA	NA	0.125	0.03125	0.03125	0.125	0.125	NA	1	0.25	4	1	0.25
ERR129099	USA_1	SSMK/WT/WT/NTGY	WT/SSNA/WT/WT	SAMK/WT/KEA/VKSG	0	0	NEG	NEG	NEG	NA	NA	WT	WT	WT	WT/WT/WT	NEG	NEG	NEG	pbp1a SSMK/WT/WT/NTGY - pbp2b WT/SSNA/WT/WT - pbp2x SAMK/WT/KEA/VKSG	1	2	0.125	NA	NA	NA	NA	NA	NA	NA	1	2	2	0.125	0.125	NA	1	0.25	4	1	0.25
ERR129100	USA_1	WT/WT/WT/WT	WT/WT/WT/WT	WT/WT/WT/WT	0	0	NEG	NEG	NEG	NA	NA	WT	WT	WT	WT/WT/WT	NEG	NEG	NEG	Wild Type	0.125	0.03125	0.125	NA	NA	NA	NA	NA	NA	NA	0.125	0.03125	0.03125	0.125	0.125	NA	1	0.25	4	1	0.25
ERR129102	USA_1	WT/WT/WT/WT	WT/WT/WT/WT	WT/WT/WT/WT	0	0	NEG	NEG	POS	WT	WT	WT	INS	WT	WT/WT/WT	POS	NEG	NEG	mefAE - tetM - folP INS	0.125	0.0625	2	NA	NA	NA	NA	NA	NA	NA	0.125	0.03125	0.03125	8	0.125	NA	1	1	4	16	4
ERR129103	USA_1	WT/WT/WT/NTGY	WT/WT/WT/WT	SAMK/WT/WT/WT	0	0	NEG	NEG	NEG	NA	NA	WT	WT	WT	WT/WT/WT	NEG	NEG	NEG	pbp1a WT/WT/WT/NTGY - pbp2x SAMK/WT/WT/WT	0.125	0.125	0.125	NA	NA	NA	NA	NA	NA	NA	0.125	0.0625	0.0625	0.125	0.125	NA	1	0.25	4	1	0.25
ERR129104	USA_1	SSMK/WT/WT/NTGY	WT/SSNA/WT/WT	SAMK/WT/KEA/VKSG	0	0	NEG	NEG	NEG	NA	NA	WT	INS	WT	WT/WT/WT	NEG	NEG	NEG	folP INS - pbp1a SSMK/WT/WT/NTGY - pbp2b WT/SSNA/WT/WT - pbp2x SAMK/WT/KEA/VKSG	1	2	0.125	NA	NA	NA	NA	NA	NA	NA	1	2	2	0.125	0.125	NA	1	1	4	1	0.25
ERR129105	USA_1	WT/WT/WT/WT	WT/SSNA/WT/WT	SAMK/WT/WT/WT	0	0	NEG	NEG	POS	-364T	WT	I100L	INS	WT	WT/WT/WT	NEG	NEG	NEG	mefAE - mefp -364T - folA I100L - folP INS - pbp2b WT/SSNA/WT/WT - pbp2x SAMK/WT/WT/WT	0.125	0.125	8	NA	NA	NA	NA	NA	NA	NA	0.125	0.125	0.125	16	0.125	NA	1	4	4	1	0.25
ERR129106	USA_1	WT/WT/WT/WT	WT/WT/WT/WT	WT/WT/WT/WT	0	0	NEG	NEG	NEG	NA	NA	WT	WT	WT	WT/WT/WT	NEG	NEG	NEG	Wild Type	0.125	0.25	16	NA	NA	NA	NA	NA	NA	NA	0.125	0.03125	0.03125	0.125	0.125	NA	1	0.25	4	1	0.25
ERR129107	USA_1	WT/WT/WT/WT	WT/WT/WT/WT	WT/WT/WT/WT	0	0	NEG	NEG	NEG	NA	NA	WT	WT	WT	WT/WT/WT	NEG	NEG	NEG	Wild Type	0.125	0.03125	0.125	NA	NA	NA	NA	NA	NA	NA	0.125	0.03125	0.03125	0.125	0.125	NA	1	0.25	4	1	0.25
ERR129108	USA_1	WT/WT/WT/NTGY	WT/SSNA/WT/WT	SAMK/WT/KEA/VKSG	0	0	NEG	NEG	POS	-364T	WT	I100L	INS	WT	WT/WT/WT	NEG	NEG	NEG	mefAE - mefp -364T - folA I100L - folP INS - pbp1a WT/WT/WT/NTGY - pbp2b WT/SSNA/WT/WT - pbp2x SAMK/WT/KEA/VKSG	0.5	0.5	8	NA	NA	NA	NA	NA	NA	NA	0.25	1	0.5	16	0.125	NA	1	4	4	1	0.25
ERR129110	USA_1	WT/WT/WT/WT	WT/WT/WT/WT	WT/WT/WT/WT	0	0	NEG	NEG	NEG	NA	NA	WT	WT	WT	WT/WT/WT	NEG	NEG	NEG	Wild Type	0.125	0.03125	0.125	NA	NA	NA	NA	NA	NA	NA	0.125	0.03125	0.03125	0.125	0.125	NA	1	0.25	4	1	0.25
ERR129111	USA_1	WT/WT/WT/WT	WT/WT/WT/WT	WT/WT/WT/WT	0	0	NEG	NEG	NEG	NA	NA	WT	WT	WT	WT/WT/WT	NEG	NEG	NEG	Wild Type	0.125	0.03125	0.125	NA	NA	NA	NA	NA	NA	NA	0.125	0.03125	0.03125	0.125	0.125	NA	1	0.25	4	1	0.25
ERR129112	USA_1	WT/WT/WT/WT	WT/SSNA/WT/WT	SAMK/WT/WT/WT	0	0	NEG	NEG	NEG	NA	NA	WT	WT	WT	WT/WT/WT	NEG	NEG	NEG	pbp2b WT/SSNA/WT/WT - pbp2x SAMK/WT/WT/WT	0.125	0.125	0.125	NA	NA	NA	NA	NA	NA	NA	0.125	0.125	0.125	0.125	0.125	NA	1	0.25	4	1	0.25
ERR129113	USA_1	WT/WT/WT/WT	WT/WT/WT/WT	WT/WT/WT/WT	0	0	NEG	NEG	NEG	NA	NA	WT	WT	WT	WT/WT/WT	NEG	NEG	NEG	Wild Type	0.125	0.03125	0.125	NA	NA	NA	NA	NA	NA	NA	0.125	0.03125	0.03125	0.125	0.125	NA	1	0.25	4	1	0.25
ERR129115	USA_1	WT/WT/WT/WT	WT/WT/WT/WT	WT/WT/WT/WT	0	0	NEG	NEG	NEG	NA	NA	WT	WT	WT	WT/WT/WT	NEG	NEG	NEG	Wild Type	0.125	0.03125	0.125	NA	NA	NA	NA	NA	NA	NA	0.125	0.03125	0.03125	0.125	0.125	NA	1	0.25	4	1	0.25
ERR129116	USA_1	WT/WT/WT/WT	WT/WT/WT/WT	WT/WT/WT/WT	0	0	NEG	NEG	NEG	NA	NA	WT	WT	WT	WT/WT/WT	NEG	NEG	NEG	Wild Type	0.125	0.03125	0.125	NA	NA	NA	NA	NA	NA	NA	0.125	0.03125	0.03125	0.125	0.125	NA	1	0.25	4	1	0.25
ERR129117	USA_1	WT/WT/WT/WT	WT/SSNA/SVESK/WT	WT/WT/WT/WT	0	0	NEG	NEG	NEG	NA	NA	I100L	WT	WT	WT/WT/WT	NEG	NEG	NEG	folA I100L - pbp2b WT/SSNA/SVESK/WT	0.125	0.125	0.125	NA	NA	NA	NA	NA	NA	NA	0.125	0.125	0.25	0.125	0.125	NA	1	0.5	4	1	0.25
ERR129118	USA_1	SSMK/WT/WT/NTGY	WT/SSNA/WT/WT	SAMK/WT/KEA/VKSG	0	0	NEG	NEG	NEG	NA	NA	I100L	INS	WT	WT/WT/WT	NEG	NEG	NEG	folA I100L - folP INS - pbp1a SSMK/WT/WT/NTGY - pbp2b WT/SSNA/WT/WT - pbp2x SAMK/WT/KEA/VKSG	2	2	0.125	NA	NA	NA	NA	NA	NA	NA	1	2	2	0.125	0.125	NA	1	4	4	1	0.25
ERR129119	USA_1	SSMK/WT/WT/NTGY	WT/SSNA/WT/WT	SAMK/WT/KEA/VKSG	0	0	NEG	NEG	NEG	NA	NA	WT	INS	WT	WT/WT/WT	NEG	NEG	NEG	folP INS - pbp1a SSMK/WT/WT/NTGY - pbp2b WT/SSNA/WT/WT - pbp2x SAMK/WT/KEA/VKSG	1	2	0.125	NA	NA	NA	NA	NA	NA	NA	1	2	2	0.125	0.125	NA	1	1	4	1	0.25
ERR129120	USA_1	WT/WT/WT/WT	WT/SSNA/WT/WT	SAMK/WT/WT/WT	0	0	NEG	NEG	NEG	NA	NA	WT	WT	WT	WT/WT/WT	NEG	NEG	NEG	pbp2b WT/SSNA/WT/WT - pbp2x SAMK/WT/WT/WT	0.125	0.125	0.125	NA	NA	NA	NA	NA	NA	NA	0.125	0.125	0.125	0.125	0.125	NA	1	0.25	4	1	0.25
ERR129121	USA_1	WT/WT/WT/WT	WT/WT/WT/WT	WT/WT/WT/WT	0	0	NEG	NEG	NEG	NA	NA	WT	WT	WT	WT/WT/WT	NEG	NEG	NEG	Wild Type	0.125	0.03125	0.125	NA	NA	NA	NA	NA	NA	NA	0.125	0.03125	0.03125	0.125	0.125	NA	1	0.25	4	1	0.25
ERR129122	USA_1	WT/WT/WT/WT	WT/WT/WT/WT	WT/WT/WT/WT	0	0	NEG	NEG	NEG	NA	NA	WT	WT	WT	WT/WT/WT	NEG	NEG	NEG	Wild Type	0.125	0.03125	0.125	NA	NA	NA	NA	NA	NA	NA	0.125	0.03125	0.03125	0.125	0.125	NA	1	0.25	4	1	0.25
ERR129123	USA_1	WT/WT/WT/WT	WT/SSNA/WT/WT	SAMK/WT/WT/WT	0	0	NEG	NEG	NEG	NA	NA	WT	WT	WT	WT/WT/WT	NEG	NEG	NEG	pbp2b WT/SSNA/WT/WT - pbp2x SAMK/WT/WT/WT	0.125	0.125	0.125	NA	NA	NA	NA	NA	NA	NA	0.125	0.125	0.125	0.125	0.125	NA	1	0.25	4	1	0.25
ERR129124	USA_1	WT/WT/WT/WT	WT/WT/WT/WT	WT/WT/WT/WT	0	0	NEG	NEG	NEG	NA	NA	WT	WT	WT	WT/WT/WT	NEG	NEG	NEG	Wild Type	0.125	0.03125	0.125	NA	NA	NA	NA	NA	NA	NA	0.125	0.03125	0.03125	0.125	0.125	NA	1	0.25	4	1	0.25
ERR129125	USA_1	WT/WT/WT/WT	WT/WT/WT/WT	WT/WT/WT/WT	0	0	NEG	NEG	NEG	NA	NA	WT	WT	WT	WT/WT/WT	NEG	NEG	NEG	Wild Type	0.125	0.03125	0.125	NA	NA	NA	NA	NA	NA	NA	0.125	0.03125	0.03125	0.125	0.125	NA	1	0.25	4	1	0.25
ERR129126	USA_1	WT/WT/WT/WT	WT/WT/WT/WT	WT/WT/WT/WT	0	0	NEG	NEG	NEG	NA	NA	WT	WT	WT	WT/WT/WT	NEG	NEG	NEG	Wild Type	0.125	0.03125	0.125	NA	NA	NA	NA	NA	NA	NA	0.125	0.03125	0.03125	0.125	0.125	NA	1	0.25	4	1	0.25
ERR129127	USA_1	WT/WT/WT/WT	WT/WT/WT/WT	WT/WT/WT/WT	0	0	NEG	NEG	NEG	NA	NA	WT	WT	WT	WT/WT/WT	NEG	NEG	NEG	Wild Type	0.125	0.03125	0.125	NA	NA	NA	NA	NA	NA	NA	0.125	0.03125	0.03125	0.125	0.125	NA	1	0.25	4	1	0.25
ERR129128	USA_1	SSMK/WT/WT/NTGY	WT/SSNA/WT/WT	SAMK/WT/KEA/VKSG	0	0	NEG	NEG	POS	WT	WT	I100L	WT	WT	WT/WT/WT	NEG	NEG	NEG	mefAE - folA I100L - pbp1a SSMK/WT/WT/NTGY - pbp2b WT/SSNA/WT/WT - pbp2x SAMK/WT/KEA/VKSG	0.125	4	16	NA	NA	NA	NA	NA	NA	NA	1	2	2	8	0.125	NA	1	0.5	4	1	0.25
ERR129129	USA_1	WT/WT/WT/WT	WT/WT/WT/WT	WT/WT/WT/WT	0	0	NEG	NEG	POS	-364T	WT	WT	WT	WT	WT/WT/WT	NEG	NEG	NEG	mefAE - mefp -364T	0.125	0.03125	4	NA	NA	NA	NA	NA	NA	NA	0.125	0.03125	0.03125	16	0.125	NA	1	0.25	4	1	0.25
ERR129130	USA_1	WT/WT/WT/WT	WT/WT/WT/WT	WT/WT/WT/WT	0	0	NEG	NEG	NEG	NA	NA	WT	WT	WT	WT/WT/WT	NEG	NEG	NEG	Wild Type	0.125	0.03125	0.125	NA	NA	NA	NA	NA	NA	NA	0.125	0.03125	0.03125	0.125	0.125	NA	1	0.25	4	1	0.25
ERR129131	USA_1	WT/WT/WT/WT	WT/WT/WT/WT	WT/WT/WT/WT	0	0	NEG	NEG	NEG	NA	NA	WT	WT	WT	WT/WT/WT	NEG	NEG	NEG	Wild Type	0.125	0.03125	0.125	NA	NA	NA	NA	NA	NA	NA	0.125	0.03125	0.03125	0.125	0.125	NA	1	0.25	4	1	0.25
ERR129132	USA_1	WT/WT/WT/WT	WT/WT/WT/WT	WT/WT/WT/WT	0	0	NEG	NEG	NEG	NA	NA	WT	WT	WT	WT/WT/WT	NEG	NEG	NEG	Wild Type	0.125	0.03125	0.125	NA	NA	NA	NA	NA	NA	NA	0.125	0.03125	0.03125	0.125	0.125	NA	1	0.25	4	1	0.25
ERR129133	USA_1	WT/WT/WT/WT	WT/WT/WT/WT	WT/WT/WT/WT	0	0	NEG	NEG	NEG	NA	NA	WT	WT	WT	WT/WT/WT	NEG	NEG	NEG	Wild Type	0.125	0.03125	0.125	NA	NA	NA	NA	NA	NA	NA	0.125	0.03125	0.03125	0.125	0.125	NA	1	0.25	4	1	0.25
ERR129134	USA_1	SSMK/WT/WT/NTGY	WT/SSNA/AIDTK/WT	SAMK/WT/KEA/VKSG	0	0	NEG	NEG	NEG	NA	NA	WT	WT	WT	WT/WT/WT	NEG	NEG	NEG	pbp1a SSMK/WT/WT/NTGY - pbp2b WT/SSNA/AIDTK/WT - pbp2x SAMK/WT/KEA/VKSG	1	2	0.125	NA	NA	NA	NA	NA	NA	NA	1	4	4	0.125	0.125	NA	1	0.25	4	1	0.25
ERR129135	USA_1	WT/WT/WT/WT	WT/WT/WT/WT	WT/WT/WT/WT	0	0	NEG	NEG	NEG	NA	NA	WT	WT	WT	WT/WT/WT	NEG	NEG	NEG	Wild Type	0.125	0.03125	0.125	NA	NA	NA	NA	NA	NA	NA	0.125	0.03125	0.03125	0.125	0.125	NA	1	0.25	4	1	0.25
ERR129136	USA_1	WT/WT/WT/NTGY	WT/WT/WT/WT	SAMK/WT/WT/WT	0	0	NEG	NEG	NEG	NA	NA	WT	WT	WT	WT/WT/WT	NEG	NEG	NEG	pbp1a WT/WT/WT/NTGY - pbp2x SAMK/WT/WT/WT	0.125	0.125	0.125	NA	NA	NA	NA	NA	NA	NA	0.125	0.0625	0.0625	0.125	0.125	NA	1	0.25	4	1	0.25
ERR129137	USA_1	WT/WT/WT/WT	WT/WT/WT/WT	WT/WT/WT/WT	0	0	NEG	NEG	POS	WT	Del	WT	WT	WT	WT/WT/WT	NEG	NEG	NEG	mefAE - mefi Del	0.125	0.03125	8	NA	NA	NA	NA	NA	NA	NA	0.125	0.03125	0.03125	8	0.125	NA	1	0.25	4	1	0.25
ERR129138	USA_1	WT/WT/WT/NTGY	WT/WT/WT/WT	SAMK/WT/WT/WT	0	0	NEG	NEG	NEG	NA	NA	WT	WT	WT	WT/WT/WT	NEG	NEG	NEG	pbp1a WT/WT/WT/NTGY - pbp2x SAMK/WT/WT/WT	0.125	0.03125	0.125	NA	NA	NA	NA	NA	NA	NA	0.125	0.0625	0.0625	0.125	0.125	NA	1	0.25	4	1	0.25
ERR129139	USA_1	WT/WT/WT/WT	WT/WT/WT/WT	WT/WT/WT/WT	0	0	NEG	NEG	NEG	NA	NA	WT	WT	WT	WT/WT/WT	NEG	NEG	NEG	Wild Type	0.125	0.03125	0.125	NA	NA	NA	NA	NA	NA	NA	0.125	0.03125	0.03125	0.125	0.125	NA	1	0.25	4	1	0.25
ERR129140	USA_1	WT/WT/WT/WT	WT/SSNA/WT/WT	SAMK/WT/WT/WT	0	0	NEG	NEG	NEG	NA	NA	WT	WT	WT	WT/WT/WT	NEG	NEG	NEG	pbp2b WT/SSNA/WT/WT - pbp2x SAMK/WT/WT/WT	0.125	0.125	0.125	NA	NA	NA	NA	NA	NA	NA	0.125	0.125	0.125	0.125	0.125	NA	1	0.25	4	1	0.25
ERR129141	USA_1	WT/WT/WT/WT	WT/WT/WT/WT	WT/WT/WT/WT	0	0	NEG	NEG	NEG	NA	NA	WT	WT	WT	WT/WT/WT	NEG	NEG	NEG	Wild Type	0.125	0.03125	0.125	NA	NA	NA	NA	NA	NA	NA	0.125	0.03125	0.03125	0.125	0.125	NA	1	0.25	4	1	0.25
ERR129142	USA_1	WT/WT/WT/WT	WT/SSNA/WT/WT	SAMK/WT/WT/WT	0	0	NEG	NEG	NEG	NA	NA	WT	WT	WT	WT/WT/WT	NEG	NEG	NEG	pbp2b WT/SSNA/WT/WT - pbp2x SAMK/WT/WT/WT	0.125	0.125	0.125	NA	NA	NA	NA	NA	NA	NA	0.125	0.125	0.125	0.125	0.125	NA	1	0.25	4	1	0.25
ERR129143	USA_1	SSMK/WT/WT/NTGY	WT/SSNA/WT/WT	SAMK/WT/KEA/VKSG	0	0	NEG	NEG	NEG	NA	NA	WT	WT	WT	WT/WT/WT	NEG	NEG	NEG	pbp1a SSMK/WT/WT/NTGY - pbp2b WT/SSNA/WT/WT - pbp2x SAMK/WT/KEA/VKSG	1	1	0.125	NA	NA	NA	NA	NA	NA	NA	1	2	2	0.125	0.125	NA	1	0.25	4	1	0.25
ERR129144	USA_1	WT/WT/WT/WT	WT/WT/WT/WT	WT/WT/WT/WT	0	0	NEG	NEG	NEG	NA	NA	WT	WT	WT	WT/WT/WT	NEG	NEG	NEG	Wild Type	0.125	0.03125	0.125	NA	NA	NA	NA	NA	NA	NA	0.125	0.03125	0.03125	0.125	0.125	NA	1	0.25	4	1	0.25
ERR129145	USA_1	WT/WT/WT/NTGY	WT/SSNA/WT/WT	SAMK/WT/KEA/VKSG	0	0	NEG	NEG	POS	WT	WT	I100L	INS	WT	WT/WT/WT	NEG	NEG	NEG	mefAE - folA I100L - folP INS - pbp1a WT/WT/WT/NTGY - pbp2b WT/SSNA/WT/WT - pbp2x SAMK/WT/KEA/VKSG	0.5	0.5	2	NA	NA	NA	NA	NA	NA	NA	0.25	1	0.5	8	0.125	NA	1	4	4	1	0.25
ERR129146	USA_1	WT/WT/WT/WT	WT/WT/WT/WT	WT/WT/WT/WT	0	0	NEG	NEG	NEG	NA	NA	WT	WT	WT	WT/WT/WT	NEG	NEG	NEG	Wild Type	0.125	0.03125	0.125	NA	NA	NA	NA	NA	NA	NA	0.125	0.03125	0.03125	0.125	0.125	NA	1	0.25	4	1	0.25
ERR129147	USA_1	WT/WT/WT/WT	WT/WT/WT/WT	WT/WT/WT/WT	0	0	NEG	NEG	NEG	NA	NA	WT	WT	WT	WT/WT/WT	NEG	NEG	NEG	Wild Type	0.125	0.03125	0.125	NA	NA	NA	NA	NA	NA	NA	0.125	0.03125	0.03125	0.125	0.125	NA	1	0.25	4	1	0.25
ERR129148	USA_1	SSMK/WT/WT/NTGY	WT/SSNA/WT/WT	SAMK/WT/KEA/VKSG	0	0	NEG	NEG	NEG	NA	NA	WT	WT	WT	WT/WT/WT	NEG	NEG	NEG	pbp1a SSMK/WT/WT/NTGY - pbp2b WT/SSNA/WT/WT - pbp2x SAMK/WT/KEA/VKSG	1	1	0.125	NA	NA	NA	NA	NA	NA	NA	1	2	2	0.125	0.125	NA	1	0.25	4	1	0.25
ERR129149	USA_1	WT/WT/WT/WT	WT/WT/WT/WT	WT/WT/WT/WT	0	0	NEG	NEG	NEG	NA	NA	WT	WT	WT	WT/WT/WT	NEG	NEG	NEG	Wild Type	0.125	0.03125	0.125	NA	NA	NA	NA	NA	NA	NA	0.125	0.03125	0.03125	0.125	0.125	NA	1	0.25	4	1	0.25
ERR129151	USA_1	WT/WT/WT/WT	WT/WT/WT/WT	WT/WT/WT/WT	0	0	NEG	NEG	NEG	NA	NA	WT	WT	WT	WT/WT/WT	NEG	NEG	NEG	Wild Type	0.125	0.03125	0.125	NA	NA	NA	NA	NA	NA	NA	0.125	0.03125	0.03125	0.125	0.125	NA	1	0.25	4	1	0.25
ERR129152	USA_1	WT/WT/WT/WT	WT/WT/WT/WT	WT/WT/WT/WT	0	0	NEG	NEG	NEG	NA	NA	WT	WT	WT	WT/WT/WT	NEG	NEG	NEG	Wild Type	0.125	0.03125	0.125	NA	NA	NA	NA	NA	NA	NA	0.125	0.03125	0.03125	0.125	0.125	NA	1	0.25	4	1	0.25
ERR129153	USA_1	WT/WT/WT/WT	WT/SSNA/WT/WT	SAMK/WT/WT/WT	0	0	NEG	NEG	NEG	NA	NA	WT	WT	WT	WT/WT/WT	NEG	NEG	NEG	pbp2b WT/SSNA/WT/WT - pbp2x SAMK/WT/WT/WT	0.125	0.125	0.125	NA	NA	NA	NA	NA	NA	NA	0.125	0.125	0.125	0.125	0.125	NA	1	0.25	4	1	0.25
ERR129154	USA_1	WT/WT/WT/WT	WT/WT/WT/WT	WT/WT/WT/WT	0	0	NEG	NEG	NEG	NA	NA	WT	WT	WT	WT/WT/WT	NEG	NEG	NEG	Wild Type	0.125	0.03125	0.125	NA	NA	NA	NA	NA	NA	NA	0.125	0.03125	0.03125	0.125	0.125	NA	1	0.25	4	1	0.25
ERR129155	USA_1	WT/WT/WT/WT	WT/WT/WT/WT	WT/WT/WT/WT	0	0	NEG	NEG	NEG	NA	NA	WT	WT	WT	WT/WT/WT	NEG	NEG	NEG	Wild Type	0.125	0.03125	0.125	NA	NA	NA	NA	NA	NA	NA	0.125	0.03125	0.03125	0.125	0.125	NA	1	0.25	4	1	0.25
ERR129156	USA_1	WT/WT/WT/WT	WT/WT/WT/WT	WT/WT/WT/WT	0	0	NEG	NEG	NEG	NA	NA	WT	WT	WT	WT/WT/WT	NEG	NEG	NEG	Wild Type	0.125	0.03125	0.125	NA	NA	NA	NA	NA	NA	NA	0.125	0.03125	0.03125	0.125	0.125	NA	1	0.25	4	1	0.25
ERR129157	USA_1	WT/WT/WT/WT	WT/SSNA/SVESK/WT	WT/WT/WT/WT	0	0	NEG	NEG	NEG	NA	NA	I100L	WT	WT	WT/WT/WT	NEG	NEG	NEG	folA I100L - pbp2b WT/SSNA/SVESK/WT	0.125	0.03125	0.125	NA	NA	NA	NA	NA	NA	NA	0.125	0.125	0.25	0.125	0.125	NA	1	0.5	4	1	0.25
ERR129158	USA_1	WT/WT/WT/WT	WT/WT/WT/WT	WT/WT/WT/WT	0	0	NEG	NEG	NEG	NA	NA	WT	WT	WT	WT/WT/WT	NEG	NEG	NEG	Wild Type	0.125	0.03125	0.125	NA	NA	NA	NA	NA	NA	NA	0.125	0.03125	0.03125	0.125	0.125	NA	1	0.25	4	1	0.25
ERR129159	USA_1	WT/WT/WT/WT	WT/WT/WT/WT	WT/WT/WT/WT	0	0	NEG	NEG	NEG	NA	NA	WT	WT	WT	WT/WT/WT	NEG	NEG	NEG	Wild Type	0.125	0.03125	0.125	NA	NA	NA	NA	NA	NA	NA	0.125	0.03125	0.03125	0.125	0.125	NA	1	0.25	4	1	0.25
ERR129160	USA_1	WT/WT/WT/NTGY	WT/SSNA/WT/WT	SAMK/WT/WT/WT	0	0	NEG	NEG	POS	WT	WT	I100L	INS	WT	WT/WT/WT	NEG	NEG	NEG	mefAE - folA I100L - folP INS - pbp1a WT/WT/WT/NTGY - pbp2b WT/SSNA/WT/WT - pbp2x SAMK/WT/WT/WT	0.125	0.25	4	NA	NA	NA	NA	NA	NA	NA	0.125	0.25	0.25	8	0.125	NA	1	4	4	1	0.25
ERR129161	USA_1	WT/WT/WT/WT	WT/WT/WT/WT	WT/WT/WT/WT	0	0	NEG	NEG	NEG	NA	NA	WT	WT	WT	WT/WT/WT	NEG	NEG	NEG	Wild Type	0.125	0.03125	0.125	NA	NA	NA	NA	NA	NA	NA	0.125	0.03125	0.03125	0.125	0.125	NA	1	0.25	4	1	0.25
ERR129162	USA_1	WT/WT/WT/WT	WT/WT/WT/WT	WT/WT/WT/WT	0	0	NEG	NEG	NEG	NA	NA	I100L	WT	WT	WT/WT/WT	NEG	NEG	NEG	folA I100L	0.125	0.03125	0.125	NA	NA	NA	NA	NA	NA	NA	0.125	0.03125	0.03125	0.125	0.125	NA	1	0.5	4	1	0.25
ERR129163	USA_1	SSMK/WT/WT/NTGY	WT/SSNA/WT/WT	SAMK/WT/KEA/VKSG	0	0	NEG	NEG	POS	WT	WT	WT	WT	WT	WT/WT/WT	NEG	NEG	NEG	mefAE - pbp1a SSMK/WT/WT/NTGY - pbp2b WT/SSNA/WT/WT - pbp2x SAMK/WT/KEA/VKSG	1	2	0.125	NA	NA	NA	NA	NA	NA	NA	1	2	2	8	0.125	NA	1	0.25	4	1	0.25
ERR129164	USA_1	WT/WT/WT/WT	WT/WT/WT/WT	WT/WT/WT/WT	0	0	NEG	NEG	NEG	NA	NA	WT	WT	WT	WT/WT/WT	NEG	NEG	NEG	Wild Type	0.125	0.03125	0.125	NA	NA	NA	NA	NA	NA	NA	0.125	0.03125	0.03125	0.125	0.125	NA	1	0.25	4	1	0.25
ERR129167	USA_1	WT/WT/WT/WT	WT/SSNA/SVESK/WT	WT/WT/WT/WT	0	0	NEG	NEG	NEG	NA	NA	WT	WT	WT	WT/WT/WT	NEG	NEG	NEG	pbp2b WT/SSNA/SVESK/WT	0.125	0.125	0.125	NA	NA	NA	NA	NA	NA	NA	0.125	0.125	0.25	0.125	0.125	NA	1	0.25	4	1	0.25
ERR129168	USA_1	WT/WT/WT/WT	WT/WT/WT/WT	WT/WT/WT/WT	0	0	NEG	NEG	NEG	NA	NA	WT	INS	WT	WT/WT/WT	NEG	NEG	NEG	folP INS	0.125	0.03125	0.125	NA	NA	NA	NA	NA	NA	NA	0.125	0.03125	0.03125	0.125	0.125	NA	1	1	4	1	0.25
ERR129169	USA_1	WT/WT/WT/WT	WT/WT/WT/WT	WT/WT/WT/WT	0	0	NEG	NEG	NEG	NA	NA	WT	WT	WT	WT/WT/WT	NEG	NEG	NEG	Wild Type	0.125	0.03125	0.125	NA	NA	NA	NA	NA	NA	NA	0.125	0.03125	0.03125	0.125	0.125	NA	1	0.25	4	1	0.25
ERR129170	USA_1	WT/WT/WT/WT	WT/WT/WT/WT	WT/WT/WT/WT	0	0	NEG	NEG	NEG	NA	NA	WT	WT	WT	WT/WT/WT	NEG	NEG	NEG	Wild Type	0.125	0.03125	0.125	NA	NA	NA	NA	NA	NA	NA	0.125	0.03125	0.03125	0.125	0.125	NA	1	0.25	4	1	0.25
ERR129171	USA_1	WT/WT/WT/WT	WT/WT/WT/WT	WT/WT/WT/WT	0	0	NEG	NEG	NEG	NA	NA	WT	WT	WT	WT/WT/WT	NEG	NEG	NEG	Wild Type	0.125	0.0625	0.125	NA	NA	NA	NA	NA	NA	NA	0.125	0.03125	0.03125	0.125	0.125	NA	1	0.25	4	1	0.25
ERR129172	USA_1	WT/WT/WT/WT	WT/WT/WT/WT	WT/WT/WT/WT	0	0	NEG	NEG	NEG	NA	NA	WT	WT	WT	WT/WT/WT	NEG	NEG	NEG	Wild Type	0.125	0.03125	0.125	NA	NA	NA	NA	NA	NA	NA	0.125	0.03125	0.03125	0.125	0.125	NA	1	0.25	4	1	0.25
ERR129173	USA_1	SSMK/WT/WT/NTGY	WT/SSNA/WT/WT	SAMK/WT/KEA/VKSG	0	0	NEG	NEG	POS	WT	Del	WT	WT	WT	WT/WT/WT	NEG	NEG	NEG	mefAE - mefi Del - pbp1a SSMK/WT/WT/NTGY - pbp2b WT/SSNA/WT/WT - pbp2x SAMK/WT/KEA/VKSG	1	2	16	NA	NA	NA	NA	NA	NA	NA	1	2	2	8	0.125	NA	1	0.25	4	1	0.25
ERR129174	USA_1	WT/WT/WT/WT	WT/WT/WT/WT	WT/WT/WT/WT	0	0	NEG	NEG	NEG	NA	NA	WT	WT	WT	WT/WT/WT	NEG	NEG	NEG	Wild Type	0.125	0.03125	0.125	NA	NA	NA	NA	NA	NA	NA	0.125	0.03125	0.03125	0.125	0.125	NA	1	0.25	4	1	0.25
ERR129175	USA_1	WT/WT/WT/WT	WT/WT/WT/WT	WT/WT/WT/WT	0	0	NEG	NEG	NEG	NA	NA	WT	WT	WT	WT/WT/WT	NEG	NEG	NEG	Wild Type	0.125	0.03125	0.125	NA	NA	NA	NA	NA	NA	NA	0.125	0.03125	0.03125	0.125	0.125	NA	1	0.25	4	1	0.25
ERR129176	USA_1	WT/WT/WT/WT	WT/SSNA/SVESK/WT	WT/WT/WT/WT	0	0	NEG	NEG	NEG	NA	NA	WT	WT	WT	WT/WT/WT	NEG	NEG	NEG	pbp2b WT/SSNA/SVESK/WT	0.125	0.125	0.125	NA	NA	NA	NA	NA	NA	NA	0.125	0.125	0.25	0.125	0.125	NA	1	0.25	4	1	0.25
ERR129177	USA_1	WT/WT/WT/WT	WT/WT/WT/WT	WT/WT/WT/WT	0	0	NEG	NEG	NEG	NA	NA	WT	WT	WT	WT/WT/WT	NEG	NEG	NEG	Wild Type	0.125	0.03125	0.125	NA	NA	NA	NA	NA	NA	NA	0.125	0.03125	0.03125	0.125	0.125	NA	1	0.25	4	1	0.25
ERR129178	USA_1	WT/WT/WT/WT	WT/WT/WT/WT	WT/WT/WT/WT	0	0	NEG	NEG	NEG	NA	NA	WT	WT	WT	WT/WT/WT	NEG	NEG	NEG	Wild Type	0.125	0.03125	0.125	NA	NA	NA	NA	NA	NA	NA	0.125	0.03125	0.03125	0.125	0.125	NA	1	0.25	4	1	0.25
ERR129179	USA_1	SSMK/WT/WT/NTGY	WT/SSNA/WT/WT	SAMK/WT/KEA/VKSG	0	0	NEG	NEG	NEG	NA	NA	WT	WT	WT	WT/WT/WT	NEG	NEG	NEG	pbp1a SSMK/WT/WT/NTGY - pbp2b WT/SSNA/WT/WT - pbp2x SAMK/WT/KEA/VKSG	2	2	0.125	NA	NA	NA	NA	NA	NA	NA	1	2	2	0.125	0.125	NA	1	0.25	4	1	0.25
ERR129180	USA_1	WT/WT/WT/WT	WT/WT/WT/WT	WT/WT/WT/WT	0	0	NEG	NEG	NEG	NA	NA	WT	WT	WT	WT/WT/WT	NEG	NEG	NEG	Wild Type	0.125	0.03125	0.125	NA	NA	NA	NA	NA	NA	NA	0.125	0.03125	0.03125	0.125	0.125	NA	1	0.25	4	1	0.25
ERR129181	USA_1	WT/WT/WT/WT	WT/WT/WT/WT	WT/WT/WT/WT	0	0	NEG	NEG	NEG	NA	NA	WT	WT	WT	WT/WT/WT	NEG	NEG	NEG	Wild Type	0.125	0.03125	0.125	NA	NA	NA	NA	NA	NA	NA	0.125	0.03125	0.03125	0.125	0.125	NA	1	0.25	4	1	0.25
ERR129182	USA_1	WT/WT/WT/WT	WT/WT/WT/WT	WT/WT/WT/WT	0	0	NEG	NEG	NEG	NA	NA	WT	WT	WT	WT/WT/WT	NEG	NEG	NEG	Wild Type	0.125	0.03125	0.125	NA	NA	NA	NA	NA	NA	NA	0.125	0.03125	0.03125	0.125	0.125	NA	1	0.25	4	1	0.25
ERR129183	USA_1	WT/WT/WT/WT	WT/WT/WT/WT	WT/WT/WT/WT	0	0	NEG	NEG	NEG	NA	NA	WT	WT	WT	WT/WT/WT	NEG	NEG	NEG	Wild Type	0.125	0.03125	0.125	NA	NA	NA	NA	NA	NA	NA	0.125	0.03125	0.03125	0.125	0.125	NA	1	0.25	4	1	0.25
ERR129184	USA_1	WT/WT/WT/WT	WT/WT/WT/WT	WT/WT/WT/WT	0	0	NEG	NEG	NEG	NA	NA	WT	WT	WT	WT/WT/WT	NEG	NEG	NEG	Wild Type	0.125	0.03125	0.125	NA	NA	NA	NA	NA	NA	NA	0.125	0.03125	0.03125	0.125	0.125	NA	1	0.25	4	1	0.25
ERR129185	USA_1	WT/WT/WT/WT	WT/WT/WT/WT	WT/WT/WT/WT	0	0	NEG	NEG	POS	WT	WT	WT	INS	WT	WT/WT/WT	NEG	NEG	NEG	mefAE - folP INS	0.125	0.03125	2	NA	NA	NA	NA	NA	NA	NA	0.125	0.03125	0.03125	8	0.125	NA	1	1	4	1	0.25
ERR129186	USA_1	WT/WT/WT/WT	WT/WT/WT/WT	WT/WT/WT/WT	0	0	NEG	NEG	POS	-364T	WT	WT	WT	WT	WT/WT/WT	NEG	NEG	NEG	mefAE - mefp -364T	0.125	0.03125	8	NA	NA	NA	NA	NA	NA	NA	0.125	0.03125	0.03125	16	0.125	NA	1	0.25	4	1	0.25
ERR129187	USA_1	WT/WT/WT/WT	WT/WT/WT/WT	WT/WT/WT/WT	0	0	NEG	NEG	NEG	NA	NA	WT	WT	WT	WT/WT/WT	NEG	NEG	NEG	Wild Type	0.125	0.03125	0.125	NA	NA	NA	NA	NA	NA	NA	0.125	0.03125	0.03125	0.125	0.125	NA	1	0.25	4	1	0.25
ERR129188	USA_1	WT/WT/WT/WT	WT/WT/WT/WT	WT/WT/WT/WT	0	0	NEG	NEG	NEG	NA	NA	WT	WT	WT	WT/WT/WT	NEG	NEG	NEG	Wild Type	0.125	0.03125	0.125	NA	NA	NA	NA	NA	NA	NA	0.125	0.03125	0.03125	0.125	0.125	NA	1	0.25	4	1	0.25
ERR129190	USA_1	WT/WT/WT/WT	WT/WT/WT/WT	WT/WT/WT/WT	0	0	NEG	NEG	NEG	NA	NA	WT	WT	WT	WT/WT/WT	NEG	NEG	NEG	Wild Type	0.125	0.03125	0.125	NA	NA	NA	NA	NA	NA	NA	0.125	0.03125	0.03125	0.125	0.125	NA	1	0.25	4	1	0.25
ERR129192	USA_1	WT/WT/WT/WT	WT/WT/WT/WT	WT/WT/WT/WT	0	0	NEG	NEG	NEG	NA	NA	WT	WT	WT	WT/WT/WT	NEG	NEG	NEG	Wild Type	0.125	0.03125	0.125	NA	NA	NA	NA	NA	NA	NA	0.125	0.03125	0.03125	0.125	0.125	NA	1	0.25	4	1	0.25
ERR129193	USA_1	SSMK/WT/WT/NTGY	WT/SSNA/AIDTK/WT	SAMK/WT/EDT/VKSG	0	0	POS	NEG	POS	WT	WT	I100L	INS	WT	WT/WT/WT	POS	NEG	NEG	ermB - mefAE - tetM - folA I100L - folP INS - pbp1a SSMK/WT/WT/NTGY - pbp2b WT/SSNA/AIDTK/WT - pbp2x SAMK/WT/EDT/VKSG	2	4	256	NA	NA	NA	NA	NA	NA	NA	1	4	4	4096	64	NA	1	4	4	16	4
ERR129194	USA_1	WT/WT/WT/WT	WT/WT/WT/WT	WT/WT/WT/WT	0	0	NEG	NEG	NEG	NA	NA	WT	WT	WT	WT/WT/WT	NEG	NEG	NEG	Wild Type	0.125	0.03125	0.125	NA	NA	NA	NA	NA	NA	NA	0.125	0.03125	0.03125	0.125	0.125	NA	1	0.25	4	1	0.25
ERR129195	USA_1	WT/WT/WT/WT	WT/SSNA/WT/WT	SAMK/WT/WT/WT	0	0	NEG	NEG	POS	-364T	WT	I100L	INS	WT	WT/WT/WT	NEG	NEG	NEG	mefAE - mefp -364T - folA I100L - folP INS - pbp2b WT/SSNA/WT/WT - pbp2x SAMK/WT/WT/WT	0.125	0.25	16	NA	NA	NA	NA	NA	NA	NA	0.125	0.125	0.125	16	0.125	NA	1	4	4	1	0.25
ERR129196	USA_1	WT/WT/WT/WT	WT/WT/WT/WT	WT/WT/WT/WT	0	0	NEG	NEG	NEG	NA	NA	WT	WT	WT	WT/WT/WT	NEG	NEG	NEG	Wild Type	0.125	0.03125	0.125	NA	NA	NA	NA	NA	NA	NA	0.125	0.03125	0.03125	0.125	0.125	NA	1	0.25	4	1	0.25
ERR129197	USA_1	WT/WT/WT/WT	WT/SSNA/WT/WT	SAMK/WT/WT/WT	0	0	NEG	NEG	NEG	NA	NA	WT	WT	WT	WT/WT/WT	NEG	NEG	NEG	pbp2b WT/SSNA/WT/WT - pbp2x SAMK/WT/WT/WT	0.125	0.125	0.125	NA	NA	NA	NA	NA	NA	NA	0.125	0.125	0.125	0.125	0.125	NA	1	0.25	4	1	0.25
ERR129198	USA_1	WT/WT/WT/WT	WT/SSNA/WT/WT	WT/WT/KEA/WT	0	0	POS	NEG	NEG	NA	NA	WT	INS	WT	WT/WT/WT	POS	NEG	NEG	ermB - tetM - folP INS - pbp2b WT/SSNA/WT/WT - pbp2x WT/WT/KEA/WT	0.125	0.5	256	NA	NA	NA	NA	NA	NA	NA	0.125	0.25	0.25	128	64	NA	1	1	4	16	4
ERR129199	USA_1	WT/WT/WT/WT	WT/WT/WT/WT	WT/WT/WT/WT	0	0	NEG	NEG	NEG	NA	NA	WT	WT	WT	WT/WT/WT	NEG	NEG	NEG	Wild Type	0.125	0.03125	0.125	NA	NA	NA	NA	NA	NA	NA	0.125	0.03125	0.03125	0.125	0.125	NA	1	0.25	4	1	0.25
ERR129200	USA_1	SSMK/WT/WT/NTGY	WT/SSNA/WT/WT	SAMK/WT/KEA/VKSG	0	0	NEG	NEG	NEG	NA	NA	WT	WT	WT	WT/WT/WT	NEG	NEG	NEG	pbp1a SSMK/WT/WT/NTGY - pbp2b WT/SSNA/WT/WT - pbp2x SAMK/WT/KEA/VKSG	1	2	256	NA	NA	NA	NA	NA	NA	NA	1	2	2	0.125	0.125	NA	1	0.25	4	1	0.25
ERR129201	USA_1	WT/WT/WT/WT	WT/WT/WT/WT	WT/WT/WT/WT	0	0	NEG	NEG	NEG	NA	NA	WT	WT	WT	WT/WT/WT	NEG	NEG	NEG	Wild Type	0.125	0.03125	0.125	NA	NA	NA	NA	NA	NA	NA	0.125	0.03125	0.03125	0.125	0.125	NA	1	0.25	4	1	0.25
ERR129202	USA_1	WT/WT/WT/NTGY	WT/WT/WT/WT	SAMK/WT/WT/WT	0	0	NEG	NEG	NEG	NA	NA	WT	WT	WT	WT/WT/WT	NEG	NEG	NEG	pbp1a WT/WT/WT/NTGY - pbp2x SAMK/WT/WT/WT	0.125	0.125	0.125	NA	NA	NA	NA	NA	NA	NA	0.125	0.0625	0.0625	0.125	0.125	NA	1	0.25	4	1	0.25
ERR129203	USA_1	WT/WT/WT/WT	WT/WT/WT/WT	WT/WT/WT/WT	0	0	NEG	NEG	NEG	NA	NA	WT	WT	WT	WT/WT/WT	NEG	NEG	NEG	Wild Type	0.125	0.03125	0.125	NA	NA	NA	NA	NA	NA	NA	0.125	0.03125	0.03125	0.125	0.125	NA	1	0.25	4	1	0.25
ERR129204	USA_1	WT/WT/WT/WT	WT/WT/WT/WT	WT/WT/WT/WT	0	0	NEG	NEG	NEG	NA	NA	WT	WT	WT	WT/WT/WT	NEG	NEG	NEG	Wild Type	0.125	0.03125	1	NA	NA	NA	NA	NA	NA	NA	0.125	0.03125	0.03125	0.125	0.125	NA	1	0.25	4	1	0.25
ERR129205	USA_1	WT/WT/WT/WT	WT/WT/WT/WT	WT/WT/WT/WT	0	0	NEG	NEG	NEG	NA	NA	WT	WT	WT	WT/WT/WT	NEG	NEG	NEG	Wild Type	0.125	0.03125	0.125	NA	NA	NA	NA	NA	NA	NA	0.125	0.03125	0.03125	0.125	0.125	NA	1	0.25	4	1	0.25
ERR129206	USA_1	WT/WT/WT/WT	WT/WT/WT/WT	WT/WT/WT/WT	0	0	NEG	NEG	NEG	NA	NA	WT	WT	WT	WT/WT/WT	NEG	NEG	NEG	Wild Type	0.125	0.03125	0.125	NA	NA	NA	NA	NA	NA	NA	0.125	0.03125	0.03125	0.125	0.125	NA	1	0.25	4	1	0.25
ERR129207	USA_1	WT/WT/WT/WT	WT/WT/WT/WT	WT/WT/WT/WT	0	0	NEG	NEG	NEG	NA	NA	WT	WT	WT	WT/WT/WT	NEG	NEG	NEG	Wild Type	0.125	0.03125	0.125	NA	NA	NA	NA	NA	NA	NA	0.125	0.03125	0.03125	0.125	0.125	NA	1	0.25	4	1	0.25
ERR129208	USA_1	WT/WT/WT/WT	WT/WT/WT/WT	WT/WT/WT/WT	0	0	NEG	NEG	NEG	NA	NA	WT	WT	WT	WT/WT/WT	NEG	NEG	NEG	Wild Type	0.125	0.03125	0.125	NA	NA	NA	NA	NA	NA	NA	0.125	0.03125	0.03125	0.125	0.125	NA	1	0.25	4	1	0.25
ERR129209	USA_1	WT/WT/WT/WT	WT/SSNA/WT/WT	SAMK/WT/WT/WT	0	0	NEG	NEG	NEG	NA	NA	WT	WT	WT	WT/WT/WT	NEG	NEG	NEG	pbp2b WT/SSNA/WT/WT - pbp2x SAMK/WT/WT/WT	0.125	0.125	0.125	NA	NA	NA	NA	NA	NA	NA	0.125	0.125	0.125	0.125	0.125	NA	1	0.25	4	1	0.25
ERR129210	USA_1	WT/WT/WT/WT	WT/WT/WT/WT	WT/WT/WT/WT	0	0	NEG	NEG	NEG	NA	NA	WT	WT	WT	WT/WT/WT	NEG	NEG	NEG	Wild Type	0.125	0.03125	0.125	NA	NA	NA	NA	NA	NA	NA	0.125	0.03125	0.03125	0.125	0.125	NA	1	0.25	4	1	0.25
ERR129211	USA_1	WT/WT/WT/WT	WT/WT/WT/WT	WT/WT/WT/WT	0	0	NEG	NEG	NEG	NA	NA	WT	WT	WT	WT/WT/WT	NEG	NEG	NEG	Wild Type	0.125	0.03125	0.125	NA	NA	NA	NA	NA	NA	NA	0.125	0.03125	0.03125	0.125	0.125	NA	1	0.25	4	1	0.25
ERR129212	USA_1	WT/WT/WT/WT	WT/WT/WT/WT	WT/WT/WT/WT	0	0	NEG	NEG	NEG	NA	NA	WT	WT	WT	WT/WT/WT	NEG	NEG	NEG	Wild Type	0.125	0.03125	0.125	NA	NA	NA	NA	NA	NA	NA	0.125	0.03125	0.03125	0.125	0.125	NA	1	0.25	4	1	0.25
ERR129213	USA_1	WT/WT/WT/WT	WT/SSNA/SVESK/WT	WT/WT/WT/WT	0	0	NEG	NEG	NEG	NA	NA	WT	WT	WT	WT/WT/WT	NEG	NEG	NEG	pbp2b WT/SSNA/SVESK/WT	0.125	0.125	0.125	NA	NA	NA	NA	NA	NA	NA	0.125	0.125	0.25	0.125	0.125	NA	1	0.25	4	1	0.25
ERR129214	USA_1	WT/WT/WT/WT	WT/WT/WT/WT	WT/WT/WT/WT	0	0	NEG	NEG	NEG	NA	NA	WT	WT	WT	WT/WT/WT	NEG	NEG	NEG	Wild Type	0.125	0.03125	0.125	NA	NA	NA	NA	NA	NA	NA	0.125	0.03125	0.03125	0.125	0.125	NA	1	0.25	4	1	0.25
ERR129215	USA_1	WT/WT/WT/WT	WT/WT/WT/WT	WT/WT/WT/WT	0	0	NEG	NEG	NEG	NA	NA	WT	WT	WT	WT/WT/WT	NEG	NEG	NEG	Wild Type	0.125	0.03125	0.125	NA	NA	NA	NA	NA	NA	NA	0.125	0.03125	0.03125	0.125	0.125	NA	1	0.25	4	1	0.25
ERR129216	USA_1	WT/WT/WT/NTGY	WT/WT/WT/WT	SAMK/WT/WT/WT	0	0	NEG	NEG	NEG	NA	NA	WT	WT	WT	WT/WT/WT	NEG	NEG	NEG	pbp1a WT/WT/WT/NTGY - pbp2x SAMK/WT/WT/WT	0.125	0.125	0.125	NA	NA	NA	NA	NA	NA	NA	0.125	0.0625	0.0625	0.125	0.125	NA	1	0.25	4	1	0.25
SRR3660572	USA_2	WT/WT/WT/WT	WT/WT/WT/WT	WT/WT/WT/WT	0	0	NEG	NEG	NEG	NA	NA	WT	WT	WT	WT/WT/WT	NEG	NEG	NEG	Wild Type	0.125	0.03125	0.125	0.0625	NA	1	0.125	2	NA	1	0.125	0.03125	0.03125	0.125	0.125	NA	1	0.25	4	1	0.25
SRR3660573	USA_2	WT/WT/WT/WT	WT/WT/WT/WT	WT/WT/WT/WT	0	0	NEG	NEG	NEG	NA	NA	WT	WT	WT	WT/WT/WT	NEG	NEG	NEG	Wild Type	0.125	0.03125	0.125	0.0625	NA	1	0.125	2	NA	1	0.125	0.03125	0.03125	0.125	0.125	NA	1	0.25	4	1	0.25
SRR3660574	USA_2	WT/WT/WT/WT	WT/WT/WT/WT	WT/WT/WT/WT	0	0	NEG	NEG	POS	WT	WT	WT	WT	WT	WT/WT/WT	NEG	NEG	NEG	mefAE	0.125	0.03125	16	0.0625	NA	1	0.125	2	NA	1	0.125	0.03125	0.03125	8	0.125	NA	1	0.25	4	1	0.25
SRR3660575	USA_2	WT/WT/WT/WT	WT/WT/WT/WT	WT/WT/WT/WT	0	0	NEG	NEG	NEG	NA	NA	WT	WT	WT	WT/WT/WT	NEG	NEG	NEG	Wild Type	0.125	0.03125	0.125	0.0625	NA	1	0.25	2	NA	1	0.125	0.03125	0.03125	0.125	0.125	NA	1	0.25	4	1	0.25
SRR3660576	USA_2	WT/WT/WT/WT	WT/WT/WT/WT	WT/WT/WT/WT	0	0	NEG	NEG	NEG	NA	NA	WT	WT	WT	WT/WT/WT	NEG	NEG	NEG	Wild Type	0.125	0.03125	0.125	0.0625	NA	1	0.125	4	NA	1	0.125	0.03125	0.03125	0.125	0.125	NA	1	0.25	4	1	0.25
SRR3660578	USA_2	WT/WT/WT/WT	WT/WT/WT/WT	WT/WT/WT/WT	0	0	NEG	NEG	NEG	NA	NA	WT	WT	WT	WT/WT/WT	NEG	NEG	NEG	Wild Type	0.125	0.03125	0.125	0.0625	NA	1	0.125	2	NA	1	0.125	0.03125	0.03125	0.125	0.125	NA	1	0.25	4	1	0.25
SRR3660579	USA_2	WT/WT/WT/WT	WT/WT/WT/WT	WT/WT/WT/WT	0	0	NEG	NEG	NEG	NA	NA	WT	WT	WT	WT/WT/WT	NEG	NEG	NEG	Wild Type	0.125	0.03125	0.125	0.0625	NA	1	0.25	4	NA	1	0.125	0.03125	0.03125	0.125	0.125	NA	1	0.25	4	1	0.25
SRR3660580	USA_2	WT/WT/WT/WT	WT/SSNA/SVESK/WT	WT/WT/WT/WT	0	0	NEG	NEG	NEG	NA	NA	WT	WT	WT	WT/WT/WT	NEG	NEG	NEG	pbp2b WT/SSNA/SVESK/WT	0.125	0.25	0.125	0.0625	NA	1	0.25	2	NA	1	0.125	0.125	0.25	0.125	0.125	NA	1	0.25	4	1	0.25
SRR3660581	USA_2	WT/WT/WT/WT	WT/SSNA/SVESK/WT	WT/WT/WT/WT	0	0	NEG	NEG	NEG	NA	NA	WT	WT	WT	WT/WT/WT	NEG	NEG	NEG	pbp2b WT/SSNA/SVESK/WT	0.125	0.25	0.125	0.0625	NA	1	0.25	2	NA	1	0.125	0.125	0.25	0.125	0.125	NA	1	0.25	4	1	0.25
SRR3660582	USA_2	WT/WT/WT/WT	WT/WT/WT/WT	WT/WT/WT/WT	0	0	NEG	NEG	NEG	NA	NA	WT	WT	WT	WT/WT/WT	NEG	NEG	NEG	Wild Type	0.125	0.03125	0.125	0.0625	NA	1	0.125	2	NA	1	0.125	0.03125	0.03125	0.125	0.125	NA	1	0.25	4	1	0.25
SRR3660583	USA_2	WT/WT/WT/WT	WT/WT/WT/WT	WT/WT/WT/WT	0	0	NEG	NEG	NEG	NA	NA	WT	WT	WT	WT/WT/WT	NEG	NEG	NEG	Wild Type	0.125	0.03125	0.125	0.0625	NA	1	0.25	4	NA	1	0.125	0.03125	0.03125	0.125	0.125	NA	1	0.25	4	1	0.25
SRR3660584	USA_2	WT/WT/WT/WT	WT/WT/WT/WT	WT/WT/WT/WT	0	0	NEG	NEG	POS	WT	Del	WT	WT	WT	WT/WT/WT	NEG	NEG	NEG	mefAE - mefi Del	0.125	0.03125	8	0.0625	NA	1	0.125	4	NA	1	0.125	0.03125	0.03125	8	0.125	NA	1	0.25	4	1	0.25
SRR3660585	USA_2	WT/WT/WT/WT	WT/WT/WT/WT	WT/WT/WT/WT	0	0	NEG	NEG	NEG	NA	NA	WT	WT	WT	WT/WT/WT	NEG	NEG	NEG	Wild Type	0.125	0.03125	0.125	0.0625	NA	0.5	0.25	4	NA	1	0.125	0.03125	0.03125	0.125	0.125	NA	1	0.25	4	1	0.25
SRR3660586	USA_2	WT/WT/WT/WT	WT/WT/WT/WT	WT/WT/WT/WT	0	0	NEG	NEG	NEG	NA	NA	WT	WT	WT	WT/WT/WT	NEG	NEG	NEG	Wild Type	0.125	0.03125	0.125	0.125	NA	1	0.125	4	NA	1	0.125	0.03125	0.03125	0.125	0.125	NA	1	0.25	4	1	0.25
SRR3660600	USA_2	WT/WT/WT/NTGY	WT/SSNA/WT/WT	SAMK/WT/KEA/VKSG	0	0	NEG	NEG	POS	WT	WT	I100L	INS	WT	WT/WT/WT	NEG	NEG	NEG	mefAE - folA I100L - folP INS - pbp1a WT/WT/WT/NTGY - pbp2b WT/SSNA/WT/WT - pbp2x SAMK/WT/KEA/VKSG	0.25	1	4	0.0625	NA	1	4	4	NA	1	0.25	1	0.5	8	0.125	NA	1	4	4	1	0.25
SRR3660603	USA_2	DIPY/NGG/MFV/SNRL	WT/SSNA/AIDTK/WT	SAMK/WT/WT/WT	0	0	NEG	NEG	POS	WT	WT	WT	INS	WT	WT/WT/WT	POS	NEG	NEG	mefAE - tetM - folP INS - pbp1a DIPY/NGG/MFV/SNRL - pbp2b WT/SSNA/AIDTK/WT - pbp2x SAMK/WT/WT/WT	0.125	0.25	4	0.0625	NA	1	2	2	NA	8	0.125	0.5	1	8	0.125	NA	1	1	4	16	4
SRR3660607	USA_2	SSMK/WT/WT/NTGY	WT/SSNA/WT/WT	SAMK/WT/KEA/VKSG	0	0	NEG	NEG	POS	WT	Del	WT	WT	WT	WT/WT/WT	NEG	NEG	NEG	mefAE - mefi Del - pbp1a SSMK/WT/WT/NTGY - pbp2b WT/SSNA/WT/WT - pbp2x SAMK/WT/KEA/VKSG	1	2	16	0.0625	NA	1	0.25	4	NA	1	1	2	2	8	0.125	NA	1	0.25	4	1	0.25
SRR3660608	USA_2	WT/WT/WT/NTGY	WT/SSNA/WT/WT	SAMK/WT/KEA/VKSG	0	0	NEG	NEG	POS	WT	Del	I100L	INS	WT	WT/WT/WT	NEG	NEG	NEG	mefAE - mefi Del - folA I100L - folP INS - pbp1a WT/WT/WT/NTGY - pbp2b WT/SSNA/WT/WT - pbp2x SAMK/WT/KEA/VKSG	0.5	0.5	8	0.0625	NA	1	4	2	NA	1	0.25	1	0.5	8	0.125	NA	1	4	4	1	0.25
SRR3660609	USA_2	SSMK/WT/WT/NTGY	WT/SSNA/AIDTK/WT	SAMK/WT/EDT/VKSG	0	0	POS	NEG	POS	WT	WT	I100L	INS	WT	WT/WT/WT	POS	NEG	NEG	ermB - mefAE - tetM - folA I100L - folP INS - pbp1a SSMK/WT/WT/NTGY - pbp2b WT/SSNA/AIDTK/WT - pbp2x SAMK/WT/EDT/VKSG	2	4	32	2	NA	1	4	4	NA	8	1	4	4	4096	64	NA	1	4	4	16	4
SRR3660619	USA_2	DIPY/NGG/MFV/SNRL	WT/SSNA/AIDTK/WT	SAMK/WT/WT/WT	0	0	NEG	NEG	POS	WT	WT	WT	INS	WT	WT/WT/WT	POS	NEG	NEG	mefAE - tetM - folP INS - pbp1a DIPY/NGG/MFV/SNRL - pbp2b WT/SSNA/AIDTK/WT - pbp2x SAMK/WT/WT/WT	0.125	0.25	4	0.0625	NA	1	2	2	NA	8	0.125	0.5	1	8	0.125	NA	1	1	4	16	4
SRR3660621	USA_2	SSMK/WT/WT/NTGY	WT/SSNA/WT/WT	SAMK/WT/KEA/VKSG	0	0	NEG	NEG	POS	WT	Del	WT	WT	WT	WT/WT/WT	NEG	NEG	NEG	mefAE - mefi Del - pbp1a SSMK/WT/WT/NTGY - pbp2b WT/SSNA/WT/WT - pbp2x SAMK/WT/KEA/VKSG	1	2	8	0.0625	NA	1	0.25	4	NA	1	1	2	2	8	0.125	NA	1	0.25	4	1	0.25
SRR3660622	USA_2	SSMK/WT/WT/NTGY	WT/SSNA/AIDTK/WT	SAMK/WT/EDT/VKSG	0	0	POS	NEG	POS	WT	WT	I100L	INS	WT	WT/WT/WT	POS	NEG	NEG	ermB - mefAE - tetM - folA I100L - folP INS - pbp1a SSMK/WT/WT/NTGY - pbp2b WT/SSNA/AIDTK/WT - pbp2x SAMK/WT/EDT/VKSG	2	4	32	2	NA	1	4	4	NA	8	1	4	4	4096	64	NA	1	4	4	16	4
SRR3660623	USA_2	SSMK/WT/WT/NTGY	WT/SSNA/WT/WT	SAMK/WT/KEA/VKSG	0	0	NEG	NEG	POS	WT	Del	WT	WT	WT	WT/WT/WT	NEG	NEG	NEG	mefAE - mefi Del - pbp1a SSMK/WT/WT/NTGY - pbp2b WT/SSNA/WT/WT - pbp2x SAMK/WT/KEA/VKSG	1	2	16	0.0625	NA	1	0.25	4	NA	1	1	2	2	8	0.125	NA	1	0.25	4	1	0.25
SRR3660625	USA_2	SSMK/WT/WT/NTGY	WT/SSNA/AIDTK/WT	SAMK/WT/KEA/VKSG	0	0	NEG	NEG	NEG	NA	NA	WT	INS	WT	WT/WT/WT	NEG	NEG	NEG	folP INS - pbp1a SSMK/WT/WT/NTGY - pbp2b WT/SSNA/AIDTK/WT - pbp2x SAMK/WT/KEA/VKSG	1	2	0.125	0.0625	NA	1	0.5	2	NA	1	1	4	4	0.125	0.125	NA	1	1	4	1	0.25
SRR3660626	USA_2	WT/WT/WT/WT	WT/WT/WT/WT	SAMK/WT/WT/WT	0	0	POS	NEG	POS	WT	Del	WT	INS	WT	WT/WT/WT	POS	NEG	NEG	mefAE - mefi Del- mefAE - tetM - folP INS - pbp2x SAMK/WT/WT/WT	0.125	0.125	32	2	NA	1	1	4	NA	8	0.125	0.03125	0.03125	8192	64	NA	1	1	4	16	4
SRR3660711	USA_2	SAMK/WT/WT/NTGY	WT/SSNA/WT/WT	SAMK/WT/KEA/VKSG	0	0	POS	NEG	NEG	NA	NA	I100L	INS	WT	WT/WT/WT	POS	NEG	POS	ermB - tetM - cat - folA I100L - folP INS - pbp1a SAMK/WT/WT/NTGY - pbp2b WT/SSNA/WT/WT - pbp2x SAMK/WT/KEA/VKSG	1	4	32	2	NA	1	4	8	NA	8	1	2	2	128	64	NA	1	4	8	16	4
SRR3660712	USA_2	WT/WT/WT/NTGY	WT/SSNA/SVESK/WT	WT/WT/EDA/VKSG	0	0	POS	NEG	NEG	NA	NA	WT	WT	WT	WT/WT/WT	POS	NEG	NEG	ermB - tetM - pbp1a WT/WT/WT/NTGY - pbp2b WT/SSNA/SVESK/WT - pbp2x WT/WT/EDA/VKSG	0.25	0.5	32	2	NA	1	0.25	4	NA	8	0.25	0.5	0.5	128	64	NA	1	0.25	4	16	4
SRR3660717	USA_2	WT/WT/WT/WT	WT/SSNA/SVESK/WT	WT/WT/WT/WT	0	0	NEG	NEG	NEG	NA	NA	WT	INS	WT	WT/WT/WT	NEG	NEG	NEG	folP INS - pbp2b WT/SSNA/SVESK/WT	0.125	0.25	0.125	0.0625	NA	0.5	2	4	NA	1	0.125	0.125	0.25	0.125	0.125	NA	1	1	4	1	0.25
SRR3660719	USA_2	WT/WT/WT/WT	WT/SSNA/SVESK/WT	WT/WT/WT/WT	0	0	NEG	NEG	NEG	NA	NA	WT	WT	WT	WT/WT/WT	NEG	NEG	NEG	pbp2b WT/SSNA/SVESK/WT	0.125	0.25	0.125	0.0625	NA	1	0.25	4	NA	1	0.125	0.125	0.25	0.125	0.125	NA	1	0.25	4	1	0.25
SRR3660728	USA_2	WT/WT/WT/WT	WT/WT/WT/WT	SAMK/WT/WT/WT	0	0	NEG	NEG	NEG	NA	NA	WT	WT	WT	WT/WT/WT	NEG	NEG	NEG	pbp2x SAMK/WT/WT/WT	0.125	0.0625	0.125	0.0625	NA	1	0.125	4	NA	1	0.125	0.03125	0.03125	0.125	0.125	NA	1	0.25	4	1	0.25
SRR3660736	USA_2	WT/WT/WT/WT	WT/WT/WT/WT	WT/WT/KEA/WT	0	0	POS	NEG	NEG	NA	NA	WT	WT	WT	WT/WT/WT	POS	NEG	NEG	ermB - tetM - pbp2x WT/WT/KEA/WT	0.125	0.25	32	2	NA	1	0.5	4	NA	8	0.125	0.125	0.0625	128	64	NA	1	0.25	4	16	4
SRR3661183	USA_2	WT/WT/WT/WT	WT/WT/WT/WT	SAMK/WT/WT/WT	0	0	NEG	NEG	POS	WT	Del	WT	INS	WT	WT/WT/WT	NEG	NEG	NEG	mefAE - mefi Del - folP INS - pbp2x SAMK/WT/WT/WT	0.125	0.0625	16	0.0625	NA	1	2	4	NA	1	0.125	0.03125	0.03125	8	0.125	NA	1	1	4	1	0.25
SRR3661197	USA_2	WT/WT/WT/WT	WT/SSNA/WT/WT	WT/WT/WT/WT	0	0	NEG	NEG	NEG	NA	NA	WT	WT	WT	WT/WT/WT	NEG	NEG	NEG	pbp2b WT/SSNA/WT/WT	1	2	0.125	0.125	NA	1	0.125	4	NA	1	0.125	0.125	0.125	0.125	0.125	NA	1	0.25	4	1	0.25
SRR3661210	USA_2	WT/WT/WT/WT	WT/SSNA/SVESK/WT	WT/WT/WT/WT	0	0	NEG	NEG	NEG	NA	NA	WT	WT	WT	WT/WT/WT	NEG	NEG	NEG	pbp2b WT/SSNA/SVESK/WT	0.125	0.25	0.125	0.0625	NA	1	0.25	2	NA	1	0.125	0.125	0.25	0.125	0.125	NA	1	0.25	4	1	0.25
SRR3661215	USA_2	SSMK/WT/WT/NTGY	WT/SSNA/AIDTK/WT	SAFK/WT/KEA/VKSG	0	0	POS	NEG	POS	WT	WT	I100L	INS	WT	WT/WT/WT	POS	NEG	NEG	ermB - mefAE - tetM - folA I100L - folP INS - pbp1a SSMK/WT/WT/NTGY - pbp2b WT/SSNA/AIDTK/WT - pbp2x SAFK/WT/KEA/VKSG	4	4	32	0.0625	NA	0.5	4	2	NA	8	4	4	8	4096	64	NA	1	4	4	16	4
SRR3661218	USA_2	SSMK/WT/WT/NTGY	WT/SSNA/WT/WT	SAMK/WT/KEA/VKSG	0	0	NEG	NEG	POS	WT	Del	WT	WT	WT	WT/WT/WT	NEG	NEG	NEG	mefAE - mefi Del - pbp1a SSMK/WT/WT/NTGY - pbp2b WT/SSNA/WT/WT - pbp2x SAMK/WT/KEA/VKSG	1	2	16	0.0625	NA	1	0.25	4	NA	1	1	2	2	8	0.125	NA	1	0.25	4	1	0.25
SRR3661233	USA_2	WT/WT/WT/NTGY	WT/SSNA/WT/WT	SAMK/WT/KEA/VKSG	0	0	NEG	NEG	POS	WT	Del	I100L	INS	WT	WT/WT/WT	NEG	NEG	NEG	mefAE - mefi Del - folA I100L - folP INS - pbp1a WT/WT/WT/NTGY - pbp2b WT/SSNA/WT/WT - pbp2x SAMK/WT/KEA/VKSG	0.5	0.5	4	0.125	NA	1	4	2	NA	1	0.25	1	0.5	8	0.125	NA	1	4	4	1	0.25
SRR3661243	USA_2	WT/WT/WT/WT	WT/SSNA/SVESK/WT	WT/WT/WT/WT	0	0	NEG	NEG	NEG	NA	NA	WT	WT	WT	WT/WT/WT	NEG	NEG	NEG	pbp2b WT/SSNA/SVESK/WT	0.125	0.25	0.125	0.0625	NA	1	0.25	2	NA	1	0.125	0.125	0.25	0.125	0.125	NA	1	0.25	4	1	0.25
SRR3661245	USA_2	WT/WT/WT/WT	WT/SSNA/WT/WT	SAMK/WT/WT/WT	0	0	POS	NEG	NEG	NA	NA	WT	INS	WT	WT/WT/WT	POS	NEG	NEG	ermB - tetM - folP INS - pbp2b WT/SSNA/WT/WT - pbp2x SAMK/WT/WT/WT	0.125	0.125	32	2	NA	1	1	4	NA	8	0.125	0.125	0.125	128	64	NA	1	1	4	16	4
SRR3661248	USA_2	SSMK/WT/WT/NTGY	WT/SSNA/WT/WT	SAMK/WT/KEA/VKSG	0	0	NEG	NEG	POS	-364T	WT	I100L	INS	WT	WT/WT/WT	NEG	NEG	NEG	mefAE - mefp -364T - folA I100L - folP INS - pbp1a SSMK/WT/WT/NTGY - pbp2b WT/SSNA/WT/WT - pbp2x SAMK/WT/KEA/VKSG	1	2	16	0.0625	NA	1	4	2	NA	1	1	2	2	16	0.125	NA	1	4	4	1	0.25
SRR3661251	USA_2	DIPY/NGG/MFV/SNRL	WT/SSNA/AIDTK/WT	SAMK/WT/WT/WT	0	0	NEG	NEG	POS	WT	WT	WT	INS	WT	WT/WT/WT	POS	NEG	NEG	mefAE - tetM - folP INS - pbp1a DIPY/NGG/MFV/SNRL - pbp2b WT/SSNA/AIDTK/WT - pbp2x SAMK/WT/WT/WT	0.125	0.25	8	0.0625	NA	1	2	2	NA	8	0.125	0.5	1	8	0.125	NA	1	1	4	16	4
SRR3661252	USA_2	WT/WT/WT/WT	WT/SSNA/SVESK/WT	WT/WT/WT/WT	0	0	NEG	NEG	POS	WT	Del	WT	INS	WT	WT/WT/WT	NEG	NEG	NEG	mefAE - mefi Del - folP INS - pbp2b WT/SSNA/SVESK/WT	0.125	0.25	8	0.125	NA	1	2	4	NA	1	0.125	0.125	0.25	8	0.125	NA	1	1	4	1	0.25
SRR3661254	USA_2	SSMK/WT/WT/NTGY	WT/SSNA/WT/WT	SAMK/WT/KEA/VKSG	0	0	NEG	NEG	POS	-364T	WT	I100L	INS	WT	WT/WT/WT	NEG	NEG	NEG	mefAE - mefp -364T - folA I100L - folP INS - pbp1a SSMK/WT/WT/NTGY - pbp2b WT/SSNA/WT/WT - pbp2x SAMK/WT/KEA/VKSG	1	2	8	0.0625	NA	1	4	4	NA	1	1	2	2	16	0.125	NA	1	4	4	1	0.25
SRR3661259	USA_2	SSMK/WT/WT/NTGY	WT/SSNA/AIDTK/WT	SAMK/WT/EDT/VKSG	0	0	POS	NEG	POS	WT	WT	I100L	INS	WT	WT/WT/WT	POS	NEG	NEG	ermB - mefAE - tetM - folA I100L - folP INS - pbp1a SSMK/WT/WT/NTGY - pbp2b WT/SSNA/AIDTK/WT - pbp2x SAMK/WT/EDT/VKSG	0.5	2	32	2	NA	1	4	4	NA	8	1	4	4	4096	64	NA	1	4	4	16	4
SRR3661260	USA_2	SSMK/WT/WT/NTGY	WT/SSNA/AIDTK/WT	SAMK/WT/EDT/VKSG	0	0	POS	NEG	POS	WT	WT	I100L	INS	WT	WT/WT/WT	POS	NEG	NEG	ermB - mefAE - tetM - folA I100L - folP INS - pbp1a SSMK/WT/WT/NTGY - pbp2b WT/SSNA/AIDTK/WT - pbp2x SAMK/WT/EDT/VKSG	2	4	32	2	NA	1	4	4	NA	8	1	4	4	4096	64	NA	1	4	4	16	4
SRR3661264	USA_2	WT/WT/WT/WT	WT/SSNA/SVESK/WT	WT/WT/WT/WT	0	0	NEG	NEG	POS	-364T	Del	WT	WT	WT	WT/WT/WT	NEG	NEG	NEG	mefAE - mefp -364T - mefi Del - pbp2b WT/SSNA/SVESK/WT	0.125	0.25	32	0.0625	NA	1	0.5	4	NA	1	0.125	0.125	0.25	32	0.125	NA	1	0.25	4	1	0.25
SRR3661267	USA_2	SSMK/WT/WT/NTGY	WT/SSNA/WT/WT	SAMK/WT/KEA/VKSG	0	0	NEG	NEG	POS	WT	Del	WT	WT	WT	WT/WT/WT	NEG	NEG	NEG	mefAE - mefi Del - pbp1a SSMK/WT/WT/NTGY - pbp2b WT/SSNA/WT/WT - pbp2x SAMK/WT/KEA/VKSG	1	2	8	0.0625	NA	1	0.5	2	NA	1	1	2	2	8	0.125	NA	1	0.25	4	1	0.25
SRR3661268	USA_2	WT/WT/WT/NTGY	WT/SSNA/WT/WT	SAMK/WT/KEA/VKSG	0	0	NEG	NEG	POS	WT	WT	I100L	INS	WT	WT/WT/WT	NEG	NEG	NEG	mefAE - folA I100L - folP INS - pbp1a WT/WT/WT/NTGY - pbp2b WT/SSNA/WT/WT - pbp2x SAMK/WT/KEA/VKSG	0.5	1	8	0.0625	NA	1	4	4	NA	1	0.25	1	0.5	8	0.125	NA	1	4	4	1	0.25
SRR3661272	USA_2	WT/WT/WT/NTGY	WT/SSNA/WT/WT	SAMK/WT/KEA/VKSG	0	0	NEG	NEG	POS	WT	WT	I100L	INS	WT	WT/WT/WT	NEG	NEG	NEG	mefAE - folA I100L - folP INS - pbp1a WT/WT/WT/NTGY - pbp2b WT/SSNA/WT/WT - pbp2x SAMK/WT/KEA/VKSG	0.5	1	4	0.0625	NA	1	4	2	NA	1	0.25	1	0.5	8	0.125	NA	1	4	4	1	0.25
SRR3661276	USA_2	WT/WT/WT/WT	WT/SSNA/SVESK/WT	WT/WT/WT/WT	0	0	NEG	NEG	NEG	NA	NA	I100L	WT	WT	WT/WT/WT	NEG	NEG	NEG	folA I100L - pbp2b WT/SSNA/SVESK/WT	0.125	0.25	0.125	0.0625	NA	1	1	2	NA	1	0.125	0.125	0.25	0.125	0.125	NA	1	0.5	4	1	0.25
SRR3661277	USA_2	WT/WT/WT/WT	WT/WT/WT/WT	WT/WT/WT/WT	0	0	NEG	NEG	NEG	NA	NA	WT	WT	WT	WT/WT/WT	NEG	NEG	NEG	Wild Type	0.125	0.125	0.125	0.0625	NA	1	0.25	2	NA	1	0.125	0.03125	0.03125	0.125	0.125	NA	1	0.25	4	1	0.25
SRR3661279	USA_2	WT/WT/WT/WT	WT/WT/WT/WT	SAMK/WT/KAA/WT	0	0	POS	NEG	NEG	NA	NA	WT	WT	WT	WT/WT/WT	POS	NEG	POS	ermB - tetM - cat - pbp2x SAMK/WT/KAA/WT	0.25	0.0625	32	2	NA	1	0.125	8	NA	8	0.125	0.03125	0.03125	128	64	NA	1	0.25	8	16	4
SRR3661282	USA_2	WT/WT/WT/WT	WT/SSNA/WT/WT	SAMK/WT/KEA/VKSG	0	0	POS	NEG	NEG	NA	NA	WT	WT	WT	WT/WT/WT	POS	NEG	NEG	ermB - tetM - pbp2b WT/SSNA/WT/WT - pbp2x SAMK/WT/KEA/VKSG	0.5	0.5	32	2	NA	1	0.25	4	NA	8	0.25	0.5	0.5	128	64	NA	1	0.25	4	16	4
SRR3661283	USA_2	SAMK/WT/WT/NTGY	WT/SSNA/WT/WT	SAMK/WT/KEA/VKSG	0	0	NEG	NEG	POS	WT	WT	I100L	INS	WT	WT/WT/WT	POS	NEG	POS	mefAE - tetM - cat - folA I100L - folP INS - pbp1a SAMK/WT/WT/NTGY - pbp2b WT/SSNA/WT/WT - pbp2x SAMK/WT/KEA/VKSG	2	2	2	0.0625	NA	1	4	8	NA	8	1	2	2	8	0.125	NA	1	4	8	16	4
SRR3661284	USA_2	WT/WT/WT/WT	WT/SSNA/SVESK/WT	WT/WT/WT/WT	0	0	NEG	NEG	NEG	NA	NA	WT	INS	WT	WT/WT/WT	NEG	NEG	NEG	folP INS - pbp2b WT/SSNA/SVESK/WT	0.125	0.25	0.125	0.0625	NA	1	2	4	NA	1	0.125	0.125	0.25	0.125	0.125	NA	1	1	4	1	0.25
SRR3661287	USA_2	SAMK/WT/WT/NTGY	WT/SSNA/WT/WT	SAMK/WT/KEA/VKSG	0	0	NEG	NEG	POS	WT	WT	I100L	INS	WT	WT/WT/WT	NEG	NEG	NEG	mefAE - folA I100L - folP INS - pbp1a SAMK/WT/WT/NTGY - pbp2b WT/SSNA/WT/WT - pbp2x SAMK/WT/KEA/VKSG	1	4	4	0.03125	NA	0.5	4	2	NA	1	1	2	2	8	0.125	NA	1	4	4	1	0.25
SRR3661291	USA_2	WT/WT/WT/WT	WT/SSNA/WT/WT	SSMK/WT/WT/WT	0	0	POS	NEG	NEG	NA	NA	WT	INS	WT	WT/WT/WT	POS	NEG	NEG	ermB - tetM - folP INS - pbp2b WT/SSNA/WT/WT - pbp2x SSMK/WT/WT/WT	0.125	0.125	32	2	NA	0.5	1	2	NA	8	0.125	0.125	0.25	128	64	NA	1	1	4	16	4
SRR3661292	USA_2	WT/WT/WT/WT	WT/SSNA/SVESK/WT	WT/WT/WT/WT	0	0	NEG	NEG	NEG	NA	NA	WT	INS	WT	WT/WT/WT	NEG	NEG	NEG	folP INS - pbp2b WT/SSNA/SVESK/WT	0.125	0.25	0.125	0.0625	NA	1	2	4	NA	1	0.125	0.125	0.25	0.125	0.125	NA	1	1	4	1	0.25
SRR3661333	USA_2	SSMK/WT/WT/NTGY	WT/SSNA/WT/WT	SAMK/WT/KEA/VKSG	0	0	NEG	NEG	POS	WT	Del	WT	WT	WT	WT/WT/WT	NEG	NEG	NEG	mefAE - mefi Del - pbp1a SSMK/WT/WT/NTGY - pbp2b WT/SSNA/WT/WT - pbp2x SAMK/WT/KEA/VKSG	1	2	16	0.125	NA	1	0.25	4	NA	1	1	2	2	8	0.125	NA	1	0.25	4	1	0.25
SRR3661335	USA_2	SSMK/WT/WT/NTGY	WT/SSNA/WT/WT	SAMK/WT/KEA/VKSG	0	0	NEG	NEG	POS	WT	Del	WT	WT	WT	S79F/WT/WT	NEG	NEG	NEG	mefAE - mefi Del - pbp1a SSMK/WT/WT/NTGY - pbp2b WT/SSNA/WT/WT - pbp2x SAMK/WT/KEA/VKSG - parC S79F	1	2	16	0.0625	NA	2	0.25	4	NA	1	1	2	2	8	0.125	NA	2	0.25	4	1	0.25
SRR3661338	USA_2	WT/WT/WT/WT	WT/SSNA/WT/WT	WT/WT/KEA/WT	0	0	POS	NEG	NEG	NA	NA	WT	WT	WT	WT/WT/WT	POS	NEG	NEG	ermB - tetM - pbp2b WT/SSNA/WT/WT - pbp2x WT/WT/KEA/WT	0.125	0.25	32	2	NA	1	0.5	2	NA	1	0.125	0.25	0.25	128	64	NA	1	0.25	4	16	4
SRR3661340	USA_2	WT/WT/WT/WT	WT/SSNA/SVESK/WT	WT/WT/WT/WT	0	0	NEG	NEG	NEG	NA	NA	I100L	WT	WT	WT/WT/WT	NEG	NEG	NEG	folA I100L - pbp2b WT/SSNA/SVESK/WT	0.125	0.25	0.125	0.0625	NA	1	0.5	2	NA	1	0.125	0.125	0.25	0.125	0.125	NA	1	0.5	4	1	0.25
SRR3661341	USA_2	SSMK/WT/WT/NTGY	WT/SSNA/WT/WT	SAMK/WT/KEA/VKSG	0	0	NEG	NEG	POS	WT	Del	WT	WT	WT	WT/WT/WT	NEG	NEG	NEG	mefAE - mefi Del - pbp1a SSMK/WT/WT/NTGY - pbp2b WT/SSNA/WT/WT - pbp2x SAMK/WT/KEA/VKSG	1	2	16	0.125	NA	1	0.25	4	NA	1	1	2	2	8	0.125	NA	1	0.25	4	1	0.25
SRR3661348	USA_2	WT/WT/WT/NTGY	WT/WT/WT/WT	SAMK/WT/WT/WT	0	0	NEG	NEG	NEG	NA	NA	WT	WT	WT	WT/WT/WT	NEG	NEG	NEG	pbp1a WT/WT/WT/NTGY - pbp2x SAMK/WT/WT/WT	0.125	0.125	0.125	0.125	NA	1	0.25	4	NA	1	0.125	0.0625	0.0625	0.125	0.125	NA	1	0.25	4	1	0.25
SRR3661350	USA_2	WT/WT/WT/NTGY	WT/WT/WT/WT	SAMK/WT/WT/WT	0	0	NEG	NEG	POS	-364T	WT	WT	WT	WT	WT/WT/WT	NEG	NEG	NEG	mefAE - mefp -364T - pbp1a WT/WT/WT/NTGY - pbp2x SAMK/WT/WT/WT	0.125	0.125	16	0.125	NA	1	0.25	4	NA	1	0.125	0.0625	0.0625	16	0.125	NA	1	0.25	4	1	0.25
SRR3661352	USA_2	SSMK/WT/WT/NTGY	WT/SSNA/WT/WT	SAMK/WT/KEA/VKSG	0	0	NEG	NEG	NEG	NA	NA	I100L	INS	WT	WT/WT/WT	NEG	NEG	NEG	folA I100L - folP INS - pbp1a SSMK/WT/WT/NTGY - pbp2b WT/SSNA/WT/WT - pbp2x SAMK/WT/KEA/VKSG	2	4	0.125	0.0625	NA	1	4	2	NA	1	1	2	2	0.125	0.125	NA	1	4	4	1	0.25
SRR3661356	USA_2	WT/WT/WT/WT	WT/WT/WT/WT	SAMK/WT/WT/WT	0	0	NEG	NEG	NEG	NA	NA	WT	WT	WT	WT/WT/WT	NEG	NEG	NEG	pbp2x SAMK/WT/WT/WT	0.125	0.0625	0.125	0.125	NA	1	0.25	4	NA	1	0.125	0.03125	0.03125	0.125	0.125	NA	1	0.25	4	1	0.25
SRR3661359	USA_2	WT/WT/WT/WT	WT/SSNA/SVESK/WT	WT/WT/WT/WT	0	0	NEG	NEG	POS	WT	Del	WT	WT	WT	WT/WT/WT	NEG	NEG	NEG	mefAE - mefi Del - pbp2b WT/SSNA/SVESK/WT	0.125	0.25	8	0.0625	NA	1	0.25	4	NA	1	0.125	0.125	0.25	8	0.125	NA	1	0.25	4	1	0.25
SRR3661360	USA_2	SSMK/WT/WT/NTGY	WT/SSNA/WT/WT	SAMK/WT/KEA/VKSG	0	0	NEG	NEG	POS	WT	WT	WT	WT	WT	WT/WT/WT	NEG	NEG	NEG	mefAE - pbp1a SSMK/WT/WT/NTGY - pbp2b WT/SSNA/WT/WT - pbp2x SAMK/WT/KEA/VKSG	1	2	8	0.125	NA	1	0.25	4	NA	1	1	2	2	8	0.125	NA	1	0.25	4	1	0.25
SRR3661372	USA_2	WT/WT/WT/WT	WT/SSNA/SVESK/WT	WT/WT/WT/WT	0	0	NEG	NEG	NEG	NA	NA	WT	WT	WT	WT/WT/WT	NEG	NEG	NEG	pbp2b WT/SSNA/SVESK/WT	0.125	0.25	0.125	0.0625	NA	1	0.25	4	NA	1	0.125	0.125	0.25	0.125	0.125	NA	1	0.25	4	1	0.25
SRR3661377	USA_2	SSMK/WT/WT/NTGY	WT/SSNA/WT/WT	SAMK/WT/KEA/VKSG	0	0	POS	NEG	NEG	NA	NA	I100L	INS	WT	WT/WT/WT	POS	NEG	NEG	ermB - tetM - folA I100L - folP INS - pbp1a SSMK/WT/WT/NTGY - pbp2b WT/SSNA/WT/WT - pbp2x SAMK/WT/KEA/VKSG	1	2	32	2	NA	1	4	2	NA	8	1	2	2	128	64	NA	1	4	4	16	4
SRR3661378	USA_2	SSMK/WT/WT/NTGY	WT/SSNA/WT/WT	SAMK/WT/KEA/VKSG	0	0	NEG	NEG	POS	WT	WT	WT	WT	WT	WT/WT/WT	NEG	NEG	NEG	mefAE - pbp1a SSMK/WT/WT/NTGY - pbp2b WT/SSNA/WT/WT - pbp2x SAMK/WT/KEA/VKSG	1	2	4	0.0625	NA	1	0.25	2	NA	1	1	2	2	8	0.125	NA	1	0.25	4	1	0.25
SRR3661385	USA_2	WT/WT/WT/NTGY	WT/SSNA/SVESK/WT	WT/WT/EDA/VKSG	0	0	POS	NEG	NEG	NA	NA	WT	WT	WT	WT/WT/WT	POS	NEG	NEG	ermB - tetM - pbp1a WT/WT/WT/NTGY - pbp2b WT/SSNA/SVESK/WT - pbp2x WT/WT/EDA/VKSG	0.25	0.5	2	2	NA	1	0.25	4	NA	8	0.25	0.5	0.5	128	64	NA	1	0.25	4	16	4
SRR3661398	USA_2	WT/WT/WT/WT	WT/SSNA/SVESK/WT	WT/WT/WT/WT	0	0	NEG	NEG	NEG	NA	NA	WT	INS	WT	WT/WT/WT	NEG	NEG	NEG	folP INS - pbp2b WT/SSNA/SVESK/WT	0.125	0.25	0.125	0.0625	NA	0.5	1	2	NA	1	0.125	0.125	0.25	0.125	0.125	NA	1	1	4	1	0.25
SRR3661409	USA_2	DIPY/NGG/MFV/SNRL	WT/SSNA/AIDTK/WT	SAMK/WT/WT/WT	0	0	NEG	NEG	POS	WT	WT	WT	INS	WT	WT/WT/WT	POS	NEG	NEG	mefAE - tetM - folP INS - pbp1a DIPY/NGG/MFV/SNRL - pbp2b WT/SSNA/AIDTK/WT - pbp2x SAMK/WT/WT/WT	0.125	0.25	8	0.0625	NA	1	2	2	NA	8	0.125	0.5	1	8	0.125	NA	1	1	4	16	4
SRR3661411	USA_2	WT/WT/WT/WT	WT/WT/WT/WT	SAMK/WT/KAA/WT	0	0	POS	NEG	NEG	NA	NA	WT	WT	WT	WT/WT/WT	POS	NEG	POS	ermB - tetM - cat - pbp2x SAMK/WT/KAA/WT	0.25	0.0625	32	2	NA	1	0.25	8	NA	8	0.125	0.03125	0.03125	128	64	NA	1	0.25	8	16	4
SRR3661426	USA_2	WT/WT/WT/NTGY	WT/WT/WT/WT	SAMK/WT/WT/WT	0	0	NEG	NEG	NEG	NA	NA	WT	WT	WT	WT/WT/WT	NEG	NEG	NEG	pbp1a WT/WT/WT/NTGY - pbp2x SAMK/WT/WT/WT	0.125	0.125	0.125	0.125	NA	1	0.25	4	NA	1	0.125	0.0625	0.0625	0.125	0.125	NA	1	0.25	4	1	0.25
SRR3661428	USA_2	WT/WT/WT/WT	WT/SSNA/SVESK/WT	WT/WT/WT/WT	0	0	NEG	NEG	NEG	NA	NA	WT	WT	WT	WT/WT/WT	NEG	NEG	NEG	pbp2b WT/SSNA/SVESK/WT	0.125	0.25	0.125	0.0625	NA	1	0.25	4	NA	1	0.125	0.125	0.25	0.125	0.125	NA	1	0.25	4	1	0.25
SRR3661429	USA_2	WT/WT/WT/WT	WT/WT/WT/WT	WT/WT/WT/WT	0	0	NEG	NEG	POS	WT	Del	WT	WT	WT	WT/WT/WT	NEG	NEG	NEG	mefAE - mefi Del	0.125	0.03125	8	0.125	NA	1	0.25	4	NA	1	0.125	0.03125	0.03125	8	0.125	NA	1	0.25	4	1	0.25
SRR3661430	USA_2	WT/WT/WT/WT	WT/WT/WT/WT	WT/WT/WT/WT	0	0	NEG	NEG	NEG	NA	NA	WT	WT	WT	WT/WT/WT	NEG	NEG	NEG	Wild Type	0.125	0.03125	0.125	0.0625	NA	1	0.25	4	NA	1	0.125	0.03125	0.03125	0.125	0.125	NA	1	0.25	4	1	0.25
SRR3661431	USA_2	WT/WT/WT/WT	WT/WT/WT/WT	WT/WT/WT/WT	0	0	NEG	NEG	NEG	NA	NA	WT	WT	WT	WT/WT/WT	NEG	NEG	NEG	Wild Type	0.125	0.03125	0.125	0.125	NA	1	0.125	4	NA	1	0.125	0.03125	0.03125	0.125	0.125	NA	1	0.25	4	1	0.25
SRR3661432	USA_2	WT/WT/WT/WT	WT/WT/WT/WT	WT/WT/WT/WT	0	0	NEG	NEG	POS	WT	Del	WT	WT	WT	WT/WT/WT	NEG	NEG	NEG	mefAE - mefi Del	0.125	0.03125	8	0.0625	NA	1	0.25	4	NA	1	0.125	0.03125	0.03125	8	0.125	NA	1	0.25	4	1	0.25
SRR3661433	USA_2	WT/WT/WT/WT	WT/WT/WT/WT	WT/WT/WT/WT	0	0	NEG	NEG	NEG	NA	NA	WT	INS	WT	WT/WT/WT	NEG	NEG	NEG	folP INS	0.125	0.03125	0.125	0.125	NA	1	4	4	NA	1	0.125	0.03125	0.03125	0.125	0.125	NA	1	1	4	1	0.25
SRR3661435	USA_2	WT/WT/WT/WT	WT/WT/WT/WT	WT/WT/WT/WT	0	0	NEG	NEG	POS	WT	Del	WT	WT	WT	WT/WT/WT	NEG	NEG	NEG	mefAE - mefi Del	0.125	0.03125	16	0.125	NA	1	0.25	4	NA	1	0.125	0.03125	0.03125	8	0.125	NA	1	0.25	4	1	0.25
SRR3661436	USA_2	WT/WT/WT/WT	WT/WT/WT/WT	WT/WT/WT/WT	0	0	NEG	NEG	NEG	NA	NA	WT	WT	WT	WT/WT/WT	NEG	NEG	NEG	Wild Type	0.125	0.03125	0.125	0.0625	NA	1	0.25	4	NA	1	0.125	0.03125	0.03125	0.125	0.125	NA	1	0.25	4	1	0.25
SRR3661437	USA_2	DIPY/NGG/MFV/SNRL	WT/SSNA/AIDTK/WT	SAMK/WT/WT/WT	0	0	NEG	NEG	POS	WT	WT	WT	INS	WT	WT/WT/WT	POS	NEG	NEG	mefAE - tetM - folP INS - pbp1a DIPY/NGG/MFV/SNRL - pbp2b WT/SSNA/AIDTK/WT - pbp2x SAMK/WT/WT/WT	0.125	0.25	8	0.125	NA	1	2	4	NA	8	0.125	0.5	1	8	0.125	NA	1	1	4	16	4
SRR3661438	USA_2	WT/WT/WT/WT	WT/WT/WT/WT	WT/WT/WT/WT	0	0	NEG	NEG	NEG	NA	NA	WT	WT	WT	WT/WT/WT	NEG	NEG	NEG	Wild Type	0.125	0.03125	0.125	0.0625	NA	1	0.25	4	NA	1	0.125	0.03125	0.03125	0.125	0.125	NA	1	0.25	4	1	0.25
SRR3661439	USA_2	WT/WT/WT/WT	WT/WT/WT/WT	WT/WT/WT/WT	0	0	NEG	NEG	POS	WT	Del	WT	WT	WT	WT/WT/WT	NEG	NEG	NEG	mefAE - mefi Del	0.125	0.03125	8	0.125	NA	1	0.25	4	NA	1	0.125	0.03125	0.03125	8	0.125	NA	1	0.25	4	1	0.25
SRR3661440	USA_2	WT/WT/WT/WT	WT/WT/WT/WT	WT/WT/WT/WT	0	0	NEG	NEG	NEG	NA	NA	WT	WT	WT	WT/WT/WT	NEG	NEG	NEG	Wild Type	0.125	0.03125	0.125	0.0625	NA	1	0.25	4	NA	1	0.125	0.03125	0.03125	0.125	0.125	NA	1	0.25	4	1	0.25
SRR3661441	USA_2	WT/WT/WT/WT	WT/WT/WT/WT	WT/WT/WT/WT	0	0	NEG	NEG	NEG	NA	NA	WT	INS	WT	WT/WT/WT	NEG	NEG	NEG	folP INS	0.125	0.03125	0.125	0.0625	NA	1	1	4	NA	1	0.125	0.03125	0.03125	0.125	0.125	NA	1	1	4	1	0.25
SRR3661442	USA_2	WT/WT/WT/WT	WT/WT/WT/WT	WT/WT/WT/WT	0	0	NEG	NEG	NEG	NA	NA	WT	WT	WT	WT/WT/WT	NEG	NEG	NEG	Wild Type	0.125	0.03125	0.125	0.125	NA	1	0.25	4	NA	1	0.125	0.03125	0.03125	0.125	0.125	NA	1	0.25	4	1	0.25
SRR3661443	USA_2	WT/WT/WT/WT	WT/WT/WT/WT	WT/WT/WT/WT	0	0	NEG	NEG	NEG	NA	NA	WT	WT	WT	WT/WT/WT	NEG	NEG	NEG	Wild Type	0.125	0.03125	0.125	0.0625	NA	1	0.25	4	NA	1	0.125	0.03125	0.03125	0.125	0.125	NA	1	0.25	4	1	0.25
SRR3661444	USA_2	SSMK/WT/WT/NTGY	WT/SSNA/WT/WT	SAMK/WT/KEA/VKSG	0	0	NEG	NEG	NEG	NA	NA	WT	WT	WT	WT/WT/WT	NEG	NEG	NEG	pbp1a SSMK/WT/WT/NTGY - pbp2b WT/SSNA/WT/WT - pbp2x SAMK/WT/KEA/VKSG	1	2	0.125	0.125	NA	1	0.5	4	NA	1	1	2	2	0.125	0.125	NA	1	0.25	4	1	0.25
SRR3661446	USA_2	WT/WT/WT/WT	WT/WT/WT/WT	WT/WT/WT/WT	0	0	NEG	NEG	NEG	NA	NA	WT	WT	WT	WT/WT/WT	NEG	NEG	NEG	Wild Type	0.125	0.03125	0.125	0.0625	NA	2	0.125	4	NA	1	0.125	0.03125	0.03125	0.125	0.125	NA	1	0.25	4	1	0.25
SRR3661447	USA_2	WT/WT/WT/WT	WT/WT/WT/WT	WT/WT/WT/WT	0	0	NEG	NEG	NEG	NA	NA	WT	WT	WT	WT/WT/WT	NEG	NEG	NEG	Wild Type	0.125	0.03125	0.125	0.0625	NA	1	0.25	4	NA	1	0.125	0.03125	0.03125	0.125	0.125	NA	1	0.25	4	1	0.25
SRR3661448	USA_2	WT/WT/WT/WT	WT/WT/WT/WT	WT/WT/WT/WT	0	0	NEG	NEG	NEG	NA	NA	WT	WT	WT	WT/WT/WT	NEG	NEG	NEG	Wild Type	0.125	0.03125	0.125	0.0625	NA	1	0.25	2	NA	1	0.125	0.03125	0.03125	0.125	0.125	NA	1	0.25	4	1	0.25
SRR3661449	USA_2	WT/WT/WT/WT	WT/WT/WT/WT	WT/WT/WT/WT	0	0	NEG	NEG	NEG	NA	NA	WT	WT	WT	WT/WT/WT	NEG	NEG	NEG	Wild Type	0.125	0.03125	0.125	0.0625	NA	1	0.25	4	NA	1	0.125	0.03125	0.03125	0.125	0.125	NA	1	0.25	4	1	0.25
SRR3661450	USA_2	WT/WT/WT/WT	WT/WT/WT/WT	WT/WT/WT/WT	0	0	NEG	NEG	NEG	NA	NA	WT	WT	WT	WT/WT/WT	NEG	NEG	NEG	Wild Type	0.125	0.03125	0.125	0.125	NA	1	0.25	4	NA	1	0.125	0.03125	0.03125	0.125	0.125	NA	1	0.25	4	1	0.25
SRR3661451	USA_2	WT/WT/WT/WT	WT/WT/WT/WT	WT/WT/WT/WT	0	0	NEG	NEG	NEG	NA	NA	WT	WT	WT	WT/WT/WT	NEG	NEG	NEG	Wild Type	0.125	0.03125	0.125	0.0625	NA	1	0.25	4	NA	1	0.125	0.03125	0.03125	0.125	0.125	NA	1	0.25	4	1	0.25
SRR3661452	USA_2	WT/WT/WT/WT	WT/WT/WT/WT	WT/WT/WT/WT	0	0	NEG	NEG	NEG	NA	NA	WT	WT	WT	WT/WT/WT	NEG	NEG	NEG	Wild Type	0.125	0.03125	0.125	0.0625	NA	1	0.25	4	NA	1	0.125	0.03125	0.03125	0.125	0.125	NA	1	0.25	4	1	0.25
SRR3661453	USA_2	WT/WT/WT/WT	WT/WT/WT/WT	WT/WT/WT/WT	0	0	NEG	NEG	NEG	NA	NA	WT	WT	WT	WT/WT/WT	NEG	NEG	NEG	Wild Type	0.125	0.03125	0.125	0.0625	NA	1	0.25	4	NA	1	0.125	0.03125	0.03125	0.125	0.125	NA	1	0.25	4	1	0.25
SRR3661454	USA_2	WT/WT/WT/WT	WT/WT/WT/WT	WT/WT/WT/WT	0	0	NEG	NEG	NEG	NA	NA	WT	WT	WT	WT/WT/WT	NEG	NEG	NEG	Wild Type	0.125	0.03125	0.125	0.125	NA	1	0.25	4	NA	1	0.125	0.03125	0.03125	0.125	0.125	NA	1	0.25	4	1	0.25
SRR3661455	USA_2	WT/WT/WT/WT	WT/WT/WT/WT	WT/WT/WT/WT	0	0	NEG	NEG	NEG	NA	NA	WT	WT	WT	WT/WT/WT	NEG	NEG	NEG	Wild Type	0.125	0.03125	0.125	0.0625	NA	0.5	0.25	4	NA	1	0.125	0.03125	0.03125	0.125	0.125	NA	1	0.25	4	1	0.25
SRR3661458	USA_2	WT/WT/WT/WT	WT/WT/WT/WT	WT/WT/WT/WT	0	0	NEG	NEG	NEG	NA	NA	WT	WT	WT	WT/WT/WT	NEG	NEG	NEG	Wild Type	0.125	0.03125	0.125	0.0625	NA	1	0.125	2	NA	1	0.125	0.03125	0.03125	0.125	0.125	NA	1	0.25	4	1	0.25
SRR3661459	USA_2	WT/WT/WT/WT	WT/WT/WT/WT	WT/WT/WT/WT	0	0	NEG	NEG	POS	WT	WT	WT	WT	WT	WT/WT/WT	NEG	NEG	NEG	mefAE	0.125	0.03125	16	0.0625	NA	1	0.25	4	NA	1	0.125	0.03125	0.03125	8	0.125	NA	1	0.25	4	1	0.25
SRR3661460	USA_2	WT/WT/WT/WT	WT/WT/WT/WT	WT/WT/WT/WT	0	0	NEG	NEG	POS	WT	Del	WT	WT	WT	WT/WT/WT	NEG	NEG	NEG	mefAE - mefi Del	0.125	0.03125	16	0.125	NA	1	0.25	4	NA	1	0.125	0.03125	0.03125	8	0.125	NA	1	0.25	4	1	0.25
SRR3661461	USA_2	WT/WT/WT/WT	WT/WT/WT/WT	WT/WT/WT/WT	0	0	NEG	NEG	POS	WT	Del	WT	WT	WT	WT/WT/WT	NEG	NEG	NEG	mefAE - mefi Del	0.125	0.03125	8	0.0625	NA	1	0.25	2	NA	1	0.125	0.03125	0.03125	8	0.125	NA	1	0.25	4	1	0.25
SRR3661462	USA_2	WT/WT/WT/WT	WT/WT/WT/WT	WT/WT/WT/WT	0	0	NEG	NEG	POS	WT	Del	WT	WT	WT	WT/WT/WT	NEG	NEG	NEG	mefAE - mefi Del	0.125	0.03125	8	0.0625	NA	0.5	0.25	4	NA	1	0.125	0.03125	0.03125	8	0.125	NA	1	0.25	4	1	0.25
SRR3661463	USA_2	WT/WT/WT/WT	WT/WT/WT/WT	WT/WT/WT/WT	0	0	NEG	NEG	POS	WT	Del	WT	WT	WT	WT/WT/WT	NEG	NEG	NEG	mefAE - mefi Del	0.125	0.03125	2	0.125	NA	1	0.25	4	NA	1	0.125	0.03125	0.03125	8	0.125	NA	1	0.25	4	1	0.25
SRR3661464	USA_2	WT/WT/WT/WT	WT/WT/WT/WT	WT/WT/WT/WT	0	0	NEG	NEG	NEG	NA	NA	WT	WT	WT	WT/WT/WT	NEG	NEG	NEG	Wild Type	0.125	0.03125	0.125	0.03125	NA	1	0.125	2	NA	1	0.125	0.03125	0.03125	0.125	0.125	NA	1	0.25	4	1	0.25
SRR3661465	USA_2	WT/WT/WT/WT	WT/WT/WT/WT	WT/WT/WT/WT	0	0	NEG	NEG	NEG	NA	NA	WT	WT	WT	WT/WT/WT	NEG	NEG	NEG	Wild Type	0.125	0.03125	0.125	0.03125	NA	1	0.125	2	NA	1	0.125	0.03125	0.03125	0.125	0.125	NA	1	0.25	4	1	0.25
SRR3661466	USA_2	WT/WT/WT/WT	WT/WT/WT/WT	WT/WT/WT/WT	0	0	NEG	NEG	NEG	NA	NA	WT	WT	WT	WT/WT/WT	NEG	NEG	NEG	Wild Type	0.125	0.03125	0.125	0.03125	NA	1	0.125	2	NA	1	0.125	0.03125	0.03125	0.125	0.125	NA	1	0.25	4	1	0.25
SRR3661467	USA_2	WT/WT/WT/WT	WT/WT/WT/WT	WT/WT/WT/WT	0	0	NEG	NEG	NEG	NA	NA	WT	WT	WT	WT/WT/WT	NEG	NEG	NEG	Wild Type	0.125	0.03125	0.125	0.03125	NA	1	0.125	4	NA	1	0.125	0.03125	0.03125	0.125	0.125	NA	1	0.25	4	1	0.25
SRR3661469	USA_2	WT/WT/WT/WT	WT/SSNA/SVESK/WT	WT/WT/WT/WT	0	0	NEG	NEG	NEG	NA	NA	I100L	WT	WT	WT/WT/WT	NEG	NEG	NEG	folA I100L - pbp2b WT/SSNA/SVESK/WT	0.125	0.25	0.125	0.0625	NA	1	0.5	2	NA	1	0.125	0.125	0.25	0.125	0.125	NA	1	0.5	4	1	0.25
SRR3661470	USA_2	WT/WT/WT/WT	WT/WT/WT/WT	WT/WT/WT/WT	0	0	NEG	NEG	NEG	NA	NA	WT	WT	WT	WT/WT/WT	NEG	NEG	NEG	Wild Type	0.125	0.03125	0.125	0.03125	NA	1	0.125	2	NA	8	0.125	0.03125	0.03125	0.125	0.125	NA	1	0.25	4	1	0.25
SRR3661471	USA_2	SSMK/WT/WT/NTGY	WT/SSNA/WT/WT	SAMK/WT/KEA/VKSG	0	0	NEG	NEG	NEG	NA	NA	I100L	INS	WT	WT/WT/WT	NEG	NEG	NEG	folA I100L - folP INS - pbp1a SSMK/WT/WT/NTGY - pbp2b WT/SSNA/WT/WT - pbp2x SAMK/WT/KEA/VKSG	1	2	0.125	0.0625	NA	1	4	2	NA	1	1	2	2	0.125	0.125	NA	1	4	4	1	0.25
SRR3661472	USA_2	WT/WT/WT/WT	WT/WT/WT/WT	WT/WT/WT/WT	0	0	NEG	NEG	NEG	NA	NA	WT	WT	WT	WT/WT/WT	NEG	NEG	NEG	Wild Type	0.125	0.03125	0.125	0.0625	NA	1	0.125	4	NA	1	0.125	0.03125	0.03125	0.125	0.125	NA	1	0.25	4	1	0.25
SRR3661473	USA_2	WT/WT/WT/WT	WT/WT/WT/WT	WT/WT/WT/WT	0	0	NEG	NEG	NEG	NA	NA	WT	WT	WT	WT/WT/WT	NEG	NEG	NEG	Wild Type	0.125	0.03125	0.125	0.03125	NA	1	0.125	2	NA	1	0.125	0.03125	0.03125	0.125	0.125	NA	1	0.25	4	1	0.25
SRR3661474	USA_2	WT/WT/WT/WT	WT/WT/WT/WT	WT/WT/WT/WT	0	0	NEG	NEG	POS	WT	Del	WT	WT	WT	WT/WT/WT	NEG	NEG	NEG	mefAE - mefi Del	0.125	0.03125	4	0.0625	NA	1	0.25	4	NA	1	0.125	0.03125	0.03125	8	0.125	NA	1	0.25	4	1	0.25
SRR3661475	USA_2	WT/WT/WT/WT	WT/WT/WT/WT	WT/WT/WT/WT	0	0	NEG	NEG	NEG	NA	NA	WT	WT	WT	WT/WT/WT	NEG	NEG	NEG	Wild Type	0.125	0.03125	0.125	0.0625	NA	1	0.125	2	NA	1	0.125	0.03125	0.03125	0.125	0.125	NA	1	0.25	4	1	0.25
SRR3661476	USA_2	WT/WT/WT/WT	WT/WT/WT/WT	WT/WT/WT/WT	0	0	NEG	NEG	POS	WT	Del	WT	WT	WT	WT/WT/WT	NEG	NEG	NEG	mefAE - mefi Del	0.125	0.03125	4	0.0625	NA	0.5	0.125	2	NA	1	0.125	0.03125	0.03125	8	0.125	NA	1	0.25	4	1	0.25
SRR3661477	USA_2	WT/WT/WT/WT	WT/WT/WT/WT	WT/WT/WT/WT	0	0	NEG	NEG	NEG	NA	NA	WT	WT	WT	WT/WT/WT	NEG	NEG	NEG	Wild Type	0.125	0.03125	0.125	0.0625	NA	1	0.25	2	NA	1	0.125	0.03125	0.03125	0.125	0.125	NA	1	0.25	4	1	0.25
SRR3661478	USA_2	WT/WT/WT/WT	WT/WT/WT/WT	WT/WT/WT/WT	0	0	NEG	NEG	NEG	NA	NA	WT	WT	WT	WT/WT/WT	NEG	NEG	NEG	Wild Type	0.125	0.03125	0.125	0.0625	NA	1	0.25	2	NA	1	0.125	0.03125	0.03125	0.125	0.125	NA	1	0.25	4	1	0.25
SRR3661479	USA_2	SSMK/WT/WT/NTGY	WT/SSNA/WT/WT	SAMK/WT/KEA/VKSG	0	0	NEG	NEG	POS	-364T	Del	WT	WT	WT	WT/WT/WT	NEG	NEG	NEG	mefAE - mefp -364T - mefi Del - pbp1a SSMK/WT/WT/NTGY - pbp2b WT/SSNA/WT/WT - pbp2x SAMK/WT/KEA/VKSG	1	2	16	0.0625	NA	1	0.25	2	NA	1	1	2	2	32	0.125	NA	1	0.25	4	1	0.25
SRR3661480	USA_2	WT/WT/WT/WT	WT/WT/WT/WT	WT/WT/WT/WT	0	0	NEG	NEG	NEG	NA	NA	WT	WT	WT	WT/WT/WT	NEG	NEG	NEG	Wild Type	0.125	0.03125	0.125	0.0625	NA	1	0.125	2	NA	1	0.125	0.03125	0.03125	0.125	0.125	NA	1	0.25	4	1	0.25
SRR3661481	USA_2	WT/WT/WT/WT	WT/WT/WT/WT	WT/WT/WT/WT	0	0	NEG	NEG	NEG	NA	NA	WT	WT	WT	WT/WT/WT	NEG	NEG	NEG	Wild Type	0.125	0.03125	0.125	0.03125	NA	1	0.125	2	NA	1	0.125	0.03125	0.03125	0.125	0.125	NA	1	0.25	4	1	0.25
SRR3661482	USA_2	WT/WT/WT/WT	WT/WT/WT/WT	WT/WT/WT/WT	0	0	NEG	NEG	NEG	NA	NA	WT	WT	WT	WT/WT/WT	NEG	NEG	NEG	Wild Type	0.125	0.03125	0.125	0.0625	NA	1	0.125	4	NA	1	0.125	0.03125	0.03125	0.125	0.125	NA	1	0.25	4	1	0.25
SRR3661483	USA_2	WT/WT/WT/WT	WT/WT/WT/WT	WT/WT/WT/WT	0	0	NEG	NEG	NEG	NA	NA	WT	WT	WT	WT/WT/WT	NEG	NEG	NEG	Wild Type	0.125	0.03125	0.125	0.0625	NA	1	0.25	2	NA	1	0.125	0.03125	0.03125	0.125	0.125	NA	1	0.25	4	1	0.25
SRR3661484	USA_2	WT/WT/WT/WT	WT/SSNA/WT/WT	SAMK/WT/WT/WT	0	0	NEG	NEG	NEG	NA	NA	WT	WT	WT	WT/WT/WT	NEG	NEG	NEG	pbp2b WT/SSNA/WT/WT - pbp2x SAMK/WT/WT/WT	0.125	0.125	0.25	0.03125	NA	0.5	0.125	2	NA	1	0.125	0.125	0.125	0.125	0.125	NA	1	0.25	4	1	0.25
SRR3661485	USA_2	WT/WT/WT/WT	WT/WT/WT/WT	WT/WT/WT/WT	0	0	NEG	NEG	NEG	NA	NA	WT	WT	WT	WT/WT/WT	NEG	NEG	NEG	Wild Type	0.125	0.03125	0.125	0.03125	NA	1	0.125	2	NA	1	0.125	0.03125	0.03125	0.125	0.125	NA	1	0.25	4	1	0.25
SRR3661486	USA_2	WT/WT/WT/WT	WT/WT/WT/WT	WT/WT/WT/WT	0	0	NEG	NEG	POS	WT	Del	WT	WT	WT	WT/WT/WT	NEG	NEG	NEG	mefAE - mefi Del	0.125	0.03125	16	0.0625	NA	1	0.125	4	NA	1	0.125	0.03125	0.03125	8	0.125	NA	1	0.25	4	1	0.25
SRR3661487	USA_2	SSMK/WT/WT/NTGY	WT/SSNA/WT/WT	SAMK/WT/KEA/VKSG	0	0	NEG	NEG	POS	WT	Del	WT	WT	WT	WT/WT/WT	NEG	NEG	NEG	mefAE - mefi Del - pbp1a SSMK/WT/WT/NTGY - pbp2b WT/SSNA/WT/WT - pbp2x SAMK/WT/KEA/VKSG	1	2	8	0.125	NA	1	0.25	2	NA	1	1	2	2	8	0.125	NA	1	0.25	4	1	0.25
SRR3661488	USA_2	WT/WT/WT/WT	WT/WT/WT/WT	WT/WT/WT/WT	0	0	NEG	NEG	NEG	NA	NA	WT	WT	WT	WT/WT/WT	NEG	NEG	NEG	Wild Type	0.125	0.03125	0.125	0.03125	NA	1	0.125	2	NA	1	0.125	0.03125	0.03125	0.125	0.125	NA	1	0.25	4	1	0.25
SRR3661489	USA_2	WT/WT/WT/NTGY	WT/WT/WT/WT	SAMK/WT/WT/WT	0	0	NEG	NEG	NEG	NA	NA	WT	WT	WT	WT/WT/WT	NEG	NEG	NEG	pbp1a WT/WT/WT/NTGY - pbp2x SAMK/WT/WT/WT	0.125	0.125	0.125	0.0625	NA	1	0.25	4	NA	1	0.125	0.0625	0.0625	0.125	0.125	NA	1	0.25	4	1	0.25
SRR3661490	USA_2	SSMK/WT/WT/NTGY	WT/SSNA/WT/WT	SAMK/WT/KEA/VKSG	0	0	NEG	NEG	POS	-364T	WT	I100L	INS	WT	WT/WT/WT	NEG	NEG	NEG	mefAE - mefp -364T - folA I100L - folP INS - pbp1a SSMK/WT/WT/NTGY - pbp2b WT/SSNA/WT/WT - pbp2x SAMK/WT/KEA/VKSG	1	2	8	0.0625	NA	1	4	2	NA	1	1	2	2	16	0.125	NA	1	4	4	1	0.25
SRR3661491	USA_2	WT/WT/WT/WT	WT/WT/WT/WT	WT/WT/WT/WT	0	0	NEG	NEG	NEG	NA	NA	WT	WT	WT	WT/WT/WT	NEG	NEG	NEG	Wild Type	0.125	0.03125	0.125	0.0625	NA	1	0.125	2	NA	1	0.125	0.03125	0.03125	0.125	0.125	NA	1	0.25	4	1	0.25
SRR3661493	USA_2	WT/WT/WT/WT	WT/WT/WT/WT	WT/WT/WT/WT	0	0	NEG	NEG	NEG	NA	NA	WT	WT	WT	WT/WT/WT	NEG	NEG	NEG	Wild Type	0.125	0.03125	0.125	0.03125	NA	1	0.125	2	NA	1	0.125	0.03125	0.03125	0.125	0.125	NA	1	0.25	4	1	0.25
SRR3661494	USA_2	WT/WT/WT/WT	WT/WT/WT/WT	WT/WT/WT/WT	0	0	NEG	NEG	NEG	NA	NA	WT	WT	WT	WT/WT/WT	NEG	NEG	NEG	Wild Type	0.125	0.03125	0.125	0.0625	NA	1	0.25	2	NA	1	0.125	0.03125	0.03125	0.125	0.125	NA	1	0.25	4	1	0.25
SRR3661495	USA_2	WT/WT/WT/WT	WT/WT/WT/WT	WT/WT/WT/WT	0	0	NEG	NEG	NEG	NA	NA	WT	WT	WT	WT/WT/WT	NEG	NEG	NEG	Wild Type	0.125	0.03125	0.125	0.0625	NA	1	0.125	2	NA	1	0.125	0.03125	0.03125	0.125	0.125	NA	1	0.25	4	1	0.25
SRR3661496	USA_2	WT/WT/WT/WT	WT/WT/WT/WT	WT/WT/WT/WT	0	0	NEG	NEG	POS	WT	Del	WT	WT	WT	WT/WT/WT	NEG	NEG	NEG	mefAE - mefi Del	0.125	0.03125	8	0.0625	NA	1	0.125	2	NA	1	0.125	0.03125	0.03125	8	0.125	NA	1	0.25	4	1	0.25
SRR3661497	USA_2	WT/WT/WT/WT	WT/WT/WT/WT	WT/WT/WT/WT	0	0	NEG	NEG	POS	WT	Del	WT	WT	WT	WT/WT/WT	NEG	NEG	NEG	mefAE - mefi Del	0.125	0.03125	8	0.0625	NA	1	0.125	4	NA	1	0.125	0.03125	0.03125	8	0.125	NA	1	0.25	4	1	0.25
SRR3661498	USA_2	WT/WT/WT/WT	WT/WT/WT/WT	WT/WT/WT/WT	0	0	NEG	NEG	NEG	NA	NA	WT	WT	WT	WT/WT/WT	NEG	NEG	NEG	Wild Type	0.125	0.03125	0.125	0.0625	NA	1	0.25	2	NA	1	0.125	0.03125	0.03125	0.125	0.125	NA	1	0.25	4	1	0.25
SRR3661499	USA_2	WT/WT/WT/WT	WT/WT/WT/WT	WT/WT/WT/WT	0	0	NEG	NEG	NEG	NA	NA	WT	WT	WT	WT/WT/WT	NEG	NEG	NEG	Wild Type	0.125	0.03125	0.125	0.0625	NA	1	0.25	4	NA	1	0.125	0.03125	0.03125	0.125	0.125	NA	1	0.25	4	1	0.25
SRR3661500	USA_2	WT/WT/WT/WT	WT/WT/WT/WT	WT/WT/WT/WT	0	0	NEG	NEG	NEG	NA	NA	WT	WT	WT	WT/WT/WT	NEG	NEG	NEG	Wild Type	0.125	0.03125	0.125	0.0625	NA	1	0.125	4	NA	1	0.125	0.03125	0.03125	0.125	0.125	NA	1	0.25	4	1	0.25
SRR3661502	USA_2	WT/WT/WT/WT	WT/WT/WT/WT	WT/WT/WT/WT	0	0	NEG	NEG	POS	WT	Del	WT	INS	WT	WT/WT/WT	NEG	NEG	NEG	mefAE - mefi Del - folP INS	0.125	0.03125	8	0.0625	NA	1	1	2	NA	1	0.125	0.03125	0.03125	8	0.125	NA	1	1	4	1	0.25
SRR3661503	USA_2	SAMK/WT/WT/NTGY	WT/SSNA/SVESK/WT	WT/WT/WT/WT	0	0	NEG	NEG	NEG	NA	NA	WT	INS	WT	WT/WT/WT	NEG	NEG	NEG	folP INS - pbp1a SAMK/WT/WT/NTGY - pbp2b WT/SSNA/SVESK/WT	0.25	1	0.125	0.0625	NA	1	1	4	NA	1	0.5	0.5	1	0.125	0.125	NA	1	1	4	1	0.25
SRR3661504	USA_2	WT/WT/WT/NTGY	WT/SSNA/SVESK/WT	WT/WT/EDA/VKSG	0	0	POS	NEG	NEG	NA	NA	WT	WT	WT	WT/WT/WT	POS	NEG	NEG	ermB - tetM - pbp1a WT/WT/WT/NTGY - pbp2b WT/SSNA/SVESK/WT - pbp2x WT/WT/EDA/VKSG	0.25	0.25	1	2	NA	0.5	0.125	2	NA	8	0.25	0.5	0.5	128	64	NA	1	0.25	4	16	4
SRR3661505	USA_2	WT/WT/WT/WT	WT/WT/WT/WT	WT/WT/WT/WT	0	0	NEG	NEG	NEG	NA	NA	I100L	WT	WT	WT/WT/WT	NEG	NEG	NEG	folA I100L	0.125	0.03125	0.125	0.0625	NA	1	0.25	4	NA	1	0.125	0.03125	0.03125	0.125	0.125	NA	1	0.5	4	1	0.25
SRR3661506	USA_2	WT/WT/WT/WT	WT/WT/WT/WT	WT/WT/WT/WT	0	0	NEG	NEG	NEG	NA	NA	WT	WT	WT	WT/WT/WT	NEG	NEG	NEG	Wild Type	0.125	0.03125	0.125	0.0625	NA	1	0.125	4	NA	1	0.125	0.03125	0.03125	0.125	0.125	NA	1	0.25	4	1	0.25
SRR3661507	USA_2	WT/WT/WT/WT	WT/WT/WT/WT	WT/WT/WT/WT	0	0	NEG	NEG	NEG	NA	NA	WT	WT	WT	WT/WT/WT	NEG	NEG	NEG	Wild Type	0.125	0.03125	0.125	0.0625	NA	1	0.25	4	NA	1	0.125	0.03125	0.03125	0.125	0.125	NA	1	0.25	4	1	0.25
SRR3661508	USA_2	WT/WT/WT/WT	WT/WT/WT/WT	WT/WT/WT/WT	0	0	NEG	NEG	NEG	NA	NA	WT	WT	WT	WT/WT/WT	NEG	NEG	NEG	Wild Type	0.125	0.03125	0.125	0.0625	NA	1	0.25	4	NA	1	0.125	0.03125	0.03125	0.125	0.125	NA	1	0.25	4	1	0.25
SRR3661509	USA_2	SSMK/WT/WT/NTGY	WT/SSNA/AIDTK/WT	SAMK/WT/EDT/VKSG	0	0	POS	NEG	POS	WT	WT	I100L	INS	WT	WT/WT/WT	POS	NEG	NEG	ermB - mefAE - tetM - folA I100L - folP INS - pbp1a SSMK/WT/WT/NTGY - pbp2b WT/SSNA/AIDTK/WT - pbp2x SAMK/WT/EDT/VKSG	2	4	32	2	NA	1	4	4	NA	8	1	4	4	4096	64	NA	1	4	4	16	4
SRR3661510	USA_2	WT/WT/WT/WT	WT/WT/WT/WT	WT/WT/WT/WT	0	0	NEG	NEG	NEG	NA	NA	I100L	WT	WT	WT/WT/WT	NEG	NEG	NEG	folA I100L	0.125	0.03125	0.125	0.0625	NA	1	0.25	4	NA	1	0.125	0.03125	0.03125	0.125	0.125	NA	1	0.5	4	1	0.25
SRR3661511	USA_2	SSMK/WT/WT/NTGY	WT/SSNA/WT/WT	SAMK/WT/KEA/VKSG	0	0	NEG	NEG	POS	WT	Del	WT	WT	WT	WT/WT/WT	NEG	NEG	NEG	mefAE - mefi Del - pbp1a SSMK/WT/WT/NTGY - pbp2b WT/SSNA/WT/WT - pbp2x SAMK/WT/KEA/VKSG	1	1	8	0.0625	NA	1	0.125	2	NA	1	1	2	2	8	0.125	NA	1	0.25	4	1	0.25
SRR3661516	USA_2	WT/WT/WT/NTGY	WT/SSNA/WT/WT	SAMK/WT/KEA/VKSG	0	0	NEG	NEG	NEG	NA	NA	I100L	INS	WT	WT/WT/WT	NEG	NEG	NEG	folA I100L - folP INS - pbp1a WT/WT/WT/NTGY - pbp2b WT/SSNA/WT/WT - pbp2x SAMK/WT/KEA/VKSG	0.5	0.5	0.125	0.0625	NA	1	4	2	NA	1	0.25	1	0.5	0.125	0.125	NA	1	4	4	1	0.25
SRR3661535	USA_2	SAMK/WT/WT/NTGY	WT/SSNA/WT/WT	SAMK/WT/KEA/VKSG	0	0	NEG	NEG	NEG	NA	NA	I100L	INS	WT	WT/WT/WT	NEG	NEG	NEG	folA I100L - folP INS - pbp1a SAMK/WT/WT/NTGY - pbp2b WT/SSNA/WT/WT - pbp2x SAMK/WT/KEA/VKSG	1	2	0.125	0.125	NA	1	4	4	NA	1	1	2	2	0.125	0.125	NA	1	4	4	1	0.25
SRR3661542	USA_2	SAMK/WT/WT/NTGY	WT/SSNA/SVESK/WT	WT/WT/WT/WT	0	0	NEG	NEG	NEG	NA	NA	WT	INS	WT	WT/WT/WT	NEG	NEG	NEG	folP INS - pbp1a SAMK/WT/WT/NTGY - pbp2b WT/SSNA/SVESK/WT	0.25	1	0.125	0.03125	NA	0.5	0.5	2	NA	1	0.5	0.5	1	0.125	0.125	NA	1	1	4	1	0.25
SRR3661544	USA_2	WT/WT/WT/WT	WT/WT/WT/WT	SAMK/WT/KAA/WT	0	0	POS	NEG	NEG	NA	NA	WT	WT	WT	WT/WT/WT	POS	NEG	POS	ermB - tetM - cat - pbp2x SAMK/WT/KAA/WT	0.25	0.0625	32	2	NA	1	0.125	8	NA	8	0.125	0.03125	0.03125	128	64	NA	1	0.25	8	16	4
SRR3661547	USA_2	DIPY/NGG/MFV/SNRL	WT/SSNA/AIDTK/WT	SAMK/WT/WT/WT	0	0	NEG	NEG	POS	WT	WT	WT	INS	WT	WT/WT/WT	POS	NEG	NEG	mefAE - tetM - folP INS - pbp1a DIPY/NGG/MFV/SNRL - pbp2b WT/SSNA/AIDTK/WT - pbp2x SAMK/WT/WT/WT	0.125	0.25	2	0.0625	NA	1	1	2	NA	8	0.125	0.5	1	8	0.125	NA	1	1	4	16	4
SRR3661554	USA_2	SSMK/WT/WT/NTGY	WT/SSNA/WT/WT	SAMK/WT/KEA/VKSG	0	0	NEG	NEG	POS	-364T	Del	WT	WT	WT	WT/WT/WT	NEG	NEG	NEG	mefAE - mefp -364T - mefi Del - pbp1a SSMK/WT/WT/NTGY - pbp2b WT/SSNA/WT/WT - pbp2x SAMK/WT/KEA/VKSG	1	2	16	0.0625	NA	1	0.25	2	NA	1	1	2	2	32	0.125	NA	1	0.25	4	1	0.25
SRR3661556	USA_2	SSMK/WT/WT/NTGY	WT/SSNA/WT/WT	SAMK/WT/KEA/VKSG	0	0	POS	NEG	NEG	NA	NA	WT	INS	WT	WT/WT/WT	POS	NEG	NEG	ermB - tetM - folP INS - pbp1a SSMK/WT/WT/NTGY - pbp2b WT/SSNA/WT/WT - pbp2x SAMK/WT/KEA/VKSG	1	2	32	2	NA	1	1	4	NA	8	1	2	2	128	64	NA	1	1	4	16	4
SRR3661561	USA_2	WT/WT/WT/WT	WT/SSNA/SVESK/WT	WT/WT/WT/WT	0	0	NEG	NEG	POS	WT	Del	WT	WT	WT	WT/WT/WT	NEG	NEG	NEG	mefAE - mefi Del - pbp2b WT/SSNA/SVESK/WT	0.125	0.25	8	0.0625	NA	1	0.25	2	NA	1	0.125	0.125	0.25	8	0.125	NA	1	0.25	4	1	0.25
SRR3661574	USA_2	WT/WT/WT/WT	WT/WT/WT/WT	WT/WT/WT/WT	0	0	NEG	NEG	NEG	NA	NA	WT	WT	WT	WT/WT/WT	NEG	NEG	NEG	Wild Type	0.125	0.125	0.125	0.0625	NA	1	0.5	2	NA	1	0.125	0.03125	0.03125	0.125	0.125	NA	1	0.25	4	1	0.25
SRR3661583	USA_2	WT/WT/WT/WT	WT/WT/WT/WT	WT/WT/WT/WT	0	0	NEG	NEG	NEG	NA	NA	WT	WT	WT	WT/WT/WT	NEG	NEG	NEG	Wild Type	0.125	0.03125	0.125	0.0625	NA	1	0.25	2	NA	1	0.125	0.03125	0.03125	0.125	0.125	NA	1	0.25	4	1	0.25
SRR3661597	USA_2	WT/WT/WT/NTGY	WT/SSNA/WT/WT	WT/WT/WT/WT	0	0	POS	NEG	NEG	NA	NA	WT	INS	WT	WT/WT/WT	POS	NEG	NEG	ermB - tetM - folP INS - pbp1a WT/WT/WT/NTGY - pbp2b WT/SSNA/WT/WT	0.5	0.5	32	2	NA	1	1	4	NA	8	0.125	0.25	0.25	128	64	NA	1	1	4	16	4
SRR3661610	USA_2	WT/WT/WT/WT	WT/SSNA/WT/WT	SAMK/WT/WT/WT	0	0	POS	NEG	NEG	NA	NA	WT	INS	WT	WT/WT/WT	POS	NEG	NEG	ermB - tetM - folP INS - pbp2b WT/SSNA/WT/WT - pbp2x SAMK/WT/WT/WT	0.125	0.125	32	2	NA	1	1	4	NA	8	0.125	0.125	0.125	128	64	NA	1	1	4	16	4
SRR3661624	USA_2	WT/WT/WT/NTGY	WT/SSNA/WT/WT	WT/WT/WT/WT	0	0	POS	NEG	NEG	NA	NA	I100L	INS	WT	WT/WT/WT	POS	NEG	NEG	ermB - tetM - folA I100L - folP INS - pbp1a WT/WT/WT/NTGY - pbp2b WT/SSNA/WT/WT	0.25	0.5	32	2	NA	1	4	4	NA	8	0.125	0.25	0.25	128	64	NA	1	4	4	16	4
SRR3661625	USA_2	SSMK/WT/WT/NTGY	WT/SSNA/WT/WT	SAMK/WT/KEA/VKSG	0	0	NEG	NEG	POS	WT	Del	WT	WT	WT	WT/WT/WT	NEG	NEG	NEG	mefAE - mefi Del - pbp1a SSMK/WT/WT/NTGY - pbp2b WT/SSNA/WT/WT - pbp2x SAMK/WT/KEA/VKSG	1	2	8	0.125	NA	1	0.25	2	NA	1	1	2	2	8	0.125	NA	1	0.25	4	1	0.25
SRR3661632	USA_2	WT/WT/WT/NTGY	WT/WT/WT/WT	SAMK/WT/WT/WT	0	0	NEG	NEG	NEG	NA	NA	WT	WT	WT	WT/WT/WT	NEG	NEG	NEG	pbp1a WT/WT/WT/NTGY - pbp2x SAMK/WT/WT/WT	0.125	0.125	0.125	0.0625	NA	1	0.25	4	NA	1	0.125	0.0625	0.0625	0.125	0.125	NA	1	0.25	4	1	0.25
SRR3661633	USA_2	WT/WT/WT/WT	WT/WT/WT/WT	WT/WT/WT/WT	0	0	NEG	NEG	NEG	NA	NA	WT	WT	WT	WT/WT/WT	NEG	NEG	NEG	Wild Type	0.125	0.03125	0.125	0.0625	NA	1	0.5	2	NA	1	0.125	0.03125	0.03125	0.125	0.125	NA	1	0.25	4	1	0.25
SRR3661637	USA_2	WT/WT/WT/WT	WT/SSNA/WT/WT	WT/WT/KEA/WT	0	0	POS	NEG	NEG	NA	NA	WT	INS	WT	WT/WT/WT	POS	NEG	NEG	ermB - tetM - folP INS - pbp2b WT/SSNA/WT/WT - pbp2x WT/WT/KEA/WT	0.125	0.25	32	2	NA	1	4	4	NA	8	0.125	0.25	0.25	128	64	NA	1	1	4	16	4
SRR3661638	USA_2	WT/WT/WT/NTGY	WT/SSNA/WT/WT	WT/WT/WT/WT	0	0	NEG	NEG	POS	WT	WT	WT	WT	WT	WT/WT/WT	NEG	NEG	NEG	mefAE - pbp1a WT/WT/WT/NTGY - pbp2b WT/SSNA/WT/WT	0.25	0.5	4	0.0625	NA	1	0.25	4	NA	1	0.125	0.25	0.25	8	0.125	NA	1	0.25	4	1	0.25
SRR3661641	USA_2	SSMK/WT/WT/NTGY	WT/SSNA/WT/WT	SAMK/WT/KEA/VKSG	0	0	NEG	NEG	POS	WT	WT	WT	WT	WT	WT/WT/WT	NEG	NEG	NEG	mefAE - pbp1a SSMK/WT/WT/NTGY - pbp2b WT/SSNA/WT/WT - pbp2x SAMK/WT/KEA/VKSG	1	2	8	0.0625	NA	1	0.25	2	NA	1	1	2	2	8	0.125	NA	1	0.25	4	1	0.25
SRR3661646	USA_2	WT/WT/WT/WT	WT/SSNA/WT/WT	WT/WT/KEA/WT	0	0	POS	NEG	NEG	NA	NA	WT	WT	WT	WT/WT/WT	POS	NEG	NEG	ermB - tetM - pbp2b WT/SSNA/WT/WT - pbp2x WT/WT/KEA/WT	0.125	0.25	32	2	NA	1	0.5	4	NA	2	0.125	0.25	0.25	128	64	NA	1	0.25	4	16	4
SRR3661655	USA_2	SAMK/WT/WT/NTGY	WT/SSNA/WT/WT	SAMK/WT/KEA/VKSG	0	0	POS	NEG	POS	WT	WT	I100L	INS	WT	WT/WT/WT	POS	NEG	NEG	ermB - mefAE - tetM - folA I100L - folP INS - pbp1a SAMK/WT/WT/NTGY - pbp2b WT/SSNA/WT/WT - pbp2x SAMK/WT/KEA/VKSG	2	2	32	2	NA	1	4	4	NA	8	1	2	2	4096	64	NA	1	4	4	16	4
SRR3661656	USA_2	WT/WT/WT/NTGY	WT/SSNA/SVESK/WT	WT/WT/EDA/VKSG	0	0	POS	NEG	NEG	NA	NA	WT	WT	WT	WT/WT/WT	POS	NEG	NEG	ermB - tetM - pbp1a WT/WT/WT/NTGY - pbp2b WT/SSNA/SVESK/WT - pbp2x WT/WT/EDA/VKSG	0.25	0.5	16	2	NA	1	0.25	4	NA	8	0.25	0.5	0.5	128	64	NA	1	0.25	4	16	4
SRR3661657	USA_2	WT/WT/WT/WT	WT/SSNA/SVESK/WT	WT/WT/WT/WT	0	0	NEG	NEG	NEG	NA	NA	WT	INS	WT	WT/WT/WT	NEG	NEG	NEG	folP INS - pbp2b WT/SSNA/SVESK/WT	0.125	0.25	0.125	0.0625	NA	1	2	2	NA	1	0.125	0.125	0.25	0.125	0.125	NA	1	1	4	1	0.25
SRR3661661	USA_2	WT/WT/WT/NTGY	WT/WT/WT/WT	SAMK/WT/WT/WT	0	0	NEG	NEG	NEG	NA	NA	WT	WT	WT	WT/WT/WT	NEG	NEG	NEG	pbp1a WT/WT/WT/NTGY - pbp2x SAMK/WT/WT/WT	0.125	0.125	0.125	0.0625	NA	1	0.125	8	NA	1	0.125	0.0625	0.0625	0.125	0.125	NA	1	0.25	4	1	0.25
SRR3661663	USA_2	WT/WT/WT/NTGY	WT/SSNA/WT/WT	SAMK/WT/KEA/VKSG	0	0	NEG	NEG	POS	WT	WT	I100L	INS	WT	WT/WT/WT	NEG	NEG	NEG	mefAE - folA I100L - folP INS - pbp1a WT/WT/WT/NTGY - pbp2b WT/SSNA/WT/WT - pbp2x SAMK/WT/KEA/VKSG	0.5	1	4	0.0625	NA	1	4	4	NA	1	0.25	1	0.5	8	0.125	NA	1	4	4	1	0.25
SRR3661664	USA_2	SSMK/WT/WT/NTGY	WT/SSNA/WT/WT	SAMK/WT/KEA/VKSG	0	0	NEG	NEG	POS	WT	WT	WT	WT	WT	WT/WT/WT	NEG	NEG	NEG	mefAE - pbp1a SSMK/WT/WT/NTGY - pbp2b WT/SSNA/WT/WT - pbp2x SAMK/WT/KEA/VKSG	0.5	2	8	0.125	NA	1	0.5	4	NA	1	1	2	2	8	0.125	NA	1	0.25	4	1	0.25
SRR3661665	USA_2	WT/WT/WT/NTGY	WT/SSNA/SVESK/WT	WT/WT/EDA/VKSG	0	0	POS	NEG	NEG	NA	NA	WT	WT	WT	WT/WT/WT	POS	NEG	NEG	ermB - tetM - pbp1a WT/WT/WT/NTGY - pbp2b WT/SSNA/SVESK/WT - pbp2x WT/WT/EDA/VKSG	0.25	0.5	32	2	NA	1	0.25	2	NA	8	0.25	0.5	0.5	128	64	NA	1	0.25	4	16	4
SRR3661668	USA_2	SSMK/WT/WT/NTGY	WT/SSNA/AIDTK/WT	SAMK/WT/EDT/VKSG	0	0	POS	NEG	POS	WT	WT	I100L	INS	WT	WT/WT/WT	POS	NEG	NEG	ermB - mefAE - tetM - folA I100L - folP INS - pbp1a SSMK/WT/WT/NTGY - pbp2b WT/SSNA/AIDTK/WT - pbp2x SAMK/WT/EDT/VKSG	2	4	8	0.0625	NA	1	4	2	NA	8	1	4	4	4096	64	NA	1	4	4	16	4
SRR3661671	USA_2	WT/WT/WT/NTGY	WT/WT/WT/WT	SAMK/WT/WT/WT	0	0	NEG	NEG	NEG	NA	NA	WT	WT	WT	WT/WT/WT	NEG	NEG	NEG	pbp1a WT/WT/WT/NTGY - pbp2x SAMK/WT/WT/WT	0.125	0.125	0.125	0.0625	NA	1	0.125	4	NA	1	0.125	0.0625	0.0625	0.125	0.125	NA	1	0.25	4	1	0.25
SRR3661680	USA_2	SSMK/WT/WT/NTGY	WT/SSNA/WT/WT	SAMK/WT/KEA/VKSG	0	0	NEG	NEG	POS	WT	WT	WT	WT	WT	WT/WT/WT	NEG	NEG	NEG	mefAE - pbp1a SSMK/WT/WT/NTGY - pbp2b WT/SSNA/WT/WT - pbp2x SAMK/WT/KEA/VKSG	1	2	8	0.0625	NA	1	0.25	4	NA	1	1	2	2	8	0.125	NA	1	0.25	4	1	0.25
SRR3661689	USA_2	WT/WT/WT/NTGY	WT/SSNA/WT/WT	WT/WT/WT/WT	0	0	POS	NEG	NEG	NA	NA	WT	WT	WT	WT/WT/WT	POS	NEG	NEG	ermB - tetM - pbp1a WT/WT/WT/NTGY - pbp2b WT/SSNA/WT/WT	0.125	0.25	32	2	NA	1	0.5	4	NA	8	0.125	0.25	0.25	128	64	NA	1	0.25	4	16	4
SRR3661691	USA_2	WT/WT/WT/NTGY	WT/WT/WT/WT	SAMK/WT/WT/WT	0	0	NEG	NEG	NEG	NA	NA	WT	WT	WT	WT/WT/WT	NEG	NEG	NEG	pbp1a WT/WT/WT/NTGY - pbp2x SAMK/WT/WT/WT	0.125	0.125	0.125	0.125	NA	1	0.25	4	NA	1	0.125	0.0625	0.0625	0.125	0.125	NA	1	0.25	4	1	0.25
SRR3661694	USA_2	SSMK/WT/WT/NTGY	WT/SSNA/WT/WT	SAMK/WT/KEA/VKSG	0	0	NEG	NEG	POS	-364T	WT	WT	WT	WT	WT/WT/WT	NEG	NEG	NEG	mefAE - mefp -364T - pbp1a SSMK/WT/WT/NTGY - pbp2b WT/SSNA/WT/WT - pbp2x SAMK/WT/KEA/VKSG	1	2	16	0.0625	NA	1	0.25	4	NA	1	1	2	2	16	0.125	NA	1	0.25	4	1	0.25
SRR3661695	USA_2	SSMK/WT/WT/NTGY	WT/SSNA/WT/WT	SAMK/WT/KEA/VKSG	0	0	NEG	NEG	POS	WT	WT	WT	WT	WT	WT/WT/WT	NEG	NEG	NEG	mefAE - pbp1a SSMK/WT/WT/NTGY - pbp2b WT/SSNA/WT/WT - pbp2x SAMK/WT/KEA/VKSG	1	2	8	0.125	NA	1	0.25	4	NA	1	1	2	2	8	0.125	NA	1	0.25	4	1	0.25
SRR3661696	USA_2	WT/WT/WT/WT	WT/WT/WT/WT	WT/WT/WT/WT	0	0	NEG	NEG	POS	WT	Del	WT	WT	WT	WT/WT/WT	NEG	NEG	NEG	mefAE - mefi Del	0.125	0.03125	8	0.0625	NA	1	0.25	2	NA	1	0.125	0.03125	0.03125	8	0.125	NA	1	0.25	4	1	0.25
SRR3661698	USA_2	SSMK/WT/WT/NTGY	WT/SSNA/AIDTK/WT	SAMK/WT/EDT/VKSG	0	0	POS	NEG	POS	WT	WT	I100L	INS	WT	WT/WT/WT	POS	NEG	NEG	ermB - mefAE - tetM - folA I100L - folP INS - pbp1a SSMK/WT/WT/NTGY - pbp2b WT/SSNA/AIDTK/WT - pbp2x SAMK/WT/EDT/VKSG	2	4	32	2	NA	1	4	4	NA	8	1	4	4	4096	64	NA	1	4	4	16	4
SRR3661706	USA_2	WT/WT/WT/WT	WT/WT/WT/WT	WT/WT/WT/WT	0	0	NEG	NEG	NEG	NA	NA	WT	INS	WT	WT/WT/WT	NEG	NEG	NEG	folP INS	0.125	0.03125	0.125	0.0625	NA	1	2	4	NA	1	0.125	0.03125	0.03125	0.125	0.125	NA	1	1	4	1	0.25
SRR3661707	USA_2	SSMK/WT/WT/NTGY	WT/SSNA/WT/WT	SAMK/WT/KEA/VKSG	0	0	NEG	NEG	NEG	NA	NA	I100L	INS	WT	WT/WT/WT	NEG	NEG	NEG	folA I100L - folP INS - pbp1a SSMK/WT/WT/NTGY - pbp2b WT/SSNA/WT/WT - pbp2x SAMK/WT/KEA/VKSG	1	2	0.125	0.0625	NA	1	4	4	NA	1	1	2	2	0.125	0.125	NA	1	4	4	1	0.25
SRR3661710	USA_2	WT/WT/WT/WT	WT/SSNA/WT/WT	SAMK/WT/WT/WT	0	0	NEG	NEG	NEG	NA	NA	WT	WT	WT	WT/WT/WT	NEG	NEG	NEG	pbp2b WT/SSNA/WT/WT - pbp2x SAMK/WT/WT/WT	0.125	0.125	0.125	0.0625	NA	1	0.25	2	NA	1	0.125	0.125	0.125	0.125	0.125	NA	1	0.25	4	1	0.25
SRR3661714	USA_2	WT/WT/WT/WT	WT/SSNA/SVESK/WT	WT/WT/WT/WT	0	0	NEG	NEG	POS	WT	Del	WT	WT	WT	WT/WT/WT	NEG	NEG	NEG	mefAE - mefi Del - pbp2b WT/SSNA/SVESK/WT	0.125	0.25	8	0.0625	NA	1	0.25	2	NA	1	0.125	0.125	0.25	8	0.125	NA	1	0.25	4	1	0.25
SRR3661717	USA_2	WT/WT/WT/WT	WT/SSNA/SVETK/WT	SPMK/WT/WT/WT	0	0	NEG	NEG	NEG	NA	NA	WT	WT	WT	WT/WT/WT	NEG	NEG	NEG	pbp2b WT/SSNA/SVETK/WT - pbp2x SPMK/WT/WT/WT	0.125	0.25	0.125	0.0625	NA	1	0.25	4	NA	1	0.125	0.125	0.5	0.125	0.125	NA	1	0.25	4	1	0.25
SRR3661724	USA_2	SSMK/WT/WT/NTGY	WT/SSNA/WT/WT	SAMK/WT/KEA/VKSG	0	0	NEG	NEG	NEG	NA	NA	I100L	INS	WT	WT/WT/WT	NEG	NEG	NEG	folA I100L - folP INS - pbp1a SSMK/WT/WT/NTGY - pbp2b WT/SSNA/WT/WT - pbp2x SAMK/WT/KEA/VKSG	0.125	2	0.125	0.0625	NA	1	4	4	NA	1	1	2	2	0.125	0.125	NA	1	4	4	1	0.25
SRR3661732	USA_2	SAMK/WT/WT/NTGY	WT/SSNA/WT/WT	SAMK/WT/KEA/VKSG	0	0	NEG	NEG	POS	WT	WT	I100L	WT	WT	WT/WT/WT	POS	NEG	POS	mefAE - tetM - cat - folA I100L - pbp1a SAMK/WT/WT/NTGY - pbp2b WT/SSNA/WT/WT - pbp2x SAMK/WT/KEA/VKSG	1	2	0.125	0.03125	NA	0.5	1	8	NA	8	1	2	2	8	0.125	NA	1	0.5	8	16	4
SRR3661733	USA_2	WT/WT/WT/NTGY	WT/SSNA/SVESK/WT	WT/WT/EDA/VKSG	0	0	POS	NEG	NEG	NA	NA	WT	WT	WT	WT/WT/WT	POS	NEG	NEG	ermB - tetM - pbp1a WT/WT/WT/NTGY - pbp2b WT/SSNA/SVESK/WT - pbp2x WT/WT/EDA/VKSG	0.5	0.5	32	2	NA	1	0.25	4	NA	1	0.25	0.5	0.5	128	64	NA	1	0.25	4	16	4
SRR3661746	USA_2	WT/WT/WT/WT	WT/SSNA/WT/WT	WT/WT/KEA/WT	0	0	POS	NEG	NEG	NA	NA	WT	INS	WT	WT/WT/WT	POS	NEG	NEG	ermB - tetM - folP INS - pbp2b WT/SSNA/WT/WT - pbp2x WT/WT/KEA/WT	0.125	0.25	32	2	NA	1	1	8	NA	8	0.125	0.25	0.25	128	64	NA	1	1	4	16	4
SRR3661749	USA_2	SSMK/WT/WT/NTGY	WT/SSNA/AIDTK/WT	SAMK/WT/EDT/VKSG	0	0	POS	NEG	POS	WT	WT	I100L	INS	WT	WT/WT/WT	POS	NEG	NEG	ermB - mefAE - tetM - folA I100L - folP INS - pbp1a SSMK/WT/WT/NTGY - pbp2b WT/SSNA/AIDTK/WT - pbp2x SAMK/WT/EDT/VKSG	2	4	32	2	NA	1	4	4	NA	8	1	4	4	4096	64	NA	1	4	4	16	4
SRR3661751	USA_2	SSMK/WT/WT/NTGY	WT/SSNA/WT/WT	SAMK/WT/KEA/VKSG	0	0	NEG	NEG	POS	WT	Del	WT	WT	WT	WT/D83Y/WT	NEG	NEG	NEG	mefAE - mefi Del - pbp1a SSMK/WT/WT/NTGY - pbp2b WT/SSNA/WT/WT - pbp2x SAMK/WT/KEA/VKSG - parC D83Y	0.5	2	16	0.125	NA	1	0.25	4	NA	1	1	2	2	8	0.125	NA	2	0.25	4	1	0.25
SRR3661757	USA_2	WT/WT/WT/WT	WT/SSNA/WT/WT	WT/WT/WT/VKSG	0	0	POS	NEG	NEG	NA	NA	WT	INS	WT	WT/WT/WT	POS	NEG	NEG	ermB - tetM - folP INS - pbp2b WT/SSNA/WT/WT - pbp2x WT/WT/WT/VKSG	0.25	0.25	32	2	NA	1	2	8	NA	8	0.25	0.125	0.125	128	64	NA	1	1	4	16	4
SRR3661764	USA_2	WT/WT/WT/WT	WT/SSNA/SVESK/WT	WT/WT/WT/WT	0	0	NEG	NEG	NEG	NA	NA	WT	INS	WT	WT/WT/WT	NEG	NEG	NEG	folP INS - pbp2b WT/SSNA/SVESK/WT	0.125	0.25	0.125	0.0625	NA	0.5	2	4	NA	1	0.125	0.125	0.25	0.125	0.125	NA	1	1	4	1	0.25
SRR3661772	USA_2	WT/WT/WT/NTGY	WT/WT/WT/WT	SAMK/WT/WT/WT	0	0	NEG	NEG	POS	-364T	WT	WT	WT	WT	WT/WT/WT	NEG	NEG	NEG	mefAE - mefp -364T - pbp1a WT/WT/WT/NTGY - pbp2x SAMK/WT/WT/WT	0.125	0.125	4	0.0625	NA	1	0.125	4	NA	1	0.125	0.0625	0.0625	16	0.125	NA	1	0.25	4	1	0.25
SRR3661776	USA_2	WT/WT/WT/WT	WT/SSNA/SVESK/WT	WT/WT/WT/WT	0	0	NEG	NEG	NEG	NA	NA	WT	WT	WT	WT/WT/WT	NEG	NEG	NEG	pbp2b WT/SSNA/SVESK/WT	0.125	0.25	0.125	0.0625	NA	1	0.25	4	NA	1	0.125	0.125	0.25	0.125	0.125	NA	1	0.25	4	1	0.25
SRR3661778	USA_2	SSMK/WT/WT/NTGY	WT/SSNA/WT/WT	SAMK/WT/KEA/VKSG	0	0	NEG	NEG	NEG	NA	NA	WT	INS	WT	WT/WT/WT	NEG	NEG	NEG	folP INS - pbp1a SSMK/WT/WT/NTGY - pbp2b WT/SSNA/WT/WT - pbp2x SAMK/WT/KEA/VKSG	0.5	2	0.125	0.0625	NA	1	2	2	NA	1	1	2	2	0.125	0.125	NA	1	1	4	1	0.25
SRR3661779	USA_2	SSMK/WT/WT/NTGY	WT/SSNA/WT/WT	SAMK/WT/KEA/VKSG	0	0	NEG	NEG	POS	WT	WT	WT	WT	WT	WT/WT/WT	NEG	NEG	NEG	mefAE - pbp1a SSMK/WT/WT/NTGY - pbp2b WT/SSNA/WT/WT - pbp2x SAMK/WT/KEA/VKSG	0.5	2	4	0.0625	NA	1	0.25	2	NA	1	1	2	2	8	0.125	NA	1	0.25	4	1	0.25
SRR3661787	USA_2	WT/WT/WT/NTGY	WT/SSNA/SVESK/WT	WT/WT/EDA/VKSG	0	0	POS	NEG	NEG	NA	NA	WT	WT	WT	WT/WT/WT	POS	NEG	NEG	ermB - tetM - pbp1a WT/WT/WT/NTGY - pbp2b WT/SSNA/SVESK/WT - pbp2x WT/WT/EDA/VKSG	0.25	0.5	32	2	NA	1	0.25	4	NA	8	0.25	0.5	0.5	128	64	NA	1	0.25	4	16	4
SRR3661791	USA_2	WT/WT/WT/WT	WT/SSNA/WT/WT	WT/WT/KEA/WT	0	0	POS	NEG	NEG	NA	NA	WT	WT	WT	WT/WT/WT	POS	NEG	NEG	ermB - tetM - pbp2b WT/SSNA/WT/WT - pbp2x WT/WT/KEA/WT	0.125	0.25	32	0.0625	NA	1	0.25	4	NA	8	0.125	0.25	0.25	128	64	NA	1	0.25	4	16	4
SRR3661792	USA_2	WT/WT/WT/WT	WT/SSNA/SVESK/WT	WT/WT/WT/WT	0	0	NEG	NEG	NEG	NA	NA	WT	WT	WT	WT/WT/WT	NEG	NEG	NEG	pbp2b WT/SSNA/SVESK/WT	0.125	0.25	0.125	0.125	NA	1	0.25	4	NA	1	0.125	0.125	0.25	0.125	0.125	NA	1	0.25	4	1	0.25
SRR3661798	USA_2	SSMK/WT/WT/NTGY	WT/SSNA/WT/WT	SAMK/WT/KEA/VKSG	0	0	NEG	NEG	NEG	NA	NA	WT	WT	WT	WT/WT/WT	NEG	NEG	NEG	pbp1a SSMK/WT/WT/NTGY - pbp2b WT/SSNA/WT/WT - pbp2x SAMK/WT/KEA/VKSG	1	2	0.125	0.125	NA	1	0.25	4	NA	1	1	2	2	0.125	0.125	NA	1	0.25	4	1	0.25
SRR3661799	USA_2	WT/WT/WT/WT	WT/SSNA/SVESK/WT	WT/WT/WT/WT	0	0	NEG	NEG	POS	WT	Del	WT	WT	WT	WT/WT/WT	NEG	NEG	NEG	mefAE - mefi Del - pbp2b WT/SSNA/SVESK/WT	0.125	0.25	4	0.0625	NA	1	0.25	2	NA	1	0.125	0.125	0.25	8	0.125	NA	1	0.25	4	1	0.25
SRR3661800	USA_2	WT/WT/WT/WT	WT/SSNA/SVESK/WT	WT/WT/WT/WT	0	0	NEG	NEG	NEG	NA	NA	WT	INS	WT	WT/WT/WT	NEG	NEG	NEG	folP INS - pbp2b WT/SSNA/SVESK/WT	0.125	0.25	0.25	0.0625	NA	1	2	2	NA	1	0.125	0.125	0.25	0.125	0.125	NA	1	1	4	1	0.25
SRR3661801	USA_2	WT/WT/WT/WT	WT/SSNA/WT/WT	SAMK/WT/WT/WT	0	0	NEG	NEG	POS	WT	Del	I100L	INS	WT	WT/WT/WT	NEG	NEG	NEG	mefAE - mefi Del - folA I100L - folP INS - pbp2b WT/SSNA/WT/WT - pbp2x SAMK/WT/WT/WT	0.125	0.125	4	0.0625	NA	1	4	4	NA	1	0.125	0.125	0.125	8	0.125	NA	1	4	4	1	0.25
SRR3661802	USA_2	WT/WT/WT/WT	WT/WT/WT/WT	WT/WT/WT/WT	0	0	NEG	NEG	POS	WT	Del	WT	INS	WT	WT/WT/WT	NEG	NEG	NEG	mefAE - mefi Del - folP INS	0.125	0.03125	16	0.125	NA	1	4	4	NA	1	0.125	0.03125	0.03125	8	0.125	NA	1	1	4	1	0.25
SRR3661804	USA_2	WT/WT/WT/NTGY	WT/SSNA/WT/WT	SAMK/WT/KEA/VKSG	0	0	NEG	NEG	POS	WT	WT	I100L	INS	WT	WT/WT/WT	NEG	NEG	NEG	mefAE - folA I100L - folP INS - pbp1a WT/WT/WT/NTGY - pbp2b WT/SSNA/WT/WT - pbp2x SAMK/WT/KEA/VKSG	0.25	1	4	0.0625	NA	1	4	4	NA	1	0.25	1	0.5	8	0.125	NA	1	4	4	1	0.25
SRR3661805	USA_2	SSMK/WT/WT/NTGY	WT/SSNA/WT/WT	SAMK/WT/KEA/VKSG	0	0	NEG	NEG	POS	WT	Del	WT	WT	WT	WT/WT/WT	NEG	NEG	NEG	mefAE - mefi Del - pbp1a SSMK/WT/WT/NTGY - pbp2b WT/SSNA/WT/WT - pbp2x SAMK/WT/KEA/VKSG	1	2	16	0.0625	NA	1	0.25	2	NA	1	1	2	2	8	0.125	NA	1	0.25	4	1	0.25
SRR3661810	USA_2	SSMK/WT/WT/NTGY	WT/SSNA/AIDTK/WT	SAMK/WT/EDT/VKSG	0	0	POS	NEG	POS	WT	WT	I100L	INS	WT	WT/WT/WT	POS	NEG	NEG	ermB - mefAE - tetM - folA I100L - folP INS - pbp1a SSMK/WT/WT/NTGY - pbp2b WT/SSNA/AIDTK/WT - pbp2x SAMK/WT/EDT/VKSG	1	4	32	2	NA	1	4	4	NA	8	1	4	4	4096	64	NA	1	4	4	16	4
SRR3661812	USA_2	WT/WT/WT/WT	WT/WT/WT/WT	SAMK/WT/KAA/WT	0	0	POS	NEG	NEG	NA	NA	WT	WT	WT	WT/WT/WT	POS	NEG	POS	ermB - tetM - cat - pbp2x SAMK/WT/KAA/WT	0.25	0.0625	32	2	NA	1	0.125	8	NA	8	0.125	0.03125	0.03125	128	64	NA	1	0.25	8	16	4
SRR3661814	USA_2	WT/WT/WT/WT	WT/SSNA/SVESK/WT	WT/WT/WT/WT	0	0	NEG	NEG	NEG	NA	NA	WT	WT	WT	WT/WT/WT	NEG	NEG	NEG	pbp2b WT/SSNA/SVESK/WT	0.125	0.25	0.125	0.0625	NA	1	0.25	2	NA	1	0.125	0.125	0.25	0.125	0.125	NA	1	0.25	4	1	0.25
SRR3661819	USA_2	WT/WT/WT/WT	WT/SSNA/SVESK/WT	WT/WT/WT/WT	0	0	NEG	NEG	NEG	NA	NA	WT	WT	WT	WT/WT/WT	NEG	NEG	NEG	pbp2b WT/SSNA/SVESK/WT	0.125	0.25	0.125	0.125	NA	1	0.25	2	NA	1	0.125	0.125	0.25	0.125	0.125	NA	1	0.25	4	1	0.25
SRR3661826	USA_2	WT/WT/WT/NTGY	WT/SSNA/WT/WT	WT/WT/WT/WT	0	0	NEG	NEG	POS	WT	WT	WT	WT	WT	WT/WT/WT	NEG	NEG	NEG	mefAE - pbp1a WT/WT/WT/NTGY - pbp2b WT/SSNA/WT/WT	0.25	0.5	4	0.0625	NA	1	0.25	4	NA	1	0.125	0.25	0.25	8	0.125	NA	1	0.25	4	1	0.25
SRR3661828	USA_2	WT/WT/WT/WT	WT/WT/WT/WT	WT/WT/WT/WT	0	0	NEG	NEG	NEG	NA	NA	WT	WT	WT	WT/WT/WT	NEG	NEG	NEG	Wild Type	0.125	0.03125	0.125	0.0625	NA	1	0.25	4	NA	1	0.125	0.03125	0.03125	0.125	0.125	NA	1	0.25	4	1	0.25
SRR3661829	USA_2	SAMK/WT/WT/NTGY	WT/SSNA/WT/WT	SPMK/WT/WT/WT	0	0	NEG	NEG	NEG	NA	NA	I100L	INS	WT	WT/WT/WT	NEG	NEG	NEG	folA I100L - folP INS - pbp1a SAMK/WT/WT/NTGY - pbp2b WT/SSNA/WT/WT - pbp2x SPMK/WT/WT/WT	0.25	0.5	0.5	0.0625	NA	1	4	2	NA	1	0.5	0.5	1	0.125	0.125	NA	1	4	4	1	0.25
SRR3661831	USA_2	WT/WT/WT/WT	WT/SSNA/SVESK/WT	WT/WT/WT/WT	0	0	NEG	NEG	NEG	NA	NA	WT	INS	WT	WT/WT/WT	NEG	NEG	NEG	folP INS - pbp2b WT/SSNA/SVESK/WT	0.125	0.25	0.125	0.0625	NA	1	1	4	NA	1	0.125	0.125	0.25	0.125	0.125	NA	1	1	4	1	0.25
SRR3661832	USA_2	WT/WT/WT/WT	WT/SSNA/SVESK/WT	WT/WT/WT/WT	0	0	NEG	NEG	NEG	NA	NA	WT	INS	WT	WT/WT/WT	NEG	NEG	NEG	folP INS - pbp2b WT/SSNA/SVESK/WT	0.125	0.25	0.125	0.03125	NA	0.5	1	2	NA	1	0.125	0.125	0.25	0.125	0.125	NA	1	1	4	1	0.25
SRR3661833	USA_2	SAMK/WT/WT/NTGY	WT/SSNA/WT/WT	SAMK/WT/KEA/VKSG	0	0	POS	NEG	NEG	NA	NA	WT	WT	WT	WT/WT/WT	POS	NEG	NEG	ermB - tetM - pbp1a SAMK/WT/WT/NTGY - pbp2b WT/SSNA/WT/WT - pbp2x SAMK/WT/KEA/VKSG	1	1	32	2	NA	1	0.5	4	NA	8	1	2	2	128	64	NA	1	0.25	4	16	4
SRR3661835	USA_2	DIPY/NGG/MFV/SNRL	WT/SSNA/AIDTK/WT	SAMK/WT/WT/WT	0	0	NEG	NEG	POS	WT	WT	WT	INS	WT	WT/WT/WT	POS	NEG	NEG	mefAE - tetM - folP INS - pbp1a DIPY/NGG/MFV/SNRL - pbp2b WT/SSNA/AIDTK/WT - pbp2x SAMK/WT/WT/WT	0.125	0.25	8	0.0625	NA	1	2	2	NA	8	0.125	0.5	1	8	0.125	NA	1	1	4	16	4
SRR3661836	USA_2	WT/WT/WT/WT	WT/SSNA/WT/WT	WT/WT/WT/VKSG	0	0	POS	NEG	NEG	NA	NA	WT	INS	WT	WT/WT/WT	POS	NEG	NEG	ermB - tetM - folP INS - pbp2b WT/SSNA/WT/WT - pbp2x WT/WT/WT/VKSG	0.25	0.25	32	2	NA	1	4	4	NA	8	0.25	0.125	0.125	128	64	NA	1	1	4	16	4
SRR3661837	USA_2	WT/WT/WT/WT	WT/WT/WT/WT	WT/WT/WT/WT	0	0	NEG	NEG	POS	WT	Del	WT	WT	WT	WT/WT/WT	NEG	NEG	NEG	mefAE - mefi Del	0.25	0.0625	8	0.0625	NA	1	0.25	2	NA	1	0.125	0.03125	0.03125	8	0.125	NA	1	0.25	4	1	0.25
SRR3661839	USA_2	DIPY/NGG/MFV/SNRL	WT/SSNA/AIDTK/WT	SAMK/WT/WT/WT	0	0	NEG	NEG	POS	WT	WT	WT	INS	WT	WT/WT/WT	POS	NEG	NEG	mefAE - tetM - folP INS - pbp1a DIPY/NGG/MFV/SNRL - pbp2b WT/SSNA/AIDTK/WT - pbp2x SAMK/WT/WT/WT	0.125	0.25	4	0.0625	NA	1	1	2	NA	8	0.125	0.5	1	8	0.125	NA	1	1	4	16	4
SRR3661842	USA_2	SSMK/WT/WT/NTGY	WT/SSNA/WT/WT	SAMK/WT/KEA/VKSG	0	0	NEG	NEG	POS	WT	Del	WT	WT	WT	WT/WT/WT	NEG	NEG	NEG	mefAE - mefi Del - pbp1a SSMK/WT/WT/NTGY - pbp2b WT/SSNA/WT/WT - pbp2x SAMK/WT/KEA/VKSG	1	2	8	0.0625	NA	1	0.25	2	NA	1	1	2	2	8	0.125	NA	1	0.25	4	1	0.25
SRR3661846	USA_2	WT/WT/WT/WT	WT/SSNA/SVESK/WT	WT/WT/WT/WT	0	0	NEG	NEG	POS	-364T	WT	WT	INS	WT	WT/WT/WT	NEG	NEG	NEG	mefAE - mefp -364T - folP INS - pbp2b WT/SSNA/SVESK/WT	0.125	0.25	8	0.0625	NA	1	1	4	NA	1	0.125	0.125	0.25	16	0.125	NA	1	1	4	1	0.25
SRR3661850	USA_2	DIPY/NGG/MFV/SNRL	WT/SSNA/AIDTK/WT	SAMK/WT/WT/WT	0	0	POS	NEG	NEG	NA	NA	WT	INS	WT	WT/WT/WT	POS	NEG	NEG	ermB - tetM - folP INS - pbp1a DIPY/NGG/MFV/SNRL - pbp2b WT/SSNA/AIDTK/WT - pbp2x SAMK/WT/WT/WT	0.125	0.25	32	2	NA	1	2	4	NA	8	0.125	0.5	1	128	64	NA	1	1	4	16	4
SRR3661851	USA_2	WT/WT/WT/WT	WT/WT/WT/WT	WT/WT/WT/WT	0	0	NEG	NEG	NEG	NA	NA	WT	WT	WT	WT/WT/WT	NEG	NEG	NEG	Wild Type	0.125	0.03125	1	0.5	NA	1	1	4	NA	8	0.125	0.03125	0.03125	0.125	0.125	NA	1	0.25	4	1	0.25
SRR3661867	USA_2	SSMK/WT/WT/NTGY	WT/SSNA/AIDTK/WT	SAMK/WT/EDT/VKSG	0	0	POS	NEG	POS	WT	WT	I100L	INS	WT	WT/WT/WT	POS	NEG	NEG	ermB - mefAE - tetM - folA I100L - folP INS - pbp1a SSMK/WT/WT/NTGY - pbp2b WT/SSNA/AIDTK/WT - pbp2x SAMK/WT/EDT/VKSG	2	4	32	2	NA	1	4	4	NA	8	1	4	4	4096	64	NA	1	4	4	16	4
SRR3661876	USA_2	WT/WT/WT/NTGY	WT/SSNA/WT/WT	SAMK/WT/KEA/VKSG	0	0	NEG	NEG	NEG	NA	NA	I100L	INS	WT	WT/WT/WT	NEG	NEG	NEG	folA I100L - folP INS - pbp1a WT/WT/WT/NTGY - pbp2b WT/SSNA/WT/WT - pbp2x SAMK/WT/KEA/VKSG	0.5	0.5	0.125	0.0625	NA	1	4	2	NA	1	0.25	1	0.5	0.125	0.125	NA	1	4	4	1	0.25
SRR3661877	USA_2	WT/WT/WT/WT	WT/SSNA/WT/WT	SAMK/WT/WT/WT	0	0	POS	NEG	NEG	NA	NA	WT	INS	WT	WT/WT/WT	POS	NEG	NEG	ermB - tetM - folP INS - pbp2b WT/SSNA/WT/WT - pbp2x SAMK/WT/WT/WT	0.125	0.125	32	2	NA	1	1	8	NA	8	0.125	0.125	0.125	128	64	NA	1	1	4	16	4
SRR3661881	USA_2	SSMK/WT/WT/NTGY	WT/SSNA/WT/WT	SAMK/WT/KEA/VKSG	0	0	NEG	NEG	NEG	NA	NA	WT	WT	WT	WT/WT/WT	NEG	NEG	NEG	pbp1a SSMK/WT/WT/NTGY - pbp2b WT/SSNA/WT/WT - pbp2x SAMK/WT/KEA/VKSG	1	2	0.125	0.0625	NA	1	0.125	2	NA	1	1	2	2	0.125	0.125	NA	1	0.25	4	1	0.25
SRR3661889	USA_2	WT/WT/WT/NTGY	WT/SSNA/SVESK/WT	WT/WT/EDA/VKSG	0	0	POS	NEG	NEG	NA	NA	WT	WT	WT	WT/WT/WT	POS	NEG	NEG	ermB - tetM - pbp1a WT/WT/WT/NTGY - pbp2b WT/SSNA/SVESK/WT - pbp2x WT/WT/EDA/VKSG	0.25	0.5	1	2	NA	1	0.5	2	NA	8	0.25	0.5	0.5	128	64	NA	1	0.25	4	16	4
SRR3661891	USA_2	WT/WT/WT/WT	WT/SSNA/WT/WT	SAMK/WT/WT/WT	0	0	POS	NEG	NEG	NA	NA	WT	INS	WT	WT/WT/WT	POS	NEG	NEG	ermB - tetM - folP INS - pbp2b WT/SSNA/WT/WT - pbp2x SAMK/WT/WT/WT	0.125	0.125	32	2	NA	1	1	8	NA	8	0.125	0.125	0.125	128	64	NA	1	1	4	16	4
SRR3661892	USA_2	WT/WT/WT/NTGY	WT/SSNA/SVESK/WT	WT/WT/EDA/VKSG	0	0	POS	NEG	NEG	NA	NA	WT	WT	WT	WT/WT/WT	POS	NEG	NEG	ermB - tetM - pbp1a WT/WT/WT/NTGY - pbp2b WT/SSNA/SVESK/WT - pbp2x WT/WT/EDA/VKSG	0.25	0.5	32	2	NA	1	0.25	4	NA	8	0.25	0.5	0.5	128	64	NA	1	0.25	4	16	4
SRR3661893	USA_2	WT/WT/WT/WT	WT/WT/WT/WT	WT/WT/WT/WT	0	0	NEG	NEG	POS	WT	WT	WT	INS	WT	WT/WT/WT	NEG	NEG	NEG	mefAE - folP INS	2	0.03125	32	2	NA	1	4	2	NA	8	0.125	0.03125	0.03125	8	0.125	NA	1	1	4	1	0.25
SRR3661894	USA_2	WT/WT/WT/NTGY	WT/WT/WT/WT	SAMK/WT/WT/WT	0	0	NEG	NEG	POS	-364T	WT	WT	WT	WT	WT/WT/WT	NEG	NEG	NEG	mefAE - mefp -364T - pbp1a WT/WT/WT/NTGY - pbp2x SAMK/WT/WT/WT	0.125	0.0625	4	0.03125	NA	1	0.125	2	NA	1	0.125	0.0625	0.0625	16	0.125	NA	1	0.25	4	1	0.25
SRR3661896	USA_2	WT/WT/WT/WT	WT/SSNA/WT/WT	WT/WT/WT/VKSG	0	0	POS	NEG	NEG	NA	NA	WT	INS	WT	WT/WT/WT	POS	NEG	NEG	ermB - tetM - folP INS - pbp2b WT/SSNA/WT/WT - pbp2x WT/WT/WT/VKSG	0.25	0.25	32	2	NA	1	2	4	NA	8	0.25	0.125	0.125	128	64	NA	1	1	4	16	4
SRR3661901	USA_2	WT/WT/WT/NTGY	WT/SSNA/WT/WT	SAMK/WT/KEA/VKSG	0	0	NEG	NEG	POS	WT	WT	I100L	INS	WT	WT/WT/WT	NEG	NEG	NEG	mefAE - folA I100L - folP INS - pbp1a WT/WT/WT/NTGY - pbp2b WT/SSNA/WT/WT - pbp2x SAMK/WT/KEA/VKSG	0.5	1	4	0.03125	NA	1	4	4	NA	1	0.25	1	0.5	8	0.125	NA	1	4	4	1	0.25
SRR3661911	USA_2	WT/WT/WT/WT	WT/SSNA/WT/WT	SAMK/WT/KEA/VKSG	0	0	POS	NEG	NEG	NA	NA	WT	WT	WT	WT/WT/WT	POS	NEG	NEG	ermB - tetM - pbp2b WT/SSNA/WT/WT - pbp2x SAMK/WT/KEA/VKSG	0.5	0.5	32	2	NA	1	0.25	4	NA	8	0.25	0.5	0.5	128	64	NA	1	0.25	4	16	4
SRR3661916	USA_2	WT/WT/WT/NTGY	WT/WT/WT/WT	SAMK/WT/WT/WT	0	0	NEG	NEG	NEG	NA	NA	WT	WT	WT	WT/WT/WT	NEG	NEG	NEG	pbp1a WT/WT/WT/NTGY - pbp2x SAMK/WT/WT/WT	0.125	0.125	0.125	0.125	NA	1	0.25	4	NA	1	0.125	0.0625	0.0625	0.125	0.125	NA	1	0.25	4	1	0.25
SRR3661922	USA_2	WT/WT/WT/NTGY	WT/SSNA/WT/WT	SAMK/WT/WT/WT	0	0	NEG	NEG	NEG	NA	NA	I100L	INS	WT	WT/WT/WT	NEG	NEG	NEG	folA I100L - folP INS - pbp1a WT/WT/WT/NTGY - pbp2b WT/SSNA/WT/WT - pbp2x SAMK/WT/WT/WT	0.125	0.125	0.125	0.0625	NA	1	2	2	NA	1	0.125	0.25	0.25	0.125	0.125	NA	1	4	4	1	0.25
SRR3661927	USA_2	SAMK/WT/WT/NTGY	WT/SSNA/WT/WT	SAMK/WT/KEA/VKSG	0	0	POS	NEG	NEG	NA	NA	I100L	INS	WT	WT/WT/WT	POS	NEG	NEG	ermB - tetM - folA I100L - folP INS - pbp1a SAMK/WT/WT/NTGY - pbp2b WT/SSNA/WT/WT - pbp2x SAMK/WT/KEA/VKSG	0.25	2	32	2	NA	1	1	4	NA	8	1	2	2	128	64	NA	1	4	4	16	4
SRR3661930	USA_2	SSMK/WT/WT/NTGY	WT/SSNA/WT/WT	SAMK/WT/KEA/VKSG	0	0	NEG	NEG	POS	WT	Del	WT	WT	WT	WT/WT/WT	NEG	NEG	NEG	mefAE - mefi Del - pbp1a SSMK/WT/WT/NTGY - pbp2b WT/SSNA/WT/WT - pbp2x SAMK/WT/KEA/VKSG	1	2	16	0.125	NA	1	0.25	4	NA	1	1	2	2	8	0.125	NA	1	0.25	4	1	0.25
SRR3661933	USA_2	SSMK/WT/WT/NTGY	WT/SSNA/WT/WT	SAMK/WT/KEA/VKSG	0	0	NEG	NEG	POS	WT	Del	WT	WT	WT	WT/WT/WT	NEG	NEG	NEG	mefAE - mefi Del - pbp1a SSMK/WT/WT/NTGY - pbp2b WT/SSNA/WT/WT - pbp2x SAMK/WT/KEA/VKSG	1	2	8	0.125	NA	1	0.25	2	NA	1	1	2	2	8	0.125	NA	1	0.25	4	1	0.25
SRR3661934	USA_2	WT/WT/WT/WT	WT/SSNA/SVESK/WT	WT/WT/KEA/VKSG	0	0	NEG	NEG	NEG	NA	NA	WT	INS	WT	WT/WT/WT	NEG	NEG	NEG	folP INS - pbp2b WT/SSNA/SVESK/WT - pbp2x WT/WT/KEA/VKSG	0.25	0.25	0.125	0.0625	NA	1	1	4	NA	1	0.25	0.5	0.5	0.125	0.125	NA	1	1	4	1	0.25
SRR3661936	USA_2	WT/WT/WT/WT	WT/SSNA/SVESK/WT	WT/WT/WT/WT	0	0	NEG	NEG	NEG	NA	NA	WT	INS	WT	WT/WT/WT	NEG	NEG	NEG	folP INS - pbp2b WT/SSNA/SVESK/WT	0.125	0.25	0.125	0.125	NA	1	2	2	NA	1	0.125	0.125	0.25	0.125	0.125	NA	1	1	4	1	0.25
SRR3661938	USA_2	SSMK/WT/WT/NTGY	WT/SSNA/AIDTK/WT	SAFK/WT/KEA/VKSG	0	0	POS	NEG	POS	WT	WT	I100L	INS	WT	WT/WT/WT	POS	NEG	NEG	ermB - mefAE - tetM - folA I100L - folP INS - pbp1a SSMK/WT/WT/NTGY - pbp2b WT/SSNA/AIDTK/WT - pbp2x SAFK/WT/KEA/VKSG	8	4	32	2	NA	1	4	4	NA	8	4	4	8	4096	64	NA	1	4	4	16	4
SRR3661945	USA_2	SAMK/WT/WT/NTGY	WT/SSNA/WT/WT	SAMK/WT/KEA/VKSG	0	0	NEG	NEG	NEG	NA	NA	I100L	INS	WT	WT/WT/WT	POS	NEG	NEG	tetM - folA I100L - folP INS - pbp1a SAMK/WT/WT/NTGY - pbp2b WT/SSNA/WT/WT - pbp2x SAMK/WT/KEA/VKSG	1	2	0.125	0.125	NA	1	4	4	NA	8	1	2	2	0.125	0.125	NA	1	4	4	16	4
SRR3661950	USA_2	SSMK/WT/WT/NTGY	WT/SSNA/WT/WT	SAMK/WT/KEA/VKSG	0	0	NEG	NEG	NEG	NA	NA	WT	WT	WT	WT/WT/WT	NEG	NEG	NEG	pbp1a SSMK/WT/WT/NTGY - pbp2b WT/SSNA/WT/WT - pbp2x SAMK/WT/KEA/VKSG	1	2	0.125	0.125	NA	1	0.25	4	NA	1	1	2	2	0.125	0.125	NA	1	0.25	4	1	0.25
SRR3661958	USA_2	WT/WT/WT/WT	WT/SSNA/WT/WT	SAMK/WT/WT/WT	0	0	NEG	NEG	NEG	NA	NA	WT	WT	WT	WT/WT/WT	NEG	NEG	NEG	pbp2b WT/SSNA/WT/WT - pbp2x SAMK/WT/WT/WT	0.125	0.125	0.125	0.125	NA	1	0.25	2	NA	1	0.125	0.125	0.125	0.125	0.125	NA	1	0.25	4	1	0.25
SRR3661959	USA_2	WT/WT/WT/WT	WT/WT/WT/WT	WT/WT/KEA/WT	0	0	NEG	NEG	NEG	NA	NA	WT	WT	WT	WT/WT/WT	NEG	NEG	NEG	pbp2x WT/WT/KEA/WT	0.125	0.0625	0.125	0.0625	NA	1	0.125	4	NA	1	0.125	0.125	0.0625	0.125	0.125	NA	1	0.25	4	1	0.25
SRR3661976	USA_2	SSMK/WT/WT/NTGY	WT/SSNA/WT/WT	SAMK/WT/KEA/VKSG	0	0	POS	NEG	NEG	NA	NA	WT	WT	WT	WT/WT/WT	POS	NEG	NEG	ermB - tetM - pbp1a SSMK/WT/WT/NTGY - pbp2b WT/SSNA/WT/WT - pbp2x SAMK/WT/KEA/VKSG	0.25	2	32	2	NA	1	0.25	4	NA	8	1	2	2	128	64	NA	1	0.25	4	16	4
SRR3661980	USA_2	WT/WT/WT/WT	WT/SSNA/WT/WT	SAMK/WT/KEA/VKSG	0	0	POS	NEG	NEG	NA	NA	WT	WT	WT	WT/WT/WT	POS	NEG	NEG	ermB - tetM - pbp2b WT/SSNA/WT/WT - pbp2x SAMK/WT/KEA/VKSG	1	0.5	32	2	NA	1	0.25	4	NA	8	0.25	0.5	0.5	128	64	NA	1	0.25	4	16	4
SRR3661987	USA_2	WT/WT/WT/WT	WT/WT/WT/WT	WT/WT/WT/WT	0	0	NEG	NEG	NEG	NA	NA	WT	WT	WT	WT/WT/WT	NEG	NEG	NEG	Wild Type	0.125	0.125	0.125	0.0625	NA	1	0.25	4	NA	1	0.125	0.03125	0.03125	0.125	0.125	NA	1	0.25	4	1	0.25
SRR3661998	USA_2	SSMK/WT/WT/NTGY	WT/SSNA/WT/WT	SAMK/WT/KEA/VKSG	0	0	NEG	NEG	POS	WT	WT	WT	WT	WT	WT/WT/WT	NEG	NEG	NEG	mefAE - pbp1a SSMK/WT/WT/NTGY - pbp2b WT/SSNA/WT/WT - pbp2x SAMK/WT/KEA/VKSG	1	2	8	0.0625	NA	1	0.25	4	NA	1	1	2	2	8	0.125	NA	1	0.25	4	1	0.25
SRR3662007	USA_2	SAMK/WT/WT/NTGY	WT/SSNA/WT/WT	SAMK/WT/KEA/VKSG	0	0	POS	NEG	NEG	NA	NA	WT	WT	WT	WT/WT/WT	NEG	NEG	NEG	ermB - pbp1a SAMK/WT/WT/NTGY - pbp2b WT/SSNA/WT/WT - pbp2x SAMK/WT/KEA/VKSG	2	4	32	2	NA	1	0.25	4	NA	1	1	2	2	128	64	NA	1	0.25	4	1	0.25
SRR3662009	USA_2	SSMK/WT/WT/NTGY	WT/SSNA/WT/WT	SAMK/WT/KEA/VKSG	0	0	NEG	NEG	POS	WT	WT	WT	WT	WT	WT/WT/WT	NEG	NEG	NEG	mefAE - pbp1a SSMK/WT/WT/NTGY - pbp2b WT/SSNA/WT/WT - pbp2x SAMK/WT/KEA/VKSG	1	2	8	0.0625	NA	1	0.25	4	NA	1	1	2	2	8	0.125	NA	1	0.25	4	1	0.25
SRR3662013	USA_2	SSMK/WT/WT/NTGY	WT/SSNA/AIDTK/WT	SAMK/WT/EDT/VKSG	0	0	POS	NEG	POS	WT	WT	I100L	INS	WT	WT/WT/WT	POS	NEG	NEG	ermB - mefAE - tetM - folA I100L - folP INS - pbp1a SSMK/WT/WT/NTGY - pbp2b WT/SSNA/AIDTK/WT - pbp2x SAMK/WT/EDT/VKSG	2	4	32	2	NA	1	4	4	NA	8	1	4	4	4096	64	NA	1	4	4	16	4
SRR3662023	USA_2	WT/WT/WT/WT	WT/WT/WT/WT	SAMK/WT/KAA/WT	0	0	POS	NEG	NEG	NA	NA	WT	WT	WT	WT/WT/WT	POS	NEG	POS	ermB - tetM - cat - pbp2x SAMK/WT/KAA/WT	0.25	0.0625	32	2	NA	1	0.125	8	NA	8	0.125	0.03125	0.03125	128	64	NA	1	0.25	8	16	4
SRR3662033	USA_2	WT/WT/WT/WT	WT/SSNA/WT/WT	WT/WT/KEA/WT	0	0	POS	NEG	NEG	NA	NA	WT	WT	WT	WT/WT/WT	POS	NEG	NEG	ermB - tetM - pbp2b WT/SSNA/WT/WT - pbp2x WT/WT/KEA/WT	0.125	0.25	32	2	NA	1	0.5	4	NA	8	0.125	0.25	0.25	128	64	NA	1	0.25	4	16	4
SRR3662034	USA_2	WT/WT/WT/NTGY	WT/SSNA/SVESK/WT	WT/WT/EDA/VKSG	0	0	POS	NEG	NEG	NA	NA	WT	WT	WT	WT/WT/WT	POS	NEG	NEG	ermB - tetM - pbp1a WT/WT/WT/NTGY - pbp2b WT/SSNA/SVESK/WT - pbp2x WT/WT/EDA/VKSG	0.5	0.5	32	2	NA	1	0.25	4	NA	8	0.25	0.5	0.5	128	64	NA	1	0.25	4	16	4
SRR3662037	USA_2	SSMK/WT/WT/NTGY	WT/SSNA/WT/WT	SAMK/WT/KEA/VKSG	0	0	NEG	NEG	POS	WT	WT	WT	WT	WT	WT/WT/WT	NEG	NEG	NEG	mefAE - pbp1a SSMK/WT/WT/NTGY - pbp2b WT/SSNA/WT/WT - pbp2x SAMK/WT/KEA/VKSG	1	2	8	0.125	NA	1	0.25	4	NA	1	1	2	2	8	0.125	NA	1	0.25	4	1	0.25
SRR3662042	USA_2	WT/WT/WT/WT	WT/SSNA/SVESK/WT	SAMK/WT/WT/WT	0	0	NEG	NEG	NEG	NA	NA	WT	INS	WT	WT/WT/WT	NEG	NEG	NEG	folP INS - pbp2b WT/SSNA/SVESK/WT - pbp2x SAMK/WT/WT/WT	0.125	0.125	0.125	0.0625	NA	1	0.5	4	NA	1	0.125	0.125	0.25	0.125	0.125	NA	1	1	4	1	0.25
SRR3662048	USA_2	SAMK/WT/WT/NTGY	WT/SSNA/WT/WT	SAMK/WT/KEA/VKSG	0	0	NEG	NEG	POS	-364T	WT	I100L	INS	WT	WT/WT/WT	NEG	NEG	NEG	mefAE - mefp -364T - folA I100L - folP INS - pbp1a SAMK/WT/WT/NTGY - pbp2b WT/SSNA/WT/WT - pbp2x SAMK/WT/KEA/VKSG	1	2	16	0.0625	NA	1	4	4	NA	1	1	2	2	16	0.125	NA	1	4	4	1	0.25
SRR3662049	USA_2	WT/WT/WT/WT	WT/SSNA/WT/WT	WT/WT/KEA/WT	0	0	POS	NEG	NEG	NA	NA	WT	INS	WT	WT/WT/WT	POS	NEG	NEG	ermB - tetM - folP INS - pbp2b WT/SSNA/WT/WT - pbp2x WT/WT/KEA/WT	0.125	0.25	32	2	NA	1	1	4	NA	8	0.125	0.25	0.25	128	64	NA	1	1	4	16	4
SRR3662054	USA_2	SSMK/WT/WT/NTGY	WT/SSNA/AIDTK/WT	SAMK/WT/EDT/VKSG	0	0	POS	NEG	POS	WT	WT	I100L	INS	WT	WT/WT/WT	POS	NEG	NEG	ermB - mefAE - tetM - folA I100L - folP INS - pbp1a SSMK/WT/WT/NTGY - pbp2b WT/SSNA/AIDTK/WT - pbp2x SAMK/WT/EDT/VKSG	1	4	32	0.5	NA	1	4	4	NA	8	1	4	4	4096	64	NA	1	4	4	16	4
SRR3662057	USA_2	SSMK/WT/WT/NTGY	WT/SSNA/WT/WT	SAMK/WT/KEA/VKSG	0	0	NEG	NEG	NEG	NA	NA	WT	WT	WT	WT/WT/WT	NEG	NEG	NEG	pbp1a SSMK/WT/WT/NTGY - pbp2b WT/SSNA/WT/WT - pbp2x SAMK/WT/KEA/VKSG	1	2	0.125	0.125	NA	1	0.25	4	NA	1	1	2	2	0.125	0.125	NA	1	0.25	4	1	0.25
SRR3662059	USA_2	SSMK/WT/WT/NTGY	WT/SSNA/WT/WT	SAMK/WT/KEA/VKSG	0	0	NEG	NEG	POS	WT	WT	WT	WT	WT	WT/WT/WT	NEG	NEG	NEG	mefAE - pbp1a SSMK/WT/WT/NTGY - pbp2b WT/SSNA/WT/WT - pbp2x SAMK/WT/KEA/VKSG	1	2	8	0.0625	NA	1	0.25	4	NA	1	1	2	2	8	0.125	NA	1	0.25	4	1	0.25
SRR3662073	USA_2	SSMK/WT/WT/NTGY	WT/SSNA/WT/WT	SAMK/WT/KEA/VKSG	0	0	NEG	NEG	POS	WT	WT	WT	WT	WT	WT/WT/WT	NEG	NEG	NEG	mefAE - pbp1a SSMK/WT/WT/NTGY - pbp2b WT/SSNA/WT/WT - pbp2x SAMK/WT/KEA/VKSG	1	2	16	0.0625	NA	1	0.25	2	NA	1	1	2	2	8	0.125	NA	1	0.25	4	1	0.25
SRR3662074	USA_2	WT/WT/WT/WT	WT/WT/WT/WT	WT/WT/KEA/WT	0	0	NEG	NEG	NEG	NA	NA	WT	WT	WT	WT/WT/WT	NEG	NEG	NEG	pbp2x WT/WT/KEA/WT	0.125	0.0625	0.125	0.0625	NA	1	0.125	4	NA	1	0.125	0.125	0.0625	0.125	0.125	NA	1	0.25	4	1	0.25
SRR3662078	USA_2	WT/WT/WT/NTGY	WT/SSNA/WT/WT	WT/WT/WT/WT	0	0	NEG	NEG	NEG	NA	NA	I100L	INS	WT	WT/WT/WT	NEG	NEG	NEG	folA I100L - folP INS - pbp1a WT/WT/WT/NTGY - pbp2b WT/SSNA/WT/WT	0.25	0.25	0.125	0.0625	NA	1	4	4	NA	1	0.125	0.25	0.25	0.125	0.125	NA	1	4	4	1	0.25
SRR3662081	USA_2	DIPY/NGG/MFV/SNRL	WT/SSNA/AIDTK/WT	SAMK/WT/WT/WT	0	0	NEG	NEG	POS	WT	WT	I100L	INS	WT	WT/WT/WT	POS	NEG	NEG	mefAE - tetM - folA I100L - folP INS - pbp1a DIPY/NGG/MFV/SNRL - pbp2b WT/SSNA/AIDTK/WT - pbp2x SAMK/WT/WT/WT	0.25	0.25	4	0.03125	NA	1	4	2	NA	8	0.125	0.5	1	8	0.125	NA	1	4	4	16	4
SRR3662082	USA_2	SAMK/WT/WT/NTGY	WT/SSNA/AIDTK/WT	SAMK/WT/EDT/VKSG	0	0	POS	NEG	NEG	NA	NA	I100L	INS	WT	WT/WT/WT	POS	NEG	NEG	ermB - tetM - folA I100L - folP INS - pbp1a SAMK/WT/WT/NTGY - pbp2b WT/SSNA/AIDTK/WT - pbp2x SAMK/WT/EDT/VKSG	2	4	32	2	NA	1	4	4	NA	8	1	4	4	128	64	NA	1	4	4	16	4
SRR3662088	USA_2	WT/WT/WT/WT	WT/SSNA/WT/WT	WT/WT/KEA/WT	0	0	POS	NEG	NEG	NA	NA	WT	INS	WT	WT/WT/WT	POS	NEG	NEG	ermB - tetM - folP INS - pbp2b WT/SSNA/WT/WT - pbp2x WT/WT/KEA/WT	0.125	0.25	32	2	NA	1	1	4	NA	8	0.125	0.25	0.25	128	64	NA	1	1	4	16	4
SRR3662099	USA_2	WT/WT/WT/WT	WT/WT/WT/WT	SAMK/WT/KAA/WT	0	0	POS	NEG	NEG	NA	NA	WT	WT	WT	WT/WT/WT	POS	NEG	POS	ermB - tetM - cat - pbp2x SAMK/WT/KAA/WT	0.25	0.0625	32	2	NA	1	0.125	8	NA	8	0.125	0.03125	0.03125	128	64	NA	1	0.25	8	16	4
SRR3662100	USA_2	DIPY/NGG/MFV/SNRL	WT/SSNA/AIDTK/WT	SAMK/WT/WT/WT	0	0	NEG	NEG	POS	WT	WT	WT	INS	WT	WT/WT/WT	POS	NEG	NEG	mefAE - tetM - folP INS - pbp1a DIPY/NGG/MFV/SNRL - pbp2b WT/SSNA/AIDTK/WT - pbp2x SAMK/WT/WT/WT	0.125	0.25	4	0.125	NA	1	2	4	NA	8	0.125	0.5	1	8	0.125	NA	1	1	4	16	4
SRR3662101	USA_2	SSMK/WT/WT/NTGY	WT/SSNA/WT/WT	SAMK/WT/KEA/VKSG	0	0	NEG	NEG	NEG	NA	NA	WT	INS	WT	WT/WT/WT	NEG	NEG	NEG	folP INS - pbp1a SSMK/WT/WT/NTGY - pbp2b WT/SSNA/WT/WT - pbp2x SAMK/WT/KEA/VKSG	1	2	0.125	0.0625	NA	1	1	2	NA	1	1	2	2	0.125	0.125	NA	1	1	4	1	0.25
SRR3662102	USA_2	SAMK/WT/WT/NTGY	WT/SSNA/WT/WT	SAMK/WT/KEA/VKSG	0	0	POS	NEG	NEG	NA	NA	I100L	INS	WT	WT/WT/WT	POS	NEG	NEG	ermB - tetM - folA I100L - folP INS - pbp1a SAMK/WT/WT/NTGY - pbp2b WT/SSNA/WT/WT - pbp2x SAMK/WT/KEA/VKSG	2	2	32	2	NA	1	4	4	NA	8	1	2	2	128	64	NA	1	4	4	16	4
SRR3662105	USA_2	DIPY/NGG/MFV/SNRL	WT/SSNA/AIDTK/WT	SAMK/WT/WT/WT	0	0	NEG	NEG	POS	WT	WT	WT	INS	WT	WT/WT/WT	POS	NEG	NEG	mefAE - tetM - folP INS - pbp1a DIPY/NGG/MFV/SNRL - pbp2b WT/SSNA/AIDTK/WT - pbp2x SAMK/WT/WT/WT	0.125	0.25	8	0.0625	NA	1	2	2	NA	8	0.125	0.5	1	8	0.125	NA	1	1	4	16	4
SRR3662109	USA_2	SSMK/WT/WT/NTGY	WT/SSNA/AIDTK/WT	SAMK/WT/EDT/VKSG	0	0	POS	NEG	POS	WT	WT	I100L	INS	WT	WT/WT/WT	POS	NEG	NEG	ermB - mefAE - tetM - folA I100L - folP INS - pbp1a SSMK/WT/WT/NTGY - pbp2b WT/SSNA/AIDTK/WT - pbp2x SAMK/WT/EDT/VKSG	1	4	32	2	NA	1	4	2	NA	8	1	4	4	4096	64	NA	1	4	4	16	4
SRR3662116	USA_2	SSMK/WT/WT/NTGY	WT/SSNA/WT/WT	SAMK/WT/KEA/VKSG	0	0	NEG	NEG	POS	WT	Del	I100L	INS	WT	S79F/WT/WT	NEG	NEG	NEG	mefAE - mefi Del - folA I100L - folP INS - pbp1a SSMK/WT/WT/NTGY - pbp2b WT/SSNA/WT/WT - pbp2x SAMK/WT/KEA/VKSG - pa	2	4	8	0.0625	NA	2	4	4	NA	1	1	2	2	8	0.125	NA	2	4	4	1	0.25
SRR3662117	USA_2	WT/WT/WT/NTGY	WT/SSNA/WT/WT	SAMK/WT/KEA/VKSG	0	0	NEG	NEG	NEG	NA	NA	I100L	INS	WT	WT/WT/WT	NEG	NEG	NEG	folA I100L - folP INS - pbp1a WT/WT/WT/NTGY - pbp2b WT/SSNA/WT/WT - pbp2x SAMK/WT/KEA/VKSG	0.5	0.5	0.125	0.03125	NA	0.5	4	2	NA	1	0.25	1	0.5	0.125	0.125	NA	1	4	4	1	0.25
SRR3662118	USA_2	WT/WT/WT/WT	WT/SSNA/SVESK/WT	WT/WT/WT/WT	0	0	NEG	NEG	NEG	NA	NA	WT	WT	WT	WT/WT/WT	NEG	NEG	NEG	pbp2b WT/SSNA/SVESK/WT	0.125	0.25	0.125	0.0625	NA	1	0.125	2	NA	1	0.125	0.125	0.25	0.125	0.125	NA	1	0.25	4	1	0.25
SRR3662122	USA_2	DIPY/NGG/MFV/SNRL	WT/SSNA/AIDTK/WT	SAMK/WT/WT/WT	0	0	NEG	NEG	POS	WT	WT	WT	INS	WT	WT/WT/WT	POS	NEG	NEG	mefAE - tetM - folP INS - pbp1a DIPY/NGG/MFV/SNRL - pbp2b WT/SSNA/AIDTK/WT - pbp2x SAMK/WT/WT/WT	0.125	0.25	8	0.0625	NA	1	2	2	NA	8	0.125	0.5	1	8	0.125	NA	1	1	4	16	4
SRR3662125	USA_2	SSMK/WT/WT/NTGY	WT/SSNA/AIDTK/WT	SAFK/WT/KEA/VKSG	0	0	POS	NEG	POS	WT	WT	I100L	INS	WT	WT/WT/WT	POS	NEG	NEG	ermB - mefAE - tetM - folA I100L - folP INS - pbp1a SSMK/WT/WT/NTGY - pbp2b WT/SSNA/AIDTK/WT - pbp2x SAFK/WT/KEA/VKSG	4	8	32	0.125	NA	1	4	2	NA	8	4	4	8	4096	64	NA	1	4	4	16	4
SRR3662126	USA_2	WT/WT/WT/WT	WT/SSNA/WT/WT	WT/WT/WT/WT	0	0	NEG	NEG	NEG	NA	NA	I100L	WT	WT	WT/WT/WT	NEG	NEG	NEG	folA I100L - pbp2b WT/SSNA/WT/WT	0.25	0.125	0.125	0.0625	NA	1	0.5	4	NA	1	0.125	0.125	0.125	0.125	0.125	NA	1	0.5	4	1	0.25
SRR3662129	USA_2	SSMK/WT/WT/NTGY	WT/SSNA/AIDTK/WT	SAFK/WT/KEA/VKSG	0	0	POS	NEG	POS	WT	WT	I100L	INS	WT	WT/WT/WT	POS	NEG	NEG	ermB - mefAE - tetM - folA I100L - folP INS - pbp1a SSMK/WT/WT/NTGY - pbp2b WT/SSNA/AIDTK/WT - pbp2x SAFK/WT/KEA/VKSG	4	4	32	2	NA	1	4	4	NA	8	4	4	8	4096	64	NA	1	4	4	16	4
SRR3662132	USA_2	SSMK/WT/WT/NTGY	WT/SSNA/WT/WT	SAMK/WT/KEA/VKSG	0	0	NEG	NEG	NEG	NA	NA	WT	WT	WT	WT/WT/WT	NEG	NEG	NEG	pbp1a SSMK/WT/WT/NTGY - pbp2b WT/SSNA/WT/WT - pbp2x SAMK/WT/KEA/VKSG	1	2	0.125	0.0625	NA	1	0.25	2	NA	8	1	2	2	0.125	0.125	NA	1	0.25	4	1	0.25
SRR3662135	USA_2	WT/WT/WT/NTGY	WT/SSNA/WT/WT	WT/WT/WT/WT	0	0	POS	NEG	NEG	NA	NA	WT	WT	WT	WT/WT/WT	POS	NEG	NEG	ermB - tetM - pbp1a WT/WT/WT/NTGY - pbp2b WT/SSNA/WT/WT	0.25	0.25	32	2	NA	1	0.25	4	NA	8	0.125	0.25	0.25	128	64	NA	1	0.25	4	16	4
SRR3662142	USA_2	SSMK/WT/WT/NTGY	WT/SSNA/AIDTK/WT	SAMK/WT/EDT/VKSG	0	0	POS	NEG	POS	WT	WT	I100L	INS	WT	WT/WT/WT	POS	NEG	NEG	ermB - mefAE - tetM - folA I100L - folP INS - pbp1a SSMK/WT/WT/NTGY - pbp2b WT/SSNA/AIDTK/WT - pbp2x SAMK/WT/EDT/VKSG	2	4	32	2	NA	1	4	4	NA	8	1	4	4	4096	64	NA	1	4	4	16	4
SRR3662151	USA_2	WT/WT/WT/NTGY	WT/YSSN/QQLQP/GKT	WT/WT/WT/VKSG	0	0	POS	NEG	NEG	NA	NA	I100L	INS	WT	WT/WT/WT	POS	NEG	NEG	ermB - tetM - folA I100L - folP INS - pbp1a WT/WT/WT/NTGY - pbp2b WT/YSSN/QQLQP/GKT - pbp2x WT/WT/WT/VKSG	0.25	0.5	32	2	NA	1	4	4	NA	8	0.25	0.5	0.5	128	64	NA	1	4	4	16	4
SRR3662156	USA_2	WT/WT/WT/NTGY	WT/SSNA/WT/WT	SAMK/WT/KEA/VKSG	0	0	POS	NEG	NEG	NA	NA	I100L	INS	WT	WT/WT/WT	NEG	NEG	NEG	ermB - folA I100L - folP INS - pbp1a WT/WT/WT/NTGY - pbp2b WT/SSNA/WT/WT - pbp2x SAMK/WT/KEA/VKSG	0.5	0.5	32	2	NA	1	4	4	NA	1	0.25	1	0.5	128	64	NA	1	4	4	1	0.25
SRR3662161	USA_2	WT/WT/WT/WT	WT/SSNA/SVESK/WT	WT/WT/WT/WT	0	0	NEG	NEG	NEG	NA	NA	WT	WT	WT	WT/WT/WT	NEG	NEG	NEG	pbp2b WT/SSNA/SVESK/WT	0.125	0.25	0.125	0.0625	NA	1	0.25	4	NA	1	0.125	0.125	0.25	0.125	0.125	NA	1	0.25	4	1	0.25
SRR3662186	USA_2	WT/WT/WT/WT	WT/SSNA/WT/WT	WT/WT/KEA/WT	0	0	POS	NEG	NEG	NA	NA	WT	INS	WT	WT/WT/WT	POS	NEG	NEG	ermB - tetM - folP INS - pbp2b WT/SSNA/WT/WT - pbp2x WT/WT/KEA/WT	0.125	0.25	32	2	NA	1	1	4	NA	8	0.125	0.25	0.25	128	64	NA	1	1	4	16	4
SRR3662188	USA_2	WT/WT/WT/NTGY	WT/SSNA/SVESK/WT	WT/WT/EDA/VKSG	0	0	POS	NEG	NEG	NA	NA	WT	WT	WT	WT/WT/WT	POS	NEG	NEG	ermB - tetM - pbp1a WT/WT/WT/NTGY - pbp2b WT/SSNA/SVESK/WT - pbp2x WT/WT/EDA/VKSG	0.25	0.5	32	2	NA	1	0.25	4	NA	8	0.25	0.5	0.5	128	64	NA	1	0.25	4	16	4
SRR3662189	USA_2	SSMK/WT/WT/NTGY	WT/SSNA/AIDTK/WT	SAMK/WT/EDT/VKSG	0	0	POS	NEG	POS	WT	WT	I100L	INS	WT	WT/WT/WT	POS	NEG	NEG	ermB - mefAE - tetM - folA I100L - folP INS - pbp1a SSMK/WT/WT/NTGY - pbp2b WT/SSNA/AIDTK/WT - pbp2x SAMK/WT/EDT/VKSG	2	4	32	2	NA	1	4	4	NA	8	1	4	4	4096	64	NA	1	4	4	16	4
SRR3662190	USA_2	SSMK/WT/WT/NTGY	WT/SSNA/AIDTK/WT	SAMK/WT/EDT/VKSG	0	0	POS	NEG	POS	WT	WT	I100L	INS	WT	WT/WT/WT	POS	NEG	NEG	ermB - mefAE - tetM - folA I100L - folP INS - pbp1a SSMK/WT/WT/NTGY - pbp2b WT/SSNA/AIDTK/WT - pbp2x SAMK/WT/EDT/VKSG	2	4	32	2	NA	1	4	4	NA	8	1	4	4	4096	64	NA	1	4	4	16	4
SRR3662195	USA_2	SSMK/WT/WT/NTGY	WT/SSNA/WT/WT	SAMK/WT/KEA/VKSG	0	0	NEG	NEG	POS	-364T	Del	WT	WT	WT	WT/WT/WT	NEG	NEG	NEG	mefAE - mefp -364T - mefi Del - pbp1a SSMK/WT/WT/NTGY - pbp2b WT/SSNA/WT/WT - pbp2x SAMK/WT/KEA/VKSG	1	2	32	0.0625	NA	0.5	0.25	2	NA	1	1	2	2	32	0.125	NA	1	0.25	4	1	0.25
SRR3662196	USA_2	WT/WT/WT/NTGY	WT/SSNA/WT/WT	SAMK/WT/KEA/VKSG	0	0	NEG	NEG	POS	WT	WT	I100L	INS	WT	WT/WT/WT	NEG	NEG	NEG	mefAE - folA I100L - folP INS - pbp1a WT/WT/WT/NTGY - pbp2b WT/SSNA/WT/WT - pbp2x SAMK/WT/KEA/VKSG	0.5	1	8	0.03125	NA	1	4	2	NA	1	0.25	1	0.5	8	0.125	NA	1	4	4	1	0.25
SRR3662212	USA_2	WT/WT/WT/WT	WT/SSNA/SVESK/WT	WT/WT/WT/WT	0	0	NEG	NEG	NEG	NA	NA	WT	INS	WT	WT/WT/WT	NEG	NEG	NEG	folP INS - pbp2b WT/SSNA/SVESK/WT	0.125	0.25	0.125	0.125	NA	0.5	1	4	NA	1	0.125	0.125	0.25	0.125	0.125	NA	1	1	4	1	0.25
SRR3662215	USA_2	SSMK/WT/WT/NTGY	WT/SSNA/AIDTK/WT	SAMK/WT/EDT/VKSG	0	0	POS	NEG	POS	WT	WT	I100L	INS	WT	WT/WT/WT	POS	NEG	NEG	ermB - mefAE - tetM - folA I100L - folP INS - pbp1a SSMK/WT/WT/NTGY - pbp2b WT/SSNA/AIDTK/WT - pbp2x SAMK/WT/EDT/VKSG	2	4	32	2	NA	1	4	4	NA	8	1	4	4	4096	64	NA	1	4	4	16	4
SRR3662217	USA_2	WT/WT/WT/WT	WT/SSNA/SVESK/WT	WT/WT/WT/WT	0	0	NEG	NEG	POS	WT	Del	WT	WT	WT	WT/WT/WT	NEG	NEG	NEG	mefAE - mefi Del - pbp2b WT/SSNA/SVESK/WT	0.125	0.25	4	0.0625	NA	1	0.25	4	NA	1	0.125	0.125	0.25	8	0.125	NA	1	0.25	4	1	0.25
SRR3662219	USA_2	WT/WT/WT/WT	WT/SSNA/WT/WT	SAMK/WT/WT/WT	0	0	NEG	NEG	POS	-364T	WT	I100L	INS	WT	WT/WT/WT	NEG	NEG	NEG	mefAE - mefp -364T - folA I100L - folP INS - pbp2b WT/SSNA/WT/WT - pbp2x SAMK/WT/WT/WT	0.125	0.125	16	0.0625	NA	1	4	4	NA	1	0.125	0.125	0.125	16	0.125	NA	1	4	4	1	0.25
SRR3662224	USA_2	WT/WT/WT/WT	WT/SSNA/TVDTK/WT	WT/WT/WT/WT	0	0	NEG	NEG	NEG	NA	NA	WT	INS	WT	WT/WT/WT	NEG	NEG	NEG	folP INS - pbp2b WT/SSNA/TVDTK/WT	0.25	0.25	0.125	0.0625	NA	1	1	4	NA	1	0.125	0.125	0.25	0.125	0.125	NA	1	1	4	1	0.25
SRR3662234	USA_2	WT/WT/WT/WT	WT/SSNA/WT/WT	SAMK/WT/WT/WT	0	0	NEG	NEG	POS	WT	Del	WT	WT	WT	WT/WT/WT	NEG	NEG	NEG	mefAE - mefi Del - pbp2b WT/SSNA/WT/WT - pbp2x SAMK/WT/WT/WT	0.125	0.125	8	0.0625	NA	1	0.5	4	NA	1	0.125	0.125	0.125	8	0.125	NA	1	0.25	4	1	0.25
SRR3662245	USA_2	SSMK/WT/WT/NTGY	WT/SSNA/WT/WT	SAMK/WT/KEA/VKSG	0	0	NEG	NEG	POS	WT	WT	I100L	WT	WT	WT/WT/WT	NEG	NEG	NEG	mefAE - folA I100L - pbp1a SSMK/WT/WT/NTGY - pbp2b WT/SSNA/WT/WT - pbp2x SAMK/WT/KEA/VKSG	1	2	8	0.125	NA	1	1	4	NA	1	1	2	2	8	0.125	NA	1	0.5	4	1	0.25
SRR3662247	USA_2	WT/WT/WT/WT	WT/SSNA/WT/WT	SAMK/WT/WT/WT	0	0	NEG	NEG	POS	WT	Del	WT	INS	WT	WT/WT/WT	NEG	NEG	NEG	mefAE - mefi Del - folP INS - pbp2b WT/SSNA/WT/WT - pbp2x SAMK/WT/WT/WT	0.125	0.125	16	0.0625	NA	1	1	4	NA	1	0.125	0.125	0.125	8	0.125	NA	1	1	4	1	0.25
SRR3662259	USA_2	SSMK/WT/WT/NTGY	WT/SSNA/AIDTK/WT	SAMK/WT/EDT/VKSG	0	0	POS	NEG	POS	WT	WT	I100L	INS	WT	WT/WT/WT	POS	NEG	NEG	ermB - mefAE - tetM - folA I100L - folP INS - pbp1a SSMK/WT/WT/NTGY - pbp2b WT/SSNA/AIDTK/WT - pbp2x SAMK/WT/EDT/VKSG	2	4	32	2	NA	1	4	4	NA	8	1	4	4	4096	64	NA	1	4	4	16	4
SRR3662288	USA_2	WT/WT/WT/WT	WT/SSNA/SVESK/WT	WT/WT/WT/WT	0	0	NEG	NEG	NEG	NA	NA	I100L	WT	WT	WT/WT/WT	NEG	NEG	NEG	folA I100L - pbp2b WT/SSNA/SVESK/WT	0.125	0.25	0.125	0.0625	NA	1	0.5	4	NA	1	0.125	0.125	0.25	0.125	0.125	NA	1	0.5	4	1	0.25
SRR3662292	USA_2	SSMK/WT/WT/NTGY	WT/SSNA/WT/WT	SAMK/WT/KEA/VKSG	0	0	NEG	NEG	POS	WT	WT	WT	WT	WT	WT/WT/WT	NEG	NEG	NEG	mefAE - pbp1a SSMK/WT/WT/NTGY - pbp2b WT/SSNA/WT/WT - pbp2x SAMK/WT/KEA/VKSG	1	2	4	0.03125	NA	1	0.25	4	NA	1	1	2	2	8	0.125	NA	1	0.25	4	1	0.25
SRR3662305	USA_2	WT/WT/WT/WT	WT/SSNA/WT/WT	SAMK/WT/WT/WT	0	0	POS	NEG	NEG	NA	NA	WT	WT	WT	WT/WT/WT	POS	NEG	NEG	ermB - tetM - pbp2b WT/SSNA/WT/WT - pbp2x SAMK/WT/WT/WT	0.125	0.125	32	2	NA	1	0.25	2	NA	8	0.125	0.125	0.125	128	64	NA	1	0.25	4	16	4
SRR3662306	USA_2	WT/WT/WT/NTGY	WT/WT/WT/WT	SAMK/WT/WT/WT	0	0	NEG	NEG	NEG	NA	NA	WT	WT	WT	WT/WT/WT	NEG	NEG	NEG	pbp1a WT/WT/WT/NTGY - pbp2x SAMK/WT/WT/WT	0.125	0.125	0.125	0.0625	NA	1	0.25	2	NA	1	0.125	0.0625	0.0625	0.125	0.125	NA	1	0.25	4	1	0.25
SRR3662308	USA_2	SSMK/WT/WT/NTGY	WT/SSNA/AIDTK/WT	SAFK/WT/KEA/VKSG	0	0	POS	NEG	POS	WT	WT	I100L	INS	WT	WT/WT/WT	POS	NEG	NEG	ermB - mefAE - tetM - folA I100L - folP INS - pbp1a SSMK/WT/WT/NTGY - pbp2b WT/SSNA/AIDTK/WT - pbp2x SAFK/WT/KEA/VKSG	4	8	32	0.125	NA	1	4	2	NA	8	4	4	8	4096	64	NA	1	4	4	16	4
SRR3662312	USA_2	WT/WT/WT/WT	WT/SSNA/SVESK/WT	WT/WT/WT/WT	0	0	NEG	NEG	NEG	NA	NA	I100L	WT	WT	WT/WT/WT	NEG	NEG	NEG	folA I100L - pbp2b WT/SSNA/SVESK/WT	0.125	0.25	0.125	0.0625	NA	0.5	0.5	4	NA	1	0.125	0.125	0.25	0.125	0.125	NA	1	0.5	4	1	0.25
SRR3662313	USA_2	SSMK/WT/WT/NTGY	WT/SSNA/WT/WT	SAMK/WT/KEA/VKSG	0	0	NEG	NEG	POS	WT	WT	WT	WT	WT	WT/WT/WT	NEG	NEG	NEG	mefAE - pbp1a SSMK/WT/WT/NTGY - pbp2b WT/SSNA/WT/WT - pbp2x SAMK/WT/KEA/VKSG	1	2	8	0.0625	NA	1	0.25	2	NA	1	1	2	2	8	0.125	NA	1	0.25	4	1	0.25
SRR3662314	USA_2	SSMK/WT/WT/NTGY	WT/SSNA/WT/WT	SAMK/WT/KEA/VKSG	0	0	NEG	NEG	POS	WT	WT	WT	WT	WT	WT/WT/WT	NEG	NEG	NEG	mefAE - pbp1a SSMK/WT/WT/NTGY - pbp2b WT/SSNA/WT/WT - pbp2x SAMK/WT/KEA/VKSG	1	2	16	0.0625	NA	1	0.25	4	NA	1	1	2	2	8	0.125	NA	1	0.25	4	1	0.25
SRR3662315	USA_2	WT/WT/WT/WT	WT/WT/WT/WT	WT/WT/WT/WT	0	0	NEG	NEG	POS	WT	WT	WT	INS	WT	WT/WT/WT	NEG	NEG	NEG	mefAE - folP INS	0.125	0.125	4	0.03125	NA	0.5	1	2	NA	1	0.125	0.03125	0.03125	8	0.125	NA	1	1	4	1	0.25
SRR3662321	USA_2	WT/WT/WT/NTGY	WT/SSNA/SVESK/WT	WT/WT/EDA/VKSG	0	0	POS	NEG	NEG	NA	NA	WT	WT	WT	WT/WT/WT	POS	NEG	NEG	ermB - tetM - pbp1a WT/WT/WT/NTGY - pbp2b WT/SSNA/SVESK/WT - pbp2x WT/WT/EDA/VKSG	0.5	0.5	32	2	NA	1	0.25	4	NA	8	0.25	0.5	0.5	128	64	NA	1	0.25	4	16	4
SRR3662325	USA_2	WT/WT/WT/WT	WT/SSNA/WT/WT	SAMK/WT/KEA/VKSG	0	0	POS	NEG	NEG	NA	NA	WT	WT	WT	WT/WT/WT	POS	NEG	NEG	ermB - tetM - pbp2b WT/SSNA/WT/WT - pbp2x SAMK/WT/KEA/VKSG	1	0.5	32	2	NA	1	0.25	4	NA	8	0.25	0.5	0.5	128	64	NA	1	0.25	4	16	4
SRR3662326	USA_2	WT/WT/WT/WT	WT/SSNA/SVESK/WT	WT/WT/WT/WT	0	0	NEG	NEG	NEG	NA	NA	I100L	INS	WT	WT/WT/WT	NEG	NEG	NEG	folA I100L - folP INS - pbp2b WT/SSNA/SVESK/WT	0.125	0.25	0.125	0.0625	NA	0.5	2	4	NA	1	0.125	0.125	0.25	0.125	0.125	NA	1	4	4	1	0.25
SRR3662338	USA_2	WT/WT/WT/WT	WT/SSNA/SVESK/WT	WT/WT/WT/WT	0	0	NEG	NEG	NEG	NA	NA	I100L	WT	WT	WT/WT/WT	NEG	NEG	NEG	folA I100L - pbp2b WT/SSNA/SVESK/WT	0.125	0.25	0.125	0.0625	NA	1	0.5	2	NA	1	0.125	0.125	0.25	0.125	0.125	NA	1	0.5	4	1	0.25
SRR3662339	USA_2	WT/WT/WT/WT	WT/SSNA/WT/WT	WT/WT/KEA/WT	0	0	POS	NEG	NEG	NA	NA	WT	WT	WT	WT/WT/WT	POS	NEG	NEG	ermB - tetM - pbp2b WT/SSNA/WT/WT - pbp2x WT/WT/KEA/WT	0.125	0.25	32	2	NA	1	0.25	4	NA	8	0.125	0.25	0.25	128	64	NA	1	0.25	4	16	4
SRR3662343	USA_2	WT/WT/WT/WT	WT/SSNA/SVESK/WT	WT/WT/WT/WT	0	0	NEG	NEG	NEG	NA	NA	I100L	WT	WT	WT/WT/WT	NEG	NEG	NEG	folA I100L - pbp2b WT/SSNA/SVESK/WT	0.125	0.25	0.125	0.0625	NA	1	1	4	NA	1	0.125	0.125	0.25	0.125	0.125	NA	1	0.5	4	1	0.25
SRR3662348	USA_2	WT/WT/WT/NTGY	WT/SSNA/WT/WT	SAMK/WT/KEA/VKSG	0	0	NEG	NEG	NEG	NA	NA	I100L	INS	WT	WT/WT/WT	NEG	NEG	NEG	folA I100L - folP INS - pbp1a WT/WT/WT/NTGY - pbp2b WT/SSNA/WT/WT - pbp2x SAMK/WT/KEA/VKSG	0.5	0.5	0.125	0.0625	NA	1	4	2	NA	1	0.25	1	0.5	0.125	0.125	NA	1	4	4	1	0.25
SRR3662349	USA_2	SSMK/WT/WT/NTGY	WT/SSNA/WT/WT	SAMK/WT/KEA/VKSG	0	0	NEG	NEG	POS	WT	WT	WT	WT	WT	WT/WT/WT	NEG	NEG	NEG	mefAE - pbp1a SSMK/WT/WT/NTGY - pbp2b WT/SSNA/WT/WT - pbp2x SAMK/WT/KEA/VKSG	1	2	8	0.0625	NA	1	0.25	4	NA	1	1	2	2	8	0.125	NA	1	0.25	4	1	0.25
SRR3662352	USA_2	SAMK/WT/WT/NTGY	WT/SSNA/WT/WT	SAMK/WT/KEA/VKSG	0	0	NEG	NEG	POS	WT	WT	I100L	INS	WT	WT/WT/WT	POS	NEG	POS	mefAE - tetM - cat - folA I100L - folP INS - pbp1a SAMK/WT/WT/NTGY - pbp2b WT/SSNA/WT/WT - pbp2x SAMK/WT/KEA/VKSG	2	2	4	0.0625	NA	1	4	8	NA	8	1	2	2	8	0.125	NA	1	4	8	16	4
SRR3662357	USA_2	SSMK/WT/WT/NTGY	WT/SSNA/WT/WT	SAMK/WT/KEA/VKSG	0	0	NEG	NEG	POS	WT	Del	WT	WT	WT	WT/WT/WT	NEG	NEG	NEG	mefAE - mefi Del - pbp1a SSMK/WT/WT/NTGY - pbp2b WT/SSNA/WT/WT - pbp2x SAMK/WT/KEA/VKSG	1	2	16	0.0625	NA	0.5	0.25	4	NA	1	1	2	2	8	0.125	NA	1	0.25	4	1	0.25
SRR3662361	USA_2	SSMK/WT/WT/NTGY	WT/SSNA/AIDTK/WT	SAMK/WT/KEA/VKSG	0	0	NEG	NEG	NEG	NA	NA	I100L	INS	WT	WT/WT/WT	NEG	NEG	NEG	folA I100L - folP INS - pbp1a SSMK/WT/WT/NTGY - pbp2b WT/SSNA/AIDTK/WT - pbp2x SAMK/WT/KEA/VKSG	2	4	0.125	0.0625	NA	0.5	4	2	NA	1	1	4	4	0.125	0.125	NA	1	4	4	1	0.25
SRR3662362	USA_2	WT/WT/WT/WT	WT/SSNA/SVESK/WT	WT/WT/WT/WT	0	0	NEG	NEG	NEG	NA	NA	I100L	WT	WT	WT/WT/WT	NEG	NEG	NEG	folA I100L - pbp2b WT/SSNA/SVESK/WT	0.125	0.25	0.125	0.0625	NA	1	0.5	2	NA	1	0.125	0.125	0.25	0.125	0.125	NA	1	0.5	4	1	0.25
SRR3662365	USA_2	WT/WT/WT/NTGY	WT/SSNA/SVESK/WT	WT/WT/EDA/VKSG	0	0	POS	NEG	NEG	NA	NA	WT	WT	WT	WT/WT/WT	POS	NEG	NEG	ermB - tetM - pbp1a WT/WT/WT/NTGY - pbp2b WT/SSNA/SVESK/WT - pbp2x WT/WT/EDA/VKSG	0.5	0.5	32	2	NA	1	0.25	4	NA	8	0.25	0.5	0.5	128	64	NA	1	0.25	4	16	4
SRR3662371	USA_2	WT/WT/WT/WT	WT/SSNA/WT/WT	WT/WT/KEA/WT	0	0	POS	NEG	NEG	NA	NA	WT	WT	WT	WT/D83Y/WT	POS	NEG	NEG	ermB - tetM - pbp2b WT/SSNA/WT/WT - pbp2x WT/WT/KEA/WT - parC D83Y	0.125	0.25	32	0.125	NA	2	0.25	4	NA	8	0.125	0.25	0.25	128	64	NA	2	0.25	4	16	4
SRR3662373	USA_2	WT/WT/WT/WT	WT/SSNA/WT/WT	WT/WT/KEA/WT	0	0	POS	NEG	NEG	NA	NA	WT	WT	WT	WT/WT/WT	POS	NEG	NEG	ermB - tetM - pbp2b WT/SSNA/WT/WT - pbp2x WT/WT/KEA/WT	0.125	0.25	32	2	NA	1	0.25	4	NA	8	0.125	0.25	0.25	128	64	NA	1	0.25	4	16	4
SRR3662380	USA_2	WT/WT/WT/WT	WT/SSNA/SVESK/WT	WT/WT/WT/WT	0	0	NEG	NEG	NEG	NA	NA	WT	WT	WT	WT/WT/WT	NEG	NEG	NEG	pbp2b WT/SSNA/SVESK/WT	0.125	0.25	0.125	0.0625	NA	1	0.25	4	NA	1	0.125	0.125	0.25	0.125	0.125	NA	1	0.25	4	1	0.25
SRR3662383	USA_2	SSMK/WT/WT/NTGY	WT/SSNA/AIDTK/WT	SAMK/WT/KEA/VKSG	0	0	NEG	NEG	NEG	NA	NA	I100L	INS	WT	WT/WT/WT	NEG	NEG	NEG	folA I100L - folP INS - pbp1a SSMK/WT/WT/NTGY - pbp2b WT/SSNA/AIDTK/WT - pbp2x SAMK/WT/KEA/VKSG	2	4	0.125	0.0625	NA	1	4	2	NA	1	1	4	4	0.125	0.125	NA	1	4	4	1	0.25
SRR3662384	USA_2	WT/WT/WT/WT	WT/WT/WT/WT	WT/WT/WT/WT	0	0	NEG	NEG	NEG	NA	NA	I100L	INS	WT	WT/WT/WT	NEG	NEG	NEG	folA I100L - folP INS	0.125	0.03125	0.125	0.0625	NA	1	4	4	NA	1	0.125	0.03125	0.03125	0.125	0.125	NA	1	4	4	1	0.25
SRR3662386	USA_2	SSMK/WT/WT/NTGY	WT/SSNA/WT/WT	SAMK/WT/KEA/VKSG	0	0	NEG	NEG	NEG	NA	NA	WT	WT	WT	WT/WT/WT	NEG	NEG	NEG	pbp1a SSMK/WT/WT/NTGY - pbp2b WT/SSNA/WT/WT - pbp2x SAMK/WT/KEA/VKSG	1	2	0.125	0.0625	NA	1	0.25	4	NA	1	1	2	2	0.125	0.125	NA	1	0.25	4	1	0.25
SRR3662391	USA_2	SSMK/WT/WT/NTGY	WT/SSNA/AIDTK/WT	SAMK/WT/KEA/VKSG	0	0	POS	NEG	POS	WT	WT	I100L	INS	WT	WT/WT/WT	POS	NEG	NEG	ermB - mefAE - tetM - folA I100L - folP INS - pbp1a SSMK/WT/WT/NTGY - pbp2b WT/SSNA/AIDTK/WT - pbp2x SAMK/WT/KEA/VKSG	1	4	32	2	NA	1	4	4	NA	8	1	4	4	4096	64	NA	1	4	4	16	4
SRR3662392	USA_2	SSMK/WT/WT/NTGY	WT/SSNA/AIDTK/WT	SAMK/WT/KEA/VKSG	0	0	NEG	NEG	NEG	NA	NA	I100L	INS	WT	WT/WT/WT	NEG	NEG	NEG	folA I100L - folP INS - pbp1a SSMK/WT/WT/NTGY - pbp2b WT/SSNA/AIDTK/WT - pbp2x SAMK/WT/KEA/VKSG	2	4	0.125	0.0625	NA	1	4	2	NA	1	1	4	4	0.125	0.125	NA	1	4	4	1	0.25
SRR3662393	USA_2	WT/WT/WT/NTGY	WT/SSNA/SVESK/WT	WT/WT/EDA/VKSG	0	0	POS	NEG	NEG	NA	NA	WT	WT	WT	WT/WT/WT	POS	NEG	NEG	ermB - tetM - pbp1a WT/WT/WT/NTGY - pbp2b WT/SSNA/SVESK/WT - pbp2x WT/WT/EDA/VKSG	0.25	0.5	32	2	NA	1	0.25	4	NA	8	0.25	0.5	0.5	128	64	NA	1	0.25	4	16	4
SRR3662397	USA_2	WT/WT/WT/WT	WT/YSSN/QQLQP/GKT	WT/WT/WT/WT	0	0	NEG	NEG	NEG	NA	NA	WT	WT	WT	WT/WT/WT	NEG	NEG	NEG	pbp2b WT/YSSN/QQLQP/GKT	0.125	0.125	0.125	0.0625	NA	1	0.125	4	NA	1	0.125	0.125	0.25	0.125	0.125	NA	1	0.25	4	1	0.25
SRR3662419	USA_2	WT/WT/WT/WT	WT/SSNA/SVESK/WT	WT/WT/WT/WT	0	0	NEG	NEG	NEG	NA	NA	WT	WT	WT	WT/WT/WT	NEG	NEG	NEG	pbp2b WT/SSNA/SVESK/WT	0.125	0.25	0.125	0.0625	NA	1	0.25	4	NA	1	0.125	0.125	0.25	0.125	0.125	NA	1	0.25	4	1	0.25
SRR3662420	USA_2	SAMK/WT/WT/NTGY	WT/SSNA/WT/WT	SAMK/WT/KEA/VKSG	0	0	POS	NEG	NEG	NA	NA	I100L	INS	WT	WT/WT/WT	POS	NEG	NEG	ermB - tetM - folA I100L - folP INS - pbp1a SAMK/WT/WT/NTGY - pbp2b WT/SSNA/WT/WT - pbp2x SAMK/WT/KEA/VKSG	2	2	32	0.125	NA	1	4	4	NA	8	1	2	2	128	64	NA	1	4	4	16	4
SRR3662427	USA_2	WT/WT/WT/WT	WT/SSNA/SVESK/WT	WT/WT/WT/WT	0	0	NEG	NEG	NEG	NA	NA	WT	INS	WT	WT/WT/WT	NEG	NEG	NEG	folP INS - pbp2b WT/SSNA/SVESK/WT	0.125	0.25	0.125	0.0625	NA	1	2	4	NA	1	0.125	0.125	0.25	0.125	0.125	NA	1	1	4	1	0.25
SRR3662430	USA_2	SSMK/WT/WT/NTGY	WT/SSNA/AIDTK/WT	SAMK/WT/EDT/VKSG	0	0	POS	NEG	POS	WT	WT	I100L	INS	WT	WT/WT/WT	POS	NEG	NEG	ermB - mefAE - tetM - folA I100L - folP INS - pbp1a SSMK/WT/WT/NTGY - pbp2b WT/SSNA/AIDTK/WT - pbp2x SAMK/WT/EDT/VKSG	2	4	32	2	NA	1	4	4	NA	8	1	4	4	4096	64	NA	1	4	4	16	4
SRR3662431	USA_2	WT/WT/WT/WT	WT/SSNA/SVESK/WT	WT/WT/WT/WT	0	0	NEG	NEG	NEG	NA	NA	WT	WT	WT	WT/WT/WT	NEG	NEG	NEG	pbp2b WT/SSNA/SVESK/WT	0.125	0.25	0.125	0.0625	NA	1	0.25	4	NA	1	0.125	0.125	0.25	0.125	0.125	NA	1	0.25	4	1	0.25
SRR3662438	USA_2	WT/WT/WT/NTGY	WT/SSNA/WT/WT	SAMK/WT/KEA/VKSG	0	0	NEG	NEG	NEG	NA	NA	I100L	INS	WT	WT/WT/WT	NEG	NEG	NEG	folA I100L - folP INS - pbp1a WT/WT/WT/NTGY - pbp2b WT/SSNA/WT/WT - pbp2x SAMK/WT/KEA/VKSG	0.5	0.5	0.125	0.0625	NA	1	4	4	NA	1	0.25	1	0.5	0.125	0.125	NA	1	4	4	1	0.25
SRR3662444	USA_2	WT/WT/WT/WT	WT/WT/WT/WT	SAMK/WT/KAA/WT	0	0	POS	NEG	NEG	NA	NA	WT	WT	WT	WT/WT/WT	POS	NEG	POS	ermB - tetM - cat - pbp2x SAMK/WT/KAA/WT	0.25	0.0625	32	2	NA	1	0.25	8	NA	8	0.125	0.03125	0.03125	128	64	NA	1	0.25	8	16	4
SRR3662451	USA_2	SAMK/WT/WT/NTGY	WT/SSNA/WT/WT	SAMK/WT/KEA/VKSG	0	0	NEG	NEG	POS	-364T	WT	WT	WT	WT	WT/WT/WT	NEG	NEG	NEG	mefAE - mefp -364T - pbp1a SAMK/WT/WT/NTGY - pbp2b WT/SSNA/WT/WT - pbp2x SAMK/WT/KEA/VKSG	0.5	1	2	0.03125	NA	1	0.5	2	NA	1	1	2	2	16	0.125	NA	1	0.25	4	1	0.25
SRR3662457	USA_2	WT/WT/WT/NTGY	WT/SSNA/WT/WT	SAMK/WT/WT/WT	0	0	NEG	NEG	POS	WT	WT	I100L	INS	WT	WT/WT/WT	NEG	NEG	NEG	mefAE - folA I100L - folP INS - pbp1a WT/WT/WT/NTGY - pbp2b WT/SSNA/WT/WT - pbp2x SAMK/WT/WT/WT	0.125	0.125	2	0.0625	NA	1	2	2	NA	1	0.125	0.25	0.25	8	0.125	NA	1	4	4	1	0.25
SRR3662459	USA_2	WT/WT/WT/WT	WT/SSNA/SVESK/WT	WT/WT/WT/WT	0	0	NEG	NEG	NEG	NA	NA	WT	WT	WT	WT/WT/WT	NEG	NEG	NEG	pbp2b WT/SSNA/SVESK/WT	0.125	0.25	0.125	0.0625	NA	1	0.25	2	NA	1	0.125	0.125	0.25	0.125	0.125	NA	1	0.25	4	1	0.25
SRR3662464	USA_2	SSMK/WT/WT/NTGY	WT/SSNA/WT/WT	SAMK/WT/KEA/VKSG	0	0	NEG	NEG	POS	WT	WT	WT	WT	WT	WT/WT/WT	NEG	NEG	NEG	mefAE - pbp1a SSMK/WT/WT/NTGY - pbp2b WT/SSNA/WT/WT - pbp2x SAMK/WT/KEA/VKSG	1	2	4	0.0625	NA	1	0.25	4	NA	1	1	2	2	8	0.125	NA	1	0.25	4	1	0.25
SRR3662466	USA_2	SSMK/WT/WT/NTGY	WT/SSNA/WT/WT	SAMK/WT/KEA/VKSG	0	0	NEG	NEG	POS	WT	Del	WT	WT	WT	WT/WT/WT	NEG	NEG	NEG	mefAE - mefi Del - pbp1a SSMK/WT/WT/NTGY - pbp2b WT/SSNA/WT/WT - pbp2x SAMK/WT/KEA/VKSG	1	2	8	0.0625	NA	1	0.25	2	NA	1	1	2	2	8	0.125	NA	1	0.25	4	1	0.25
SRR3662468	USA_2	WT/WT/WT/WT	WT/SSNA/SVESK/WT	WT/WT/WT/WT	0	0	NEG	NEG	NEG	NA	NA	WT	INS	WT	WT/WT/WT	NEG	NEG	NEG	folP INS - pbp2b WT/SSNA/SVESK/WT	0.125	0.25	0.125	0.0625	NA	0.5	1	4	NA	1	0.125	0.125	0.25	0.125	0.125	NA	1	1	4	1	0.25
SRR3662471	USA_2	SSMK/WT/WT/NTGY	WT/SSNA/AIDTK/WT	SAMK/WT/EDT/VKSG	0	0	POS	NEG	POS	WT	WT	I100L	INS	WT	WT/WT/WT	POS	NEG	NEG	ermB - mefAE - tetM - folA I100L - folP INS - pbp1a SSMK/WT/WT/NTGY - pbp2b WT/SSNA/AIDTK/WT - pbp2x SAMK/WT/EDT/VKSG	1	4	32	2	NA	1	4	2	NA	8	1	4	4	4096	64	NA	1	4	4	16	4
SRR3662476	USA_2	WT/WT/WT/WT	WT/SSNA/WT/WT	WT/WT/KEA/WT	0	0	POS	NEG	NEG	NA	NA	WT	WT	WT	WT/WT/WT	POS	NEG	NEG	ermB - tetM - pbp2b WT/SSNA/WT/WT - pbp2x WT/WT/KEA/WT	0.125	0.25	32	2	NA	1	0.25	4	NA	8	0.125	0.25	0.25	128	64	NA	1	0.25	4	16	4
SRR3662477	USA_2	SSMK/WT/WT/NTGY	WT/SSNA/AIDTK/WT	SAMK/WT/EDT/VKSG	0	0	POS	NEG	POS	WT	WT	I100L	INS	WT	WT/WT/WT	POS	NEG	NEG	ermB - mefAE - tetM - folA I100L - folP INS - pbp1a SSMK/WT/WT/NTGY - pbp2b WT/SSNA/AIDTK/WT - pbp2x SAMK/WT/EDT/VKSG	2	4	32	2	NA	1	4	4	NA	8	1	4	4	4096	64	NA	1	4	4	16	4
SRR3662482	USA_2	WT/WT/WT/WT	WT/SSNA/SVESK/WT	WT/WT/WT/WT	0	0	NEG	NEG	NEG	NA	NA	WT	WT	WT	WT/WT/WT	NEG	NEG	NEG	pbp2b WT/SSNA/SVESK/WT	0.125	0.25	0.125	0.0625	NA	1	0.25	4	NA	1	0.125	0.125	0.25	0.125	0.125	NA	1	0.25	4	1	0.25
SRR3662483	USA_2	WT/WT/WT/NTGY	WT/WT/WT/WT	SAMK/WT/WT/WT	0	0	NEG	NEG	POS	-364T	WT	WT	WT	WT	WT/WT/WT	NEG	NEG	NEG	mefAE - mefp -364T - pbp1a WT/WT/WT/NTGY - pbp2x SAMK/WT/WT/WT	0.125	0.0625	32	0.0625	NA	1	0.25	4	NA	1	0.125	0.0625	0.0625	16	0.125	NA	1	0.25	4	1	0.25
SRR3662486	USA_2	SSMK/WT/WT/NTGY	WT/SSNA/WT/WT	SAMK/WT/KEA/VKSG	0	0	NEG	NEG	NEG	NA	NA	I100L	INS	WT	WT/WT/WT	NEG	NEG	NEG	folA I100L - folP INS - pbp1a SSMK/WT/WT/NTGY - pbp2b WT/SSNA/WT/WT - pbp2x SAMK/WT/KEA/VKSG	1	4	0.125	0.125	NA	1	2	4	NA	1	1	2	2	0.125	0.125	NA	1	4	4	1	0.25
SRR3662495	USA_2	WT/WT/WT/WT	WT/SSNA/SVESK/WT	WT/WT/WT/WT	0	0	NEG	NEG	NEG	NA	NA	I100L	WT	WT	WT/WT/WT	NEG	NEG	NEG	folA I100L - pbp2b WT/SSNA/SVESK/WT	0.125	0.25	0.125	0.125	NA	1	0.5	4	NA	1	0.125	0.125	0.25	0.125	0.125	NA	1	0.5	4	1	0.25
SRR3662608	USA_2	WT/WT/WT/NTGY	WT/SSNA/WT/WT	WT/WT/WT/WT	0	0	POS	NEG	NEG	NA	NA	I100L	INS	WT	WT/WT/WT	POS	NEG	NEG	ermB - tetM - folA I100L - folP INS - pbp1a WT/WT/WT/NTGY - pbp2b WT/SSNA/WT/WT	0.125	0.25	32	2	NA	1	4	4	NA	8	0.125	0.25	0.25	128	64	NA	1	4	4	16	4
SRR3662708	USA_2	SSMK/WT/WT/NTGY	WT/SSNA/WT/WT	WT/WT/KEA/WT	0	0	NEG	NEG	POS	WT	Del	WT	WT	WT	WT/WT/WT	NEG	NEG	NEG	mefAE - mefi Del - pbp1a SSMK/WT/WT/NTGY - pbp2b WT/SSNA/WT/WT - pbp2x WT/WT/KEA/WT	0.125	0.25	16	0.0625	NA	0.5	0.25	2	NA	1	0.5	2	1	8	0.125	NA	1	0.25	4	1	0.25
SRR3662710	USA_2	WT/WT/WT/NTGY	WT/SSNA/SVESK/WT	WT/WT/EDA/VKSG	0	0	POS	NEG	NEG	NA	NA	WT	WT	WT	WT/WT/WT	POS	NEG	NEG	ermB - tetM - pbp1a WT/WT/WT/NTGY - pbp2b WT/SSNA/SVESK/WT - pbp2x WT/WT/EDA/VKSG	0.25	0.5	32	2	NA	1	0.25	4	NA	8	0.25	0.5	0.5	128	64	NA	1	0.25	4	16	4
SRR3662711	USA_2	WT/WT/WT/WT	WT/WT/WT/WT	WT/WT/WT/WT	0	0	NEG	NEG	NEG	NA	NA	WT	WT	WT	WT/WT/WT	NEG	NEG	NEG	Wild Type	0.125	0.03125	0.125	0.0625	NA	1	0.25	4	NA	1	0.125	0.03125	0.03125	0.125	0.125	NA	1	0.25	4	1	0.25
SRR3662712	USA_2	WT/WT/WT/WT	WT/SSNA/SVESK/WT	WT/WT/WT/WT	0	0	NEG	NEG	NEG	NA	NA	WT	INS	WT	WT/WT/WT	NEG	NEG	NEG	folP INS - pbp2b WT/SSNA/SVESK/WT	0.125	0.25	0.125	0.0625	NA	0.5	2	4	NA	1	0.125	0.125	0.25	0.125	0.125	NA	1	1	4	1	0.25
SRR3662716	USA_2	WT/WT/WT/WT	WT/SSNA/WT/WT	SAMK/WT/WT/WT	0	0	POS	NEG	NEG	NA	NA	WT	INS	WT	WT/WT/WT	POS	NEG	NEG	ermB - tetM - folP INS - pbp2b WT/SSNA/WT/WT - pbp2x SAMK/WT/WT/WT	0.125	0.125	32	2	NA	1	1	4	NA	4	0.125	0.125	0.125	128	64	NA	1	1	4	16	4
SRR3662717	USA_2	WT/WT/WT/WT	WT/SSNA/SVESK/WT	WT/WT/WT/WT	0	0	NEG	NEG	NEG	NA	NA	WT	INS	WT	WT/WT/WT	NEG	NEG	NEG	folP INS - pbp2b WT/SSNA/SVESK/WT	0.25	0.25	0.125	0.125	NA	1	2	2	NA	1	0.125	0.125	0.25	0.125	0.125	NA	1	1	4	1	0.25
SRR3662719	USA_2	WT/WT/WT/NTGY	WT/SSNA/SVESK/WT	WT/WT/WT/WT	0	0	NEG	NEG	NEG	NA	NA	I100L	INS	WT	WT/WT/WT	NEG	NEG	NEG	folA I100L - folP INS - pbp1a WT/WT/WT/NTGY - pbp2b WT/SSNA/SVESK/WT	0.125	0.25	0.125	0.0625	NA	1	4	4	NA	1	0.125	0.25	0.25	0.125	0.125	NA	1	4	4	1	0.25
SRR3662720	USA_2	WT/WT/WT/WT	WT/WT/WT/WT	WT/WT/KEA/WT	0	0	NEG	NEG	NEG	NA	NA	WT	WT	WT	WT/WT/WT	NEG	NEG	NEG	pbp2x WT/WT/KEA/WT	0.125	0.0625	0.125	0.0625	NA	1	0.125	4	NA	1	0.125	0.125	0.0625	0.125	0.125	NA	1	0.25	4	1	0.25
SRR3662723	USA_2	WT/WT/WT/WT	WT/SSNA/SVESK/WT	WT/WT/WT/WT	0	0	NEG	NEG	NEG	NA	NA	WT	INS	WT	WT/WT/WT	NEG	NEG	NEG	folP INS - pbp2b WT/SSNA/SVESK/WT	0.125	0.25	0.125	0.125	NA	1	4	4	NA	1	0.125	0.125	0.25	0.125	0.125	NA	1	1	4	1	0.25
SRR3662731	USA_2	WT/WT/WT/WT	WT/WT/WT/WT	WT/WT/WT/WT	0	0	NEG	NEG	NEG	NA	NA	WT	WT	WT	WT/WT/WT	NEG	NEG	NEG	Wild Type	0.125	0.03125	0.125	0.0625	NA	1	0.25	2	NA	1	0.125	0.03125	0.03125	0.125	0.125	NA	1	0.25	4	1	0.25
SRR3662734	USA_2	WT/WT/WT/WT	WT/SSNA/SVESK/WT	WT/WT/KEA/VKSG	0	0	NEG	NEG	NEG	NA	NA	WT	INS	WT	WT/WT/WT	NEG	NEG	NEG	folP INS - pbp2b WT/SSNA/SVESK/WT - pbp2x WT/WT/KEA/VKSG	0.25	0.25	0.125	0.0625	NA	1	1	2	NA	1	0.25	0.5	0.5	0.125	0.125	NA	1	1	4	1	0.25
SRR3662743	USA_2	WT/WT/WT/NTGY	WT/SSNA/WT/WT	SAMK/WT/KEA/VKSG	0	0	NEG	NEG	NEG	NA	NA	I100L	INS	WT	WT/WT/WT	NEG	NEG	NEG	folA I100L - folP INS - pbp1a WT/WT/WT/NTGY - pbp2b WT/SSNA/WT/WT - pbp2x SAMK/WT/KEA/VKSG	0.5	0.5	0.125	0.03125	NA	1	4	4	NA	1	0.25	1	0.5	0.125	0.125	NA	1	4	4	1	0.25
SRR3662745	USA_2	WT/WT/WT/NTGY	WT/SSNA/SVESK/WT	WT/WT/EDA/VKSG	0	0	POS	NEG	NEG	NA	NA	WT	WT	WT	WT/WT/WT	POS	NEG	NEG	ermB - tetM - pbp1a WT/WT/WT/NTGY - pbp2b WT/SSNA/SVESK/WT - pbp2x WT/WT/EDA/VKSG	0.25	0.5	4	1	NA	1	0.25	2	NA	8	0.25	0.5	0.5	128	64	NA	1	0.25	4	16	4
SRR3662748	USA_2	WT/WT/WT/WT	WT/SSNA/WT/WT	WT/WT/KEA/WT	0	0	POS	NEG	NEG	NA	NA	WT	WT	WT	WT/WT/WT	POS	NEG	NEG	ermB - tetM - pbp2b WT/SSNA/WT/WT - pbp2x WT/WT/KEA/WT	0.125	0.25	32	2	NA	1	0.25	4	NA	8	0.125	0.25	0.25	128	64	NA	1	0.25	4	16	4
SRR3662749	USA_2	WT/WT/WT/WT	WT/SSNA/WT/WT	WT/WT/KEA/WT	0	0	POS	NEG	NEG	NA	NA	WT	INS	WT	WT/WT/WT	POS	NEG	NEG	ermB - tetM - folP INS - pbp2b WT/SSNA/WT/WT - pbp2x WT/WT/KEA/WT	0.125	0.25	32	2	NA	1	1	4	NA	8	0.125	0.25	0.25	128	64	NA	1	1	4	16	4
SRR3662750	USA_2	DIPY/NGG/MFV/SNRL	WT/SSNA/AIDTK/WT	SAMK/WT/WT/WT	0	0	NEG	NEG	POS	WT	WT	WT	INS	WT	WT/WT/WT	POS	NEG	NEG	mefAE - tetM - folP INS - pbp1a DIPY/NGG/MFV/SNRL - pbp2b WT/SSNA/AIDTK/WT - pbp2x SAMK/WT/WT/WT	0.25	0.25	8	0.125	NA	1	2	4	NA	8	0.125	0.5	1	8	0.125	NA	1	1	4	16	4
SRR3662755	USA_2	SSMK/WT/WT/NTGY	WT/SSNA/WT/WT	SAMK/WT/KEA/VKSG	0	0	NEG	NEG	POS	-364T	WT	WT	WT	WT	WT/WT/WT	NEG	NEG	NEG	mefAE - mefp -364T - pbp1a SSMK/WT/WT/NTGY - pbp2b WT/SSNA/WT/WT - pbp2x SAMK/WT/KEA/VKSG	1	2	32	0.125	NA	1	0.25	4	NA	1	1	2	2	16	0.125	NA	1	0.25	4	1	0.25
SRR3662760	USA_2	WT/WT/WT/NTGY	WT/WT/WT/WT	XX/XX/XX/XX	0	0	NEG	NEG	NEG	NA	NA	WT	WT	WT	WT/WT/WT	NEG	NEG	NEG	pbp1a WT/WT/WT/NTGY - pbp2x XX/XX/XX/XX	0.5	0.125	0.125	0.0625	NA	1	0.25	4	NA	1	0.125	0.0625	0.125	0.125	0.125	NA	1	0.25	4	1	0.25
SRR3662761	USA_2	WT/WT/WT/WT	WT/SSNA/SVESK/WT	WT/WT/WT/WT	0	0	NEG	NEG	NEG	NA	NA	WT	WT	WT	WT/WT/WT	NEG	NEG	NEG	pbp2b WT/SSNA/SVESK/WT	0.125	0.25	0.125	0.0625	NA	1	0.25	2	NA	1	0.125	0.125	0.25	0.125	0.125	NA	1	0.25	4	1	0.25
SRR3662763	USA_2	WT/WT/WT/WT	WT/SSNA/SVESK/WT	WT/WT/WT/WT	0	0	NEG	NEG	NEG	NA	NA	WT	WT	WT	WT/WT/WT	NEG	NEG	NEG	pbp2b WT/SSNA/SVESK/WT	0.125	0.25	0.125	0.0625	NA	1	0.25	2	NA	1	0.125	0.125	0.25	0.125	0.125	NA	1	0.25	4	1	0.25
SRR3662765	USA_2	WT/WT/WT/WT	WT/SSNA/SVESK/WT	WT/WT/WT/WT	0	0	NEG	NEG	NEG	NA	NA	WT	WT	WT	WT/WT/WT	NEG	NEG	NEG	pbp2b WT/SSNA/SVESK/WT	0.125	0.25	0.125	0.0625	NA	1	0.25	2	NA	1	0.125	0.125	0.25	0.125	0.125	NA	1	0.25	4	1	0.25
SRR3662766	USA_2	WT/WT/WT/WT	WT/SSNA/SVESK/WT	WT/WT/WT/WT	0	0	NEG	NEG	NEG	NA	NA	WT	WT	WT	WT/WT/WT	NEG	NEG	NEG	pbp2b WT/SSNA/SVESK/WT	0.125	0.25	0.125	0.125	NA	1	0.25	2	NA	1	0.125	0.125	0.25	0.125	0.125	NA	1	0.25	4	1	0.25
SRR3662767	USA_2	WT/WT/WT/NTGY	WT/SSNA/SVESK/WT	WT/WT/EDA/VKSG	0	0	POS	NEG	NEG	NA	NA	WT	WT	WT	WT/WT/WT	POS	NEG	NEG	ermB - tetM - pbp1a WT/WT/WT/NTGY - pbp2b WT/SSNA/SVESK/WT - pbp2x WT/WT/EDA/VKSG	0.25	0.5	32	2	NA	1	0.25	4	NA	8	0.25	0.5	0.5	128	64	NA	1	0.25	4	16	4
SRR3662773	USA_2	WT/WT/WT/WT	WT/WT/WT/WT	WT/WT/WT/WT	0	0	NEG	NEG	NEG	NA	NA	WT	WT	WT	WT/WT/WT	NEG	NEG	NEG	Wild Type	0.125	0.0625	0.125	0.0625	NA	1	0.25	4	NA	1	0.125	0.03125	0.03125	0.125	0.125	NA	1	0.25	4	1	0.25
SRR3662777	USA_2	WT/WT/WT/WT	WT/SSNA/SVESK/WT	WT/WT/WT/WT	0	0	NEG	NEG	NEG	NA	NA	WT	WT	WT	WT/WT/WT	NEG	NEG	NEG	pbp2b WT/SSNA/SVESK/WT	0.125	0.25	0.125	0.0625	NA	1	0.25	4	NA	1	0.125	0.125	0.25	0.125	0.125	NA	1	0.25	4	1	0.25
SRR3662778	USA_2	WT/WT/WT/NTGY	WT/SSNA/WT/WT	SAMK/WT/KEA/VKSG	0	0	NEG	NEG	POS	WT	WT	I100L	INS	WT	WT/WT/WT	NEG	NEG	NEG	mefAE - folA I100L - folP INS - pbp1a WT/WT/WT/NTGY - pbp2b WT/SSNA/WT/WT - pbp2x SAMK/WT/KEA/VKSG	0.25	1	4	0.0625	NA	1	4	4	NA	1	0.25	1	0.5	8	0.125	NA	1	4	4	1	0.25
SRR3662782	USA_2	SSMK/WT/WT/NTGY	WT/SSNA/WT/WT	SAMK/WT/KEA/VKSG	0	0	NEG	NEG	NEG	NA	NA	WT	WT	WT	WT/WT/WT	NEG	NEG	NEG	pbp1a SSMK/WT/WT/NTGY - pbp2b WT/SSNA/WT/WT - pbp2x SAMK/WT/KEA/VKSG	1	2	0.125	0.0625	NA	1	0.25	4	NA	1	1	2	2	0.125	0.125	NA	1	0.25	4	1	0.25
SRR3662787	USA_2	SSMK/WT/WT/NTGY	WT/SSNA/WT/WT	SAMK/WT/KEA/VKSG	0	0	NEG	NEG	POS	-364T	Del	WT	WT	WT	WT/WT/WT	NEG	NEG	NEG	mefAE - mefp -364T - mefi Del - pbp1a SSMK/WT/WT/NTGY - pbp2b WT/SSNA/WT/WT - pbp2x SAMK/WT/KEA/VKSG	1	2	16	0.0625	NA	1	0.25	2	NA	1	1	2	2	32	0.125	NA	1	0.25	4	1	0.25
SRR3662799	USA_2	SSMK/WT/WT/NTGY	WT/SSNA/WT/WT	SAMK/WT/KEA/VKSG	0	0	NEG	NEG	NEG	NA	NA	WT	WT	WT	WT/WT/WT	NEG	NEG	NEG	pbp1a SSMK/WT/WT/NTGY - pbp2b WT/SSNA/WT/WT - pbp2x SAMK/WT/KEA/VKSG	1	2	0.125	0.0625	NA	1	0.25	2	NA	1	1	2	2	0.125	0.125	NA	1	0.25	4	1	0.25
SRR3662802	USA_2	WT/WT/WT/WT	WT/SSNA/SVESK/WT	WT/WT/WT/WT	0	0	NEG	NEG	NEG	NA	NA	WT	WT	WT	WT/WT/WT	NEG	NEG	NEG	pbp2b WT/SSNA/SVESK/WT	0.125	0.25	0.125	0.0625	NA	1	0.25	2	NA	1	0.125	0.125	0.25	0.125	0.125	NA	1	0.25	4	1	0.25
SRR3662803	USA_2	SSMK/WT/WT/NTGY	WT/SSNA/WT/WT	SAMK/WT/KEA/VKSG	0	0	POS	NEG	NEG	NA	NA	WT	INS	WT	WT/WT/WT	POS	NEG	NEG	ermB - tetM - folP INS - pbp1a SSMK/WT/WT/NTGY - pbp2b WT/SSNA/WT/WT - pbp2x SAMK/WT/KEA/VKSG	1	2	32	2	NA	0.5	0.5	4	NA	8	1	2	2	128	64	NA	1	1	4	16	4
SRR3662811	USA_2	SSMK/WT/WT/NTGY	WT/SSNA/AIDTK/WT	SAMK/WT/EDT/VKSG	0	0	POS	NEG	POS	WT	WT	I100L	INS	WT	WT/WT/WT	POS	NEG	NEG	ermB - mefAE - tetM - folA I100L - folP INS - pbp1a SSMK/WT/WT/NTGY - pbp2b WT/SSNA/AIDTK/WT - pbp2x SAMK/WT/EDT/VKSG	2	4	32	2	NA	1	4	4	NA	8	1	4	4	4096	64	NA	1	4	4	16	4
SRR3662812	USA_2	SSMK/WT/WT/NTGY	WT/SSNA/WT/WT	SAMK/WT/KEA/VKSG	0	0	NEG	NEG	NEG	NA	NA	WT	WT	WT	WT/WT/WT	NEG	NEG	NEG	pbp1a SSMK/WT/WT/NTGY - pbp2b WT/SSNA/WT/WT - pbp2x SAMK/WT/KEA/VKSG	1	2	0.125	0.0625	NA	1	0.125	2	NA	1	1	2	2	0.125	0.125	NA	1	0.25	4	1	0.25
SRR3662820	USA_2	SSMK/WT/WT/NTGY	WT/SSNA/WT/WT	SAMK/WT/KEA/VKSG	0	0	NEG	NEG	NEG	NA	NA	WT	WT	WT	WT/WT/WT	NEG	NEG	NEG	pbp1a SSMK/WT/WT/NTGY - pbp2b WT/SSNA/WT/WT - pbp2x SAMK/WT/KEA/VKSG	1	2	0.125	0.125	NA	1	0.25	2	NA	1	1	2	2	0.125	0.125	NA	1	0.25	4	1	0.25
SRR3662821	USA_2	WT/WT/WT/WT	WT/SSNA/SVESK/WT	WT/WT/WT/WT	0	0	NEG	NEG	NEG	NA	NA	WT	INS	WT	WT/WT/WT	NEG	NEG	NEG	folP INS - pbp2b WT/SSNA/SVESK/WT	0.125	0.25	0.125	0.0625	NA	1	2	4	NA	1	0.125	0.125	0.25	0.125	0.125	NA	1	1	4	1	0.25
SRR3662829	USA_2	WT/WT/WT/NTGY	WT/SSNA/SVESK/WT	WT/WT/EDA/VKSG	0	0	POS	NEG	NEG	NA	NA	WT	WT	WT	WT/WT/WT	POS	NEG	NEG	ermB - tetM - pbp1a WT/WT/WT/NTGY - pbp2b WT/SSNA/SVESK/WT - pbp2x WT/WT/EDA/VKSG	0.5	0.5	32	2	NA	1	0.25	4	NA	8	0.25	0.5	0.5	128	64	NA	1	0.25	4	16	4
SRR3662834	USA_2	WT/WT/WT/WT	WT/WT/WT/WT	WT/WT/WT/WT	0	0	NEG	NEG	NEG	NA	NA	WT	WT	WT	WT/WT/WT	NEG	NEG	NEG	Wild Type	0.125	0.125	0.125	0.0625	NA	1	0.25	4	NA	1	0.125	0.03125	0.03125	0.125	0.125	NA	1	0.25	4	1	0.25
SRR3662836	USA_2	WT/WT/WT/NTGY	WT/SSNA/SVESK/WT	WT/WT/EDA/VKSG	0	0	POS	NEG	NEG	NA	NA	WT	WT	WT	WT/WT/WT	POS	NEG	NEG	ermB - tetM - pbp1a WT/WT/WT/NTGY - pbp2b WT/SSNA/SVESK/WT - pbp2x WT/WT/EDA/VKSG	0.5	0.5	32	2	NA	1	0.25	4	NA	8	0.25	0.5	0.5	128	64	NA	1	0.25	4	16	4
SRR3662840	USA_2	SSMK/WT/WT/NTGY	WT/SSNA/WT/WT	SAMK/WT/KEA/VKSG	0	0	NEG	NEG	POS	WT	WT	WT	WT	WT	WT/WT/WT	NEG	NEG	NEG	mefAE - pbp1a SSMK/WT/WT/NTGY - pbp2b WT/SSNA/WT/WT - pbp2x SAMK/WT/KEA/VKSG	1	2	4	0.03125	NA	1	0.25	2	NA	1	1	2	2	8	0.125	NA	1	0.25	4	1	0.25
SRR3662842	USA_2	WT/WT/WT/WT	WT/SSNA/SVESK/WT	WT/WT/WT/WT	0	0	NEG	NEG	POS	WT	Del	WT	WT	WT	WT/WT/WT	NEG	NEG	NEG	mefAE - mefi Del - pbp2b WT/SSNA/SVESK/WT	0.125	0.25	4	0.0625	NA	0.5	0.125	2	NA	1	0.125	0.125	0.25	8	0.125	NA	1	0.25	4	1	0.25
SRR3662843	USA_2	SSMK/WT/WT/NTGY	WT/SSNA/WT/WT	SAMK/WT/KEA/VKSG	0	0	NEG	NEG	POS	-364T	WT	I100L	INS	WT	WT/WT/WT	NEG	NEG	NEG	mefAE - mefp -364T - folA I100L - folP INS - pbp1a SSMK/WT/WT/NTGY - pbp2b WT/SSNA/WT/WT - pbp2x SAMK/WT/KEA/VKSG	1	2	32	0.125	NA	1	4	2	NA	1	1	2	2	16	0.125	NA	1	4	4	1	0.25
SRR3662848	USA_2	SSMK/WT/WT/NTGY	WT/SSNA/WT/WT	SAMK/WT/KEA/VKSG	0	0	NEG	NEG	POS	WT	Del	WT	WT	WT	WT/WT/WT	NEG	NEG	NEG	mefAE - mefi Del - pbp1a SSMK/WT/WT/NTGY - pbp2b WT/SSNA/WT/WT - pbp2x SAMK/WT/KEA/VKSG	1	2	16	0.125	NA	1	0.25	4	NA	1	1	2	2	8	0.125	NA	1	0.25	4	1	0.25
SRR3662849	USA_2	SSMK/WT/WT/NTGY	WT/SSNA/AIDTK/WT	SAMK/WT/EDT/VKSG	0	0	POS	NEG	POS	WT	WT	I100L	INS	WT	WT/WT/WT	POS	NEG	NEG	ermB - mefAE - tetM - folA I100L - folP INS - pbp1a SSMK/WT/WT/NTGY - pbp2b WT/SSNA/AIDTK/WT - pbp2x SAMK/WT/EDT/VKSG	2	4	32	2	NA	1	4	4	NA	8	1	4	4	4096	64	NA	1	4	4	16	4
SRR3662851	USA_2	WT/WT/WT/WT	WT/SSNA/WT/WT	WT/WT/KEA/WT	0	0	POS	NEG	NEG	NA	NA	WT	INS	WT	WT/WT/WT	POS	NEG	NEG	ermB - tetM - folP INS - pbp2b WT/SSNA/WT/WT - pbp2x WT/WT/KEA/WT	0.125	0.25	32	2	NA	1	1	4	NA	8	0.125	0.25	0.25	128	64	NA	1	1	4	16	4
SRR3662856	USA_2	SAMK/WT/WT/NTGY	WT/SSNA/WT/WT	SAMK/WT/KEA/VKSG	0	0	POS	NEG	NEG	NA	NA	WT	WT	WT	WT/WT/WT	POS	NEG	NEG	ermB - tetM - pbp1a SAMK/WT/WT/NTGY - pbp2b WT/SSNA/WT/WT - pbp2x SAMK/WT/KEA/VKSG	1	2	32	2	NA	1	0.125	4	NA	8	1	2	2	128	64	NA	1	0.25	4	16	4
SRR3662865	USA_2	SSMK/WT/WT/NTGY	WT/SSNA/AIDTK/WT	SAMK/WT/EDT/VKSG	0	0	POS	NEG	POS	WT	WT	I100L	INS	WT	WT/WT/WT	POS	NEG	NEG	ermB - mefAE - tetM - folA I100L - folP INS - pbp1a SSMK/WT/WT/NTGY - pbp2b WT/SSNA/AIDTK/WT - pbp2x SAMK/WT/EDT/VKSG	2	4	32	2	NA	1	4	4	NA	8	1	4	4	4096	64	NA	1	4	4	16	4
SRR3662886	USA_2	WT/WT/WT/WT	WT/SSNA/SVESK/WT	WT/WT/WT/WT	0	0	NEG	NEG	NEG	NA	NA	WT	INS	WT	WT/WT/WT	NEG	NEG	NEG	folP INS - pbp2b WT/SSNA/SVESK/WT	0.125	0.25	0.125	0.125	NA	1	2	2	NA	1	0.125	0.125	0.25	0.125	0.125	NA	1	1	4	1	0.25
SRR3662900	USA_2	WT/WT/WT/WT	WT/SSNA/WT/WT	WT/WT/EDA/VKSG	0	0	NEG	NEG	NEG	NA	NA	WT	WT	WT	WT/WT/WT	NEG	NEG	NEG	pbp2b WT/SSNA/WT/WT - pbp2x WT/WT/EDA/VKSG	0.25	0.25	0.125	0.0625	NA	1	0.25	2	NA	1	0.25	0.125	0.125	0.125	0.125	NA	1	0.25	4	1	0.25
SRR3662902	USA_2	WT/WT/WT/WT	WT/WT/WT/WT	WT/WT/KEA/WT	0	0	NEG	NEG	NEG	NA	NA	WT	WT	WT	WT/WT/WT	NEG	NEG	NEG	pbp2x WT/WT/KEA/WT	0.125	0.0625	0.125	0.0625	NA	1	0.125	4	NA	1	0.125	0.125	0.0625	0.125	0.125	NA	1	0.25	4	1	0.25
SRR3662903	USA_2	WT/WT/WT/WT	WT/SSNA/WT/WT	SAMK/WT/WT/WT	0	0	NEG	NEG	NEG	NA	NA	WT	WT	WT	WT/WT/WT	NEG	NEG	NEG	pbp2b WT/SSNA/WT/WT - pbp2x SAMK/WT/WT/WT	0.125	0.125	0.125	0.0625	NA	1	0.25	2	NA	1	0.125	0.125	0.125	0.125	0.125	NA	1	0.25	4	1	0.25
SRR3662906	USA_2	WT/WT/WT/WT	WT/SSNA/WT/WT	WT/WT/KEA/WT	0	0	POS	NEG	NEG	NA	NA	WT	INS	WT	WT/WT/WT	POS	NEG	NEG	ermB - tetM - folP INS - pbp2b WT/SSNA/WT/WT - pbp2x WT/WT/KEA/WT	0.125	0.25	32	2	NA	1	4	4	NA	8	0.125	0.25	0.25	128	64	NA	1	1	4	16	4
SRR3662909	USA_2	WT/WT/WT/WT	WT/SSNA/SVESK/WT	WT/WT/WT/WT	0	0	NEG	NEG	NEG	NA	NA	WT	INS	WT	WT/WT/WT	NEG	NEG	NEG	folP INS - pbp2b WT/SSNA/SVESK/WT	0.125	0.25	0.125	0.125	NA	1	2	4	NA	1	0.125	0.125	0.25	0.125	0.125	NA	1	1	4	1	0.25
SRR3662920	USA_2	WT/WT/WT/NTGY	WT/SSNA/WT/WT	SAMK/WT/KEA/VKSG	0	0	NEG	NEG	NEG	NA	NA	I100L	INS	WT	WT/WT/WT	NEG	NEG	NEG	folA I100L - folP INS - pbp1a WT/WT/WT/NTGY - pbp2b WT/SSNA/WT/WT - pbp2x SAMK/WT/KEA/VKSG	0.5	0.5	0.125	0.125	NA	1	4	4	NA	1	0.25	1	0.5	0.125	0.125	NA	1	4	4	1	0.25
SRR3662922	USA_2	WT/WT/WT/WT	WT/WT/WT/WT	SAMK/WT/KAA/WT	0	0	POS	NEG	NEG	NA	NA	WT	WT	WT	WT/WT/WT	POS	NEG	POS	ermB - tetM - cat - pbp2x SAMK/WT/KAA/WT	0.25	0.0625	32	2	NA	1	0.125	8	NA	8	0.125	0.03125	0.03125	128	64	NA	1	0.25	8	16	4
SRR3662926	USA_2	SSMK/WT/WT/NTGY	WT/SSNA/AIDTK/WT	SAMK/WT/EDT/VKSG	0	0	POS	NEG	POS	WT	WT	I100L	INS	WT	WT/WT/WT	POS	NEG	NEG	ermB - mefAE - tetM - folA I100L - folP INS - pbp1a SSMK/WT/WT/NTGY - pbp2b WT/SSNA/AIDTK/WT - pbp2x SAMK/WT/EDT/VKSG	0.25	2	32	2	NA	1	4	4	NA	8	1	4	4	4096	64	NA	1	4	4	16	4
SRR3662933	USA_2	WT/WT/WT/WT	WT/SSNA/SVESK/WT	WT/WT/WT/WT	0	0	NEG	NEG	NEG	NA	NA	WT	WT	WT	WT/WT/WT	NEG	NEG	NEG	pbp2b WT/SSNA/SVESK/WT	0.125	0.25	0.125	0.125	NA	1	0.25	2	NA	1	0.125	0.125	0.25	0.125	0.125	NA	1	0.25	4	1	0.25
SRR3662935	USA_2	SSMK/WT/WT/NTGY	WT/SSNA/AIDTK/WT	SAMK/WT/EDT/VKSG	0	0	POS	NEG	POS	WT	WT	I100L	INS	WT	WT/WT/WT	POS	NEG	NEG	ermB - mefAE - tetM - folA I100L - folP INS - pbp1a SSMK/WT/WT/NTGY - pbp2b WT/SSNA/AIDTK/WT - pbp2x SAMK/WT/EDT/VKSG	2	4	32	2	NA	1	4	4	NA	8	1	4	4	4096	64	NA	1	4	4	16	4
SRR3662938	USA_2	WT/WT/WT/WT	WT/SSNA/SVESK/WT	WT/WT/WT/WT	0	0	NEG	NEG	POS	WT	Del	WT	WT	WT	WT/WT/WT	NEG	NEG	NEG	mefAE - mefi Del - pbp2b WT/SSNA/SVESK/WT	0.125	0.25	8	0.125	NA	1	0.25	4	NA	1	0.125	0.125	0.25	8	0.125	NA	1	0.25	4	1	0.25
SRR3662940	USA_2	SSMK/WT/WT/NTGY	WT/SSNA/AIDTK/WT	SAMK/WT/EDT/VKSG	0	0	POS	NEG	POS	WT	WT	I100L	INS	WT	WT/WT/WT	POS	NEG	NEG	ermB - mefAE - tetM - folA I100L - folP INS - pbp1a SSMK/WT/WT/NTGY - pbp2b WT/SSNA/AIDTK/WT - pbp2x SAMK/WT/EDT/VKSG	2	4	32	0.5	NA	1	4	4	NA	8	1	4	4	4096	64	NA	1	4	4	16	4
SRR3662947	USA_2	WT/WT/WT/NTGY	WT/SSNA/WT/WT	SAMK/WT/KEA/VKSG	0	0	NEG	NEG	POS	WT	WT	I100L	INS	WT	WT/WT/WT	NEG	NEG	NEG	mefAE - folA I100L - folP INS - pbp1a WT/WT/WT/NTGY - pbp2b WT/SSNA/WT/WT - pbp2x SAMK/WT/KEA/VKSG	0.5	1	4	0.0625	NA	1	4	4	NA	1	0.25	1	0.5	8	0.125	NA	1	4	4	1	0.25
SRR3662951	USA_2	SSMK/WT/WT/NTGY	WT/SSNA/WT/WT	SAMK/WT/KEA/VKSG	0	0	NEG	NEG	POS	-364T	WT	I100L	INS	WT	WT/WT/WT	NEG	NEG	NEG	mefAE - mefp -364T - folA I100L - folP INS - pbp1a SSMK/WT/WT/NTGY - pbp2b WT/SSNA/WT/WT - pbp2x SAMK/WT/KEA/VKSG	0.5	2	4	0.0625	NA	1	2	2	NA	1	1	2	2	16	0.125	NA	1	4	4	1	0.25
SRR3662957	USA_2	SAMK/WT/WT/NTGY	WT/SSNA/WT/WT	SAMK/WT/KEA/VKSG	0	0	NEG	NEG	POS	-364T	WT	WT	WT	WT	WT/WT/WT	NEG	NEG	NEG	mefAE - mefp -364T - pbp1a SAMK/WT/WT/NTGY - pbp2b WT/SSNA/WT/WT - pbp2x SAMK/WT/KEA/VKSG	1	1	8	0.0625	NA	1	0.25	4	NA	1	1	2	2	16	0.125	NA	1	0.25	4	1	0.25
SRR3662959	USA_2	SSMK/WT/WT/NTGY	WT/SSNA/AIDTK/WT	SAMK/WT/EDT/VKSG	0	0	POS	NEG	POS	WT	WT	I100L	INS	WT	WT/WT/WT	POS	NEG	NEG	ermB - mefAE - tetM - folA I100L - folP INS - pbp1a SSMK/WT/WT/NTGY - pbp2b WT/SSNA/AIDTK/WT - pbp2x SAMK/WT/EDT/VKSG	2	4	32	2	NA	1	4	4	NA	8	1	4	4	4096	64	NA	1	4	4	16	4
SRR3662962	USA_2	WT/WT/WT/NTGY	WT/SSNA/WT/WT	SAMK/WT/KEA/VKSG	0	0	NEG	NEG	POS	WT	WT	I100L	INS	WT	WT/WT/WT	NEG	NEG	NEG	mefAE - folA I100L - folP INS - pbp1a WT/WT/WT/NTGY - pbp2b WT/SSNA/WT/WT - pbp2x SAMK/WT/KEA/VKSG	0.5	1	4	0.0625	NA	1	4	4	NA	1	0.25	1	0.5	8	0.125	NA	1	4	4	1	0.25
SRR3662966	USA_2	WT/WT/WT/NTGY	WT/SSNA/SVESK/WT	WT/WT/EDA/VKSG	0	0	POS	NEG	NEG	NA	NA	WT	WT	WT	WT/WT/WT	POS	NEG	NEG	ermB - tetM - pbp1a WT/WT/WT/NTGY - pbp2b WT/SSNA/SVESK/WT - pbp2x WT/WT/EDA/VKSG	0.25	0.5	2	0.5	NA	1	0.25	4	NA	8	0.25	0.5	0.5	128	64	NA	1	0.25	4	16	4
SRR3662967	USA_2	WT/WT/WT/NTGY	WT/SSNA/SVESK/WT	WT/WT/EDA/VKSG	0	0	POS	NEG	NEG	NA	NA	WT	WT	WT	WT/WT/WT	POS	NEG	NEG	ermB - tetM - pbp1a WT/WT/WT/NTGY - pbp2b WT/SSNA/SVESK/WT - pbp2x WT/WT/EDA/VKSG	0.25	0.5	32	2	NA	1	0.25	4	NA	8	0.25	0.5	0.5	128	64	NA	1	0.25	4	16	4
SRR3662968	USA_2	WT/WT/WT/WT	WT/SSNA/SVESK/WT	WT/WT/WT/WT	0	0	NEG	NEG	NEG	NA	NA	I100L	WT	WT	WT/WT/WT	NEG	NEG	NEG	folA I100L - pbp2b WT/SSNA/SVESK/WT	0.125	0.25	0.125	0.0625	NA	1	1	2	NA	1	0.125	0.125	0.25	0.125	0.125	NA	1	0.5	4	1	0.25
SRR3662975	USA_2	SSMK/WT/WT/NTGY	WT/SSNA/WT/WT	SAMK/WT/KEA/VKSG	0	0	NEG	NEG	POS	WT	WT	WT	WT	WT	WT/WT/WT	NEG	NEG	NEG	mefAE - pbp1a SSMK/WT/WT/NTGY - pbp2b WT/SSNA/WT/WT - pbp2x SAMK/WT/KEA/VKSG	1	2	8	0.125	NA	1	0.25	4	NA	1	1	2	2	8	0.125	NA	1	0.25	4	1	0.25
SRR3662981	USA_2	WT/WT/WT/WT	WT/SSNA/WT/WT	WT/WT/KEA/WT	0	0	POS	NEG	NEG	NA	NA	WT	INS	WT	WT/WT/WT	POS	NEG	NEG	ermB - tetM - folP INS - pbp2b WT/SSNA/WT/WT - pbp2x WT/WT/KEA/WT	0.125	0.25	32	2	NA	1	2	8	NA	8	0.125	0.25	0.25	128	64	NA	1	1	4	16	4
SRR3662982	USA_2	SSMK/WT/WT/NTGY	WT/SSNA/WT/WT	SAMK/WT/KEA/VKSG	0	0	NEG	NEG	POS	WT	Del	WT	WT	S81F	WT/D83Y/WT	NEG	NEG	NEG	mefAE - mefi Del - pbp1a SSMK/WT/WT/NTGY - pbp2b WT/SSNA/WT/WT - pbp2x SAMK/WT/KEA/VKSG - gyrA S81F - parC D83Y	0.5	2	8	0.03125	NA	8	0.125	2	NA	1	1	2	2	8	0.125	NA	8	0.25	4	1	0.25
SRR3662986	USA_2	WT/WT/WT/NTGY	WT/SSNA/WT/WT	SAMK/WT/KEA/VKSG	0	0	NEG	NEG	POS	WT	WT	WT	INS	WT	WT/WT/WT	NEG	NEG	NEG	mefAE - folP INS - pbp1a WT/WT/WT/NTGY - pbp2b WT/SSNA/WT/WT - pbp2x SAMK/WT/KEA/VKSG	0.5	1	4	0.0625	NA	1	0.5	4	NA	1	0.25	1	0.5	8	0.125	NA	1	1	4	1	0.25
SRR3662987	USA_2	WT/WT/WT/NTGY	WT/SSNA/SVESK/WT	WT/WT/EDA/VKSG	0	0	POS	NEG	NEG	NA	NA	WT	WT	WT	WT/WT/WT	POS	NEG	NEG	ermB - tetM - pbp1a WT/WT/WT/NTGY - pbp2b WT/SSNA/SVESK/WT - pbp2x WT/WT/EDA/VKSG	0.25	0.5	0.25	0.125	NA	1	0.25	2	NA	8	0.25	0.5	0.5	128	64	NA	1	0.25	4	16	4
SRR3662989	USA_2	WT/WT/WT/WT	WT/WT/WT/WT	WT/WT/KEA/WT	0	0	NEG	NEG	NEG	NA	NA	WT	WT	WT	WT/WT/WT	NEG	NEG	NEG	pbp2x WT/WT/KEA/WT	0.125	0.0625	0.125	0.0625	NA	1	0.25	4	NA	1	0.125	0.125	0.0625	0.125	0.125	NA	1	0.25	4	1	0.25
SRR3662991	USA_2	WT/WT/WT/WT	WT/SSNA/SVESK/WT	WT/WT/WT/WT	0	0	NEG	NEG	NEG	NA	NA	WT	INS	WT	WT/WT/WT	NEG	NEG	NEG	folP INS - pbp2b WT/SSNA/SVESK/WT	0.125	0.25	0.125	0.125	NA	1	2	4	NA	1	0.125	0.125	0.25	0.125	0.125	NA	1	1	4	1	0.25
SRR3662997	USA_2	WT/WT/WT/NTGY	WT/SSNA/WT/WT	SAMK/WT/KEA/VKSG	0	0	NEG	NEG	POS	WT	WT	WT	INS	WT	WT/WT/WT	NEG	NEG	NEG	mefAE - folP INS - pbp1a WT/WT/WT/NTGY - pbp2b WT/SSNA/WT/WT - pbp2x SAMK/WT/KEA/VKSG	0.25	1	4	0.0625	NA	1	1	4	NA	1	0.25	1	0.5	8	0.125	NA	1	1	4	1	0.25
SRR3662998	USA_2	WT/WT/WT/WT	WT/WT/WT/WT	WT/WT/WT/WT	0	0	NEG	NEG	NEG	NA	NA	WT	INS	WT	WT/WT/WT	NEG	NEG	NEG	folP INS	0.125	0.0625	0.125	0.0625	NA	1	0.5	2	NA	1	0.125	0.03125	0.03125	0.125	0.125	NA	1	1	4	1	0.25
SRR3662999	USA_2	WT/WT/WT/NTGY	WT/SSNA/SVESK/WT	WT/WT/EDA/VKSG	0	0	POS	NEG	NEG	NA	NA	WT	WT	WT	WT/WT/WT	POS	NEG	NEG	ermB - tetM - pbp1a WT/WT/WT/NTGY - pbp2b WT/SSNA/SVESK/WT - pbp2x WT/WT/EDA/VKSG	0.25	0.5	32	2	NA	1	0.25	4	NA	8	0.25	0.5	0.5	128	64	NA	1	0.25	4	16	4
SRR3663000	USA_2	WT/WT/WT/WT	WT/WT/WT/WT	WT/WT/WT/WT	0	0	NEG	NEG	NEG	NA	NA	WT	WT	WT	WT/WT/WT	NEG	NEG	NEG	Wild Type	0.125	0.03125	0.25	0.125	NA	1	0.25	2	NA	8	0.125	0.03125	0.03125	0.125	0.125	NA	1	0.25	4	1	0.25
SRR3663001	USA_2	WT/WT/WT/WT	WT/WT/WT/WT	WT/WT/WT/WT	0	0	NEG	NEG	NEG	NA	NA	WT	WT	WT	WT/WT/WT	NEG	NEG	NEG	Wild Type	0.125	0.0625	0.125	0.125	NA	1	0.25	4	NA	1	0.125	0.03125	0.03125	0.125	0.125	NA	1	0.25	4	1	0.25
SRR3663010	USA_2	WT/WT/WT/WT	WT/SSNA/SVESK/WT	WT/WT/WT/WT	0	0	NEG	NEG	NEG	NA	NA	WT	WT	WT	WT/WT/WT	NEG	NEG	NEG	pbp2b WT/SSNA/SVESK/WT	0.125	0.25	0.125	0.0625	NA	1	0.25	4	NA	1	0.125	0.125	0.25	0.125	0.125	NA	1	0.25	4	1	0.25
SRR3663013	USA_2	SSMK/WT/WT/NTGY	WT/SSNA/AIDTK/WT	SAFK/WT/KEA/VKSG	0	0	POS	NEG	POS	WT	WT	I100L	INS	WT	WT/WT/WT	POS	NEG	NEG	ermB - mefAE - tetM - folA I100L - folP INS - pbp1a SSMK/WT/WT/NTGY - pbp2b WT/SSNA/AIDTK/WT - pbp2x SAFK/WT/KEA/VKSG	8	4	32	2	NA	1	4	4	NA	1	4	4	8	4096	64	NA	1	4	4	16	4
SRR3663014	USA_2	SSMK/WT/WT/NTGY	WT/SSNA/AIDTK/WT	SAMK/WT/EDT/VKSG	0	0	POS	NEG	POS	WT	WT	I100L	INS	WT	WT/WT/WT	POS	NEG	NEG	ermB - mefAE - tetM - folA I100L - folP INS - pbp1a SSMK/WT/WT/NTGY - pbp2b WT/SSNA/AIDTK/WT - pbp2x SAMK/WT/EDT/VKSG	1	4	32	2	NA	1	4	4	NA	8	1	4	4	4096	64	NA	1	4	4	16	4
SRR3663015	USA_2	WT/WT/WT/WT	WT/SSNA/SVESK/WT	WT/WT/WT/WT	0	0	NEG	NEG	NEG	NA	NA	WT	INS	WT	WT/WT/WT	NEG	NEG	NEG	folP INS - pbp2b WT/SSNA/SVESK/WT	0.125	0.25	0.125	0.125	NA	1	2	2	NA	1	0.125	0.125	0.25	0.125	0.125	NA	1	1	4	1	0.25
SRR3663018	USA_2	WT/WT/WT/WT	WT/SSNA/WT/WT	SAMK/WT/WT/WT	0	0	NEG	NEG	NEG	NA	NA	WT	WT	WT	WT/WT/WT	NEG	NEG	NEG	pbp2b WT/SSNA/WT/WT - pbp2x SAMK/WT/WT/WT	0.125	0.125	0.125	0.125	NA	1	0.125	4	NA	1	0.125	0.125	0.125	0.125	0.125	NA	1	0.25	4	1	0.25
SRR3663019	USA_2	WT/WT/WT/WT	WT/SSNA/SVESK/WT	WT/WT/WT/WT	0	0	NEG	NEG	NEG	NA	NA	WT	INS	WT	WT/WT/WT	NEG	NEG	NEG	folP INS - pbp2b WT/SSNA/SVESK/WT	0.125	0.25	0.125	0.125	NA	1	2	4	NA	1	0.125	0.125	0.25	0.125	0.125	NA	1	1	4	1	0.25
SRR3663020	USA_2	WT/WT/WT/WT	WT/SSNA/SVESK/WT	WT/WT/WT/WT	0	0	NEG	NEG	NEG	NA	NA	WT	INS	WT	WT/WT/WT	NEG	NEG	NEG	folP INS - pbp2b WT/SSNA/SVESK/WT	0.125	0.25	0.125	0.125	NA	1	2	4	NA	1	0.125	0.125	0.25	0.125	0.125	NA	1	1	4	1	0.25
SRR3663022	USA_2	SSMK/WT/WT/NTGY	WT/SSNA/WT/WT	SAMK/WT/KEA/VKSG	0	0	NEG	NEG	NEG	NA	NA	WT	WT	WT	WT/WT/WT	NEG	NEG	NEG	pbp1a SSMK/WT/WT/NTGY - pbp2b WT/SSNA/WT/WT - pbp2x SAMK/WT/KEA/VKSG	1	2	0.125	0.125	NA	1	0.5	4	NA	1	1	2	2	0.125	0.125	NA	1	0.25	4	1	0.25
SRR3663023	USA_2	SAMK/WT/WT/NTGY	WT/SSNA/WT/WT	SAMK/WT/KEA/VKSG	0	0	NEG	NEG	POS	WT	WT	I100L	INS	WT	WT/WT/WT	POS	NEG	POS	mefAE - tetM - cat - folA I100L - folP INS - pbp1a SAMK/WT/WT/NTGY - pbp2b WT/SSNA/WT/WT - pbp2x SAMK/WT/KEA/VKSG	2	2	8	0.125	NA	1	4	8	NA	8	1	2	2	8	0.125	NA	1	4	8	16	4
SRR3663024	USA_2	SSMK/WT/WT/NTGY	WT/SSNA/WT/WT	SAMK/WT/KEA/VKSG	0	0	NEG	NEG	POS	WT	Del	WT	INS	WT	WT/WT/WT	NEG	NEG	NEG	mefAE - mefi Del - folP INS - pbp1a SSMK/WT/WT/NTGY - pbp2b WT/SSNA/WT/WT - pbp2x SAMK/WT/KEA/VKSG	2	4	16	0.0625	NA	1	1	2	NA	1	1	2	2	8	0.125	NA	1	1	4	1	0.25
SRR3663025	USA_2	WT/WT/WT/WT	WT/WT/WT/WT	WT/WT/KEA/WT	0	0	NEG	NEG	NEG	NA	NA	WT	WT	WT	WT/WT/WT	NEG	NEG	NEG	pbp2x WT/WT/KEA/WT	0.125	0.0625	0.125	0.0625	NA	1	0.25	4	NA	1	0.125	0.125	0.0625	0.125	0.125	NA	1	0.25	4	1	0.25
SRR3663026	USA_2	WT/WT/WT/WT	WT/SSNA/WT/WT	WT/WT/KEA/WT	0	0	POS	NEG	NEG	NA	NA	WT	WT	WT	WT/WT/WT	POS	NEG	NEG	ermB - tetM - pbp2b WT/SSNA/WT/WT - pbp2x WT/WT/KEA/WT	0.125	0.25	32	2	NA	1	0.25	8	NA	8	0.125	0.25	0.25	128	64	NA	1	0.25	4	16	4
SRR3663033	USA_2	WT/WT/WT/WT	WT/WT/WT/WT	WT/WT/KEA/WT	0	0	NEG	NEG	NEG	NA	NA	WT	WT	WT	WT/WT/WT	NEG	NEG	NEG	pbp2x WT/WT/KEA/WT	0.125	0.0625	0.125	0.0625	NA	1	0.25	2	NA	1	0.125	0.125	0.0625	0.125	0.125	NA	1	0.25	4	1	0.25
SRR3663035	USA_2	WT/WT/WT/WT	WT/SSNA/WT/WT	SAMK/WT/KEA/VKSG	0	0	POS	NEG	NEG	NA	NA	WT	WT	WT	WT/WT/WT	POS	NEG	NEG	ermB - tetM - pbp2b WT/SSNA/WT/WT - pbp2x SAMK/WT/KEA/VKSG	0.5	0.5	32	2	NA	1	0.25	4	NA	8	0.25	0.5	0.5	128	64	NA	1	0.25	4	16	4
SRR3663037	USA_2	SSMK/WT/WT/NTGY	WT/SSNA/AIDTK/WT	SAMK/WT/EDT/VKSG	0	0	POS	NEG	POS	WT	WT	I100L	INS	WT	WT/WT/WT	POS	NEG	NEG	ermB - mefAE - tetM - folA I100L - folP INS - pbp1a SSMK/WT/WT/NTGY - pbp2b WT/SSNA/AIDTK/WT - pbp2x SAMK/WT/EDT/VKSG	2	4	32	2	NA	1	4	4	NA	8	1	4	4	4096	64	NA	1	4	4	16	4
SRR3663040	USA_2	SSMK/WT/WT/NTGY	WT/SSNA/WT/WT	SAMK/WT/KEA/VKSG	0	0	NEG	NEG	POS	WT	WT	WT	WT	WT	WT/WT/WT	NEG	NEG	NEG	mefAE - pbp1a SSMK/WT/WT/NTGY - pbp2b WT/SSNA/WT/WT - pbp2x SAMK/WT/KEA/VKSG	1	2	4	0.125	NA	1	0.125	2	NA	1	1	2	2	8	0.125	NA	1	0.25	4	1	0.25
SRR3663041	USA_2	SAMK/WT/WT/NTGY	WT/SSNA/WT/WT	SAMK/WT/KEA/VKSG	0	0	POS	NEG	NEG	NA	NA	WT	INS	WT	WT/WT/WT	POS	NEG	NEG	ermB - tetM - folP INS - pbp1a SAMK/WT/WT/NTGY - pbp2b WT/SSNA/WT/WT - pbp2x SAMK/WT/KEA/VKSG	2	2	32	0.125	NA	1	1	4	NA	8	1	2	2	128	64	NA	1	1	4	16	4
SRR3663045	USA_2	WT/WT/WT/WT	WT/SSNA/SVESK/WT	WT/WT/WT/WT	0	0	NEG	NEG	NEG	NA	NA	I100L	WT	WT	WT/WT/WT	NEG	NEG	NEG	folA I100L - pbp2b WT/SSNA/SVESK/WT	0.125	0.25	0.125	0.0625	NA	1	0.5	2	NA	1	0.125	0.125	0.25	0.125	0.125	NA	1	0.5	4	1	0.25
SRR3663046	USA_2	SSMK/WT/WT/NTGY	WT/SSNA/WT/WT	SAMK/WT/KEA/VKSG	0	0	NEG	NEG	POS	WT	Del	WT	WT	WT	WT/WT/WT	NEG	NEG	NEG	mefAE - mefi Del - pbp1a SSMK/WT/WT/NTGY - pbp2b WT/SSNA/WT/WT - pbp2x SAMK/WT/KEA/VKSG	0.5	2	8	0.0625	NA	1	0.25	2	NA	1	1	2	2	8	0.125	NA	1	0.25	4	1	0.25
SRR3663049	USA_2	WT/WT/WT/NTGY	WT/WT/WT/WT	SAMK/WT/WT/WT	0	0	NEG	NEG	POS	-364T	WT	WT	WT	WT	WT/WT/WT	NEG	NEG	NEG	mefAE - mefp -364T - pbp1a WT/WT/WT/NTGY - pbp2x SAMK/WT/WT/WT	0.125	0.125	2	0.0625	NA	1	0.25	2	NA	1	0.125	0.0625	0.0625	16	0.125	NA	1	0.25	4	1	0.25
SRR3663051	USA_2	WT/WT/WT/WT	WT/SSNA/WT/WT	WT/WT/WT/VKSG	0	0	POS	NEG	NEG	NA	NA	I100L	INS	WT	WT/WT/WT	POS	NEG	NEG	ermB - tetM - folA I100L - folP INS - pbp2b WT/SSNA/WT/WT - pbp2x WT/WT/WT/VKSG	0.25	0.25	32	2	NA	1	4	4	NA	8	0.25	0.125	0.125	128	64	NA	1	4	4	16	4
SRR3663056	USA_2	WT/WT/WT/WT	WT/WT/WT/WT	WT/WT/WT/WT	0	0	NEG	NEG	NEG	NA	NA	WT	WT	WT	WT/WT/WT	NEG	NEG	NEG	Wild Type	0.125	0.03125	0.125	0.03125	NA	1	0.125	2	NA	1	0.125	0.03125	0.03125	0.125	0.125	NA	1	0.25	4	1	0.25
SRR3663057	USA_2	WT/WT/WT/WT	WT/WT/WT/WT	WT/WT/WT/WT	0	0	NEG	NEG	NEG	NA	NA	WT	WT	WT	WT/WT/WT	NEG	NEG	NEG	Wild Type	0.125	0.03125	0.125	0.0625	NA	1	0.25	4	NA	1	0.125	0.03125	0.03125	0.125	0.125	NA	1	0.25	4	1	0.25
SRR3663058	USA_2	WT/WT/WT/WT	WT/WT/WT/WT	WT/WT/WT/WT	0	0	NEG	NEG	POS	WT	Del	WT	INS	WT	WT/WT/WT	NEG	NEG	NEG	mefAE - mefi Del - folP INS	0.125	0.03125	4	0.0625	NA	1	2	4	NA	1	0.125	0.03125	0.03125	8	0.125	NA	1	1	4	1	0.25
SRR3663059	USA_2	WT/WT/WT/WT	WT/WT/WT/WT	WT/WT/WT/WT	0	0	NEG	NEG	NEG	NA	NA	WT	WT	WT	WT/WT/WT	NEG	NEG	NEG	Wild Type	0.125	0.03125	0.125	0.0625	NA	1	0.125	2	NA	1	0.125	0.03125	0.03125	0.125	0.125	NA	1	0.25	4	1	0.25
SRR3663060	USA_2	WT/WT/WT/WT	WT/WT/WT/WT	WT/WT/WT/WT	0	0	NEG	NEG	NEG	NA	NA	WT	WT	WT	WT/WT/WT	NEG	NEG	NEG	Wild Type	0.125	0.03125	0.125	0.0625	NA	1	0.125	2	NA	1	0.125	0.03125	0.03125	0.125	0.125	NA	1	0.25	4	1	0.25
SRR3663061	USA_2	WT/WT/WT/WT	WT/WT/WT/WT	WT/WT/WT/WT	0	0	NEG	NEG	NEG	NA	NA	WT	WT	WT	WT/WT/WT	NEG	NEG	NEG	Wild Type	0.125	0.03125	0.125	0.0625	NA	1	0.25	4	NA	1	0.125	0.03125	0.03125	0.125	0.125	NA	1	0.25	4	1	0.25
SRR3663062	USA_2	WT/WT/WT/WT	WT/WT/WT/WT	WT/WT/WT/WT	0	0	NEG	NEG	NEG	NA	NA	WT	WT	WT	WT/WT/WT	NEG	NEG	NEG	Wild Type	0.125	0.03125	0.125	0.125	NA	2	0.25	4	NA	1	0.125	0.03125	0.03125	0.125	0.125	NA	1	0.25	4	1	0.25
SRR3663063	USA_2	WT/WT/WT/WT	WT/WT/WT/WT	WT/WT/WT/WT	0	0	NEG	NEG	NEG	NA	NA	WT	WT	WT	WT/WT/WT	NEG	NEG	NEG	Wild Type	0.125	0.03125	0.125	0.0625	NA	1	0.125	2	NA	1	0.125	0.03125	0.03125	0.125	0.125	NA	1	0.25	4	1	0.25
SRR3663064	USA_2	SSMK/WT/WT/NTGY	WT/SSNA/AIDTK/WT	SAMK/WT/EDT/VKSG	0	0	POS	NEG	POS	WT	WT	I100L	INS	WT	WT/WT/WT	POS	NEG	NEG	ermB - mefAE - tetM - folA I100L - folP INS - pbp1a SSMK/WT/WT/NTGY - pbp2b WT/SSNA/AIDTK/WT - pbp2x SAMK/WT/EDT/VKSG	2	4	32	2	NA	1	4	4	NA	8	1	4	4	4096	64	NA	1	4	4	16	4
SRR3663065	USA_2	WT/WT/WT/WT	WT/WT/WT/WT	WT/WT/WT/WT	0	0	NEG	NEG	NEG	NA	NA	I100L	INS	WT	WT/WT/WT	NEG	NEG	NEG	folA I100L - folP INS	0.125	0.03125	0.125	0.0625	NA	1	4	2	NA	1	0.125	0.03125	0.03125	0.125	0.125	NA	1	4	4	1	0.25
SRR3663066	USA_2	WT/WT/WT/NTGY	WT/SSNA/SVESK/WT	WT/WT/EDA/VKSG	0	0	POS	NEG	NEG	NA	NA	WT	WT	WT	WT/WT/WT	POS	NEG	NEG	ermB - tetM - pbp1a WT/WT/WT/NTGY - pbp2b WT/SSNA/SVESK/WT - pbp2x WT/WT/EDA/VKSG	0.25	0.5	32	2	NA	1	0.25	4	NA	8	0.25	0.5	0.5	128	64	NA	1	0.25	4	16	4
SRR3663067	USA_2	WT/WT/WT/WT	WT/WT/WT/WT	WT/WT/WT/WT	0	0	NEG	NEG	POS	WT	WT	WT	WT	WT	WT/WT/WT	POS	NEG	NEG	mefAE - tetM	0.125	0.03125	4	0.0625	NA	1	0.125	4	NA	1	0.125	0.03125	0.03125	8	0.125	NA	1	0.25	4	16	4
SRR3663068	USA_2	SSMK/WT/WT/NTGY	WT/SSNA/AIDTK/WT	SAMK/WT/EDT/VKSG	0	0	POS	NEG	POS	WT	WT	I100L	INS	WT	WT/WT/WT	POS	NEG	NEG	ermB - mefAE - tetM - folA I100L - folP INS - pbp1a SSMK/WT/WT/NTGY - pbp2b WT/SSNA/AIDTK/WT - pbp2x SAMK/WT/EDT/VKSG	2	4	32	2	NA	1	4	4	NA	8	1	4	4	4096	64	NA	1	4	4	16	4
SRR3663069	USA_2	DIPY/NGG/MFV/SNRL	WT/SSNA/AIDTK/WT	SAMK/WT/WT/WT	0	0	NEG	NEG	POS	WT	WT	WT	INS	WT	WT/WT/WT	POS	NEG	NEG	mefAE - tetM - folP INS - pbp1a DIPY/NGG/MFV/SNRL - pbp2b WT/SSNA/AIDTK/WT - pbp2x SAMK/WT/WT/WT	0.125	0.25	2	0.125	NA	1	2	2	NA	8	0.125	0.5	1	8	0.125	NA	1	1	4	16	4
SRR3663070	USA_2	WT/WT/WT/WT	WT/WT/WT/WT	WT/WT/WT/WT	0	0	NEG	NEG	NEG	NA	NA	WT	WT	WT	WT/WT/WT	NEG	NEG	NEG	Wild Type	0.125	0.03125	0.125	0.03125	NA	1	0.125	2	NA	1	0.125	0.03125	0.03125	0.125	0.125	NA	1	0.25	4	1	0.25
SRR3663071	USA_2	WT/WT/WT/WT	WT/SSNA/WT/WT	WT/WT/WT/VKSG	0	0	POS	NEG	NEG	NA	NA	WT	INS	WT	WT/WT/WT	POS	NEG	NEG	ermB - tetM - folP INS - pbp2b WT/SSNA/WT/WT - pbp2x WT/WT/WT/VKSG	0.25	0.25	32	2	NA	1	2	4	NA	8	0.25	0.125	0.125	128	64	NA	1	1	4	16	4
SRR3663072	USA_2	SSMK/WT/WT/NTGY	WT/SSNA/AIDTK/WT	SAMK/WT/EDT/VKSG	0	0	POS	NEG	POS	WT	WT	I100L	INS	WT	WT/WT/WT	POS	NEG	NEG	ermB - mefAE - tetM - folA I100L - folP INS - pbp1a SSMK/WT/WT/NTGY - pbp2b WT/SSNA/AIDTK/WT - pbp2x SAMK/WT/EDT/VKSG	2	4	32	2	NA	1	4	4	NA	8	1	4	4	4096	64	NA	1	4	4	16	4
SRR3663073	USA_2	SSMK/WT/WT/NTGY	WT/SSNA/WT/WT	SAMK/WT/KEA/VKSG	0	0	NEG	NEG	POS	WT	WT	WT	WT	WT	WT/WT/WT	NEG	NEG	NEG	mefAE - pbp1a SSMK/WT/WT/NTGY - pbp2b WT/SSNA/WT/WT - pbp2x SAMK/WT/KEA/VKSG	1	2	4	0.125	NA	1	0.25	4	NA	1	1	2	2	8	0.125	NA	1	0.25	4	1	0.25
SRR3663074	USA_2	DIPY/NGG/MFV/SNRL	WT/SSNA/AIDTK/WT	SAMK/WT/WT/WT	0	0	NEG	NEG	POS	WT	WT	I100L	INS	WT	WT/WT/WT	POS	NEG	NEG	mefAE - tetM - folA I100L - folP INS - pbp1a DIPY/NGG/MFV/SNRL - pbp2b WT/SSNA/AIDTK/WT - pbp2x SAMK/WT/WT/WT	0.125	0.25	4	0.125	NA	1	4	2	NA	8	0.125	0.5	1	8	0.125	NA	1	4	4	16	4
SRR3663075	USA_2	SSMK/WT/WT/NTGY	WT/SSNA/AIDTK/WT	SAMK/WT/EDT/VKSG	0	0	POS	NEG	POS	WT	WT	I100L	INS	WT	WT/WT/WT	POS	NEG	NEG	ermB - mefAE - tetM - folA I100L - folP INS - pbp1a SSMK/WT/WT/NTGY - pbp2b WT/SSNA/AIDTK/WT - pbp2x SAMK/WT/EDT/VKSG	2	4	32	2	NA	1	4	4	NA	8	1	4	4	4096	64	NA	1	4	4	16	4
SRR3663076	USA_2	DIPY/NGG/MFV/SNRL	WT/SSNA/AIDTK/WT	SAMK/WT/WT/WT	0	0	NEG	NEG	POS	WT	WT	WT	INS	WT	WT/WT/WT	POS	NEG	NEG	mefAE - tetM - folP INS - pbp1a DIPY/NGG/MFV/SNRL - pbp2b WT/SSNA/AIDTK/WT - pbp2x SAMK/WT/WT/WT	0.125	0.25	4	0.0625	NA	1	2	2	NA	1	0.125	0.5	1	8	0.125	NA	1	1	4	16	4
SRR3663077	USA_2	WT/WT/WT/WT	WT/WT/WT/WT	WT/WT/WT/WT	0	0	NEG	NEG	NEG	NA	NA	WT	WT	WT	WT/WT/WT	NEG	NEG	NEG	Wild Type	0.125	0.03125	0.125	0.125	NA	1	0.25	4	NA	1	0.125	0.03125	0.03125	0.125	0.125	NA	1	0.25	4	1	0.25
SRR3663078	USA_2	WT/WT/WT/WT	WT/WT/WT/WT	WT/WT/WT/WT	0	0	NEG	NEG	POS	WT	Del	WT	INS	WT	WT/WT/WT	NEG	NEG	NEG	mefAE - mefi Del - folP INS	0.125	0.03125	8	0.125	NA	1	2	4	NA	1	0.125	0.03125	0.03125	8	0.125	NA	1	1	4	1	0.25
SRR3663079	USA_2	WT/WT/WT/WT	WT/WT/WT/WT	WT/WT/WT/WT	0	0	NEG	NEG	NEG	NA	NA	WT	WT	WT	WT/WT/WT	NEG	NEG	NEG	Wild Type	0.125	0.03125	0.125	0.0625	NA	1	0.25	2	NA	1	0.125	0.03125	0.03125	0.125	0.125	NA	1	0.25	4	1	0.25
SRR3663080	USA_2	WT/WT/WT/WT	WT/WT/WT/WT	WT/WT/WT/WT	0	0	NEG	NEG	NEG	NA	NA	WT	WT	WT	WT/WT/WT	NEG	NEG	NEG	Wild Type	0.125	0.03125	0.125	0.0625	NA	1	0.25	2	NA	1	0.125	0.03125	0.03125	0.125	0.125	NA	1	0.25	4	1	0.25
SRR3663081	USA_2	WT/WT/WT/WT	WT/WT/WT/WT	WT/WT/KEA/WT	0	0	NEG	NEG	NEG	NA	NA	WT	WT	WT	WT/WT/WT	NEG	NEG	NEG	pbp2x WT/WT/KEA/WT	0.125	0.0625	0.125	0.0625	NA	1	0.125	4	NA	1	0.125	0.125	0.0625	0.125	0.125	NA	1	0.25	4	1	0.25
SRR3663082	USA_2	WT/WT/WT/WT	WT/SSNA/SVESK/WT	WT/WT/WT/WT	0	0	NEG	NEG	NEG	NA	NA	WT	INS	WT	WT/WT/WT	NEG	NEG	NEG	folP INS - pbp2b WT/SSNA/SVESK/WT	0.125	0.25	0.125	0.125	NA	1	2	4	NA	1	0.125	0.125	0.25	0.125	0.125	NA	1	1	4	1	0.25
SRR3663083	USA_2	WT/WT/WT/WT	WT/WT/WT/WT	WT/WT/WT/WT	0	0	NEG	NEG	NEG	NA	NA	WT	WT	WT	WT/WT/WT	POS	NEG	POS	ermB(S) - tetM - cat	0.125	0.03125	0.125	0.03125	NA	1	0.125	8	NA	8	0.125	0.03125	0.03125	0.125	0.125	NA	1	0.25	8	16	4
SRR3663084	USA_2	WT/WT/WT/WT	WT/WT/WT/WT	WT/WT/WT/WT	0	0	NEG	NEG	POS	-364T	Del	WT	WT	WT	WT/WT/WT	NEG	NEG	NEG	mefAE - mefp -364T - mefi Del	0.125	0.03125	8	0.0625	NA	1	0.25	2	NA	1	0.125	0.03125	0.03125	32	0.125	NA	1	0.25	4	1	0.25
SRR3663085	USA_2	WT/WT/WT/WT	WT/SSNA/SVESK/WT	WT/WT/WT/WT	0	0	NEG	NEG	NEG	NA	NA	WT	WT	WT	WT/WT/WT	NEG	NEG	NEG	pbp2b WT/SSNA/SVESK/WT	0.125	0.25	0.125	0.0625	NA	1	1	2	NA	1	0.125	0.125	0.25	0.125	0.125	NA	1	0.25	4	1	0.25
SRR3663087	USA_2	SSMK/WT/WT/NTGY	WT/SSNA/WT/WT	SAMK/WT/KEA/VKSG	0	0	NEG	NEG	POS	WT	WT	WT	WT	WT	WT/WT/WT	NEG	NEG	NEG	mefAE - pbp1a SSMK/WT/WT/NTGY - pbp2b WT/SSNA/WT/WT - pbp2x SAMK/WT/KEA/VKSG	1	2	4	0.125	NA	1	0.5	2	NA	1	1	2	2	8	0.125	NA	1	0.25	4	1	0.25
SRR3663088	USA_2	WT/WT/WT/WT	WT/SSNA/SVESK/WT	WT/WT/WT/WT	0	0	NEG	NEG	NEG	NA	NA	WT	WT	WT	WT/WT/WT	NEG	NEG	NEG	pbp2b WT/SSNA/SVESK/WT	0.125	0.25	0.125	0.125	NA	1	0.25	2	NA	1	0.125	0.125	0.25	0.125	0.125	NA	1	0.25	4	1	0.25
SRR3663089	USA_2	WT/WT/WT/WT	WT/SSNA/SVESK/WT	WT/WT/WT/WT	0	0	NEG	NEG	NEG	NA	NA	WT	WT	WT	WT/WT/WT	NEG	NEG	NEG	pbp2b WT/SSNA/SVESK/WT	0.125	0.25	0.125	0.125	NA	1	0.25	4	NA	1	0.125	0.125	0.25	0.125	0.125	NA	1	0.25	4	1	0.25
SRR3663093	USA_2	SAMK/WT/WT/NTGY	WT/SSNA/WT/WT	SAMK/WT/KEA/VKSG	0	0	POS	NEG	NEG	NA	NA	I100L	INS	WT	WT/WT/WT	POS	NEG	POS	ermB - tetM - cat - folA I100L - folP INS - pbp1a SAMK/WT/WT/NTGY - pbp2b WT/SSNA/WT/WT - pbp2x SAMK/WT/KEA/VKSG	1	2	32	2	NA	1	4	8	NA	8	1	2	2	128	64	NA	1	4	8	16	4
SRR3663094	USA_2	SSMK/WT/WT/NTGY	WT/SSNA/WT/WT	SAMK/WT/KEA/VKSG	0	0	NEG	NEG	POS	WT	WT	WT	WT	WT	WT/WT/WT	NEG	NEG	NEG	mefAE - pbp1a SSMK/WT/WT/NTGY - pbp2b WT/SSNA/WT/WT - pbp2x SAMK/WT/KEA/VKSG	1	2	4	0.125	NA	1	0.25	2	NA	1	1	2	2	8	0.125	NA	1	0.25	4	1	0.25
SRR3663100	USA_2	WT/WT/WT/WT	WT/SSNA/WT/WT	WT/WT/KEA/WT	0	0	POS	NEG	NEG	NA	NA	WT	WT	WT	WT/WT/WT	POS	NEG	NEG	ermB - tetM - pbp2b WT/SSNA/WT/WT - pbp2x WT/WT/KEA/WT	0.125	0.25	32	2	NA	1	0.25	4	NA	8	0.125	0.25	0.25	128	64	NA	1	0.25	4	16	4
SRR3663101	USA_2	WT/WT/WT/WT	WT/SSNA/SVESK/WT	WT/WT/WT/WT	0	0	NEG	NEG	NEG	NA	NA	WT	WT	WT	WT/WT/WT	NEG	NEG	NEG	pbp2b WT/SSNA/SVESK/WT	0.125	0.25	0.125	0.125	NA	1	0.25	4	NA	1	0.125	0.125	0.25	0.125	0.125	NA	1	0.25	4	1	0.25
SRR3663103	USA_2	SSMK/WT/WT/NTGY	WT/SSNA/WT/WT	SAMK/WT/KEA/VKSG	0	0	NEG	NEG	POS	WT	WT	WT	WT	WT	WT/WT/WT	NEG	NEG	NEG	mefAE - pbp1a SSMK/WT/WT/NTGY - pbp2b WT/SSNA/WT/WT - pbp2x SAMK/WT/KEA/VKSG	1	2	8	0.125	NA	1	0.25	2	NA	1	1	2	2	8	0.125	NA	1	0.25	4	1	0.25
SRR3663104	USA_2	WT/WT/WT/WT	WT/SSNA/WT/WT	WT/WT/WT/WT	0	0	POS	NEG	NEG	NA	NA	WT	WT	WT	WT/WT/WT	POS	NEG	NEG	ermB - tetM - pbp2b WT/SSNA/WT/WT	0.125	0.25	32	2	NA	1	0.25	4	NA	8	0.125	0.125	0.125	128	64	NA	1	0.25	4	16	4
SRR3663116	USA_2	WT/WT/WT/WT	WT/SSNA/SVESK/WT	WT/WT/WT/WT	0	0	NEG	NEG	NEG	NA	NA	WT	INS	WT	WT/WT/WT	NEG	NEG	NEG	folP INS - pbp2b WT/SSNA/SVESK/WT	0.125	0.25	0.125	0.125	NA	1	2	4	NA	1	0.125	0.125	0.25	0.125	0.125	NA	1	1	4	1	0.25
SRR3663117	USA_2	WT/WT/WT/NTGY	WT/WT/WT/WT	SAMK/WT/WT/WT	0	0	NEG	NEG	NEG	NA	NA	WT	WT	WT	WT/WT/WT	NEG	NEG	NEG	pbp1a WT/WT/WT/NTGY - pbp2x SAMK/WT/WT/WT	0.125	0.125	0.125	0.125	NA	1	0.125	2	NA	1	0.125	0.0625	0.0625	0.125	0.125	NA	1	0.25	4	1	0.25
SRR3663119	USA_2	SSMK/WT/WT/NTGY	WT/SSNA/AIDTK/WT	SAMK/WT/EDT/VKSG	0	0	POS	NEG	POS	WT	WT	I100L	INS	WT	WT/WT/WT	POS	NEG	NEG	ermB - mefAE - tetM - folA I100L - folP INS - pbp1a SSMK/WT/WT/NTGY - pbp2b WT/SSNA/AIDTK/WT - pbp2x SAMK/WT/EDT/VKSG	1	4	32	0.03125	NA	1	4	2	NA	8	1	4	4	4096	64	NA	1	4	4	16	4
SRR3663120	USA_2	WT/WT/WT/WT	WT/SSNA/WT/WT	WT/WT/KEA/WT	0	0	POS	NEG	NEG	NA	NA	WT	INS	WT	WT/WT/WT	POS	NEG	NEG	ermB - tetM - folP INS - pbp2b WT/SSNA/WT/WT - pbp2x WT/WT/KEA/WT	0.125	0.25	1	0.03125	NA	1	2	2	NA	8	0.125	0.25	0.25	128	64	NA	1	1	4	16	4
SRR3663123	USA_2	WT/WT/WT/NTGY	WT/WT/WT/WT	SAMK/WT/WT/WT	0	0	NEG	NEG	NEG	NA	NA	WT	WT	WT	WT/WT/WT	NEG	NEG	NEG	pbp1a WT/WT/WT/NTGY - pbp2x SAMK/WT/WT/WT	0.125	0.125	0.125	0.125	NA	1	0.25	4	NA	1	0.125	0.0625	0.0625	0.125	0.125	NA	1	0.25	4	1	0.25
SRR3663134	USA_2	SSMK/WT/WT/NTGY	WT/SSNA/AIDTK/WT	SAFK/WT/KEA/VKSG	0	0	POS	NEG	POS	WT	WT	I100L	INS	WT	WT/WT/WT	POS	NEG	NEG	ermB - mefAE - tetM - folA I100L - folP INS - pbp1a SSMK/WT/WT/NTGY - pbp2b WT/SSNA/AIDTK/WT - pbp2x SAFK/WT/KEA/VKSG	8	8	32	0.25	NA	1	4	2	NA	8	4	4	8	4096	64	NA	1	4	4	16	4
SRR3663137	USA_2	WT/WT/WT/WT	WT/SSNA/SVESK/WT	WT/WT/WT/WT	0	0	NEG	NEG	NEG	NA	NA	WT	INS	WT	WT/WT/WT	NEG	NEG	NEG	folP INS - pbp2b WT/SSNA/SVESK/WT	0.125	0.25	0.125	0.125	NA	1	2	2	NA	1	0.125	0.125	0.25	0.125	0.125	NA	1	1	4	1	0.25
SRR3663138	USA_2	WT/WT/WT/WT	WT/SSNA/SVESK/WT	WT/WT/WT/WT	0	0	NEG	NEG	NEG	NA	NA	WT	INS	WT	WT/WT/WT	NEG	NEG	NEG	folP INS - pbp2b WT/SSNA/SVESK/WT	0.125	0.25	0.125	0.125	NA	1	2	4	NA	1	0.125	0.125	0.25	0.125	0.125	NA	1	1	4	1	0.25
SRR3663140	USA_2	SSMK/WT/WT/NTGY	WT/SSNA/WT/WT	SAMK/WT/KEA/VKSG	0	0	NEG	NEG	POS	WT	Del	WT	WT	WT	WT/WT/WT	NEG	NEG	NEG	mefAE - mefi Del - pbp1a SSMK/WT/WT/NTGY - pbp2b WT/SSNA/WT/WT - pbp2x SAMK/WT/KEA/VKSG	1	2	16	0.125	NA	1	0.25	2	NA	1	1	2	2	8	0.125	NA	1	0.25	4	1	0.25
SRR3663144	USA_2	WT/WT/WT/WT	WT/SSNA/SVESK/WT	WT/WT/WT/WT	0	0	NEG	NEG	NEG	NA	NA	WT	INS	WT	WT/WT/WT	NEG	NEG	NEG	folP INS - pbp2b WT/SSNA/SVESK/WT	0.125	0.25	0.125	0.125	NA	1	1	2	NA	1	0.125	0.125	0.25	0.125	0.125	NA	1	1	4	1	0.25
SRR3663146	USA_2	DIPY/NGG/MFV/SNRL	WT/SSNA/AIDTK/WT	SAMK/WT/WT/WT	0	0	NEG	NEG	POS	WT	WT	WT	INS	WT	WT/WT/WT	POS	NEG	NEG	mefAE - tetM - folP INS - pbp1a DIPY/NGG/MFV/SNRL - pbp2b WT/SSNA/AIDTK/WT - pbp2x SAMK/WT/WT/WT	0.25	0.25	8	0.0625	NA	1	2	2	NA	8	0.125	0.5	1	8	0.125	NA	1	1	4	16	4
SRR3663147	USA_2	WT/WT/WT/WT	WT/WT/WT/WT	WT/WT/WT/WT	0	0	NEG	NEG	NEG	NA	NA	WT	WT	WT	WT/WT/WT	NEG	NEG	NEG	Wild Type	0.125	0.03125	0.125	0.125	NA	1	0.25	4	NA	1	0.125	0.03125	0.03125	0.125	0.125	NA	1	0.25	4	1	0.25
SRR3663148	USA_2	WT/WT/WT/WT	WT/WT/WT/WT	WT/WT/WT/WT	0	0	NEG	NEG	NEG	NA	NA	WT	WT	WT	WT/WT/WT	NEG	NEG	NEG	Wild Type	0.125	0.03125	0.125	0.125	NA	1	0.125	4	NA	1	0.125	0.03125	0.03125	0.125	0.125	NA	1	0.25	4	1	0.25
SRR3663149	USA_2	WT/WT/WT/WT	WT/WT/WT/WT	WT/WT/WT/WT	0	0	NEG	NEG	NEG	NA	NA	I100L	INS	WT	WT/WT/WT	NEG	NEG	NEG	folA I100L - folP INS	0.125	0.03125	0.125	0.0625	NA	1	4	4	NA	1	0.125	0.03125	0.03125	0.125	0.125	NA	1	4	4	1	0.25
SRR3663150	USA_2	WT/WT/WT/WT	WT/WT/WT/WT	WT/WT/WT/WT	0	0	NEG	NEG	NEG	NA	NA	I100L	WT	WT	WT/WT/WT	NEG	NEG	NEG	folA I100L	0.125	0.03125	0.25	0.0625	NA	1	0.25	4	NA	1	0.125	0.03125	0.03125	0.125	0.125	NA	1	0.5	4	1	0.25
SRR3663152	USA_2	WT/WT/WT/WT	WT/WT/WT/WT	WT/WT/WT/WT	0	0	NEG	NEG	POS	WT	Del	WT	WT	WT	WT/WT/WT	NEG	NEG	NEG	mefAE - mefi Del	0.125	0.03125	8	0.125	NA	1	0.25	4	NA	1	0.125	0.03125	0.03125	8	0.125	NA	1	0.25	4	1	0.25
SRR3663153	USA_2	WT/WT/WT/WT	WT/WT/WT/WT	WT/WT/WT/WT	0	0	NEG	NEG	NEG	NA	NA	WT	WT	WT	WT/WT/WT	NEG	NEG	NEG	Wild Type	0.125	0.03125	0.125	0.125	NA	1	0.25	4	NA	1	0.125	0.03125	0.03125	0.125	0.125	NA	1	0.25	4	1	0.25
SRR3663154	USA_2	WT/WT/WT/WT	WT/SSNA/WT/WT	SAMK/WT/WT/WT	0	0	POS	NEG	NEG	NA	NA	WT	INS	WT	WT/WT/WT	POS	NEG	NEG	ermB - tetM - folP INS - pbp2b WT/SSNA/WT/WT - pbp2x SAMK/WT/WT/WT	0.125	0.125	32	2	NA	1	1	4	NA	8	0.125	0.125	0.125	128	64	NA	1	1	4	16	4
SRR3663155	USA_2	SSMK/WT/WT/NTGY	WT/SSNA/WT/WT	SAMK/WT/KEA/VKSG	0	0	NEG	NEG	POS	WT	Del	WT	WT	WT	WT/WT/WT	NEG	NEG	NEG	mefAE - mefi Del - pbp1a SSMK/WT/WT/NTGY - pbp2b WT/SSNA/WT/WT - pbp2x SAMK/WT/KEA/VKSG	1	2	8	0.125	NA	1	0.25	2	NA	1	1	2	2	8	0.125	NA	1	0.25	4	1	0.25
SRR3663156	USA_2	WT/WT/WT/WT	WT/WT/WT/WT	WT/WT/WT/WT	0	0	NEG	NEG	NEG	NA	NA	WT	WT	WT	WT/WT/WT	NEG	NEG	NEG	Wild Type	0.125	0.03125	0.125	0.125	NA	1	0.25	2	NA	1	0.125	0.03125	0.03125	0.125	0.125	NA	1	0.25	4	1	0.25
SRR3663157	USA_2	WT/WT/WT/WT	WT/WT/WT/WT	SAMK/WT/KEA/WT	0	0	NEG	NEG	NEG	NA	NA	WT	WT	WT	WT/WT/WT	NEG	NEG	NEG	pbp2x SAMK/WT/KEA/WT	0.25	0.0625	0.125	0.0625	NA	1	0.25	2	NA	1	0.125	0.125	0.0625	0.125	0.125	NA	1	0.25	4	1	0.25
SRR3663158	USA_2	WT/WT/WT/WT	WT/WT/WT/WT	WT/WT/WT/WT	0	0	NEG	NEG	NEG	NA	NA	WT	WT	WT	WT/WT/WT	NEG	NEG	NEG	Wild Type	0.125	0.03125	0.125	0.125	NA	1	0.125	2	NA	1	0.125	0.03125	0.03125	0.125	0.125	NA	1	0.25	4	1	0.25
SRR3663159	USA_2	WT/WT/WT/WT	WT/WT/WT/WT	WT/WT/WT/WT	0	0	NEG	NEG	NEG	NA	NA	WT	INS	WT	WT/WT/WT	NEG	NEG	NEG	folP INS	0.125	0.03125	0.125	0.03125	NA	1	0.5	2	NA	1	0.125	0.03125	0.03125	0.125	0.125	NA	1	1	4	1	0.25
SRR3663160	USA_2	WT/WT/WT/WT	WT/WT/WT/WT	WT/WT/WT/WT	0	0	NEG	NEG	NEG	NA	NA	WT	WT	WT	WT/WT/WT	NEG	NEG	NEG	Wild Type	0.125	0.03125	0.125	0.125	NA	1	0.25	4	NA	1	0.125	0.03125	0.03125	0.125	0.125	NA	1	0.25	4	1	0.25
SRR3663161	USA_2	WT/WT/WT/WT	WT/WT/WT/WT	WT/WT/WT/WT	0	0	NEG	NEG	NEG	NA	NA	WT	WT	WT	WT/WT/WT	NEG	NEG	NEG	Wild Type	0.125	0.03125	0.125	0.125	NA	1	0.25	2	NA	1	0.125	0.03125	0.03125	0.125	0.125	NA	1	0.25	4	1	0.25
SRR3663162	USA_2	DIPY/NGG/MFV/SNRL	WT/SSNA/AIDTK/WT	SAMK/WT/WT/WT	0	0	NEG	NEG	POS	WT	WT	WT	INS	WT	WT/WT/WT	POS	NEG	NEG	mefAE - tetM - folP INS - pbp1a DIPY/NGG/MFV/SNRL - pbp2b WT/SSNA/AIDTK/WT - pbp2x SAMK/WT/WT/WT	0.125	0.25	4	0.125	NA	1	2	2	NA	8	0.125	0.5	1	8	0.125	NA	1	1	4	16	4
SRR3663163	USA_2	SSMK/WT/WT/NTGY	WT/SSNA/WT/WT	SAMK/WT/KEA/VKSG	0	0	NEG	NEG	NEG	NA	NA	WT	WT	WT	WT/WT/WT	NEG	NEG	NEG	pbp1a SSMK/WT/WT/NTGY - pbp2b WT/SSNA/WT/WT - pbp2x SAMK/WT/KEA/VKSG	1	2	0.125	0.0625	NA	1	0.25	4	NA	1	1	2	2	0.125	0.125	NA	1	0.25	4	1	0.25
SRR3663164	USA_2	WT/WT/WT/WT	WT/WT/WT/WT	WT/WT/WT/WT	0	0	NEG	NEG	NEG	NA	NA	WT	WT	WT	WT/WT/WT	NEG	NEG	NEG	Wild Type	0.125	0.03125	0.125	0.03125	NA	1	0.125	2	NA	1	0.125	0.03125	0.03125	0.125	0.125	NA	1	0.25	4	1	0.25
SRR3663166	USA_2	WT/WT/WT/WT	WT/WT/WT/WT	WT/WT/WT/WT	0	0	NEG	NEG	NEG	NA	NA	WT	WT	WT	WT/WT/WT	NEG	NEG	NEG	Wild Type	0.125	0.03125	0.125	0.125	NA	1	0.25	4	NA	1	0.125	0.03125	0.03125	0.125	0.125	NA	1	0.25	4	1	0.25
SRR3663168	USA_2	WT/WT/WT/WT	WT/WT/WT/WT	WT/WT/WT/WT	0	0	NEG	NEG	NEG	NA	NA	WT	WT	WT	WT/WT/WT	NEG	NEG	NEG	Wild Type	0.125	0.03125	0.125	0.125	NA	1	0.25	4	NA	1	0.125	0.03125	0.03125	0.125	0.125	NA	1	0.25	4	1	0.25
SRR3663169	USA_2	WT/WT/WT/WT	WT/WT/WT/WT	WT/WT/WT/WT	0	0	NEG	NEG	NEG	NA	NA	WT	WT	WT	WT/WT/WT	NEG	NEG	NEG	Wild Type	0.125	0.03125	0.125	0.03125	NA	2	0.125	2	NA	1	0.125	0.03125	0.03125	0.125	0.125	NA	1	0.25	4	1	0.25
SRR3663170	USA_2	WT/WT/WT/WT	WT/WT/WT/WT	WT/WT/WT/WT	0	0	NEG	NEG	NEG	NA	NA	WT	WT	WT	WT/WT/WT	NEG	NEG	NEG	Wild Type	0.125	0.03125	0.125	0.0625	NA	1	0.125	4	NA	1	0.125	0.03125	0.03125	0.125	0.125	NA	1	0.25	4	1	0.25
SRR3663171	USA_2	WT/WT/WT/WT	WT/WT/WT/WT	WT/WT/WT/WT	0	0	NEG	NEG	POS	-364T	WT	WT	WT	WT	WT/WT/WT	NEG	NEG	NEG	mefAE - mefp -364T	0.125	0.03125	16	0.125	NA	1	0.25	4	NA	1	0.125	0.03125	0.03125	16	0.125	NA	1	0.25	4	1	0.25
SRR3663172	USA_2	WT/WT/WT/WT	WT/WT/WT/WT	WT/WT/WT/WT	0	0	NEG	NEG	NEG	NA	NA	WT	WT	WT	WT/WT/WT	NEG	NEG	NEG	Wild Type	0.125	0.03125	0.125	0.125	NA	1	0.25	4	NA	1	0.125	0.03125	0.03125	0.125	0.125	NA	1	0.25	4	1	0.25
SRR3663173	USA_2	SSMK/WT/WT/NTGY	WT/SSNA/WT/WT	SAMK/WT/KEA/VKSG	0	0	NEG	NEG	POS	WT	WT	WT	WT	WT	WT/WT/WT	NEG	NEG	NEG	mefAE - pbp1a SSMK/WT/WT/NTGY - pbp2b WT/SSNA/WT/WT - pbp2x SAMK/WT/KEA/VKSG	1	2	8	0.125	NA	1	0.25	4	NA	1	1	2	2	8	0.125	NA	1	0.25	4	1	0.25
SRR3663174	USA_2	WT/WT/WT/WT	WT/WT/WT/WT	WT/WT/WT/WT	0	0	NEG	NEG	NEG	NA	NA	WT	WT	WT	WT/WT/WT	NEG	NEG	NEG	Wild Type	0.125	0.03125	0.125	0.0625	NA	1	0.125	2	NA	1	0.125	0.03125	0.03125	0.125	0.125	NA	1	0.25	4	1	0.25
SRR3663175	USA_2	WT/WT/WT/WT	WT/WT/WT/WT	WT/WT/WT/WT	0	0	NEG	NEG	NEG	NA	NA	WT	WT	WT	WT/WT/WT	NEG	NEG	NEG	Wild Type	0.125	0.03125	0.125	0.125	NA	1	0.25	4	NA	1	0.125	0.03125	0.03125	0.125	0.125	NA	1	0.25	4	1	0.25
SRR3663176	USA_2	WT/WT/WT/WT	WT/WT/WT/WT	WT/WT/WT/WT	0	0	NEG	NEG	POS	WT	Del	WT	WT	WT	WT/WT/WT	NEG	NEG	NEG	mefAE - mefi Del	0.125	0.03125	16	0.125	NA	1	0.25	2	NA	1	0.125	0.03125	0.03125	8	0.125	NA	1	0.25	4	1	0.25
SRR3663177	USA_2	WT/WT/WT/WT	WT/WT/WT/WT	WT/WT/WT/WT	0	0	NEG	NEG	NEG	NA	NA	WT	WT	WT	WT/WT/WT	NEG	NEG	NEG	Wild Type	0.125	0.03125	0.125	0.0625	NA	1	0.25	4	NA	1	0.125	0.03125	0.03125	0.125	0.125	NA	1	0.25	4	1	0.25
SRR3663179	USA_2	WT/WT/WT/NTGY	WT/SSNA/WT/WT	SAMK/WT/KEA/VKSG	0	0	NEG	NEG	NEG	NA	NA	I100L	INS	WT	WT/WT/WT	NEG	NEG	NEG	folA I100L - folP INS - pbp1a WT/WT/WT/NTGY - pbp2b WT/SSNA/WT/WT - pbp2x SAMK/WT/KEA/VKSG	1	0.5	0.125	0.0625	NA	1	4	2	NA	1	0.25	1	0.5	0.125	0.125	NA	1	4	4	1	0.25
SRR3663183	USA_2	WT/WT/WT/WT	WT/SSNA/SVESK/WT	WT/WT/WT/WT	0	0	NEG	NEG	NEG	NA	NA	WT	INS	WT	WT/WT/WT	NEG	NEG	NEG	folP INS - pbp2b WT/SSNA/SVESK/WT	0.125	0.25	0.125	0.125	NA	1	2	4	NA	1	0.125	0.125	0.25	0.125	0.125	NA	1	1	4	1	0.25
SRR3663205	USA_2	WT/WT/WT/WT	WT/SSNA/WT/WT	SAMK/WT/WT/WT	0	0	POS	NEG	NEG	NA	NA	WT	WT	WT	WT/WT/WT	POS	NEG	NEG	ermB - tetM - pbp2b WT/SSNA/WT/WT - pbp2x SAMK/WT/WT/WT	0.125	0.125	32	2	NA	1	0.25	4	NA	8	0.125	0.125	0.125	128	64	NA	1	0.25	4	16	4
SRR3663207	USA_2	WT/WT/WT/WT	WT/SSNA/SVESK/WT	WT/WT/WT/WT	0	0	NEG	NEG	NEG	NA	NA	WT	INS	WT	WT/WT/WT	NEG	NEG	NEG	folP INS - pbp2b WT/SSNA/SVESK/WT	0.125	0.25	0.125	0.125	NA	1	2	4	NA	1	0.125	0.125	0.25	0.125	0.125	NA	1	1	4	1	0.25
SRR3663208	USA_2	WT/WT/WT/WT	WT/WT/WT/WT	WT/WT/KEA/WT	0	0	NEG	NEG	NEG	NA	NA	WT	WT	WT	WT/WT/WT	NEG	NEG	NEG	pbp2x WT/WT/KEA/WT	0.125	0.0625	0.125	0.125	NA	1	0.25	4	NA	1	0.125	0.125	0.0625	0.125	0.125	NA	1	0.25	4	1	0.25
SRR3663213	USA_2	WT/WT/WT/WT	WT/SSNA/SVESK/WT	WT/WT/WT/WT	0	0	NEG	NEG	NEG	NA	NA	WT	WT	WT	WT/WT/WT	NEG	NEG	NEG	pbp2b WT/SSNA/SVESK/WT	0.125	0.25	0.125	0.125	NA	1	0.25	4	NA	1	0.125	0.125	0.25	0.125	0.125	NA	1	0.25	4	1	0.25
SRR3663219	USA_2	WT/WT/WT/WT	WT/SSNA/SVESK/WT	WT/WT/WT/WT	0	0	NEG	NEG	NEG	NA	NA	I100L	WT	WT	WT/WT/WT	NEG	NEG	NEG	folA I100L - pbp2b WT/SSNA/SVESK/WT	0.125	0.25	0.125	0.0625	NA	1	0.5	2	NA	1	0.125	0.125	0.25	0.125	0.125	NA	1	0.5	4	1	0.25
SRR3663224	USA_2	WT/WT/WT/WT	WT/SSNA/WT/WT	WT/WT/KEA/WT	0	0	POS	NEG	NEG	NA	NA	WT	WT	WT	WT/WT/WT	POS	NEG	NEG	ermB - tetM - pbp2b WT/SSNA/WT/WT - pbp2x WT/WT/KEA/WT	0.125	0.25	32	2	NA	1	0.5	8	NA	8	0.125	0.25	0.25	128	64	NA	1	0.25	4	16	4
SRR3663230	USA_2	WT/WT/WT/WT	WT/SSNA/WT/WT	SAMK/WT/KEA/VKSG	0	0	POS	NEG	NEG	NA	NA	WT	WT	WT	WT/WT/WT	POS	NEG	NEG	ermB - tetM - pbp2b WT/SSNA/WT/WT - pbp2x SAMK/WT/KEA/VKSG	1	0.5	32	2	NA	1	0.25	4	NA	8	0.25	0.5	0.5	128	64	NA	1	0.25	4	16	4
SRR3663232	USA_2	WT/WT/WT/WT	WT/SSNA/WT/WT	WT/WT/KEA/WT	0	0	POS	NEG	NEG	NA	NA	WT	INS	WT	WT/WT/WT	POS	NEG	NEG	ermB - tetM - folP INS - pbp2b WT/SSNA/WT/WT - pbp2x WT/WT/KEA/WT	0.125	0.25	32	2	NA	1	2	8	NA	8	0.125	0.25	0.25	128	64	NA	1	1	4	16	4
SRR3663236	USA_2	SAMK/WT/WT/NTGY	WT/SSNA/WT/WT	SAMK/WT/KEA/VKSG	0	0	NEG	NEG	POS	WT	WT	I100L	INS	WT	WT/WT/WT	POS	NEG	NEG	mefAE - tetM - folA I100L - folP INS - pbp1a SAMK/WT/WT/NTGY - pbp2b WT/SSNA/WT/WT - pbp2x SAMK/WT/KEA/VKSG	1	2	4	0.125	NA	1	4	4	NA	8	1	2	2	8	0.125	NA	1	4	4	16	4
SRR3663237	USA_2	WT/WT/WT/WT	WT/WT/WT/WT	WT/WT/WT/WT	0	0	NEG	NEG	NEG	NA	NA	WT	WT	WT	WT/WT/WT	NEG	NEG	NEG	Wild Type	0.25	0.03125	2	0.0625	NA	1	4	4	NA	8	0.125	0.03125	0.03125	0.125	0.125	NA	1	0.25	4	1	0.25
SRR3663239	USA_2	WT/WT/WT/WT	WT/SSNA/SVESK/WT	WT/WT/WT/WT	0	0	NEG	NEG	NEG	NA	NA	WT	INS	WT	WT/WT/WT	NEG	NEG	NEG	folP INS - pbp2b WT/SSNA/SVESK/WT	0.125	0.25	0.125	0.0625	NA	0.5	1	2	NA	1	0.125	0.125	0.25	0.125	0.125	NA	1	1	4	1	0.25
SRR3663246	USA_2	WT/WT/WT/WT	WT/SSNA/SVESK/WT	WT/WT/WT/WT	0	0	NEG	NEG	NEG	NA	NA	WT	WT	WT	WT/WT/WT	NEG	NEG	NEG	pbp2b WT/SSNA/SVESK/WT	0.125	0.25	0.125	0.0625	NA	1	0.25	4	NA	1	0.125	0.125	0.25	0.125	0.125	NA	1	0.25	4	1	0.25
SRR3663270	USA_2	SSMK/WT/WT/NTGY	WT/SSNA/WT/WT	SAMK/WT/KEA/VKSG	0	0	NEG	NEG	NEG	NA	NA	WT	WT	WT	WT/WT/WT	NEG	NEG	NEG	pbp1a SSMK/WT/WT/NTGY - pbp2b WT/SSNA/WT/WT - pbp2x SAMK/WT/KEA/VKSG	1	2	0.125	0.125	NA	1	0.25	4	NA	1	1	2	2	0.125	0.125	NA	1	0.25	4	1	0.25
SRR3663274	USA_2	WT/WT/WT/NTGY	WT/WT/WT/WT	SAMK/WT/WT/WT	0	0	NEG	NEG	NEG	NA	NA	WT	WT	WT	WT/WT/WT	NEG	NEG	NEG	pbp1a WT/WT/WT/NTGY - pbp2x SAMK/WT/WT/WT	0.125	0.125	0.125	0.125	NA	1	0.25	4	NA	1	0.125	0.0625	0.0625	0.125	0.125	NA	1	0.25	4	1	0.25
SRR3663279	USA_2	WT/WT/WT/WT	WT/SSNA/WT/WT	SAMK/WT/WT/WT	0	0	POS	NEG	NEG	NA	NA	WT	WT	WT	WT/WT/WT	POS	NEG	NEG	ermB - tetM - pbp2b WT/SSNA/WT/WT - pbp2x SAMK/WT/WT/WT	0.125	0.125	32	2	NA	0.5	0.125	4	NA	8	0.125	0.125	0.125	128	64	NA	1	0.25	4	16	4
SRR3663281	USA_2	DIPY/NGG/MFV/SNRL	WT/SSNA/AIDTK/WT	SAMK/WT/WT/WT	0	0	NEG	NEG	POS	WT	WT	WT	INS	WT	WT/WT/WT	POS	NEG	NEG	mefAE - tetM - folP INS - pbp1a DIPY/NGG/MFV/SNRL - pbp2b WT/SSNA/AIDTK/WT - pbp2x SAMK/WT/WT/WT	0.125	0.25	8	0.125	NA	1	2	2	NA	8	0.125	0.5	1	8	0.125	NA	1	1	4	16	4
SRR3663282	USA_2	WT/WT/WT/WT	WT/WT/WT/WT	WT/WT/WT/WT	0	0	NEG	NEG	NEG	NA	NA	WT	WT	WT	WT/WT/WT	NEG	NEG	NEG	Wild Type	0.125	0.0625	0.125	0.125	NA	1	0.25	4	NA	1	0.125	0.03125	0.03125	0.125	0.125	NA	1	0.25	4	1	0.25
SRR3663283	USA_2	SSMK/WT/WT/NTGY	WT/SSNA/WT/WT	SAMK/WT/KEA/VKSG	0	0	NEG	NEG	POS	-364T	WT	I100L	INS	WT	WT/WT/WT	NEG	NEG	NEG	mefAE - mefp -364T - folA I100L - folP INS - pbp1a SSMK/WT/WT/NTGY - pbp2b WT/SSNA/WT/WT - pbp2x SAMK/WT/KEA/VKSG	1	2	8	0.125	NA	0.5	4	2	NA	1	1	2	2	16	0.125	NA	1	4	4	1	0.25
SRR3663287	USA_2	DIPY/NGG/MFV/SNRL	WT/SSNA/AIDTK/WT	SAMK/WT/WT/WT	0	0	NEG	NEG	POS	WT	WT	WT	INS	WT	WT/WT/WT	POS	NEG	NEG	mefAE - tetM - folP INS - pbp1a DIPY/NGG/MFV/SNRL - pbp2b WT/SSNA/AIDTK/WT - pbp2x SAMK/WT/WT/WT	0.125	0.25	8	0.125	NA	1	2	2	NA	8	0.125	0.5	1	8	0.125	NA	1	1	4	16	4
SRR3663300	USA_2	WT/WT/WT/WT	WT/SSNA/WT/WT	SAMK/WT/WT/WT	0	0	NEG	NEG	POS	-364T	WT	WT	WT	WT	WT/WT/WT	NEG	NEG	NEG	mefAE - mefp -364T - pbp2b WT/SSNA/WT/WT - pbp2x SAMK/WT/WT/WT	0.125	0.125	8	0.125	NA	1	0.125	2	NA	1	0.125	0.125	0.125	16	0.125	NA	1	0.25	4	1	0.25
SRR3663302	USA_2	WT/WT/WT/WT	WT/SSNA/WT/WT	WT/WT/KEA/WT	0	0	POS	NEG	NEG	NA	NA	WT	INS	WT	WT/WT/WT	POS	NEG	NEG	ermB - tetM - folP INS - pbp2b WT/SSNA/WT/WT - pbp2x WT/WT/KEA/WT	0.125	0.25	32	2	NA	1	2	8	NA	8	0.125	0.25	0.25	128	64	NA	1	1	4	16	4
SRR3663307	USA_2	WT/WT/WT/WT	WT/SSNA/SVESK/WT	WT/WT/WT/WT	0	0	NEG	NEG	NEG	NA	NA	WT	INS	WT	WT/WT/WT	NEG	NEG	NEG	folP INS - pbp2b WT/SSNA/SVESK/WT	0.125	0.25	0.125	0.125	NA	1	0.5	4	NA	1	0.125	0.125	0.25	0.125	0.125	NA	1	1	4	1	0.25
SRR3663308	USA_2	SAMK/WT/WT/NTGY	WT/SSNA/WT/WT	SAMK/WT/KEA/VKSG	0	0	NEG	NEG	NEG	NA	NA	I100L	INS	WT	WT/WT/WT	POS	NEG	NEG	tetM - folA I100L - folP INS - pbp1a SAMK/WT/WT/NTGY - pbp2b WT/SSNA/WT/WT - pbp2x SAMK/WT/KEA/VKSG	1	2	0.125	0.125	NA	1	4	4	NA	8	1	2	2	0.125	0.125	NA	1	4	4	16	4
SRR3663312	USA_2	WT/WT/WT/WT	WT/SSNA/SVESK/WT	WT/WT/WT/WT	0	0	NEG	NEG	NEG	NA	NA	WT	WT	WT	WT/WT/WT	NEG	NEG	NEG	pbp2b WT/SSNA/SVESK/WT	0.125	0.25	0.125	0.125	NA	1	0.25	4	NA	1	0.125	0.125	0.25	0.125	0.125	NA	1	0.25	4	1	0.25
SRR3663318	USA_2	WT/WT/WT/WT	WT/SSNA/SVESK/WT	WT/WT/WT/WT	0	0	NEG	NEG	NEG	NA	NA	WT	WT	WT	WT/WT/WT	NEG	NEG	NEG	pbp2b WT/SSNA/SVESK/WT	0.125	0.25	0.125	0.0625	NA	1	0.25	2	NA	1	0.125	0.125	0.25	0.125	0.125	NA	1	0.25	4	1	0.25
SRR3663321	USA_2	WT/WT/WT/WT	WT/SSNA/SVESK/WT	WT/WT/WT/WT	0	0	NEG	NEG	NEG	NA	NA	WT	WT	WT	WT/WT/WT	NEG	NEG	NEG	pbp2b WT/SSNA/SVESK/WT	0.125	0.25	0.125	0.125	NA	1	0.25	2	NA	1	0.125	0.125	0.25	0.125	0.125	NA	1	0.25	4	1	0.25
SRR3663323	USA_2	WT/WT/WT/WT	WT/SSNA/WT/WT	WT/WT/KEA/WT	0	0	POS	NEG	NEG	NA	NA	WT	WT	WT	WT/WT/WT	POS	NEG	NEG	ermB - tetM - pbp2b WT/SSNA/WT/WT - pbp2x WT/WT/KEA/WT	0.125	0.25	32	2	NA	1	0.5	4	NA	8	0.125	0.25	0.25	128	64	NA	1	0.25	4	16	4
SRR3663327	USA_2	SSMK/WT/WT/NTGY	WT/SSNA/WT/WT	SAMK/WT/KEA/VKSG	0	0	NEG	NEG	POS	WT	Del	WT	WT	WT	WT/WT/WT	NEG	NEG	NEG	mefAE - mefi Del - pbp1a SSMK/WT/WT/NTGY - pbp2b WT/SSNA/WT/WT - pbp2x SAMK/WT/KEA/VKSG	1	2	16	0.125	NA	1	0.25	2	NA	1	1	2	2	8	0.125	NA	1	0.25	4	1	0.25
SRR3663333	USA_2	WT/WT/WT/WT	WT/SSNA/WT/WT	WT/WT/WT/VKSG	0	0	POS	NEG	NEG	NA	NA	WT	INS	WT	WT/WT/WT	POS	NEG	NEG	ermB - tetM - folP INS - pbp2b WT/SSNA/WT/WT - pbp2x WT/WT/WT/VKSG	0.25	0.25	32	2	NA	1	2	8	NA	8	0.25	0.125	0.125	128	64	NA	1	1	4	16	4
SRR3663336	USA_2	WT/WT/WT/NTGY	WT/SSNA/WT/WT	SAMK/WT/KEA/VKSG	0	0	NEG	NEG	POS	WT	WT	I100L	INS	WT	WT/WT/WT	NEG	NEG	NEG	mefAE - folA I100L - folP INS - pbp1a WT/WT/WT/NTGY - pbp2b WT/SSNA/WT/WT - pbp2x SAMK/WT/KEA/VKSG	0.5	1	4	0.0625	NA	1	2	4	NA	1	0.25	1	0.5	8	0.125	NA	1	4	4	1	0.25
SRR3663338	USA_2	SSMK/WT/WT/NTGY	WT/SSNA/WT/WT	SAMK/WT/KEA/VKSG	0	0	NEG	NEG	POS	WT	Del	WT	WT	WT	WT/WT/WT	NEG	NEG	NEG	mefAE - mefi Del - pbp1a SSMK/WT/WT/NTGY - pbp2b WT/SSNA/WT/WT - pbp2x SAMK/WT/KEA/VKSG	1	2	16	0.125	NA	1	0.25	2	NA	1	1	2	2	8	0.125	NA	1	0.25	4	1	0.25
SRR3663340	USA_2	WT/WT/WT/WT	WT/SSNA/WT/WT	SAMK/WT/WT/WT	0	0	POS	NEG	NEG	NA	NA	WT	INS	WT	WT/WT/WT	POS	NEG	NEG	ermB - tetM - folP INS - pbp2b WT/SSNA/WT/WT - pbp2x SAMK/WT/WT/WT	0.125	0.125	32	2	NA	1	2	8	NA	8	0.125	0.125	0.125	128	64	NA	1	1	4	16	4
SRR3663342	USA_2	WT/WT/WT/NTGY	WT/WT/WT/WT	SAMK/WT/WT/WT	0	0	NEG	NEG	POS	-364T	WT	WT	WT	WT	WT/WT/WT	NEG	NEG	NEG	mefAE - mefp -364T - pbp1a WT/WT/WT/NTGY - pbp2x SAMK/WT/WT/WT	0.125	0.125	2	0.125	NA	1	0.125	2	NA	1	0.125	0.0625	0.0625	16	0.125	NA	1	0.25	4	1	0.25
SRR3663343	USA_2	SSMK/WT/WT/NTGY	WT/SSNA/WT/WT	SAMK/WT/KEA/VKSG	0	0	NEG	NEG	POS	-364T	WT	WT	WT	WT	WT/WT/WT	NEG	NEG	NEG	mefAE - mefp -364T - pbp1a SSMK/WT/WT/NTGY - pbp2b WT/SSNA/WT/WT - pbp2x SAMK/WT/KEA/VKSG	1	2	16	0.125	NA	1	0.25	4	NA	1	1	2	2	16	0.125	NA	1	0.25	4	1	0.25
SRR3663346	USA_2	WT/WT/WT/WT	WT/SSNA/WT/WT	WT/WT/WT/WT	0	0	NEG	NEG	NEG	NA	NA	WT	WT	WT	WT/WT/WT	NEG	NEG	NEG	pbp2b WT/SSNA/WT/WT	0.125	0.03125	0.125	0.125	NA	1	0.25	2	NA	1	0.125	0.125	0.125	0.125	0.125	NA	1	0.25	4	1	0.25
SRR3663347	USA_2	WT/WT/WT/WT	WT/SSNA/SVESK/WT	WT/WT/WT/WT	0	0	NEG	NEG	NEG	NA	NA	WT	WT	WT	WT/WT/WT	NEG	NEG	NEG	pbp2b WT/SSNA/SVESK/WT	0.125	0.25	0.125	0.125	NA	1	0.25	4	NA	1	0.125	0.125	0.25	0.125	0.125	NA	1	0.25	4	1	0.25
SRR3663351	USA_2	SSMK/WT/WT/NTGY	WT/SSNA/WT/WT	SAMK/WT/KEA/VKSG	0	0	NEG	NEG	NEG	NA	NA	WT	WT	WT	WT/WT/WT	NEG	NEG	NEG	pbp1a SSMK/WT/WT/NTGY - pbp2b WT/SSNA/WT/WT - pbp2x SAMK/WT/KEA/VKSG	1	2	0.25	0.0625	NA	1	0.25	2	NA	1	1	2	2	0.125	0.125	NA	1	0.25	4	1	0.25
SRR3663352	USA_2	SSMK/WT/WT/NTGY	WT/SSNA/WT/WT	SAMK/WT/KEA/VKSG	0	0	NEG	NEG	POS	WT	WT	WT	WT	WT	WT/WT/WT	NEG	NEG	NEG	mefAE - pbp1a SSMK/WT/WT/NTGY - pbp2b WT/SSNA/WT/WT - pbp2x SAMK/WT/KEA/VKSG	1	2	4	0.125	NA	1	0.25	4	NA	1	1	2	2	8	0.125	NA	1	0.25	4	1	0.25
SRR3663357	USA_2	WT/WT/WT/NTGY	WT/SSNA/WT/WT	SAMK/WT/KEA/VKSG	0	0	NEG	NEG	POS	WT	WT	I100L	INS	WT	WT/WT/WT	NEG	NEG	NEG	mefAE - folA I100L - folP INS - pbp1a WT/WT/WT/NTGY - pbp2b WT/SSNA/WT/WT - pbp2x SAMK/WT/KEA/VKSG	0.25	1	2	0.0625	NA	0.5	4	4	NA	1	0.25	1	0.5	8	0.125	NA	1	4	4	1	0.25
SRR3663360	USA_2	WT/WT/WT/WT	WT/SSNA/WT/WT	WT/WT/KEA/WT	0	0	POS	NEG	NEG	NA	NA	WT	WT	WT	WT/WT/WT	POS	NEG	NEG	ermB - tetM - pbp2b WT/SSNA/WT/WT - pbp2x WT/WT/KEA/WT	0.125	0.25	32	2	NA	1	0.25	4	NA	8	0.125	0.25	0.25	128	64	NA	1	0.25	4	16	4
SRR3663363	USA_2	SSMK/WT/WT/NTGY	WT/SSNA/WT/WT	SAMK/WT/KEA/VKSG	0	0	NEG	NEG	POS	-364T	Del	WT	WT	WT	WT/WT/WT	NEG	NEG	NEG	mefAE - mefp -364T - mefi Del - pbp1a SSMK/WT/WT/NTGY - pbp2b WT/SSNA/WT/WT - pbp2x SAMK/WT/KEA/VKSG	0.5	2	8	0.0625	NA	1	0.125	2	NA	1	1	2	2	32	0.125	NA	1	0.25	4	1	0.25
SRR3663366	USA_2	WT/WT/WT/WT	WT/SSNA/WT/WT	WT/WT/WT/VKSG	0	0	POS	NEG	NEG	NA	NA	WT	INS	WT	WT/WT/WT	POS	NEG	NEG	ermB - tetM - folP INS - pbp2b WT/SSNA/WT/WT - pbp2x WT/WT/WT/VKSG	0.125	0.25	32	2	NA	1	1	4	NA	8	0.25	0.125	0.125	128	64	NA	1	1	4	16	4
SRR3663369	USA_2	WT/WT/WT/NTGY	WT/SSNA/WT/WT	SAMK/WT/KEA/VKSG	0	0	NEG	NEG	POS	WT	WT	I100L	INS	WT	WT/WT/WT	NEG	NEG	NEG	mefAE - folA I100L - folP INS - pbp1a WT/WT/WT/NTGY - pbp2b WT/SSNA/WT/WT - pbp2x SAMK/WT/KEA/VKSG	0.5	1	8	0.0625	NA	1	4	4	NA	1	0.25	1	0.5	8	0.125	NA	1	4	4	1	0.25
SRR3663371	USA_2	WT/WT/WT/WT	WT/WT/WT/WT	WT/WT/WT/WT	0	0	NEG	NEG	NEG	NA	NA	WT	WT	WT	WT/WT/WT	NEG	NEG	NEG	Wild Type	0.125	0.125	0.125	0.0625	NA	1	0.25	4	NA	1	0.125	0.03125	0.03125	0.125	0.125	NA	1	0.25	4	1	0.25
SRR3663374	USA_2	WT/WT/WT/WT	WT/SSNA/SVESK/WT	WT/WT/WT/WT	0	0	NEG	NEG	NEG	NA	NA	WT	WT	WT	WT/WT/WT	NEG	NEG	NEG	pbp2b WT/SSNA/SVESK/WT	0.125	0.25	0.125	0.125	NA	1	0.125	2	NA	1	0.125	0.125	0.25	0.125	0.125	NA	1	0.25	4	1	0.25
SRR3663390	USA_2	WT/WT/WT/WT	WT/SSNA/WT/WT	SAMK/WT/WT/WT	0	0	POS	NEG	NEG	NA	NA	WT	INS	WT	WT/WT/WT	POS	NEG	NEG	ermB - tetM - folP INS - pbp2b WT/SSNA/WT/WT - pbp2x SAMK/WT/WT/WT	0.125	0.125	32	2	NA	1	1	4	NA	8	0.125	0.125	0.125	128	64	NA	1	1	4	16	4
SRR3663413	USA_2	SSMK/WT/WT/NTGY	WT/SSNA/WT/WT	SAMK/WT/KEA/VKSG	0	0	NEG	NEG	NEG	NA	NA	WT	WT	WT	WT/WT/WT	NEG	NEG	NEG	pbp1a SSMK/WT/WT/NTGY - pbp2b WT/SSNA/WT/WT - pbp2x SAMK/WT/KEA/VKSG	0.5	2	0.125	0.0625	NA	1	0.25	2	NA	1	1	2	2	0.125	0.125	NA	1	0.25	4	1	0.25
SRR3663417	USA_2	WT/WT/WT/WT	WT/SSNA/SVESK/WT	WT/WT/WT/WT	0	0	NEG	NEG	NEG	NA	NA	WT	WT	WT	WT/WT/WT	NEG	NEG	NEG	pbp2b WT/SSNA/SVESK/WT	0.125	0.25	0.125	0.125	NA	1	0.5	4	NA	1	0.125	0.125	0.25	0.125	0.125	NA	1	0.25	4	1	0.25
SRR3663418	USA_2	SSMK/WT/WT/NTGY	WT/SSNA/WT/WT	SAMK/WT/KEA/VKSG	0	0	NEG	NEG	POS	WT	Del	WT	WT	WT	WT/WT/WT	NEG	NEG	NEG	mefAE - mefi Del - pbp1a SSMK/WT/WT/NTGY - pbp2b WT/SSNA/WT/WT - pbp2x SAMK/WT/KEA/VKSG	1	2	4	0.0625	NA	1	0.25	2	NA	1	1	2	2	8	0.125	NA	1	0.25	4	1	0.25
SRR3663424	USA_2	SSMK/WT/WT/NTGY	WT/SSNA/AIDTK/WT	SAMK/WT/EDT/VKSG	0	0	POS	NEG	POS	WT	WT	I100L	INS	WT	WT/WT/WT	POS	NEG	NEG	ermB - mefAE - tetM - folA I100L - folP INS - pbp1a SSMK/WT/WT/NTGY - pbp2b WT/SSNA/AIDTK/WT - pbp2x SAMK/WT/EDT/VKSG	0.5	4	32	2	NA	1	4	2	NA	8	1	4	4	4096	64	NA	1	4	4	16	4
SRR3663426	USA_2	WT/WT/WT/WT	WT/SSNA/SVESK/WT	WT/WT/WT/WT	0	0	NEG	NEG	NEG	NA	NA	WT	WT	WT	WT/WT/WT	NEG	NEG	NEG	pbp2b WT/SSNA/SVESK/WT	0.125	0.25	0.125	0.125	NA	1	0.5	4	NA	1	0.125	0.125	0.25	0.125	0.125	NA	1	0.25	4	1	0.25
SRR3663429	USA_2	WT/WT/WT/NTGY	WT/SSNA/SVESK/WT	WT/WT/EDA/VKSG	0	0	POS	NEG	NEG	NA	NA	WT	WT	WT	WT/WT/WT	POS	NEG	NEG	ermB - tetM - pbp1a WT/WT/WT/NTGY - pbp2b WT/SSNA/SVESK/WT - pbp2x WT/WT/EDA/VKSG	0.25	0.5	32	2	NA	1	0.25	4	NA	8	0.25	0.5	0.5	128	64	NA	1	0.25	4	16	4
SRR3663434	USA_2	WT/WT/WT/NTGY	WT/SSNA/SVESK/WT	WT/WT/EDA/VKSG	0	0	POS	NEG	NEG	NA	NA	WT	WT	WT	WT/WT/WT	POS	NEG	NEG	ermB - tetM - pbp1a WT/WT/WT/NTGY - pbp2b WT/SSNA/SVESK/WT - pbp2x WT/WT/EDA/VKSG	0.25	0.5	4	2	NA	1	0.25	4	NA	8	0.25	0.5	0.5	128	64	NA	1	0.25	4	16	4
SRR3663435	USA_2	SSMK/WT/WT/NTGY	WT/SSNA/WT/WT	SAMK/WT/KEA/VKSG	0	0	NEG	NEG	POS	-364T	WT	I100L	INS	WT	WT/WT/WT	NEG	NEG	NEG	mefAE - mefp -364T - folA I100L - folP INS - pbp1a SSMK/WT/WT/NTGY - pbp2b WT/SSNA/WT/WT - pbp2x SAMK/WT/KEA/VKSG	1	2	8	0.125	NA	1	4	4	NA	1	1	2	2	16	0.125	NA	1	4	4	1	0.25
SRR3663436	USA_2	DIPY/NGG/MFV/SNRL	WT/SSNA/AIDTK/WT	SAMK/WT/WT/WT	0	0	NEG	NEG	POS	WT	WT	WT	INS	WT	WT/WT/WT	POS	NEG	NEG	mefAE - tetM - folP INS - pbp1a DIPY/NGG/MFV/SNRL - pbp2b WT/SSNA/AIDTK/WT - pbp2x SAMK/WT/WT/WT	0.125	0.25	8	0.125	NA	1	2	2	NA	1	0.125	0.5	1	8	0.125	NA	1	1	4	16	4
SRR3663448	USA_2	WT/WT/WT/WT	WT/SSNA/WT/WT	WT/WT/WT/WT	0	0	NEG	NEG	POS	WT	WT	WT	INS	WT	WT/WT/WT	NEG	NEG	NEG	mefAE - folP INS - pbp2b WT/SSNA/WT/WT	0.25	0.125	4	0.0625	NA	1	0.5	4	NA	1	0.125	0.125	0.125	8	0.125	NA	1	1	4	1	0.25
SRR3663452	USA_2	SSMK/WT/WT/NTGY	WT/SSNA/WT/WT	SAMK/WT/KEA/VKSG	0	0	NEG	NEG	POS	WT	Del	WT	WT	WT	WT/WT/WT	NEG	NEG	NEG	mefAE - mefi Del - pbp1a SSMK/WT/WT/NTGY - pbp2b WT/SSNA/WT/WT - pbp2x SAMK/WT/KEA/VKSG	1	2	16	0.125	NA	1	0.25	4	NA	1	1	2	2	8	0.125	NA	1	0.25	4	1	0.25
SRR3663459	USA_2	WT/WT/WT/NTGY	WT/WT/WT/WT	SAMK/WT/WT/WT	0	0	NEG	NEG	NEG	NA	NA	WT	WT	WT	WT/WT/WT	NEG	NEG	NEG	pbp1a WT/WT/WT/NTGY - pbp2x SAMK/WT/WT/WT	0.125	0.125	0.125	0.0625	NA	1	0.25	2	NA	1	0.125	0.0625	0.0625	0.125	0.125	NA	1	0.25	4	1	0.25
SRR3663460	USA_2	WT/WT/WT/NTGY	WT/WT/WT/WT	SAMK/WT/WT/WT	0	0	NEG	NEG	POS	-364T	WT	WT	WT	WT	WT/WT/WT	NEG	NEG	NEG	mefAE - mefp -364T - pbp1a WT/WT/WT/NTGY - pbp2x SAMK/WT/WT/WT	0.125	0.125	16	0.125	NA	1	0.25	4	NA	1	0.125	0.0625	0.0625	16	0.125	NA	1	0.25	4	1	0.25
SRR3663462	USA_2	SAMK/WT/WT/NTGY	WT/SSNA/WT/WT	SAMK/WT/KEA/VKSG	0	0	NEG	NEG	POS	-364T	WT	I100L	INS	WT	WT/WT/WT	POS	NEG	NEG	mefAE - mefp -364T - tetM - folA I100L - folP INS - pbp1a SAMK/WT/WT/NTGY - pbp2b WT/SSNA/WT/WT - pbp2x SAMK/WT/KEA/VK	1	2	32	0.125	NA	1	4	4	NA	8	1	2	2	16	0.125	NA	1	4	4	16	4
SRR3663466	USA_2	SSMK/WT/WT/NTGY	WT/SSNA/AIDTK/WT	SAMK/WT/EDT/VKSG	0	0	POS	NEG	POS	WT	WT	I100L	INS	WT	WT/WT/WT	POS	NEG	NEG	ermB - mefAE - tetM - folA I100L - folP INS - pbp1a SSMK/WT/WT/NTGY - pbp2b WT/SSNA/AIDTK/WT - pbp2x SAMK/WT/EDT/VKSG	1	4	32	2	NA	1	4	4	NA	8	1	4	4	4096	64	NA	1	4	4	16	4
SRR3663470	USA_2	SSMK/WT/WT/NTGY	WT/SSNA/AIDTK/WT	SAMK/WT/EDT/VKSG	0	0	POS	NEG	POS	WT	WT	I100L	INS	WT	WT/WT/WT	POS	NEG	NEG	ermB - mefAE - tetM - folA I100L - folP INS - pbp1a SSMK/WT/WT/NTGY - pbp2b WT/SSNA/AIDTK/WT - pbp2x SAMK/WT/EDT/VKSG	2	4	32	2	NA	1	4	4	NA	8	1	4	4	4096	64	NA	1	4	4	16	4
SRR3663558	USA_2	WT/WT/WT/WT	WT/SSNA/SVESK/WT	WT/WT/WT/WT	0	0	NEG	NEG	NEG	NA	NA	WT	WT	WT	WT/WT/WT	NEG	NEG	NEG	pbp2b WT/SSNA/SVESK/WT	0.125	0.25	0.125	0.125	NA	1	0.25	2	NA	1	0.125	0.125	0.25	0.125	0.125	NA	1	0.25	4	1	0.25
SRR3663560	USA_2	WT/WT/WT/WT	WT/SSNA/SVESK/WT	WT/WT/WT/WT	0	0	NEG	NEG	NEG	NA	NA	WT	INS	WT	WT/WT/WT	NEG	NEG	NEG	folP INS - pbp2b WT/SSNA/SVESK/WT	0.125	0.25	0.125	0.125	NA	1	2	4	NA	1	0.125	0.125	0.25	0.125	0.125	NA	1	1	4	1	0.25
SRR3663561	USA_2	WT/WT/WT/WT	WT/SSNA/WT/WT	WT/WT/KEA/WT	0	0	POS	NEG	NEG	NA	NA	WT	WT	WT	WT/WT/WT	POS	NEG	NEG	ermB - tetM - pbp2b WT/SSNA/WT/WT - pbp2x WT/WT/KEA/WT	0.125	0.25	32	2	NA	1	0.5	4	NA	8	0.125	0.25	0.25	128	64	NA	1	0.25	4	16	4
SRR3663562	USA_2	SSMK/WT/WT/NTGY	WT/SSNA/WT/WT	SAMK/WT/KEA/VKSG	0	0	NEG	NEG	POS	WT	Del	WT	WT	WT	WT/WT/WT	NEG	NEG	NEG	mefAE - mefi Del - pbp1a SSMK/WT/WT/NTGY - pbp2b WT/SSNA/WT/WT - pbp2x SAMK/WT/KEA/VKSG	1	2	8	0.125	NA	1	0.5	2	NA	1	1	2	2	8	0.125	NA	1	0.25	4	1	0.25
SRR3663564	USA_2	SSMK/WT/WT/NTGY	WT/SSNA/WT/WT	SAMK/WT/KEA/VKSG	0	0	NEG	NEG	POS	WT	Del	WT	WT	WT	WT/WT/WT	NEG	NEG	NEG	mefAE - mefi Del - pbp1a SSMK/WT/WT/NTGY - pbp2b WT/SSNA/WT/WT - pbp2x SAMK/WT/KEA/VKSG	2	2	4	0.125	NA	1	0.25	4	NA	1	1	2	2	8	0.125	NA	1	0.25	4	1	0.25
SRR3663565	USA_2	SSMK/WT/WT/NTGY	WT/SSNA/WT/WT	SAMK/WT/KEA/VKSG	0	0	NEG	NEG	POS	WT	WT	WT	WT	WT	WT/WT/WT	NEG	NEG	NEG	mefAE - pbp1a SSMK/WT/WT/NTGY - pbp2b WT/SSNA/WT/WT - pbp2x SAMK/WT/KEA/VKSG	1	2	8	0.125	NA	1	0.25	4	NA	1	1	2	2	8	0.125	NA	1	0.25	4	1	0.25
SRR3663571	USA_2	SSMK/WT/WT/NTGY	WT/SSNA/WT/WT	SAMK/WT/KEA/VKSG	0	0	NEG	NEG	POS	WT	WT	WT	WT	WT	WT/WT/WT	NEG	NEG	NEG	mefAE - pbp1a SSMK/WT/WT/NTGY - pbp2b WT/SSNA/WT/WT - pbp2x SAMK/WT/KEA/VKSG	1	2	8	0.125	NA	1	0.25	4	NA	1	1	2	2	8	0.125	NA	1	0.25	4	1	0.25
SRR3663575	USA_2	SSMK/WT/WT/NTGY	WT/SSNA/WT/WT	SAMK/WT/KEA/VKSG	0	0	NEG	NEG	POS	WT	Del	WT	WT	WT	WT/WT/WT	NEG	NEG	NEG	mefAE - mefi Del - pbp1a SSMK/WT/WT/NTGY - pbp2b WT/SSNA/WT/WT - pbp2x SAMK/WT/KEA/VKSG	1	2	8	0.125	NA	1	0.25	4	NA	1	1	2	2	8	0.125	NA	1	0.25	4	1	0.25
SRR3663578	USA_2	WT/WT/WT/WT	WT/SSNA/WT/WT	WT/WT/KEA/WT	0	0	POS	NEG	NEG	NA	NA	WT	WT	WT	WT/WT/WT	POS	NEG	NEG	ermB - tetM - pbp2b WT/SSNA/WT/WT - pbp2x WT/WT/KEA/WT	0.125	0.25	32	2	NA	1	0.25	8	NA	1	0.125	0.25	0.25	128	64	NA	1	0.25	4	16	4
SRR3663587	USA_2	WT/WT/WT/WT	WT/SSNA/SVESK/WT	WT/WT/WT/WT	0	0	NEG	NEG	NEG	NA	NA	WT	WT	WT	WT/WT/WT	NEG	NEG	NEG	pbp2b WT/SSNA/SVESK/WT	0.125	0.25	0.125	0.0625	NA	1	0.25	2	NA	1	0.125	0.125	0.25	0.125	0.125	NA	1	0.25	4	1	0.25
SRR3663599	USA_2	SSMK/WT/WT/NTGY	WT/SSNA/WT/WT	SAMK/WT/KEA/VKSG	0	0	POS	NEG	NEG	NA	NA	WT	INS	WT	WT/WT/WT	POS	NEG	NEG	ermB - tetM - folP INS - pbp1a SSMK/WT/WT/NTGY - pbp2b WT/SSNA/WT/WT - pbp2x SAMK/WT/KEA/VKSG	0.5	1	32	2	NA	1	1	4	NA	8	1	2	2	128	64	NA	1	1	4	16	4
SRR3663600	USA_2	WT/WT/WT/WT	WT/WT/WT/WT	SAMK/WT/KEA/VKSG	0	0	NEG	NEG	NEG	NA	NA	WT	WT	WT	WT/WT/WT	NEG	NEG	NEG	pbp2x SAMK/WT/KEA/VKSG	0.5	0.5	0.125	0.0625	NA	1	0.25	4	NA	1	0.25	0.25	0.125	0.125	0.125	NA	1	0.25	4	1	0.25
SRR3663608	USA_2	WT/WT/WT/WT	WT/SSNA/WT/WT	WT/WT/KEA/WT	0	0	POS	NEG	NEG	NA	NA	WT	WT	WT	WT/WT/WT	POS	NEG	NEG	ermB - tetM - pbp2b WT/SSNA/WT/WT - pbp2x WT/WT/KEA/WT	0.125	0.25	32	2	NA	1	0.25	4	NA	8	0.125	0.25	0.25	128	64	NA	1	0.25	4	16	4
SRR4242859	USA_2	SSMK/WT/WT/NTGY	WT/SSNA/WT/WT	SAMK/WT/KEA/VKSG	0	0	NEG	NEG	POS	WT	WT	WT	WT	WT	WT/WT/WT	NEG	NEG	NEG	mefAE - pbp1a SSMK/WT/WT/NTGY - pbp2b WT/SSNA/WT/WT - pbp2x SAMK/WT/KEA/VKSG	1	2	8	0.0625	NA	1	0.25	4	NA	1	1	2	2	8	0.125	NA	1	0.25	4	1	0.25
SRR4242860	USA_2	SSMK/WT/WT/NTGY	WT/SSNA/WT/WT	SAMK/WT/KEA/VKSG	0	0	NEG	NEG	POS	-364T	WT	I100L	INS	WT	WT/WT/WT	NEG	NEG	NEG	mefAE - mefp -364T - folA I100L - folP INS - pbp1a SSMK/WT/WT/NTGY - pbp2b WT/SSNA/WT/WT - pbp2x SAMK/WT/KEA/VKSG	2	2	16	0.125	NA	1	4	4	NA	1	1	2	2	16	0.125	NA	1	4	4	1	0.25
SRR4242861	USA_2	SSMK/WT/WT/NTGY	WT/SSNA/WT/WT	SAMK/WT/KEA/VKSG	0	0	NEG	NEG	POS	WT	Del	WT	WT	WT	WT/WT/WT	NEG	NEG	NEG	mefAE - mefi Del - pbp1a SSMK/WT/WT/NTGY - pbp2b WT/SSNA/WT/WT - pbp2x SAMK/WT/KEA/VKSG	1	2	8	0.125	NA	1	0.25	4	NA	1	1	2	2	8	0.125	NA	1	0.25	4	1	0.25
SRR4242863	USA_2	SSMK/WT/WT/NTGY	WT/SSNA/WT/WT	SAMK/WT/KEA/VKSG	0	0	NEG	NEG	POS	-364T	WT	WT	WT	WT	WT/WT/WT	NEG	NEG	NEG	mefAE - mefp -364T - pbp1a SSMK/WT/WT/NTGY - pbp2b WT/SSNA/WT/WT - pbp2x SAMK/WT/KEA/VKSG	1	2	8	0.0625	NA	1	0.25	2	NA	1	1	2	2	16	0.125	NA	1	0.25	4	1	0.25
SRR4242868	USA_2	SSMK/WT/WT/NTGY	WT/SSNA/WT/WT	SAMK/WT/KEA/VKSG	0	0	NEG	NEG	POS	-364T	WT	I100L	INS	WT	WT/WT/WT	NEG	NEG	NEG	mefAE - mefp -364T - folA I100L - folP INS - pbp1a SSMK/WT/WT/NTGY - pbp2b WT/SSNA/WT/WT - pbp2x SAMK/WT/KEA/VKSG	1	2	8	0.125	NA	1	4	4	NA	1	1	2	2	16	0.125	NA	1	4	4	1	0.25
SRR4242869	USA_2	SSMK/WT/WT/NTGY	WT/SSNA/WT/WT	SAMK/WT/KEA/VKSG	0	0	NEG	NEG	POS	WT	WT	WT	WT	WT	WT/WT/WT	NEG	NEG	NEG	mefAE - pbp1a SSMK/WT/WT/NTGY - pbp2b WT/SSNA/WT/WT - pbp2x SAMK/WT/KEA/VKSG	1	2	4	0.0625	NA	1	0.25	2	NA	1	1	2	2	8	0.125	NA	1	0.25	4	1	0.25
SRR4242870	USA_2	SSMK/WT/WT/NTGY	WT/SSNA/WT/WT	SAMK/WT/KEA/VKSG	0	0	NEG	NEG	POS	WT	Del	WT	WT	WT	WT/WT/WT	NEG	NEG	NEG	mefAE - mefi Del - pbp1a SSMK/WT/WT/NTGY - pbp2b WT/SSNA/WT/WT - pbp2x SAMK/WT/KEA/VKSG	1	2	16	0.0625	NA	1	0.25	2	NA	1	1	2	2	8	0.125	NA	1	0.25	4	1	0.25
SRR4242871	USA_2	SSMK/WT/WT/NTGY	WT/SSNA/WT/WT	SAMK/WT/KEA/VKSG	0	0	NEG	NEG	POS	WT	Del	WT	WT	WT	WT/WT/WT	NEG	NEG	NEG	mefAE - mefi Del - pbp1a SSMK/WT/WT/NTGY - pbp2b WT/SSNA/WT/WT - pbp2x SAMK/WT/KEA/VKSG	1	2	16	0.125	NA	1	0.25	2	NA	1	1	2	2	8	0.125	NA	1	0.25	4	1	0.25
SRR4242873	USA_2	SSMK/WT/WT/NTGY	WT/SSNA/WT/WT	SAMK/WT/KEA/VKSG	0	0	NEG	NEG	POS	WT	Del	I100L	INS	WT	WT/WT/WT	NEG	NEG	NEG	mefAE - mefi Del - folA I100L - folP INS - pbp1a SSMK/WT/WT/NTGY - pbp2b WT/SSNA/WT/WT - pbp2x SAMK/WT/KEA/VKSG	0.25	2	8	0.0625	NA	1	4	2	NA	1	1	2	2	8	0.125	NA	1	4	4	1	0.25
SRR4242875	USA_2	SSMK/WT/WT/NTGY	WT/SSNA/WT/WT	SAMK/WT/KEA/VKSG	0	0	NEG	NEG	POS	WT	WT	WT	WT	WT	WT/WT/WT	NEG	NEG	NEG	mefAE - pbp1a SSMK/WT/WT/NTGY - pbp2b WT/SSNA/WT/WT - pbp2x SAMK/WT/KEA/VKSG	1	2	4	0.0625	NA	1	0.25	2	NA	1	1	2	2	8	0.125	NA	1	0.25	4	1	0.25
SRR4242878	USA_2	SSMK/WT/WT/NTGY	WT/SSNA/WT/WT	SAMK/WT/KEA/VKSG	0	0	NEG	NEG	POS	WT	Del	WT	WT	WT	WT/WT/WT	NEG	NEG	NEG	mefAE - mefi Del - pbp1a SSMK/WT/WT/NTGY - pbp2b WT/SSNA/WT/WT - pbp2x SAMK/WT/KEA/VKSG	1	2	4	0.0625	NA	1	0.25	2	NA	1	1	2	2	8	0.125	NA	1	0.25	4	1	0.25
SRR4242879	USA_2	SSMK/WT/WT/NTGY	WT/SSNA/WT/WT	SAMK/WT/KEA/VKSG	0	0	NEG	NEG	POS	-364T	WT	I100L	INS	WT	WT/WT/WT	NEG	NEG	NEG	mefAE - mefp -364T - folA I100L - folP INS - pbp1a SSMK/WT/WT/NTGY - pbp2b WT/SSNA/WT/WT - pbp2x SAMK/WT/KEA/VKSG	1	2	8	0.125	NA	1	4	4	NA	1	1	2	2	16	0.125	NA	1	4	4	1	0.25
SRR4242883	USA_2	SSMK/WT/WT/NTGY	WT/SSNA/WT/WT	SAMK/WT/KEA/VKSG	0	0	NEG	NEG	POS	WT	WT	WT	WT	WT	WT/WT/WT	NEG	NEG	NEG	mefAE - pbp1a SSMK/WT/WT/NTGY - pbp2b WT/SSNA/WT/WT - pbp2x SAMK/WT/KEA/VKSG	1	2	8	0.0625	NA	1	0.125	2	NA	1	1	2	2	8	0.125	NA	1	0.25	4	1	0.25
SRR4242886	USA_2	SSMK/WT/WT/NTGY	WT/SSNA/WT/WT	SAMK/WT/KEA/VKSG	0	0	NEG	NEG	POS	WT	WT	WT	WT	WT	WT/WT/WT	NEG	NEG	NEG	mefAE - pbp1a SSMK/WT/WT/NTGY - pbp2b WT/SSNA/WT/WT - pbp2x SAMK/WT/KEA/VKSG	1	2	8	0.0625	NA	1	0.25	4	NA	1	1	2	2	8	0.125	NA	1	0.25	4	1	0.25
[truncated: 109 more rows]
